# Supplementary material for: Undecaprenyl phosphate translocases confer conditional microbial fitness
Source: Nature. 2022 Nov 30;613(7945):721–8. doi: 10.1038/s41586-022-05569-1 (PMC9876793; doi:10.1038/s41586-022-05569-1)
Supplement: Supplementary file 3 — Bacterial and archaeal clades with PF04018-containing proteins. Annotree was used to plot and identify species with an annotated DUF368 domain. Each tab of the spreadsheet is a different level of bacterial classification (Phylum>Order>Family>Genus>Species). Archaeal clades are combined on the tab “Archaea”. [file 41586_2022_5569_MOESM3_ESM.xlsx]

## Sheet: Phylum
Supplementary Table 1. Bacterial clades with PF04018-containing proteins.
phylum name	number of genome hits	proportion of all hits	number of genomes in clade	fraction of clade genomes with PF04018
Proteobacteria	1353	0.198912	9474	0.142812
SAR324	15	0.00220523	21	0.714286
Myxococcota	42	0.00617466	168	0.25
B64-G9	1	0.000147016		#DIV/0!
Myxococcota_B	2	0.000294031	2	1
Myxococcota_A	7	0.00102911	16	0.4375
Desulfobacterota_B	2	0.000294031	28	0.0714286
Bdellovibrionota	31	0.00455748	110	0.281818
Desulfobacterota	85	0.0124963	560	0.151786
CSSED10-310	1	0.000147016		#DIV/0!
Acidobacteriota	13	0.0019112	380	0.0342105
Sumerlaeota	2	0.000294031	5	0.4
Poribacteria	11	0.00161717	15	0.733333
Bacteroidota	1516	0.222876	3781	0.400952
KSB1	1	0.000147016	13	0.0769231
Calditrichota	3	0.000441047	7	0.428571
Marinisomatota	5	0.000735078	104	0.0480769
Fibrobacterota	4	0.000588062	46	0.0869565
Delongbacteria	3	0.000441047	5	0.6
Zixibacteria	1	0.000147016	16	0.0625
Latescibacterota	6	0.000882094	14	0.428571
Gemmatimonadota	15	0.00220523	101	0.148515
Krumholzibacteriota	1	0.000147016	9	0.111111
Cloacimonadota	1	0.000147016	27	0.037037
Verrucomicrobiota	104	0.0152896	478	0.217573
Verrucomicrobiota_A	16	0.00235225	52	0.307692
Aureabacteria	2	0.000294031	5	0.4
Planctomycetota	140	0.0205822	376	0.37234
Omnitrophota	3	0.000441047	83	0.0361446
Elusimicrobiota	2	0.000294031	66	0.030303
CG03	6	0.000882094	9	0.666667
Goldbacteria	1	0.000147016	3	0.333333
UBP6	5	0.000735078	5	1
Spirochaetota	142	0.0208762	310	0.458065
Lindowbacteria	2	0.000294031	5	0.4
Riflebacteria	3	0.000441047	6	0.5
Patescibacteria	36	0.00529256	1131	0.0318302
Thermotogota	59	0.00867392	63	0.936508
Firmicutes	1247	0.183328	2737	0.455608
Fusobacteriota	42	0.00617466	70	0.6
Firmicutes_D	43	0.00632167	67	0.641791
Firmicutes_A	938	0.137901	2636	0.355842
Firmicutes_F	23	0.00338136	38	0.605263
Firmicutes_C	21	0.00308733	225	0.0933333
Firmicutes_B	12	0.00176419	183	0.0655738
Firmicutes_E	14	0.00205822	39	0.358974
Firmicutes_G	17	0.00249927	46	0.369565
Actinobacteriota	660	0.0970303	4261	0.154893
Deinococcota	12	0.00176419	92	0.130435
Chloroflexota	116	0.0170538	520	0.223077
Cyanobacteria	6	0.000882094	727	0.00825309
Margulisbacteria	9	0.00132314	24	0.375

## Sheet: Class
class name	number of genome hits	proportion of all hits	number of genomes in clade	fraction of clade genomes with PF04018
Gammaproteobacteria	1339	0.196854	5779	0.231701
Alphaproteobacteria	14	0.00205822	3659	0.00382618
SAR324	15	0.00220523		#DIV/0!
Polyangia	14	0.00205822	68	0.205882
Myxococcia	4	0.000588062	51	0.0784314
UBA727	1	0.000147016	3	0.333333
Bradimonadia	16	0.00235225	18	0.888889
UBA9042	5	0.000735078	12	0.416667
UBA796	2	0.000294031	14	0.142857
B64-G9	1	0.000147016		#DIV/0!
UBA6777	2	0.000294031		#DIV/0!
UBA9160	7	0.00102911		#DIV/0!
Binatia	2	0.000294031		#DIV/0!
Bacteriovoracia	30	0.00441047	47	0.638298
Oligoflexia	1	0.000147016	9	0.111111
Desulfobacteria	38	0.00558659	97	0.391753
Desulfarculia	2	0.000294031	6	0.333333
Desulfobulbia	4	0.000588062	63	0.0634921
Desulfovibrionia	36	0.00529256	133	0.270677
Dissulfuribacteria	3	0.000441047	7	0.428571
Syntrophia	2	0.000294031	57	0.0350877
CSSED10-310	1	0.000147016		#DIV/0!
Acidobacteriae	2	0.000294031	227	0.00881057
UBA6911	1	0.000147016	3	0.333333
Vicinamibacteria	6	0.000882094	38	0.157895
Bin61	1	0.000147016	2	0.5
Thermoanaerobaculia	2	0.000294031	20	0.1
Mor1	1	0.000147016	9	0.111111
Sumerlaeia	2	0.000294031		#DIV/0!
WGA-4E	11	0.00161717		#DIV/0!
Bacteroidia	1415	0.208027	3524	0.401532
Rhodothermia	90	0.0132314	109	0.825688
Chlorobia	9	0.00132314	34	0.264706
Ignavibacteria	1	0.000147016	41	0.0243902
Kapabacteria	1	0.000147016	26	0.0384615
UBA2214	1	0.000147016		#DIV/0!
Calditrichia	3	0.000441047		#DIV/0!
Marinisomatia	5	0.000735078	92	0.0543478
Chitinivibrionia	4	0.000588062	6	0.666667
UBA4055	3	0.000441047		#DIV/0!
MSB-5A5	1	0.000147016		#DIV/0!
UBA2968	6	0.000882094	10	0.6
Gemmatimonadetes	15	0.00220523	100	0.15
Krumholzibacteria	1	0.000147016		#DIV/0!
Cloacimonadia	1	0.000147016		#DIV/0!
Verrucomicrobiae	58	0.0085269	367	0.158038
Kiritimatiellae	35	0.00514554	75	0.466667
Lentisphaeria	11	0.00161717	36	0.305556
Chlamydiia	16	0.00235225		#DIV/0!
PUNC01	2	0.000294031	2	1
Planctomycetes	69	0.0101441	153	0.45098
Phycisphaerae	49	0.00720376	135	0.362963
UBA1135	10	0.00147016	27	0.37037
GCA-002687715	2	0.000294031	3	0.666667
UBA8742	1	0.000147016	3	0.333333
UBA8108	2	0.000294031	12	0.166667
J058	2	0.000294031	2	1
J132	1	0.000147016	2	0.5
UBA11346	2	0.000294031	5	0.4
SZUA-567	2	0.000294031	2	1
Koll11	3	0.000441047	67	0.0447761
Elusimicrobia	2	0.000294031	50	0.04
SLGR01	5	0.000735078	5	1
CG03	1	0.000147016	4	0.25
PGYV01	1	0.000147016		#DIV/0!
UBA1177	5	0.000735078		#DIV/0!
Spirochaetia	94	0.0138195	203	0.463054
Brachyspirae	13	0.0019112	13	1
Brevinematia	3	0.000441047	3	1
Leptospirae	32	0.0047045	75	0.426667
T1Sed10-126	2	0.000294031	2	1
Ozemobacteria	3	0.000441047		#DIV/0!
Paceibacteria	2	0.000294031	432	0.00462963
ABY1	4	0.000588062	171	0.0233918
Doudnabacteria	1	0.000147016	12	0.0833333
Saccharimonadia	3	0.000441047	100	0.03
Gracilibacteria	11	0.00161717	71	0.15493
Microgenomatia	9	0.00132314	214	0.0420561
Dojkabacteria	6	0.000882094	22	0.272727
Thermotogae	59	0.00867392		#DIV/0!
Bacilli	1247	0.183328	2702	0.46151
Fusobacteriia	42	0.00617466		#DIV/0!
Dethiobacteria	32	0.0047045	54	0.592593
Natranaerobiia	2	0.000294031	2	1
Proteinivoracia	7	0.00102911	7	1
UBA994	2	0.000294031	4	0.5
Clostridia	825	0.121288	2361	0.349428
Clostridia_A	105	0.0154366	223	0.470852
Mahellia_A	8	0.00117613	12	0.666667
Halanaerobiia	23	0.00338136		#DIV/0!
Negativicutes	21	0.00308733		#DIV/0!
Desulfotomaculia	1	0.000147016	64	0.015625
Moorellia	2	0.000294031	19	0.105263
Desulfitobacteriia	1	0.000147016	37	0.027027
Peptococcia	6	0.000882094	19	0.315789
Dehalobacteriia	1	0.000147016	7	0.142857
Syntrophomonadia	1	0.000147016	29	0.0344828
SLMV01	11	0.00161717	11	1
DTU015	3	0.000441047	11	0.272727
Limnochordia	14	0.00205822	21	0.666667
DTU084	1	0.000147016	4	0.25
DTU065	1	0.000147016	2	0.5
UBA4882	1	0.000147016	8	0.125
Actinomycetia	551	0.0810056	3491	0.157834
Acidimicrobiia	94	0.0138195	233	0.403433
Thermoleophilia	4	0.000588062	90	0.0444444
Coriobacteriia	11	0.00161717	409	0.0268949
Deinococci	12	0.00176419		#DIV/0!
Anaerolineae	95	0.0139665	183	0.519126
Chloroflexia	6	0.000882094	39	0.153846
Dehalococcoidia	15	0.00220523	212	0.0707547
Cyanobacteriia	5	0.000735078	648	0.00771605
Vampirovibrionia	1	0.000147016	75	0.0133333
Marinamargulisbacteria	8	0.00117613	11	0.727273
Riflemargulisbacteria	1	0.000147016	2	0.5

## Sheet: Order
order name	number of genome hits	proportion of all hits	number of genomes in clade	fraction of clade genomes with PF04018
Pseudomonadales	829	0.121876	1503	0.551564
Enterobacterales	414	0.0608645	1448	0.285912
Francisellales	1	0.000147016	24	0.0416667
SAR86	35	0.00514554	44	0.795455
Cardiobacteriales	4	0.000588062	16	0.25
SZUA-21	2	0.000294031	2	1
Thiotrichales	2	0.000294031	15	0.133333
Granulosicoccales	3	0.000441047	5	0.6
Chromatiales	9	0.00132314	52	0.173077
Beggiatoales	7	0.00102911	11	0.636364
AKS1	1	0.000147016		#DIV/0!
Competibacterales	1	0.000147016	17	0.0588235
Xanthomonadales	12	0.00176419	360	0.0333333
PWYM01	1	0.000147016	3	0.333333
UBA4486	7	0.00102911	14	0.5
Ga0077536	4	0.000588062	5	0.8
J113	1	0.000147016		#DIV/0!
UBA6729	1	0.000147016		#DIV/0!
HK1	1	0.000147016		#DIV/0!
UBA10353	1	0.000147016	25	0.04
Burkholderiales	1	0.000147016	1620	0.000617284
AqS2	1	0.000147016		#DIV/0!
AqS3	1	0.000147016		#DIV/0!
Rhizobiales	1	0.000147016	1181	0.00084674
Parvibaculales	5	0.000735078	24	0.208333
Caulobacterales	1	0.000147016	243	0.00411523
Kiloniellales	1	0.000147016	18	0.0555556
Micavibrionales	1	0.000147016	49	0.0204082
Pelagibacterales	1	0.000147016	133	0.0075188
TMED127	1	0.000147016	14	0.0714286
Rickettsiales	3	0.000441047	88	0.0340909
SAR324	11	0.00161717	17	0.647059
XYD2-FULL-50-16	4	0.000588062	4	1
Haliangiales	4	0.000588062	6	0.666667
HGW-17	4	0.000588062	4	1
Polyangiales	6	0.000882094	34	0.176471
Myxococcales	2	0.000294031	49	0.0408163
SLRQ01	2	0.000294031	2	1
UBA727	1	0.000147016		#DIV/0!
Bradymonadales	14	0.00205822	16	0.875
UBA7976	2	0.000294031	2	1
PHBI01	2	0.000294031	4	0.5
GCA-2863065	1	0.000147016	3	0.333333
UBA3505	1	0.000147016		#DIV/0!
PWKZ01	1	0.000147016		#DIV/0!
UBA796	2	0.000294031	12	0.166667
B64-G9	1	0.000147016		#DIV/0!
UBA6777	2	0.000294031		#DIV/0!
UBA9160	7	0.00102911	14	0.5
Bin18	1	0.000147016	2	0.5
UBA12015	1	0.000147016	2	0.5
Bacteriovoracales	30	0.00441047		#DIV/0!
Oligoflexales	1	0.000147016	6	0.166667
Desulfobacterales	29	0.00426345	77	0.376623
Desulfatiglandales	9	0.00132314	15	0.6
Desulfarculales	2	0.000294031	5	0.4
Desulfobulbales	4	0.000588062		#DIV/0!
Desulfovibrionales	36	0.00529256		#DIV/0!
Dissulfuribacterales	3	0.000441047		#DIV/0!
Syntrophales	2	0.000294031		#DIV/0!
CSSED10-310	1	0.000147016		#DIV/0!
Bryobacterales	1	0.000147016	36	0.0277778
UBA7540	1	0.000147016	9	0.111111
UBA6911	1	0.000147016		#DIV/0!
Vicinamibacterales	6	0.000882094		#DIV/0!
Bin61	1	0.000147016		#DIV/0!
UBA5704	1	0.000147016	5	0.2
UBA2201	1	0.000147016		#DIV/0!
J045	1	0.000147016	2	0.5
SLMS01	2	0.000294031	2	1
WGA-4E	11	0.00161717	13	0.846154
Bacteroidales	414	0.0608645	1367	0.302853
Flavobacteriales	790	0.116142	1304	0.605828
Chitinophagales	34	0.00499853	249	0.136546
NS11-12g	10	0.00147016	22	0.454545
UBA7662	3	0.000441047	3	1
Cytophagales	163	0.0239635	340	0.479412
J057	1	0.000147016		#DIV/0!
Balneolales	64	0.009409	75	0.853333
Rhodothermales	26	0.00382241	34	0.764706
Chlorobiales	9	0.00132314		#DIV/0!
SJA-28	1	0.000147016	9	0.111111
Kapabacteriales	1	0.000147016	23	0.0434783
CR04bin15	1	0.000147016	3	0.333333
RBG-13-44-9	1	0.000147016	4	0.25
Calditrichales	2	0.000294031	3	0.666667
Marinisomatales	5	0.000735078	66	0.0757576
Chitinivibrionales	4	0.000588062		#DIV/0!
UBA4055	3	0.000441047		#DIV/0!
GN15	1	0.000147016	6	0.166667
UBA8231	6	0.000882094	6	1
SG8-23	15	0.00220523	42	0.357143
SSS58A	1	0.000147016	5	0.2
Cloacimonadales	1	0.000147016	23	0.0434783
Verrucomicrobiales	37	0.00543958	80	0.4625
Pedosphaerales	12	0.00176419	62	0.193548
Opitutales	9	0.00132314	131	0.0687023
UBA8416	8	0.00117613	13	0.615385
SLAD01	11	0.00161717	11	1
LD1-PB3	2	0.000294031	5	0.4
SLOV01	1	0.000147016		#DIV/0!
SS1-B-03-39	4	0.000588062	5	0.8
Kiritimatiellales	9	0.00132314	12	0.75
Victivallales	7	0.00102911	24	0.291667
UBA1407	2	0.000294031	9	0.222222
Lentisphaerales	1	0.000147016		#DIV/0!
UBA12247	1	0.000147016		#DIV/0!
Parachlamydiales	15	0.00220523	32	0.46875
FEN-1388	1	0.000147016		#DIV/0!
PUNC01	2	0.000294031		#DIV/0!
Pirellulales	57	0.00837989	99	0.575758
Planctomycetales	12	0.00176419	30	0.4
Phycisphaerales	45	0.0066157	82	0.54878
UBA1845	3	0.000441047	12	0.25
Sedimentisphaerales	1	0.000147016	30	0.0333333
UBA1135	7	0.00102911	19	0.368421
UBA2386	2	0.000294031	7	0.285714
B15-G4	1	0.000147016		#DIV/0!
GCA-002687715	2	0.000294031		#DIV/0!
SKZP01	1	0.000147016		#DIV/0!
UBA8108	2	0.000294031	5	0.4
J103	1	0.000147016		#DIV/0!
J058	1	0.000147016		#DIV/0!
J132	1	0.000147016		#DIV/0!
UBA11346	1	0.000147016	4	0.25
GCA-2746535	1	0.000147016		#DIV/0!
SZUA-567	2	0.000294031		#DIV/0!
UBA10015	1	0.000147016	11	0.0909091
4484-171	1	0.000147016	5	0.2
UBA1560	1	0.000147016	9	0.111111
UBA1565	2	0.000294031	10	0.2
SLGR01	5	0.000735078		#DIV/0!
CG03	1	0.000147016	3	0.333333
PGYV01	1	0.000147016		#DIV/0!
UBA1177	5	0.000735078		#DIV/0!
Treponematales	44	0.00646869	94	0.468085
Spirochaetales	28	0.00411644	63	0.444444
Sphaerochaetales	2	0.000294031	24	0.0833333
Borreliales	20	0.00294031	20	1
Brachyspirales	13	0.0019112		#DIV/0!
Brevinematales	3	0.000441047		#DIV/0!
Leptospirales	31	0.00455748	73	0.424658
Turneriellales	1	0.000147016	2	0.5
T1Sed10-126	2	0.000294031		#DIV/0!
Ozemobacterales	3	0.000441047		#DIV/0!
SW-4-49-11	2	0.000294031	2	1
Magasanikbacterales	1	0.000147016	38	0.0263158
BM507	3	0.000441047	30	0.1
UBA920	1	0.000147016		#DIV/0!
Saccharimonadales	3	0.000441047	97	0.0309278
Peribacterales	5	0.000735078	17	0.294118
1-14-2-50-48-13	1	0.000147016		#DIV/0!
Absconditabacterales	5	0.000735078	10	0.5
UBA1400	5	0.000735078	45	0.111111
UBA1406	3	0.000441047	40	0.075
GCA-001788215	1	0.000147016	2	0.5
SC72	3	0.000441047	19	0.157895
B142	3	0.000441047	3	1
Petrotogales	29	0.00426345	29	1
Thermotogales	27	0.00396942	28	0.964286
UBA12178	2	0.000294031	2	1
B21-G9	1	0.000147016		#DIV/0!
Lactobacillales	518	0.0761541	838	0.618138
Erysipelotrichales	45	0.0066157	108	0.416667
RFN20	58	0.0085269	71	0.816901
Mycoplasmatales	8	0.00117613	172	0.0465116
RF39	76	0.0111732	114	0.666667
Acholeplasmatales	33	0.00485151	50	0.66
Izemoplasmatales	20	0.00294031	46	0.434783
ML615J-28	17	0.00249927	18	0.944444
Haloplasmatales	6	0.000882094	7	0.857143
ZOR0006	1	0.000147016	3	0.333333
Staphylococcales	73	0.0107321	114	0.640351
Exiguobacterales	10	0.00147016	24	0.416667
Bacillales	347	0.0510144	775	0.447742
Paenibacillales	33	0.00485151	280	0.117857
Tepidibacillales	1	0.000147016	4	0.25
Thermoactinomycetales	1	0.000147016	27	0.037037
Fusobacteriales	42	0.00617466	69	0.608696
DTU022	30	0.00441047	43	0.697674
Dethiobacterales	1	0.000147016	4	0.25
SKNC01	1	0.000147016	4	0.25
Natranaerobiales	2	0.000294031		#DIV/0!
UBA4975	5	0.000735078	5	1
Proteinivoracales	2	0.000294031	2	1
UBA994	2	0.000294031	3	0.666667
Oscillospirales	232	0.0341076	812	0.285714
Monoglobales_A	2	0.000294031	10	0.2
Monoglobales	1	0.000147016	10	0.1
TANB77	43	0.00632167	72	0.597222
Saccharofermentanales	10	0.00147016	38	0.263158
UBA1212	6	0.000882094	7	0.857143
Acetivibrionales	15	0.00220523	32	0.46875
Lachnospirales	328	0.0482211	866	0.378753
Peptostreptococcales	59	0.00867392	171	0.345029
Tissierellales	44	0.00646869	140	0.314286
Eubacteriales	6	0.000882094	24	0.25
Clostridiales	78	0.0114672	169	0.461538
Lutisporales	1	0.000147016	4	0.25
Christensenellales	105	0.0154366		#DIV/0!
Caldicoprobacterales	8	0.00117613		#DIV/0!
Halanaerobiales	16	0.00235225	23	0.695652
Halobacteroidales	7	0.00102911	8	0.875
Veillonellales	4	0.000588062	89	0.0449438
Acidaminococcales	12	0.00176419	40	0.3
Selenomonadales	5	0.000735078	68	0.0735294
Ammonifexales	1	0.000147016	10	0.1
Desulfitibacterales	2	0.000294031	2	1
Desulfitobacteriales	1	0.000147016	35	0.0285714
Peptococcales	5	0.000735078	11	0.454545
DRI-13	1	0.000147016	8	0.125
UBA4068	1	0.000147016	5	0.2
Syntrophomonadales	1	0.000147016	21	0.047619
SLMV01	11	0.00161717		#DIV/0!
UBA8153	1	0.000147016	2	0.5
UBA995	2	0.000294031	2	1
DTU010	13	0.0019112	14	0.928571
Limnochordales	1	0.000147016	3	0.333333
DTU084	1	0.000147016		#DIV/0!
DTU065	1	0.000147016		#DIV/0!
UBA10575	1	0.000147016	4	0.25
Mycobacteriales	191	0.02808	1128	0.169326
Streptomycetales	18	0.00264628	638	0.0282132
Streptosporangiales	34	0.00499853	150	0.226667
Actinomycetales	234	0.0344016	1246	0.187801
Propionibacteriales	34	0.00499853	213	0.159624
Jiangellales	2	0.000294031	12	0.166667
Nanopelagicales	4	0.000588062	62	0.0645161
Nitriliruptorales	23	0.00338136	23	1
Euzebyales	11	0.00161717	13	0.846154
Acidimicrobiales	71	0.0104381	195	0.364103
UBA2766	1	0.000147016		#DIV/0!
UBA5794	11	0.00161717	17	0.647059
TMED189	11	0.00161717	12	0.916667
Ga0077560	2	0.000294031	5	0.4
Gaiellales	1	0.000147016	36	0.0277778
UBA2241	1	0.000147016	7	0.142857
Coriobacteriales	11	0.00161717	389	0.0282776
Deinococcales	12	0.00176419		#DIV/0!
Anaerolineales	61	0.00896795	114	0.535088
SBR1031	11	0.00161717	17	0.647059
Promineofilales	4	0.000588062	8	0.5
B4-G1	4	0.000588062	8	0.5
Thermoflexales	1	0.000147016	4	0.25
4572-78	2	0.000294031	4	0.5
Caldilineales	6	0.000882094	9	0.666667
UBA1429	5	0.000735078	5	1
Ardenticatenales	1	0.000147016		#DIV/0!
Chloroflexales	6	0.000882094	23	0.26087
UBA1151	6	0.000882094	32	0.1875
SAR202	1	0.000147016	30	0.0333333
UBA3495	3	0.000441047	26	0.115385
UBA6952	1	0.000147016	2	0.5
UBA2979	3	0.000441047	15	0.2
UBA2991	1	0.000147016	7	0.142857
PCC-6307	5	0.000735078	346	0.0144509
Gastranaerophilales	1	0.000147016	58	0.0172414
UBA817	7	0.00102911	9	0.777778
UBA6595	1	0.000147016		#DIV/0!
GWF2-35-9	1	0.000147016		#DIV/0!

## Sheet: Family
family name	number of genome hits	proportion of all hits	number of genomes in clade	fraction of clade genomes with PF04018
Pseudomonadaceae	135	0.0198471	597	0.226131
Endozoicomonadaceae	12	0.00176419	12	1
Zooshikellaceae	2	0.000294031	2	1
Halomonadaceae	153	0.0224934	156	0.980769
Marinomonadaceae	30	0.00441047	30	1
Saccharospirillaceae_A	20	0.00294031	20	1
Nitrincolaceae	42	0.00617466	46	0.913043
Oleiphilaceae	78	0.0114672	84	0.928571
Saccharospirillaceae	11	0.00161717	11	1
Litoricolaceae	8	0.00117613	10	0.8
IMCC2047	1	0.000147016		#DIV/0!
Cellvibrionaceae	53	0.00779183	59	0.898305
Porticoccaceae	51	0.00749779	52	0.980769
DSM-25080	1	0.000147016		#DIV/0!
Halieaceae	42	0.00617466	47	0.893617
Spongiibacteraceae	12	0.00176419	12	1
DSM-100316	1	0.000147016		#DIV/0!
UBA5518	1	0.000147016		#DIV/0!
M0112	1	0.000147016		#DIV/0!
UBA5862	1	0.000147016		#DIV/0!
HTCC2089	52	0.00764481	57	0.912281
Pseudohongiellaceae	36	0.00529256	38	0.947368
Moraxellaceae	49	0.00720376	219	0.223744
Alcanivoracaceae	23	0.00338136	23	1
Ketobacteraceae	10	0.00147016	11	0.909091
UBA3067	3	0.000441047	3	1
UBA6940	1	0.000147016		#DIV/0!
Vibrionaceae	225	0.0330785	227	0.991189
Alteromonadaceae	98	0.0144075	283	0.34629
Shewanellaceae	73	0.0107321	73	1
Psychrobiaceae	1	0.000147016	2	0.5
Psychromonadaceae	14	0.00205822	22	0.636364
Psychromonadaceae_A	3	0.000441047	7	0.428571
Francisellaceae	1	0.000147016		#DIV/0!
D2472	21	0.00308733	21	1
TMED112	10	0.00147016	12	0.833333
SAR86	4	0.000588062	5	0.8
Cardiobacteriaceae	4	0.000588062	6	0.666667
SZUA-21	2	0.000294031		#DIV/0!
Thiotrichaceae	2	0.000294031		#DIV/0!
Granulosicoccaceae	3	0.000441047		#DIV/0!
Chromatiaceae	9	0.00132314	26	0.346154
Beggiatoaceae	7	0.00102911		#DIV/0!
AKS1	1	0.000147016		#DIV/0!
Competibacteraceae	1	0.000147016	15	0.0666667
Xanthomonadaceae	1	0.000147016	233	0.00429185
Wenzhouxiangellaceae	9	0.00132314	21	0.428571
Marinicellaceae	2	0.000294031	2	1
PWYM01	1	0.000147016		#DIV/0!
UBA4486	7	0.00102911		#DIV/0!
Ga0077536	4	0.000588062		#DIV/0!
J113	1	0.000147016		#DIV/0!
UBA6729	1	0.000147016		#DIV/0!
HK1	1	0.000147016		#DIV/0!
LS-SOB	1	0.000147016	19	0.0526316
Burkholderiaceae	1	0.000147016	1096	0.000912409
AqS2	1	0.000147016		#DIV/0!
AqS3	1	0.000147016		#DIV/0!
Rhizobiaceae	1	0.000147016	607	0.00164745
Parvibaculaceae	5	0.000735078	13	0.384615
Caulobacteraceae	1	0.000147016	137	0.00729927
Kiloniellaceae	1	0.000147016	9	0.111111
Micavibrionaceae	1	0.000147016	40	0.025
Pelagibacteraceae	1	0.000147016	128	0.0078125
TMED127	1	0.000147016		#DIV/0!
UBA3002	3	0.000441047	6	0.5
NAC60-12	10	0.00147016	16	0.625
GCA-2753255	1	0.000147016		#DIV/0!
XYD2-FULL-50-16	3	0.000441047	3	1
HCM1	1	0.000147016		#DIV/0!
Haliangiaceae	4	0.000588062		#DIV/0!
HGW-17	3	0.000441047	3	1
SLPX01	1	0.000147016		#DIV/0!
Polyangiaceae	1	0.000147016	22	0.0454545
SG8-38	5	0.000735078	6	0.833333
UBA5297	2	0.000294031	2	1
SLRQ01	2	0.000294031		#DIV/0!
GCA-2721815	1	0.000147016		#DIV/0!
Bradymonadaceae	9	0.00132314	11	0.818182
GCA-2716585	2	0.000294031	2	1
UBA4248	3	0.000441047	3	1
UBA1532	2	0.000294031		#DIV/0!
PHBI01	2	0.000294031		#DIV/0!
GCA-2863065	1	0.000147016		#DIV/0!
UBA3505	1	0.000147016		#DIV/0!
PWKZ01	1	0.000147016		#DIV/0!
UBA796	1	0.000147016	6	0.166667
GCA-2862545	1	0.000147016	4	0.25
B64-G9	1	0.000147016		#DIV/0!
UBA6777	2	0.000294031		#DIV/0!
UBA4427	4	0.000588062	6	0.666667
UBA6930	1	0.000147016	2	0.5
SMWR01	2	0.000294031	2	1
Bin18	1	0.000147016		#DIV/0!
UBA12015	1	0.000147016		#DIV/0!
Bacteriovoracaceae	30	0.00441047		#DIV/0!
Oligoflexaceae	1	0.000147016	3	0.333333
Desulfobacteraceae	13	0.0019112	19	0.684211
SURF-7	1	0.000147016		#DIV/0!
SURF-3	6	0.000882094	8	0.75
Desulfosudaceae	2	0.000294031	2	1
Desulfococcaceae	2	0.000294031	2	1
4572-123	1	0.000147016		#DIV/0!
UBA2245	1	0.000147016		#DIV/0!
BuS5	1	0.000147016	5	0.2
CR-1	1	0.000147016		#DIV/0!
SKZT01	1	0.000147016		#DIV/0!
NaphS2	2	0.000294031	4	0.5
CG2-30-51-40	1	0.000147016	2	0.5
Desulfatiglandaceae	1	0.000147016		#DIV/0!
B17-G16	1	0.000147016	2	0.5
B111-G9	2	0.000294031	2	1
B25-G16	2	0.000294031	2	1
Desulfarculaceae	2	0.000294031		#DIV/0!
Desulfocapsaceae	4	0.000588062	25	0.16
Desulfovibrionaceae	32	0.0047045	97	0.329897
Desulfohalobiaceae	1	0.000147016	2	0.5
Desulfonatronovibrionaceae	3	0.000441047	14	0.214286
UBA3076	3	0.000441047	4	0.75
Smithellaceae	2	0.000294031	25	0.08
CSSED10-310	1	0.000147016		#DIV/0!
UBA6623	1	0.000147016		#DIV/0!
UBA7540	1	0.000147016		#DIV/0!
UBA6911	1	0.000147016	2	0.5
SCN-69-37	1	0.000147016	4	0.25
UBA8438	5	0.000735078	6	0.833333
SMYC01	1	0.000147016		#DIV/0!
QQVD01	1	0.000147016		#DIV/0!
UBA2201	1	0.000147016		#DIV/0!
J045	1	0.000147016		#DIV/0!
SLMS01	2	0.000294031		#DIV/0!
UBA9662	5	0.000735078	6	0.833333
WGA-3G	6	0.000882094	6	1
Bacteroidaceae	43	0.00632167	491	0.0875764
Coprobacteraceae	4	0.000588062	4	1
UBA11471	3	0.000441047	3	1
UBA7332	1	0.000147016		#DIV/0!
Dysgonomonadaceae	21	0.00308733	44	0.477273
Tannerellaceae	28	0.00411644	35	0.8
Paludibacteraceae	1	0.000147016	66	0.0151515
UBA5342	1	0.000147016	2	0.5
Marinilabiliaceae	23	0.00338136	26	0.884615
Marinifilaceae	28	0.00411644	28	1
Prolixibacteraceae	18	0.00264628	25	0.72
UBA6680	1	0.000147016		#DIV/0!
UBA932	78	0.0114672	130	0.6
Rikenellaceae	26	0.00382241	46	0.565217
ZOR0009	1	0.000147016	2	0.5
BBW3	6	0.000882094	9	0.666667
Bacteroidaceae_A	2	0.000294031	3	0.666667
UBA6013	1	0.000147016		#DIV/0!
VadinHA17	3	0.000441047	31	0.0967742
PUMT01	13	0.0019112	15	0.866667
GCA-2748055	1	0.000147016	3	0.333333
SM23-62	2	0.000294031	2	1
UBA10428	1	0.000147016	2	0.5
UBA12077	3	0.000441047	5	0.6
NBLH01	1	0.000147016		#DIV/0!
ML635J-15	4	0.000588062	6	0.666667
4572-128	1	0.000147016		#DIV/0!
BM523	1	0.000147016		#DIV/0!
GWA2-32-17	1	0.000147016	3	0.333333
Salinivirgaceae	4	0.000588062	5	0.8
B39-G9	1	0.000147016		#DIV/0!
UBA3824	1	0.000147016		#DIV/0!
P3	1	0.000147016	43	0.0232558
WCHB1-69	4	0.000588062	15	0.266667
DTU049	3	0.000441047	6	0.5
UBA1556	3	0.000441047	5	0.6
PWNQ01	2	0.000294031	2	1
F082	25	0.00367539	33	0.757576
GCA-2711565	2	0.000294031	2	1
4484-276	1	0.000147016	3	0.333333
BM520	2	0.000294031	2	1
Lentimicrobiaceae	5	0.000735078	10	0.5
UBA7960	43	0.00632167	45	0.955556
Flavobacteriaceae	626	0.0920318	871	0.718714
Ichthyobacteriaceae	1	0.000147016		#DIV/0!
Weeksellaceae	4	0.000588062	210	0.0190476
UJ101	1	0.000147016		#DIV/0!
UBA1820	2	0.000294031	2	1
Schleiferiaceae	31	0.00455748	32	0.96875
TMED113	11	0.00161717	13	0.846154
UBA7430	5	0.000735078	6	0.833333
BACL11	19	0.0027933	24	0.791667
Crocinitomicaceae	25	0.00367539	46	0.543478
UBA10066	8	0.00117613	11	0.727273
UA16	28	0.00411644	33	0.848485
T3Sed10-241	3	0.000441047	3	1
PHOS-HE28	1	0.000147016	4	0.25
UBA2798	1	0.000147016		#DIV/0!
Salibacteraceae	11	0.00161717	12	0.916667
UBA10329	1	0.000147016		#DIV/0!
GCA-002722245	3	0.000441047	3	1
Vicingaceae	8	0.00117613	12	0.666667
GCA-2746335	1	0.000147016		#DIV/0!
Chitinophagaceae	1	0.000147016	196	0.00510204
UBA8649	3	0.000441047	3	1
BACL12	2	0.000294031	3	0.666667
Saprospiraceae	28	0.00411644	37	0.756757
UBA9320	7	0.00102911	9	0.777778
UBA955	1	0.000147016	7	0.142857
UBA8524	2	0.000294031	2	1
UBA7662	3	0.000441047		#DIV/0!
Microscillaceae	4	0.000588062	9	0.444444
Thermonemataceae	1	0.000147016	3	0.333333
Hymenobacteraceae	18	0.00264628	78	0.230769
Catalimonadaceae	1	0.000147016	2	0.5
Flammeovirgaceae	9	0.00132314	9	1
Bernardetiaceae	5	0.000735078	8	0.625
Cyclobacteriaceae	116	0.0170538	121	0.958678
Amoebophilaceae	3	0.000441047	9	0.333333
Marinoscillaceae	6	0.000882094	7	0.857143
J057	1	0.000147016		#DIV/0!
Balneolaceae	43	0.00632167	48	0.895833
SKNL01	13	0.0019112	18	0.722222
PXAI01	5	0.000735078	6	0.833333
HLUCCA01	2	0.000294031	2	1
M1805	1	0.000147016		#DIV/0!
Salinibacteraceae	17	0.00249927	21	0.809524
Rhodothermaceae	3	0.000441047	3	1
MEBICO9517	1	0.000147016		#DIV/0!
UBA10348	2	0.000294031	4	0.5
Rubricoccaceae	3	0.000441047	3	1
Chlorobiaceae	8	0.00117613	30	0.266667
Chloroherpetonaceae	1	0.000147016	4	0.25
B-1AR	1	0.000147016	6	0.166667
GCA-002839825	1	0.000147016	2	0.5
CR04bin15	1	0.000147016	2	0.5
RBG-13-44-9	1	0.000147016	2	0.5
Calditrichaceae	1	0.000147016	2	0.5
J004	1	0.000147016		#DIV/0!
UBA1611	2	0.000294031	15	0.133333
S15-B10	3	0.000441047	10	0.3
Chitinispirillaceae	3	0.000441047	5	0.6
Chitinivibrionaceae	1	0.000147016		#DIV/0!
UBA4055	3	0.000441047		#DIV/0!
2022-02-12	1	0.000147016	4	0.25
GCA-002724215	2	0.000294031	2	1
SLHA01	1	0.000147016		#DIV/0!
UBA8231	3	0.000441047	3	1
UBA6960	14	0.00205822	39	0.358974
SKRI01	1	0.000147016		#DIV/0!
SSS58A	1	0.000147016		#DIV/0!
GCA-2742885	1	0.000147016		#DIV/0!
Akkermansiaceae	24	0.00352837	45	0.533333
DEV007	11	0.00161717	19	0.578947
SLCJ01	1	0.000147016		#DIV/0!
SKLO01	1	0.000147016		#DIV/0!
UBA1096	7	0.00102911	9	0.777778
UBA1100	5	0.000735078	8	0.625
Opitutaceae	4	0.000588062	47	0.0851064
T3Sed10-336	3	0.000441047	6	0.5
Verruco-01	1	0.000147016	5	0.2
MB11C04	1	0.000147016	19	0.0526316
UBA8416	2	0.000294031	5	0.4
PXDI01	1	0.000147016		#DIV/0!
YA12-FULL-60-10	1	0.000147016		#DIV/0!
SLMC01	1	0.000147016	2	0.5
PXCX01	2	0.000294031	2	1
SPBP01	1	0.000147016		#DIV/0!
SLAD01	11	0.00161717		#DIV/0!
Lenti-01	2	0.000294031	3	0.666667
SLOV01	1	0.000147016		#DIV/0!
UBA6053	3	0.000441047	4	0.75
PXDE01	1	0.000147016		#DIV/0!
Pontiellaceae	9	0.00132314	11	0.818182
Victivallaceae	6	0.000882094	10	0.6
SZUA-371	1	0.000147016		#DIV/0!
PUNB01	2	0.000294031	3	0.666667
Lentisphaeraceae	1	0.000147016		#DIV/0!
UBA12247	1	0.000147016		#DIV/0!
Parachlamydiaceae	9	0.00132314	10	0.9
Waddliaceae	2	0.000294031	2	1
Criblamydiaceae	1	0.000147016	2	0.5
SLFE01	1	0.000147016		#DIV/0!
GCA-2709385	1	0.000147016		#DIV/0!
SM23-39	1	0.000147016	7	0.142857
FEN-1388	1	0.000147016		#DIV/0!
PUNC01	1	0.000147016		#DIV/0!
PWXJ01	1	0.000147016		#DIV/0!
Pirellulaceae	50	0.00735078	58	0.862069
Ga0077529	3	0.000441047	5	0.6
UBA7805	3	0.000441047	3	1
UBA11386	1	0.000147016	6	0.166667
Planctomycetaceae	12	0.00176419	29	0.413793
SM1A02	41	0.00602764	72	0.569444
Phycisphaeraceae	4	0.000588062	10	0.4
UTPLA1	1	0.000147016	5	0.2
UBA1845	2	0.000294031	3	0.666667
Anaerohalophaeraceae	1	0.000147016	26	0.0384615
GCA-002686595	7	0.00102911	11	0.636364
GCA-002748355	2	0.000294031	2	1
B15-G4	1	0.000147016		#DIV/0!
GCA-002687715	2	0.000294031		#DIV/0!
SKZP01	1	0.000147016		#DIV/0!
UBA8108	2	0.000294031	4	0.5
J103	1	0.000147016		#DIV/0!
J058	1	0.000147016		#DIV/0!
J132	1	0.000147016		#DIV/0!
UBA11346	1	0.000147016		#DIV/0!
GCA-2746535	1	0.000147016		#DIV/0!
SZUA-567	2	0.000294031		#DIV/0!
Kpj58rc	1	0.000147016	9	0.111111
4484-171	1	0.000147016	4	0.25
SKK-01	1	0.000147016	3	0.333333
UBA1565	2	0.000294031	5	0.4
PWQF01	3	0.000441047	3	1
SLGR01	2	0.000294031	2	1
CG03	1	0.000147016		#DIV/0!
PGYV01	1	0.000147016		#DIV/0!
UBA1177	5	0.000735078		#DIV/0!
Treponemataceae	44	0.00646869	69	0.637681
Alkalispirochaetaceae	21	0.00308733	27	0.777778
Salinispiraceae	3	0.000441047	3	1
Spirochaetaceae_B	3	0.000441047	12	0.25
Marispirochaetaceae	1	0.000147016	2	0.5
Sphaerochaetaceae	2	0.000294031	23	0.0869565
Borreliaceae	20	0.00294031		#DIV/0!
Brachyspiraceae	13	0.0019112		#DIV/0!
GWF1-51-8	2	0.000294031	2	1
Brevinemataceae	1	0.000147016		#DIV/0!
Leptospiraceae	27	0.00396942	69	0.391304
Leptonemataceae	4	0.000588062	4	1
J094	1	0.000147016		#DIV/0!
T1Sed10-126	2	0.000294031		#DIV/0!
Ozemobacteraceae	3	0.000441047		#DIV/0!
SW-4-49-11	2	0.000294031		#DIV/0!
UBA922	1	0.000147016	25	0.04
UBA12075	1	0.000147016	5	0.2
UBA12465	2	0.000294031	8	0.25
UBA920	1	0.000147016	2	0.5
Saccharimonadaceae	3	0.000441047	71	0.0422535
Peribacteraceae	5	0.000735078		#DIV/0!
1-14-2-50-48-13	1	0.000147016		#DIV/0!
X112	5	0.000735078		#DIV/0!
PJMF01	5	0.000735078	18	0.277778
GWC2-37-13	3	0.000441047	30	0.1
GCA-00278855	1	0.000147016		#DIV/0!
T1SED10-24	2	0.000294031	4	0.5
GCA-002793355	1	0.000147016		#DIV/0!
OLB20	2	0.000294031	2	1
J137	1	0.000147016		#DIV/0!
Petrotogaceae	15	0.00220523	15	1
Kosmotogaceae	14	0.00205822	14	1
Thermotogaceae	13	0.0019112	14	0.928571
Fervidobacteriaceae	14	0.00205822	14	1
UBA12178	2	0.000294031		#DIV/0!
B21-G9	1	0.000147016		#DIV/0!
Streptococcaceae	238	0.0349897	294	0.809524
Catellicoccaceae	1	0.000147016		#DIV/0!
Enterococcaceae	47	0.00690973	72	0.652778
Vagococcaceae	8	0.00117613	19	0.421053
Lactobacillaceae	145	0.0213173	336	0.431548
Carnobacteriaceae	34	0.00499853	36	0.944444
Aerococcaceae	43	0.00632167	55	0.781818
Listeriaceae	2	0.000294031	23	0.0869565
Erysipelotrichaceae	31	0.00455748	78	0.397436
Erysipelatoclostridiaceae	14	0.00205822	30	0.466667
CAG-826	40	0.00588062	50	0.8
CAG-288	15	0.00220523	16	0.9375
CAG-449	2	0.000294031	3	0.666667
CAG-631	1	0.000147016		#DIV/0!
Metamycoplasmataceae	2	0.000294031	85	0.0235294
Mycoplasmoidaceae	4	0.000588062	28	0.142857
UBA3375	2	0.000294031	2	1
CAG-302	11	0.00161717	14	0.785714
UBA5348	5	0.000735078	5	1
UBA660	1	0.000147016	2	0.5
CAG-433	5	0.000735078	5	1
CAG-822	22	0.00323434	26	0.846154
CAG-611	17	0.00249927	26	0.653846
CAG-1000	15	0.00220523	36	0.416667
Acholeplasmataceae	21	0.00308733	37	0.567568
UBA5453	5	0.000735078	5	1
Anaeroplasmataceae	7	0.00102911	8	0.875
Izemoplasmataceae	8	0.00117613	33	0.242424
UBA5603	10	0.00147016	11	0.909091
UBA1188	2	0.000294031	2	1
CAG-313	9	0.00132314	10	0.9
CAG-698	8	0.00117613	8	1
Turicibacteraceae	4	0.000588062	5	0.8
Haloplasmataceae	2	0.000294031	2	1
ZOR0006	1	0.000147016		#DIV/0!
Staphylococcaceae	51	0.00749779	80	0.6375
DSM-29158	1	0.000147016		#DIV/0!
Salinicoccaceae	21	0.00308733	21	1
Exiguobacteraceae	10	0.00147016		#DIV/0!
Planococcaceae	54	0.00793884	140	0.385714
Jeotgalibacillaceae	8	0.00117613	8	1
Bacillaceae_B	4	0.000588062	17	0.235294
Domibacillaceae	2	0.000294031	17	0.117647
Bacillaceae_C	4	0.000588062	17	0.235294
Bacillaceae_A	13	0.0019112	127	0.102362
Bacillaceae	1	0.000147016	48	0.0208333
Bacillaceae_I	6	0.000882094	7	0.857143
HMF5848	1	0.000147016		#DIV/0!
Caldibacillaceae	1	0.000147016	4	0.25
Bacillaceae_G	46	0.00676272	66	0.69697
Bacillaceae_J	1	0.000147016	3	0.333333
Bacillaceae_N	1	0.000147016		#DIV/0!
Salisediminibacteriaceae	19	0.0027933	22	0.863636
Marinococcaceae	19	0.0027933	19	1
Bacillaceae_D	27	0.00396942	29	0.931034
Bacillaceae_F	4	0.000588062	4	1
Anaerobacillaceae	2	0.000294031	7	0.285714
Anaerobacillaceae_A	3	0.000441047	4	0.75
UBA6769	2	0.000294031	3	0.666667
Massilibacteriaceae	1	0.000147016		#DIV/0!
Amphibacillaceae	91	0.0133784	101	0.90099
Halobacillaceae	26	0.00382241	27	0.962963
Alkalibacillaceae	11	0.00161717	11	1
Paenibacillaceae	32	0.0047045	277	0.115523
SCSIO-06110	1	0.000147016		#DIV/0!
Tepidibacillaceae	1	0.000147016		#DIV/0!
Thermoactinomycetaceae	1	0.000147016	25	0.04
Fusobacteriaceae	41	0.00602764	46	0.891304
Leptotrichiaceae	1	0.000147016	23	0.0434783
DTU022	17	0.00249927	28	0.607143
PWGO01	3	0.000441047	3	1
UBA8154	10	0.00147016	12	0.833333
Dethiobacteraceae	1	0.000147016		#DIV/0!
SKNC01	1	0.000147016		#DIV/0!
Natranaerobiaceae	2	0.000294031		#DIV/0!
UBA4975	5	0.000735078		#DIV/0!
Proteinivoraceae	2	0.000294031		#DIV/0!
UBA994	2	0.000294031	2	1
Acutalibacteraceae	57	0.00837989	268	0.212687
Ruminococcaceae	81	0.0119083	219	0.369863
Oscillospiraceae	58	0.0085269	223	0.26009
Butyricicoccaceae	3	0.000441047	23	0.130435
QAMX01	2	0.000294031	2	1
CAG-272	19	0.0027933	49	0.387755
CAG-382	9	0.00132314	16	0.5625
CAG-382_A	1	0.000147016		#DIV/0!
UBA644	1	0.000147016	3	0.333333
QAKW01	1	0.000147016	2	0.5
UBA1381	1	0.000147016	7	0.142857
UMGS1253	1	0.000147016		#DIV/0!
UMGS1388	1	0.000147016		#DIV/0!
CAG-508	41	0.00602764	65	0.630769
CAG-465	2	0.000294031	5	0.4
Saccharofermentanaceae	1	0.000147016	20	0.05
UBA5734	2	0.000294031	6	0.333333
DTU023	6	0.000882094	9	0.666667
Fastidiosipilaceae	1	0.000147016	2	0.5
UBA1255	4	0.000588062	4	1
UBA1212	2	0.000294031	2	1
Acetivibrionaceae	9	0.00132314	23	0.391304
DSM-8532	5	0.000735078	7	0.714286
UBA8921	1	0.000147016		#DIV/0!
Lachnospiraceae	297	0.0436636	805	0.368944
UBA1390	1	0.000147016	4	0.25
Vallitaleaceae	7	0.00102911	11	0.636364
DSM-24629	2	0.000294031	2	1
Vallitaleaceae_A	1	0.000147016		#DIV/0!
Anaerotignaceae	1	0.000147016	15	0.0666667
CAG-274	1	0.000147016	5	0.2
UBA5962	1	0.000147016		#DIV/0!
Cellulosilyticaceae	17	0.00249927	18	0.944444
Anaerovoracaceae	22	0.00323434	74	0.297297
Thermotaleaceae	2	0.000294031	7	0.285714
Peptostreptococcaceae	10	0.00147016	46	0.217391
Filifactoraceae	5	0.000735078	8	0.625
Natronincolaceae	11	0.00161717	11	1
T1SED10-28	5	0.000735078	5	1
Tindalliaceae	4	0.000588062	4	1
Helcococcaceae	10	0.00147016	45	0.222222
Peptoniphilaceae	11	0.00161717	32	0.34375
Tissierellaceae	2	0.000294031	8	0.25
Clostridiisalibacteraceae	1	0.000147016		#DIV/0!
Proteiniboraceae	2	0.000294031	3	0.666667
Sedimentibacteraceae	17	0.00249927	19	0.894737
Dethiosulfatibacteraceae	1	0.000147016	5	0.2
Eubacteriaceae	2	0.000294031	14	0.142857
Alkalibacteraceae	2	0.000294031	3	0.666667
Garciellaceae	2	0.000294031	2	1
Clostridiaceae	74	0.0108792	153	0.48366
Savagellaceae	3	0.000441047	3	1
Caloramatoraceae	1	0.000147016	11	0.0909091
Lutisporaceae	1	0.000147016		#DIV/0!
Borkfalkiaceae	13	0.0019112	28	0.464286
CAG-552	1	0.000147016	7	0.142857
UMGS1908	1	0.000147016	5	0.2
QALW01	4	0.000588062	5	0.8
CAG-74	41	0.00602764	54	0.759259
UBA1750	2	0.000294031	3	0.666667
UMGS416	1	0.000147016		#DIV/0!
GCA-900066905	1	0.000147016		#DIV/0!
MARSEILLE-P3954	1	0.000147016		#DIV/0!
CAG-138	34	0.00499853	35	0.971429
QAND01	3	0.000441047	3	1
Christensenellaceae	3	0.000441047	11	0.272727
Caldicoprobacteraceae	3	0.000441047	4	0.75
UBA3920	1	0.000147016	2	0.5
DTU083	4	0.000588062	5	0.8
Halanaerobiaceae	10	0.00147016	11	0.909091
Halarsenatibacteraceae	6	0.000882094	7	0.857143
Halobacteroidaceae	5	0.000735078	5	1
Acetohalobiaceae	2	0.000294031	3	0.666667
Megasphaeraceae	4	0.000588062	24	0.166667
Acidaminococcaceae	12	0.00176419	39	0.307692
Selenomonadaceae	5	0.000735078	67	0.0746269
Desulforudaceae	1	0.000147016	5	0.2
Desulfitibacteraceae	2	0.000294031		#DIV/0!
Desulfitobacteriaceae	1	0.000147016	29	0.0344828
Peptococcaceae	4	0.000588062	6	0.666667
SKKY01	1	0.000147016		#DIV/0!
DTU073	1	0.000147016	3	0.333333
UBA5755	1	0.000147016	2	0.5
Syntrophomonadaceae	1	0.000147016	18	0.0555556
SLMV01	11	0.00161717		#DIV/0!
UBA8153	1	0.000147016		#DIV/0!
UBA995	2	0.000294031		#DIV/0!
DTU010	6	0.000882094	7	0.857143
DTU012	3	0.000441047	3	1
SLO01	1	0.000147016		#DIV/0!
B1SED10-159	3	0.000441047	3	1
ZCTH02-B6	1	0.000147016	2	0.5
DTU084	1	0.000147016		#DIV/0!
DTU065	1	0.000147016		#DIV/0!
UBA10575	1	0.000147016	3	0.333333
Mycobacteriaceae	127	0.018671	671	0.18927
Pseudonocardiaceae	39	0.00573361	191	0.204188
Nakamurellaceae	1	0.000147016	8	0.125
Geodermatophilaceae	3	0.000441047	67	0.0447761
Micromonosporaceae	21	0.00308733	159	0.132075
Streptomycetaceae	18	0.00264628	635	0.0283465
Streptosporangiaceae	34	0.00499853		#DIV/0!
Microbacteriaceae	75	0.0110262	479	0.156576
Bifidobacteriaceae	2	0.000294031	110	0.0181818
Micrococcaceae	42	0.00617466	244	0.172131
Brevibacteriaceae	21	0.00308733	24	0.875
Actinomycetaceae	9	0.00132314	129	0.0697674
Beutenbergiaceae	4	0.000588062	9	0.444444
Cellulomonadaceae	27	0.00396942	90	0.3
Demequinaceae	21	0.00308733	28	0.75
Dermabacteraceae	16	0.00235225	24	0.666667
Quadrisphaeraceae	1	0.000147016	4	0.25
GCA-002748415	1	0.000147016		#DIV/0!
Dermatophilaceae	15	0.00220523	97	0.154639
Nocardioidaceae	11	0.00161717	116	0.0948276
Propionibacteriaceae	23	0.00338136	70	0.328571
Jiangellaceae	2	0.000294031		#DIV/0!
S36-B12	4	0.000588062	12	0.333333
Nitriliruptoraceae	23	0.00338136		#DIV/0!
Egibacteraceae	8	0.00117613	10	0.8
Euzebyaceae	3	0.000441047	3	1
MedAcidi-G1	22	0.00323434	24	0.916667
UBA11606	3	0.000441047	5	0.6
UBA10347	1	0.000147016		#DIV/0!
SHLQ01	1	0.000147016		#DIV/0!
UBA8592	13	0.0019112	18	0.722222
Bin134	1	0.000147016		#DIV/0!
SZUA-35	1	0.000147016		#DIV/0!
Microtrichaceae	1	0.000147016	8	0.125
UBA8139	1	0.000147016	3	0.333333
TK06	15	0.00220523	18	0.833333
Ilumatobacteraceae	11	0.00161717	38	0.289474
SIRW01	1	0.000147016		#DIV/0!
UBA2766	1	0.000147016		#DIV/0!
UBA5794	5	0.000735078	6	0.833333
UBA11373	2	0.000294031	2	1
SHLN01	1	0.000147016		#DIV/0!
ZC4RG35	2	0.000294031	4	0.5
SZUA-232	1	0.000147016		#DIV/0!
TMED189	11	0.00161717		#DIV/0!
Ga0077560	2	0.000294031		#DIV/0!
SKUG01	1	0.000147016		#DIV/0!
UBA2241	1	0.000147016		#DIV/0!
Coriobacteriaceae	1	0.000147016	232	0.00431034
Eggerthellaceae	10	0.00147016	73	0.136986
Deinococcaceae	1	0.000147016	42	0.0238095
Trueperaceae	11	0.00161717	11	1
Anaerolineaceae	49	0.00720376	63	0.777778
EnvOPS12	4	0.000588062	25	0.16
UBA4823	2	0.000294031	5	0.4
UBA6092	1	0.000147016	2	0.5
UBA6663	1	0.000147016		#DIV/0!
UBA11657	4	0.000588062	6	0.666667
A4b	8	0.00117613	10	0.8
UBA2029	1	0.000147016	2	0.5
J027	1	0.000147016		#DIV/0!
UBA2796	1	0.000147016	3	0.333333
Promineofilaceae	4	0.000588062	7	0.571429
B4-G1	2	0.000294031	5	0.4
SLSP01	2	0.000294031	3	0.666667
J036	1	0.000147016		#DIV/0!
J111	1	0.000147016	2	0.5
4572-78	1	0.000147016		#DIV/0!
Caldilineaceae	4	0.000588062	7	0.571429
Bin34	1	0.000147016		#DIV/0!
J102	1	0.000147016		#DIV/0!
UBA1429	5	0.000735078		#DIV/0!
Ardenticatenaceae	1	0.000147016		#DIV/0!
Chloroflexaceae	4	0.000588062	14	0.285714
Roseiflexaceae	2	0.000294031	5	0.4
TMED-70	6	0.000882094	15	0.4
GCA-2719675	1	0.000147016		#DIV/0!
UBA2588	3	0.000441047	3	1
UBA6952	1	0.000147016		#DIV/0!
UBA2979	3	0.000441047	12	0.25
UBA2991	1	0.000147016		#DIV/0!
Cyanobiaceae	5	0.000735078		#DIV/0!
Gastranaerophilaceae	1	0.000147016	53	0.0188679
GCA-002719695	4	0.000588062	5	0.8
AG-410-N11	1	0.000147016		#DIV/0!
AAA071-K20	1	0.000147016		#DIV/0!
UBA817	1	0.000147016		#DIV/0!
UBA6595	1	0.000147016		#DIV/0!
GWF2-35-9	1	0.000147016		#DIV/0!

## Sheet: Genus
genus name	number of genome hits	proportion of all hits	number of genomes in clade	fraction of clade genomes with PF04018
45385	2	0.000294031	2	1
Pseudomonas_E	58	0.0085269	476	0.121849
Pseudomonas_A	39	0.00573361	40	0.975
P30C	1	0.000147016		#DIV/0!
Pseudomonas_N	2	0.000294031	2	1
SD129	1	0.000147016		#DIV/0!
Pseudomonas_M	2	0.000294031	2	1
Azotobacter	1	0.000147016	3	0.333333
Pseudomonas_H	1	0.000147016		#DIV/0!
Pseudomonas_K	5	0.000735078	5	1
Thiopseudomonas	5	0.000735078	5	1
Oblitimonas	1	0.000147016		#DIV/0!
Pseudomonas_L	1	0.000147016		#DIV/0!
Pseudomonas_D	18	0.00264628	19	0.947368
Endozoicomonas	9	0.00132314	9	1
Kistimonas	1	0.000147016		#DIV/0!
Parendozoicomonas	1	0.000147016		#DIV/0!
LUC14-002-19-P2	1	0.000147016		#DIV/0!
Zooshikella	1	0.000147016		#DIV/0!
GTF-13	1	0.000147016		#DIV/0!
Halomonas	89	0.0130844	89	1
Halomonas_B	3	0.000441047	3	1
Halomonas_E	3	0.000441047	3	1
Halomonas_A	2	0.000294031	2	1
Aidingimonas	1	0.000147016		#DIV/0!
Halomonas_C	9	0.00132314	9	1
Salinicola	14	0.00205822	14	1
Chromohalobacter	4	0.000588062	4	1
Cobetia	3	0.000441047	3	1
Kushneria	8	0.00117613	8	1
R4HLG17	1	0.000147016		#DIV/0!
Halotalea	2	0.000294031	2	1
Marinospirillum	7	0.00102911	8	0.875
Terasakiispira	1	0.000147016		#DIV/0!
Pseudospirillum	1	0.000147016		#DIV/0!
Oceanospirillum	5	0.000735078	5	1
Marinomonas	30	0.00441047		#DIV/0!
Oleibacter	6	0.000882094	6	1
Thalassolituus	1	0.000147016		#DIV/0!
UBA2009	4	0.000588062	4	1
Oceanobacter	2	0.000294031	2	1
Bacterioplanes	1	0.000147016		#DIV/0!
Oleispira	3	0.000441047	3	1
Bermanella	3	0.000441047	3	1
Neptuniibacter	4	0.000588062	4	1
Marinobacterium_B	1	0.000147016		#DIV/0!
Amphritea	4	0.000588062	4	1
Neptunomonas	6	0.000882094	6	1
Rs1	2	0.000294031	3	0.666667
Marinobacterium	8	0.00117613	8	1
Nitrincola	4	0.000588062	5	0.8
Marinobacterium_A	3	0.000441047	3	1
Motiliproteus	3	0.000441047	3	1
ASP10-02a	5	0.000735078	7	0.714286
Balneatrix	2	0.000294031	2	1
Marinobacter	59	0.00867392	62	0.951613
Marinobacter_A	5	0.000735078	5	1
Halospina	4	0.000588062	4	1
GCA-2695345	1	0.000147016		#DIV/0!
LZORAL124-50-18	2	0.000294031	2	1
Oleiphilus	1	0.000147016		#DIV/0!
PZPK01	1	0.000147016		#DIV/0!
Hahella	4	0.000588062	4	1
UBA2679	1	0.000147016		#DIV/0!
Saccharospirillum	4	0.000588062	4	1
Reinekea	3	0.000441047	3	1
Gynuella	1	0.000147016		#DIV/0!
Natronospirillum	1	0.000147016		#DIV/0!
WDS2A16A	1	0.000147016		#DIV/0!
SKIB01	1	0.000147016		#DIV/0!
Litoricola	8	0.00117613		#DIV/0!
IMCC2047	1	0.000147016		#DIV/0!
Cellvibrio	10	0.00147016	15	0.666667
Marinimicrobium	2	0.000294031	2	1
SW121	1	0.000147016		#DIV/0!
Gilvimarinus	3	0.000441047	3	1
UBA1124	1	0.000147016		#DIV/0!
GCA-2707785	1	0.000147016		#DIV/0!
R142	1	0.000147016		#DIV/0!
Microbulbifer	16	0.00235225	16	1
Simiduia	1	0.000147016		#DIV/0!
Teredinibacter	6	0.000882094	6	1
Saccharophagus	1	0.000147016		#DIV/0!
1162T-S-0a-05	1	0.000147016		#DIV/0!
Agarilytica	1	0.000147016		#DIV/0!
ISS155	1	0.000147016		#DIV/0!
GCA-2746115	1	0.000147016		#DIV/0!
Agaribacterium	2	0.000294031	2	1
UBA5868	1	0.000147016	2	0.5
Marinagarivorans	1	0.000147016		#DIV/0!
Endobugula	2	0.000294031	2	1
HTCC2207	14	0.00205822	14	1
AAA300-D14	3	0.000441047	4	0.75
TMED48	10	0.00147016	10	1
LSUCC0057	1	0.000147016		#DIV/0!
50-400-T64	5	0.000735078	5	1
HB2-32-21	3	0.000441047	3	1
BRH-c0	3	0.000441047	3	1
SZUA-272	1	0.000147016		#DIV/0!
Porticoccus	11	0.00161717	11	1
Umboniibacter	1	0.000147016		#DIV/0!
Halioglobus	10	0.00147016	11	0.909091
Haliea	6	0.000882094	6	1
Parahaliea	1	0.000147016		#DIV/0!
GCA-2748505	1	0.000147016		#DIV/0!
Congregibacter	3	0.000441047	3	1
Pseudohaliea	1	0.000147016		#DIV/0!
Chromatocurvus	1	0.000147016		#DIV/0!
Luminiphilus	17	0.00249927	21	0.809524
IMCC3088	2	0.000294031	2	1
Spongiibacter	3	0.000441047	3	1
IMCC21906	1	0.000147016		#DIV/0!
Zhongshania	2	0.000294031	2	1
UBA5047	2	0.000294031	2	1
Oceanicoccus	3	0.000441047	3	1
Dasania	1	0.000147016		#DIV/0!
Sinobacterium	1	0.000147016		#DIV/0!
UBA5518	1	0.000147016		#DIV/0!
M0112	1	0.000147016		#DIV/0!
UBA5862	1	0.000147016		#DIV/0!
UBA4421	14	0.00205822	17	0.823529
UBA2168	1	0.000147016		#DIV/0!
SZUA-309	2	0.000294031	2	1
SMWK01	1	0.000147016		#DIV/0!
UBA2965	2	0.000294031	2	1
UBA7803	1	0.000147016	2	0.5
UBA11889	4	0.000588062	4	1
Bin55	1	0.000147016		#DIV/0!
SZUA-521	1	0.000147016		#DIV/0!
SMWF01	1	0.000147016		#DIV/0!
SKXG01	1	0.000147016		#DIV/0!
SLTB01	3	0.000441047	3	1
UBA7455	4	0.000588062	4	1
GCA-002726655	2	0.000294031	2	1
UBA4582	3	0.000441047	3	1
UBA9659	3	0.000441047	3	1
UBA6733	1	0.000147016		#DIV/0!
UBA9926	3	0.000441047	3	1
GCA-2697205	1	0.000147016		#DIV/0!
GCA-002728675	2	0.000294031	2	1
UBA7451	1	0.000147016		#DIV/0!
UBA9145	21	0.00308733	22	0.954545
OM182	2	0.000294031	3	0.666667
Pseudohongiella	8	0.00117613	8	1
PWQG01	1	0.000147016		#DIV/0!
UBA5078	2	0.000294031	2	1
UBA5109	2	0.000294031	2	1
Psychrobacter	48	0.00705675	48	1
Moraxella_C	1	0.000147016		#DIV/0!
Alcanivorax	19	0.0027933	19	1
Alcanivorax_A	2	0.000294031	2	1
PGZG01	1	0.000147016		#DIV/0!
SLJS01	1	0.000147016		#DIV/0!
Ketobacter	6	0.000882094	6	1
42-54-T18	3	0.000441047	3	1
GCA-2748575	1	0.000147016		#DIV/0!
GCA-002402085	2	0.000294031	2	1
UBA3067	1	0.000147016		#DIV/0!
UBA6940	1	0.000147016		#DIV/0!
Vibrio	156	0.0229344	157	0.993631
Aliivibrio	8	0.00117613	8	1
Photobacterium	35	0.00514554	36	0.972222
Thaumasiovibrio	2	0.000294031	2	1
Enterovibrio	15	0.00220523	15	1
Salinivibrio	7	0.00102911	7	1
JCM-19050	1	0.000147016		#DIV/0!
Paraphotobacterium	1	0.000147016		#DIV/0!
U0105	1	0.000147016		#DIV/0!
Glaciecola	4	0.000588062	10	0.4
Paraglaciecola	10	0.00147016	10	1
Aliiglaciecola	2	0.000294031	2	1
XY-R5	1	0.000147016		#DIV/0!
M269	1	0.000147016		#DIV/0!
Idiomarina	1	0.000147016	37	0.027027
Aliidiomarina	10	0.00147016	14	0.714286
Pseudoalteromonas	42	0.00617466	81	0.518519
Arsukibacterium	6	0.000882094	6	1
Alishewanella	3	0.000441047	3	1
Rheinheimera	8	0.00117613	8	1
Alkalimonas	2	0.000294031	2	1
Catenovulum	5	0.000735078	5	1
RQJ05	2	0.000294031	2	1
Shewanella	58	0.0085269	58	1
Parashewanella	4	0.000588062	4	1
Paraferrimonas	2	0.000294031	2	1
UBA2521	1	0.000147016		#DIV/0!
Ferrimonas	8	0.00117613	8	1
Psychrobium	1	0.000147016		#DIV/0!
Psychromonas	6	0.000882094	14	0.428571
Motilimonas	1	0.000147016		#DIV/0!
Moritella	7	0.00102911	7	1
Aliagarivorans	2	0.000294031	2	1
Alginatibacterium	1	0.000147016		#DIV/0!
Fangia	1	0.000147016		#DIV/0!
SAR86A	9	0.00132314	9	1
SCGC-AAA076-P13	2	0.000294031	2	1
MED-G85	1	0.000147016		#DIV/0!
MED-G78	1	0.000147016		#DIV/0!
D2472	6	0.000882094	6	1
MED-G82	2	0.000294031	2	1
TMED112	8	0.00117613	9	0.888889
GCA-2716745	2	0.000294031	2	1
GCA-2707915	3	0.000441047	3	1
AEGEAN-183	1	0.000147016		#DIV/0!
Suttonella	2	0.000294031	2	1
Dichelobacter	1	0.000147016		#DIV/0!
Rappaport	1	0.000147016		#DIV/0!
SZUA-41	1	0.000147016		#DIV/0!
SZUA-21	1	0.000147016		#DIV/0!
Leucothrix	2	0.000294031	4	0.5
Granulosicoccus	2	0.000294031	2	1
GCA-1730015	1	0.000147016		#DIV/0!
Thiocapsa	5	0.000735078	5	1
Marichromatium	2	0.000294031	2	1
M0108	1	0.000147016		#DIV/0!
PWTO01	1	0.000147016		#DIV/0!
Thiomargarita	3	0.000441047	3	1
UBA10656	1	0.000147016	2	0.5
Marithrix	1	0.000147016		#DIV/0!
Thioflexothrix	1	0.000147016		#DIV/0!
SZUA-411	1	0.000147016		#DIV/0!
Sulfuriflexus	1	0.000147016		#DIV/0!
UBA2383	1	0.000147016		#DIV/0!
Luteimonas	1	0.000147016	19	0.0526316
Wenzhouxiangella	8	0.00117613	18	0.444444
SKQS01	1	0.000147016		#DIV/0!
Marinicella	2	0.000294031		#DIV/0!
SKYU01	1	0.000147016	2	0.5
UBA11869	3	0.000441047	3	1
UBA7359	1	0.000147016	2	0.5
2-02-FULL-47-50	1	0.000147016		#DIV/0!
SZUA-592	1	0.000147016		#DIV/0!
UBA4486	1	0.000147016		#DIV/0!
UBA981	1	0.000147016		#DIV/0!
UBA4457	1	0.000147016		#DIV/0!
TMED69	1	0.000147016		#DIV/0!
UBA11873	1	0.000147016		#DIV/0!
J113	1	0.000147016		#DIV/0!
UBA6729	1	0.000147016		#DIV/0!
HK1	1	0.000147016		#DIV/0!
UBA868	1	0.000147016	8	0.125
Herbaspirillum	1	0.000147016	19	0.0526316
AqS2	1	0.000147016		#DIV/0!
AqS3	1	0.000147016		#DIV/0!
Rhizobium	1	0.000147016	108	0.00925926
Parvibaculum	5	0.000735078	5	1
Brevundimonas	1	0.000147016	58	0.0172414
Kiloniella	1	0.000147016	6	0.166667
UBA1664	1	0.000147016	2	0.5
Pelagibacter	1	0.000147016	72	0.0138889
SP4073	1	0.000147016		#DIV/0!
UBA3002	1	0.000147016	2	0.5
UBA6178	1	0.000147016		#DIV/0!
GCA-2725445	1	0.000147016		#DIV/0!
Arctic96AD-7	5	0.000735078	7	0.714286
UBA1014	1	0.000147016	2	0.5
UBA8110	1	0.000147016	2	0.5
JCVI-SCAAA005	3	0.000441047	5	0.6
GCA-2753255	1	0.000147016		#DIV/0!
XYD2-FULL-50-16	1	0.000147016		#DIV/0!
XYC1-FULL-56-13	1	0.000147016		#DIV/0!
GCA-002401295	1	0.000147016		#DIV/0!
HCM1	1	0.000147016		#DIV/0!
Haliangium	1	0.000147016		#DIV/0!
SLNH01	1	0.000147016		#DIV/0!
J016	1	0.000147016		#DIV/0!
UBA2376	1	0.000147016	3	0.333333
HGW-17	2	0.000294031	2	1
SZUA-580	1	0.000147016		#DIV/0!
SLPX01	1	0.000147016		#DIV/0!
SZUA-265	1	0.000147016		#DIV/0!
SG8-38	3	0.000441047	3	1
UBA1660	1	0.000147016		#DIV/0!
GCA-2699025	1	0.000147016		#DIV/0!
UBA1203	1	0.000147016		#DIV/0!
UBA10939	1	0.000147016		#DIV/0!
SKWY01	1	0.000147016		#DIV/0!
SLRQ01	1	0.000147016		#DIV/0!
GCA-2721815	1	0.000147016		#DIV/0!
SLJM01	4	0.000588062	5	0.8
SKNI01	1	0.000147016		#DIV/0!
SKON01	1	0.000147016		#DIV/0!
B210	2	0.000294031	2	1
YN101	1	0.000147016		#DIV/0!
GCA-2716585	1	0.000147016		#DIV/0!
SYOX01	1	0.000147016		#DIV/0!
UBA4248	2	0.000294031	2	1
UM-FILTER-63-12	1	0.000147016		#DIV/0!
UBA1238	1	0.000147016		#DIV/0!
UBA1532	1	0.000147016		#DIV/0!
PHBI01	2	0.000294031	2	1
GCA-2863065	1	0.000147016		#DIV/0!
UBA3505	1	0.000147016		#DIV/0!
PWKZ01	1	0.000147016		#DIV/0!
GCA-2683315	1	0.000147016		#DIV/0!
GCA-2862545	1	0.000147016		#DIV/0!
B64-G9	1	0.000147016		#DIV/0!
UBA6777	1	0.000147016		#DIV/0!
M3003	1	0.000147016		#DIV/0!
MED660	2	0.000294031	2	1
UBA4427	2	0.000294031	3	0.666667
UBA6930	1	0.000147016		#DIV/0!
GCA-2729515	1	0.000147016		#DIV/0!
SMWR01	1	0.000147016		#DIV/0!
Bin18	1	0.000147016		#DIV/0!
UBA12015	1	0.000147016		#DIV/0!
DB6-IX	8	0.00117613	8	1
BSW11-IV	1	0.000147016		#DIV/0!
Halobacteriovorax	5	0.000735078	5	1
M0603	1	0.000147016		#DIV/0!
SKIL01	1	0.000147016		#DIV/0!
GCA-2712005	1	0.000147016		#DIV/0!
UBA4207	2	0.000294031	2	1
UBA6166	1	0.000147016		#DIV/0!
UBA7317	1	0.000147016	2	0.5
SMWT01	2	0.000294031	2	1
XYC1-FULL-37-79	1	0.000147016	2	0.5
SKGZ01	1	0.000147016		#DIV/0!
GCA-2706205	1	0.000147016		#DIV/0!
GCA-2713145	1	0.000147016		#DIV/0!
GCA-2707495	1	0.000147016		#DIV/0!
UBA845	1	0.000147016	2	0.5
SZUA-425	1	0.000147016		#DIV/0!
GCA-2725955	1	0.000147016		#DIV/0!
Desulfobacter	7	0.00102911	7	1
Desulfospira	1	0.000147016		#DIV/0!
NBML01	1	0.000147016		#DIV/0!
Desulfotignum	2	0.000294031	2	1
Desulfobacula	1	0.000147016	3	0.333333
MADRE2	1	0.000147016		#DIV/0!
SURF-7	1	0.000147016		#DIV/0!
B1SED10-16	4	0.000588062	6	0.666667
SURF-33	1	0.000147016		#DIV/0!
SURF-3	1	0.000147016		#DIV/0!
Desulfosudis	2	0.000294031		#DIV/0!
Desulfococcus	1	0.000147016		#DIV/0!
Desulfonema	1	0.000147016		#DIV/0!
4572-123	1	0.000147016		#DIV/0!
UBA2245	1	0.000147016		#DIV/0!
BuS5	1	0.000147016		#DIV/0!
CR-1	1	0.000147016		#DIV/0!
SKZT01	1	0.000147016		#DIV/0!
4484-190-2	1	0.000147016		#DIV/0!
NaphS2	1	0.000147016		#DIV/0!
CG2-30-51-40	1	0.000147016		#DIV/0!
Desulfatiglans	1	0.000147016		#DIV/0!
B17-G16	1	0.000147016		#DIV/0!
B111-G9	2	0.000294031		#DIV/0!
B33-G16	1	0.000147016		#DIV/0!
B25-G16	1	0.000147016		#DIV/0!
Desulfarculus	1	0.000147016		#DIV/0!
Dethiosulfatarculus	1	0.000147016		#DIV/0!
Desulfopila	3	0.000441047	3	1
MADRE3	1	0.000147016		#DIV/0!
Mailhella	3	0.000441047	6	0.5
MADRE1	1	0.000147016		#DIV/0!
Desulfocurvus	1	0.000147016		#DIV/0!
Desulfovibrio_Q	1	0.000147016		#DIV/0!
Paradesulfovibrio	1	0.000147016		#DIV/0!
Pseudodesulfovibrio	9	0.00132314	9	1
Paucidesulfovibrio	2	0.000294031	2	1
Maridesulfovibrio	10	0.00147016	10	1
Desulfohalovibrio	2	0.000294031	3	0.666667
UBA6079	1	0.000147016		#DIV/0!
Alteridesulfovibrio	1	0.000147016		#DIV/0!
Desulfohalobium	1	0.000147016		#DIV/0!
Desulfonatronospira	2	0.000294031	8	0.25
Desulfonatronovibrio	1	0.000147016	6	0.166667
UBA3076	3	0.000441047		#DIV/0!
UBA8904	2	0.000294031	6	0.333333
CSSED10-310	1	0.000147016		#DIV/0!
UBA6623	1	0.000147016		#DIV/0!
Gp13-AA77	1	0.000147016		#DIV/0!
UBA6911	1	0.000147016		#DIV/0!
SCN-69-37	1	0.000147016	2	0.5
UBA8438	5	0.000735078		#DIV/0!
SMYC01	1	0.000147016		#DIV/0!
QQVD01	1	0.000147016		#DIV/0!
UBA2201	1	0.000147016		#DIV/0!
J065	1	0.000147016		#DIV/0!
SLMS01	2	0.000294031		#DIV/0!
UBA9662	2	0.000294031	3	0.666667
TMED15	2	0.000294031	2	1
GCA-2699335	1	0.000147016		#DIV/0!
WGA-3G	3	0.000441047	3	1
AGPOR5	1	0.000147016		#DIV/0!
MSPOR6	2	0.000294031	2	1
UBA4372	1	0.000147016	19	0.0526316
Paraprevotella	4	0.000588062	5	0.8
43-108	1	0.000147016		#DIV/0!
Bacteroides	11	0.00161717	60	0.183333
Phocaeicola	26	0.00382241	42	0.619048
Coprobacter	4	0.000588062		#DIV/0!
UBA11471	3	0.000441047		#DIV/0!
UBA7332	1	0.000147016		#DIV/0!
Proteiniphilum	11	0.00161717	12	0.916667
Fermentimonas	2	0.000294031	2	1
Petrimonas	3	0.000441047	4	0.75
UBA5508	1	0.000147016		#DIV/0!
UBA5287	1	0.000147016		#DIV/0!
UBA4179	3	0.000441047	3	1
Parabacteroides	21	0.00308733	24	0.875
Tannerella	4	0.000588062	4	1
UBA4116	1	0.000147016		#DIV/0!
Parabacteroides_A	1	0.000147016		#DIV/0!
OLMS01	1	0.000147016		#DIV/0!
Paludibacter	1	0.000147016	6	0.166667
UBA5342	1	0.000147016		#DIV/0!
Geofilum	3	0.000441047	3	1
Natronoflexus	2	0.000294031	2	1
Alkaliflexus	1	0.000147016		#DIV/0!
Marinilabilia	4	0.000588062	4	1
Anaerophaga	2	0.000294031	2	1
Thermophagus	1	0.000147016		#DIV/0!
Carboxylicivirga	2	0.000294031	2	1
SZUA-609	1	0.000147016		#DIV/0!
JC017	1	0.000147016		#DIV/0!
Breznakibacter	1	0.000147016		#DIV/0!
Saccharicrinis	3	0.000441047	3	1
CG51	1	0.000147016		#DIV/0!
Labilibacter	1	0.000147016		#DIV/0!
Butyricimonas	7	0.00102911	7	1
Gabonibacter	2	0.000294031	2	1
Odoribacter	7	0.00102911	7	1
Balneicella	1	0.000147016		#DIV/0!
Labilibaculum	5	0.000735078	5	1
Marinifilum	3	0.000441047	3	1
Ancylomarina	3	0.000441047	3	1
Draconibacterium	3	0.000441047	4	0.75
Mariniphaga	2	0.000294031	2	1
Tangfeifania	1	0.000147016		#DIV/0!
UBA1413	3	0.000441047	5	0.6
Mangrovibacterium	2	0.000294031	3	0.666667
Sunxiuqinia	2	0.000294031	2	1
GWE2-42-39	1	0.000147016		#DIV/0!
JC036	1	0.000147016		#DIV/0!
SKHV01	1	0.000147016		#DIV/0!
Prolixibacter	2	0.000294031	2	1
UBA6680	1	0.000147016		#DIV/0!
RC9	53	0.00779183	89	0.595506
UBA3382	2	0.000294031	2	1
Bact-11	6	0.000882094	7	0.857143
CAG-831	4	0.000588062	4	1
UBA1232	7	0.00102911	7	1
Bact-08	6	0.000882094	14	0.428571
Alistipes	24	0.00352837	30	0.8
Rikenella	2	0.000294031	2	1
Acetobacteroides	1	0.000147016		#DIV/0!
UBA5261	2	0.000294031	2	1
UBA2287	1	0.000147016		#DIV/0!
UBA5206	1	0.000147016		#DIV/0!
Bact-07	2	0.000294031	2	1
Bacteroides_D	2	0.000294031		#DIV/0!
UBA6013	1	0.000147016		#DIV/0!
SR-FBR-E99	1	0.000147016	8	0.125
SLNP01	1	0.000147016		#DIV/0!
UBA9300	1	0.000147016		#DIV/0!
PXAP01	10	0.00147016	12	0.833333
PUMT01	3	0.000441047	3	1
GCA-2748055	1	0.000147016		#DIV/0!
SM23-62	2	0.000294031		#DIV/0!
UBA10428	1	0.000147016		#DIV/0!
UBA12077	3	0.000441047		#DIV/0!
NBLH01	1	0.000147016		#DIV/0!
Bact-19	4	0.000588062	5	0.8
4572-128	1	0.000147016		#DIV/0!
BM523	1	0.000147016		#DIV/0!
GCA-002840935	1	0.000147016		#DIV/0!
GWE2-40-63	1	0.000147016	2	0.5
SZUA-534	1	0.000147016		#DIV/0!
Salinivirga	2	0.000294031	2	1
B39-G9	1	0.000147016		#DIV/0!
UBA3824	1	0.000147016		#DIV/0!
UBA1219	1	0.000147016		#DIV/0!
UBA1195	2	0.000294031	2	1
UBA1205	2	0.000294031	2	1
DTU049	2	0.000294031	3	0.666667
BM518	1	0.000147016		#DIV/0!
4572-112	1	0.000147016	2	0.5
QNXT01	1	0.000147016		#DIV/0!
UBA6267	1	0.000147016		#DIV/0!
PWNQ01	1	0.000147016		#DIV/0!
SKPS01	1	0.000147016		#DIV/0!
F082	10	0.00147016	14	0.714286
UBA6192	1	0.000147016	3	0.333333
UBA5536	2	0.000294031	2	1
UBA6244	3	0.000441047	4	0.75
GCA-002708315	1	0.000147016	2	0.5
UBA4459	3	0.000441047	3	1
B6-G9	1	0.000147016		#DIV/0!
BM524	2	0.000294031	2	1
SZUA-53	1	0.000147016		#DIV/0!
B16-G9	1	0.000147016		#DIV/0!
GCA-2711565	1	0.000147016		#DIV/0!
GCA-002840985	1	0.000147016		#DIV/0!
B18-G4	1	0.000147016		#DIV/0!
BM520	2	0.000294031		#DIV/0!
Lentimicrobium	5	0.000735078	8	0.625
PUPG01	12	0.00176419	13	0.923077
PYGY01	4	0.000588062	4	1
SKTA01	5	0.000735078	5	1
PWJC01	1	0.000147016		#DIV/0!
SKRM01	1	0.000147016		#DIV/0!
PUML01	3	0.000441047	3	1
SLSG01	2	0.000294031	2	1
SKYG01	1	0.000147016		#DIV/0!
UBA7960	2	0.000294031	2	1
SKVR01	7	0.00102911	7	1
PUKZ01	4	0.000588062	4	1
PWLF01	1	0.000147016		#DIV/0!
Flavobacterium	26	0.00382241	239	0.108787
UBA7684	1	0.000147016		#DIV/0!
Myroides	1	0.000147016	18	0.0555556
UM-FILTER-40-17	2	0.000294031	2	1
Capnocytophaga	11	0.00161717	15	0.733333
Joostella	1	0.000147016		#DIV/0!
Galbibacter	1	0.000147016		#DIV/0!
Robertkochia	1	0.000147016		#DIV/0!
Zhouia	1	0.000147016		#DIV/0!
Sinomicrobium	3	0.000441047	3	1
Imtechella	1	0.000147016		#DIV/0!
Pustulibacterium	1	0.000147016		#DIV/0!
Maribacter	24	0.00352837	24	1
Zobellia	3	0.000441047	3	1
Pseudozobellia	2	0.000294031	2	1
Euzebyella	1	0.000147016		#DIV/0!
Pricia	1	0.000147016		#DIV/0!
SZUA-72	1	0.000147016		#DIV/0!
CCMM003	1	0.000147016		#DIV/0!
Kriegella	1	0.000147016		#DIV/0!
Maribacter_A	3	0.000441047	3	1
Arenibacter	13	0.0019112	13	1
Sediminicola	1	0.000147016		#DIV/0!
Cellulophaga	8	0.00117613	8	1
GCA-2746415	1	0.000147016		#DIV/0!
Zeaxanthinibacter	2	0.000294031	2	1
Muriicola	1	0.000147016		#DIV/0!
Eudoraea	1	0.000147016		#DIV/0!
Muricauda	31	0.00455748	31	1
Muricauda_A	2	0.000294031	2	1
Croceivirga	2	0.000294031	2	1
Croceitalea	1	0.000147016		#DIV/0!
UBA3478	4	0.000588062	4	1
Aureicoccus	1	0.000147016		#DIV/0!
Robiginitalea	4	0.000588062	4	1
Sediminicola_A	1	0.000147016		#DIV/0!
MAG-120531	2	0.000294031	2	1
Gramella	11	0.00161717	11	1
Zunongwangia	3	0.000441047	3	1
Salegentibacter	11	0.00161717	11	1
Gillisia	7	0.00102911	7	1
Antarcticibacterium	1	0.000147016		#DIV/0!
Salinimicrobium	4	0.000588062	4	1
Mesonia	7	0.00102911	7	1
Nonlabens	16	0.00235225	16	1
Psychroflexus	13	0.0019112	13	1
Croceibacter	1	0.000147016		#DIV/0!
Aquimarina	23	0.00338136	24	0.958333
Leeuwenhoekiella	11	0.00161717	11	1
Dokdonia	7	0.00102911	7	1
Aequorivita	15	0.00220523	15	1
Ulvibacter	2	0.000294031	2	1
LPB0005	1	0.000147016		#DIV/0!
Altibacter	3	0.000441047	3	1
Marixanthomonas	5	0.000735078	5	1
UBA2674	1	0.000147016		#DIV/0!
Marinirhabdus	4	0.000588062	4	1
UBA4166	1	0.000147016		#DIV/0!
Ulvibacter_A	1	0.000147016		#DIV/0!
RR4-38	1	0.000147016		#DIV/0!
GCA-002733185	4	0.000588062	4	1
HC6-5	2	0.000294031	2	1
BACL21	5	0.000735078	5	1
SMXJ01	1	0.000147016		#DIV/0!
Aureitalea	1	0.000147016		#DIV/0!
Gilvibacter	2	0.000294031	2	1
CG2-30-34-30	2	0.000294031	2	1
Algibacter_A	1	0.000147016		#DIV/0!
Changchengzhania	1	0.000147016		#DIV/0!
Algibacter_C	1	0.000147016		#DIV/0!
Algibacter	1	0.000147016		#DIV/0!
Flaviramulus	1	0.000147016		#DIV/0!
Flaviramulus_A	2	0.000294031	2	1
Flavivirga	2	0.000294031	2	1
Tamlana_A	4	0.000588062	4	1
Algibacter_B	2	0.000294031	2	1
Arenitalea	1	0.000147016		#DIV/0!
Tamlana_B	2	0.000294031	2	1
Confluentibacter	5	0.000735078	5	1
UBA6231	2	0.000294031	2	1
Mariniflexile	3	0.000441047	3	1
Siansivirga	1	0.000147016		#DIV/0!
Gaetbulibacter	1	0.000147016		#DIV/0!
Jejuia	5	0.000735078	5	1
Algibacter_D	1	0.000147016		#DIV/0!
Seonamhaeicola	3	0.000441047	3	1
Formosa	4	0.000588062	4	1
Olleya	7	0.00102911	7	1
Mesoflavibacter	2	0.000294031	2	1
Aurantibacter	1	0.000147016		#DIV/0!
Lacinutrix	8	0.00117613	8	1
Bizionia	1	0.000147016		#DIV/0!
Oceanihabitans	2	0.000294031	2	1
Xanthomarina	4	0.000588062	4	1
Mangrovimonas	3	0.000441047	3	1
Algorimicrobium	4	0.000588062	4	1
Hanstruepera	2	0.000294031	2	1
Winogradskyella	24	0.00352837	24	1
MAR-2010-188	2	0.000294031	2	1
MedPE-SWsnd-G2	1	0.000147016		#DIV/0!
Gelidibacter	7	0.00102911	7	1
TPBH4	2	0.000294031	2	1
Meridianimaribacter	1	0.000147016		#DIV/0!
Psychroserpens	8	0.00117613	8	1
Ichthyenterobacterium	2	0.000294031	2	1
UBA3537	5	0.000735078	6	0.833333
Hel1-33-131	1	0.000147016		#DIV/0!
AU392	1	0.000147016		#DIV/0!
PRS1	2	0.000294031	2	1
SHLJ01	1	0.000147016		#DIV/0!
CAU-1491	1	0.000147016		#DIV/0!
Kordia	6	0.000882094	6	1
GCA-2733415	1	0.000147016		#DIV/0!
MS024-2A	9	0.00132314	9	1
UBA11891	1	0.000147016		#DIV/0!
UBA7428	3	0.000441047	3	1
UBA8316	9	0.00132314	9	1
GCA-002723295	5	0.000735078	5	1
MED-G11	4	0.000588062	4	1
GCA-002728855	2	0.000294031	2	1
GCA-2719315	1	0.000147016		#DIV/0!
TMED220	1	0.000147016	2	0.5
TMED96	2	0.000294031	2	1
Bin25	1	0.000147016		#DIV/0!
MED-G14	7	0.00102911	9	0.777778
MAG-121220-bin8	5	0.000735078	5	1
UBA7446	6	0.000882094	6	1
GCA-2862715	1	0.000147016		#DIV/0!
UBA724	3	0.000441047	3	1
MED-G13	3	0.000441047	4	0.75
GCA-2700405	2	0.000294031	2	1
SGZJ01	1	0.000147016		#DIV/0!
Polaribacter	30	0.00441047	30	1
Tenacibaculum	24	0.00352837	24	1
Tenacibaculum_A	1	0.000147016		#DIV/0!
SCGC-AAA160-P02	1	0.000147016		#DIV/0!
Wenyingzhuangia	2	0.000294031	2	1
Ochrovirga	1	0.000147016		#DIV/0!
Flavicella	2	0.000294031	2	1
Lutibacter	15	0.00220523	15	1
GCA-002401385	3	0.000441047	3	1
LPB0138	3	0.000441047	4	0.75
UBA7949	5	0.000735078	5	1
CG1-02-35-72	1	0.000147016		#DIV/0!
QNYL01	1	0.000147016		#DIV/0!
GCA-2747695	1	0.000147016		#DIV/0!
Ichthyobacterium	1	0.000147016		#DIV/0!
Ornithobacterium	3	0.000441047	3	1
PTET01	1	0.000147016		#DIV/0!
UJ101	1	0.000147016		#DIV/0!
UBA1820	2	0.000294031		#DIV/0!
TMED14	9	0.00132314	10	0.9
UBA3442	1	0.000147016		#DIV/0!
M3009	1	0.000147016		#DIV/0!
UBA10364	12	0.00176419	12	1
Owenweeksia	2	0.000294031	2	1
UBA7878	2	0.000294031	2	1
Schleiferia	2	0.000294031	2	1
CSBr16-58	2	0.000294031	2	1
GCA-2696965	2	0.000294031	2	1
GCA-2863085	1	0.000147016		#DIV/0!
GCA-002707245	2	0.000294031	2	1
GCA-002701365	4	0.000588062	4	1
TMED113	1	0.000147016	2	0.5
GCA-2718035	1	0.000147016		#DIV/0!
UBA6772	1	0.000147016	2	0.5
MED-G21	1	0.000147016		#DIV/0!
UBA7430	1	0.000147016		#DIV/0!
GCA-2707145	1	0.000147016		#DIV/0!
GCA-2692065	1	0.000147016		#DIV/0!
GCA-2705205	1	0.000147016		#DIV/0!
BACL11	1	0.000147016	2	0.5
GCA-2711125	1	0.000147016		#DIV/0!
GCA-2697505	1	0.000147016		#DIV/0!
GCA-2728175	1	0.000147016		#DIV/0!
GCA-2715565	1	0.000147016		#DIV/0!
GCA-2693335	1	0.000147016		#DIV/0!
GCA-002715885	2	0.000294031	2	1
GCA-002697625	2	0.000294031	3	0.666667
GCA-2712715	1	0.000147016		#DIV/0!
TMED123	1	0.000147016		#DIV/0!
GCA-2716345	1	0.000147016		#DIV/0!
GCA-2706465	1	0.000147016		#DIV/0!
UBA7312	2	0.000294031	3	0.666667
UBA8444	1	0.000147016	2	0.5
GCA-2862585	1	0.000147016		#DIV/0!
UBA2040	2	0.000294031	2	1
UBA4466	7	0.00102911	7	1
SZUA-381	1	0.000147016	2	0.5
M0103	1	0.000147016		#DIV/0!
Brumimicrobium	7	0.00102911	7	1
CSBr16-161	2	0.000294031	2	1
Lishizhenia	1	0.000147016		#DIV/0!
UBA6165	1	0.000147016		#DIV/0!
Crocinitomix	2	0.000294031	2	1
SM1701	1	0.000147016		#DIV/0!
MED-G20	3	0.000441047	5	0.6
SP287	1	0.000147016		#DIV/0!
GCA-002727735	1	0.000147016	2	0.5
GCA-2723085	1	0.000147016		#DIV/0!
GCA-2716065	1	0.000147016		#DIV/0!
UBA10066	1	0.000147016		#DIV/0!
UBA974	8	0.00117613	9	0.888889
UBA11663	5	0.000735078	5	1
UA16	10	0.00147016	10	1
UBA8752	4	0.000588062	6	0.666667
ASP10-05a	1	0.000147016	2	0.5
T3Sed10-241	2	0.000294031	2	1
SKUL01	1	0.000147016		#DIV/0!
PHOS-HE28	1	0.000147016		#DIV/0!
UBA2798	1	0.000147016		#DIV/0!
UBA6770	2	0.000294031	2	1
UBA2108	1	0.000147016		#DIV/0!
UBA4419	1	0.000147016		#DIV/0!
SHAN690	3	0.000441047	3	1
UBA6057	1	0.000147016		#DIV/0!
UBA6049	1	0.000147016		#DIV/0!
GCA-2705995	1	0.000147016		#DIV/0!
UBA10426	1	0.000147016		#DIV/0!
UBA10329	1	0.000147016		#DIV/0!
GCA-002722245	3	0.000441047		#DIV/0!
BRH-c54	3	0.000441047	4	0.75
GCA-002793235	1	0.000147016	3	0.333333
UBA852	1	0.000147016		#DIV/0!
UBA5081	1	0.000147016		#DIV/0!
UBA1494	1	0.000147016		#DIV/0!
UBA11591	1	0.000147016		#DIV/0!
GCA-2746335	1	0.000147016		#DIV/0!
Chitinophaga	1	0.000147016	36	0.0277778
UBA8649	3	0.000441047		#DIV/0!
UBA11426	2	0.000294031	2	1
Lewinella_A	10	0.00147016	10	1
Lewinella	2	0.000294031	2	1
Phaeodactylibacter	1	0.000147016		#DIV/0!
Flavilitoribacter	1	0.000147016		#DIV/0!
UBA2329	1	0.000147016		#DIV/0!
GCA-2698985	1	0.000147016		#DIV/0!
UBA1994	1	0.000147016		#DIV/0!
UBA2365	1	0.000147016		#DIV/0!
UBA7328	1	0.000147016		#DIV/0!
PWJY01	5	0.000735078	5	1
SLDF01	1	0.000147016		#DIV/0!
Saprospira	2	0.000294031	2	1
Aureispira	1	0.000147016		#DIV/0!
UBA9320	3	0.000441047	5	0.6
MED-G17	1	0.000147016		#DIV/0!
UBA987	2	0.000294031	2	1
UBA6491	1	0.000147016		#DIV/0!
UBA6161	1	0.000147016		#DIV/0!
UBA8524	1	0.000147016		#DIV/0!
M1806	1	0.000147016		#DIV/0!
SYHX01	1	0.000147016		#DIV/0!
F1-60-MAGs140	1	0.000147016		#DIV/0!
UBA7662	1	0.000147016		#DIV/0!
Eisenibacter	1	0.000147016		#DIV/0!
Microscilla	3	0.000441047	3	1
Thermonema	1	0.000147016		#DIV/0!
Pontibacter	17	0.00249927	18	0.944444
Rufibacter	1	0.000147016	7	0.142857
Catalinimonas	1	0.000147016		#DIV/0!
Flammeovirga	6	0.000882094	6	1
Sediminitomix	1	0.000147016		#DIV/0!
Flexithrix	1	0.000147016		#DIV/0!
GCA-2729595	1	0.000147016		#DIV/0!
Bernardetia	2	0.000294031	2	1
UBA2561	1	0.000147016		#DIV/0!
RDXG01	1	0.000147016		#DIV/0!
Thermoflexibacter	1	0.000147016	2	0.5
Algoriphagus	30	0.00441047	30	1
Nitritalea	1	0.000147016		#DIV/0!
Cecembia	5	0.000735078	5	1
Mariniradius	2	0.000294031	2	1
Aquiflexum	1	0.000147016		#DIV/0!
Indibacter	1	0.000147016		#DIV/0!
Mongoliibacter	1	0.000147016		#DIV/0!
Belliella	3	0.000441047	3	1
Rhodonellum	1	0.000147016		#DIV/0!
Echinicola	5	0.000735078	5	1
Anditalea	1	0.000147016		#DIV/0!
Cyclobacterium	5	0.000735078	5	1
Negadavirga	2	0.000294031	2	1
Lunatimonas	1	0.000147016		#DIV/0!
Fabibacter_A	1	0.000147016		#DIV/0!
Fabibacter	7	0.00102911	7	1
Roseivirga	5	0.000735078	5	1
Ohtaekwangia	2	0.000294031	2	1
Chryseolinea_A	1	0.000147016		#DIV/0!
Chryseolinea	2	0.000294031	2	1
Ga0077538	2	0.000294031	2	1
UBA2336	2	0.000294031	2	1
ZC4RG29	1	0.000147016		#DIV/0!
ELB16-189	5	0.000735078	9	0.555556
BBD-1991-12	2	0.000294031	2	1
UBA1842	1	0.000147016		#DIV/0!
Fulvivirga	1	0.000147016		#DIV/0!
Marinoscillum	2	0.000294031	2	1
UBA7330	1	0.000147016		#DIV/0!
Ekhidna	2	0.000294031	2	1
UBA4465	3	0.000441047	3	1
Reichenbachiella	4	0.000588062	4	1
UBA6059	1	0.000147016		#DIV/0!
Marivirga	4	0.000588062	4	1
UBA10427	1	0.000147016		#DIV/0!
Cesiribacter	2	0.000294031	2	1
Nafulsella	1	0.000147016		#DIV/0!
SZUA-3	2	0.000294031	2	1
ANT-B6	1	0.000147016		#DIV/0!
Persicobacter	1	0.000147016		#DIV/0!
Amoebophilus	2	0.000294031	2	1
UBA8403	1	0.000147016		#DIV/0!
MED-G16	5	0.000735078	6	0.833333
GCA-2715645	1	0.000147016		#DIV/0!
J057	1	0.000147016		#DIV/0!
UBA2664	9	0.00132314	10	0.9
QGGB01	4	0.000588062	4	1
Rhodohalobacter	3	0.000441047	3	1
SW132	3	0.000441047	3	1
SLAU01	1	0.000147016		#DIV/0!
SKRC01	2	0.000294031	2	1
SLOU01	1	0.000147016		#DIV/0!
SLK101	1	0.000147016		#DIV/0!
UBA8296	1	0.000147016		#DIV/0!
UBA1275	2	0.000294031	5	0.4
UBA7797	1	0.000147016		#DIV/0!
RHLJ01	1	0.000147016		#DIV/0!
Balneola	4	0.000588062	4	1
Gracilimonas	5	0.000735078	5	1
Aliifodinibius	4	0.000588062	4	1
SMO-BIN1	1	0.000147016		#DIV/0!
SKNL01	6	0.000882094	10	0.6
PWEI01	1	0.000147016		#DIV/0!
SLLW01	2	0.000294031	2	1
SLQC01	1	0.000147016		#DIV/0!
SLJN01	2	0.000294031	2	1
SKIC01	1	0.000147016		#DIV/0!
Cyclonatronum	3	0.000441047	3	1
PXCK01	1	0.000147016		#DIV/0!
PXAI01	1	0.000147016		#DIV/0!
HLUCCA01	1	0.000147016		#DIV/0!
UBA11400	1	0.000147016		#DIV/0!
M1805	1	0.000147016		#DIV/0!
Salinibacter	6	0.000882094	6	1
Salinivenus	5	0.000735078	5	1
Longibacter	1	0.000147016		#DIV/0!
Salisaeta	1	0.000147016		#DIV/0!
Longimonas	1	0.000147016		#DIV/0!
QS-8-64-10	2	0.000294031	4	0.5
Tc-Br11-B2g6-7	1	0.000147016	2	0.5
Rhodothermus	3	0.000441047		#DIV/0!
MEBICO9517	1	0.000147016		#DIV/0!
UBA10348	1	0.000147016		#DIV/0!
1-14-0-65-60-17	1	0.000147016		#DIV/0!
Rubrivirga	2	0.000294031	2	1
Rubricoccus	1	0.000147016		#DIV/0!
Chlorobium_A	4	0.000588062	4	1
Prosthecochloris	4	0.000588062	4	1
Chloroherpeton	1	0.000147016		#DIV/0!
OLB4	1	0.000147016		#DIV/0!
PGYU01	1	0.000147016		#DIV/0!
N075bin58	1	0.000147016		#DIV/0!
RQOF01	1	0.000147016		#DIV/0!
Zgenome-0002	1	0.000147016		#DIV/0!
J004	1	0.000147016		#DIV/0!
GCA-002718655	1	0.000147016	3	0.333333
GCA-002708715	1	0.000147016	3	0.333333
UBA2125	1	0.000147016	3	0.333333
GCA-002707905	1	0.000147016	2	0.5
UBA2146	1	0.000147016	2	0.5
Chitinispirillum	2	0.000294031	2	1
GUT77	1	0.000147016		#DIV/0!
Chitinivibrio	1	0.000147016		#DIV/0!
UBA4055	2	0.000294031	2	1
SLFX01	1	0.000147016		#DIV/0!
QNAD01	1	0.000147016		#DIV/0!
GCA-2693325	1	0.000147016		#DIV/0!
GCA-2724215	1	0.000147016		#DIV/0!
SLHA01	1	0.000147016		#DIV/0!
UBA12574	1	0.000147016		#DIV/0!
UBA8231	1	0.000147016		#DIV/0!
GCA-2725915	1	0.000147016		#DIV/0!
UBA822	1	0.000147016	2	0.5
Bin94	1	0.000147016		#DIV/0!
CSSed11-55	3	0.000441047	4	0.75
PWLA01	3	0.000441047	3	1
SLDT01	1	0.000147016		#DIV/0!
SKNW01	1	0.000147016		#DIV/0!
SLBA01	2	0.000294031	2	1
SLCK01	2	0.000294031	2	1
SKRI01	1	0.000147016		#DIV/0!
QTKG01	1	0.000147016	2	0.5
GCA-2742885	1	0.000147016		#DIV/0!
Roseibacillus	10	0.00147016	11	0.909091
SW10	5	0.000735078	5	1
Rubritalea	3	0.000441047	3	1
UBA985	2	0.000294031	2	1
UBA4581	2	0.000294031	2	1
UBA1315	2	0.000294031	5	0.4
Arctic95D-9	5	0.000735078	10	0.5
EC70	5	0.000735078	7	0.714286
SZUA-55	1	0.000147016		#DIV/0!
SLCJ01	1	0.000147016		#DIV/0!
SKLO01	1	0.000147016		#DIV/0!
UBA1096	7	0.00102911		#DIV/0!
UBA1100	4	0.000588062	5	0.8
UBA6614	1	0.000147016	2	0.5
Cephaloticoccus	1	0.000147016	4	0.25
UBA2377	1	0.000147016		#DIV/0!
IMCC26134	1	0.000147016		#DIV/0!
DG1235	1	0.000147016		#DIV/0!
PXDC01	1	0.000147016	3	0.333333
SLOW01	2	0.000294031	2	1
Verruco-01	1	0.000147016	2	0.5
UBA2993	1	0.000147016	2	0.5
T3Sed10-140	2	0.000294031	4	0.5
PXDI01	1	0.000147016		#DIV/0!
YA12-FULL-60-10	1	0.000147016		#DIV/0!
SLMC01	1	0.000147016		#DIV/0!
PXCX01	2	0.000294031		#DIV/0!
SPBP01	1	0.000147016		#DIV/0!
SLAD01	4	0.000588062	4	1
SKZA01	3	0.000441047	3	1
SLLF01	2	0.000294031	2	1
SLRP01	1	0.000147016		#DIV/0!
SLKG01	1	0.000147016		#DIV/0!
Lenti-01	2	0.000294031		#DIV/0!
SLOV01	1	0.000147016		#DIV/0!
UBA6056	1	0.000147016		#DIV/0!
UBA6053	1	0.000147016		#DIV/0!
T3Sed10-216	1	0.000147016	2	0.5
PXDE01	1	0.000147016		#DIV/0!
Pontiella	6	0.000882094	6	1
UBA1859	1	0.000147016	3	0.333333
GCA-2712105	1	0.000147016		#DIV/0!
UBA5540	1	0.000147016		#DIV/0!
Victivallis	4	0.000588062	4	1
UBA1784	1	0.000147016	2	0.5
UMGS1518	1	0.000147016		#DIV/0!
SZUA-371	1	0.000147016		#DIV/0!
SLSR01	1	0.000147016		#DIV/0!
SLNM01	1	0.000147016		#DIV/0!
Lentisphaera	1	0.000147016		#DIV/0!
UBA12247	1	0.000147016		#DIV/0!
Protochlamydia	3	0.000441047	3	1
Neochlamydia	2	0.000294031	2	1
Rubidus	1	0.000147016		#DIV/0!
Parachlamydia	2	0.000294031	2	1
HS-T3	1	0.000147016		#DIV/0!
Waddlia	1	0.000147016		#DIV/0!
SLOH01	1	0.000147016		#DIV/0!
Estrella	1	0.000147016		#DIV/0!
SLFE01	1	0.000147016		#DIV/0!
GCA-2709385	1	0.000147016		#DIV/0!
21-14-0-10-35-9	1	0.000147016		#DIV/0!
FEN-1388	1	0.000147016		#DIV/0!
PUNC01	1	0.000147016		#DIV/0!
PWXJ01	1	0.000147016		#DIV/0!
Rubripirellula	5	0.000735078	6	0.833333
Rhodopirellula_A	1	0.000147016		#DIV/0!
Rhodopirellula_B	3	0.000441047	3	1
Rhodopirellula	6	0.000882094	6	1
UBA6163	4	0.000588062	4	1
Roseimaritima	2	0.000294031	2	1
UBA11363	2	0.000294031	3	0.666667
GCA-2862225	1	0.000147016		#DIV/0!
UBA11682	1	0.000147016		#DIV/0!
Mariniblastus	1	0.000147016		#DIV/0!
UBA9264	3	0.000441047	3	1
GCA-2701545	1	0.000147016		#DIV/0!
ARS98	1	0.000147016		#DIV/0!
GCA-2726245	1	0.000147016		#DIV/0!
SLMF01	2	0.000294031	2	1
SKKK01	1	0.000147016		#DIV/0!
UBA721	5	0.000735078	6	0.833333
UBA11883	1	0.000147016		#DIV/0!
SAT2750	1	0.000147016		#DIV/0!
Blastopirellula_A	3	0.000441047	3	1
Blastopirellula	1	0.000147016		#DIV/0!
GCA-2733575	1	0.000147016		#DIV/0!
GCA-2723275	1	0.000147016		#DIV/0!
GCA-2718815	1	0.000147016		#DIV/0!
SZUA-33	1	0.000147016		#DIV/0!
GCA-2702655	1	0.000147016	2	0.5
UBA11888	1	0.000147016		#DIV/0!
SZUA-42	1	0.000147016		#DIV/0!
UBA7805	2	0.000294031	2	1
MB-PLM-2	1	0.000147016		#DIV/0!
UBA11386	1	0.000147016		#DIV/0!
Fuerstia	1	0.000147016		#DIV/0!
Gimesia	3	0.000441047	3	1
Planctomyces_B	1	0.000147016		#DIV/0!
Planctomicrobium	1	0.000147016		#DIV/0!
Rubinisphaera	1	0.000147016		#DIV/0!
UBA9033	1	0.000147016		#DIV/0!
UBA8437	3	0.000441047	3	1
GCA-2726205	1	0.000147016		#DIV/0!
UBA12014	3	0.000441047	5	0.6
GCA-002862325	3	0.000441047	4	0.75
UBA8087	4	0.000588062	4	1
GCA-2711415	1	0.000147016		#DIV/0!
UBA1668	4	0.000588062	4	1
UBA12567	1	0.000147016		#DIV/0!
UBA854	2	0.000294031	3	0.666667
SP202	1	0.000147016		#DIV/0!
UBA8653	3	0.000441047	4	0.75
SKZB01	2	0.000294031	2	1
PWVT01	1	0.000147016		#DIV/0!
SLJD01	1	0.000147016		#DIV/0!
UBA5793	1	0.000147016	2	0.5
UBA1924	3	0.000441047	3	1
UBA6054	2	0.000294031	2	1
UBA1926	2	0.000294031	2	1
GCA-2706885	1	0.000147016		#DIV/0!
J022	1	0.000147016		#DIV/0!
GCA-2732755	1	0.000147016	2	0.5
SLFH01	1	0.000147016		#DIV/0!
CAADGN01	1	0.000147016		#DIV/0!
UBA4658	1	0.000147016		#DIV/0!
J020	1	0.000147016		#DIV/0!
UBA6626	1	0.000147016		#DIV/0!
SKPT01	1	0.000147016		#DIV/0!
B1Sed10-187	1	0.000147016	2	0.5
GCA-2685935	1	0.000147016		#DIV/0!
ECT2AJA-110-A	1	0.000147016		#DIV/0!
SURF-32	1	0.000147016		#DIV/0!
UBA1845	1	0.000147016		#DIV/0!
Anaerohalosphaera	1	0.000147016		#DIV/0!
GCA-2686945	1	0.000147016		#DIV/0!
GCA-2862085	1	0.000147016		#DIV/0!
GCA-2720975	1	0.000147016		#DIV/0!
N075bin59	1	0.000147016		#DIV/0!
GCA-2686595	1	0.000147016		#DIV/0!
GCA-2686265	1	0.000147016		#DIV/0!
GCA-2683825	1	0.000147016		#DIV/0!
GCA-2685965	1	0.000147016		#DIV/0!
GCA-2748355	1	0.000147016		#DIV/0!
B15-G4	1	0.000147016		#DIV/0!
GCA-2683135	1	0.000147016		#DIV/0!
GCA-2687715	1	0.000147016		#DIV/0!
SKZP01	1	0.000147016		#DIV/0!
UBA8108	2	0.000294031		#DIV/0!
J103	1	0.000147016		#DIV/0!
J058	1	0.000147016		#DIV/0!
J132	1	0.000147016		#DIV/0!
SLQH01	1	0.000147016		#DIV/0!
GCA-2746535	1	0.000147016		#DIV/0!
SZUA-421	1	0.000147016		#DIV/0!
SZUA-567	1	0.000147016		#DIV/0!
UBA12451	1	0.000147016		#DIV/0!
PXAH01	1	0.000147016		#DIV/0!
SLID01	1	0.000147016		#DIV/0!
UBA1565	2	0.000294031	2	1
PWMP01	2	0.000294031	2	1
PWQF01	1	0.000147016		#DIV/0!
PWEK01	1	0.000147016		#DIV/0!
SLGR01	1	0.000147016		#DIV/0!
CG03	1	0.000147016	2	0.5
PGYV01	1	0.000147016		#DIV/0!
UBA1177	3	0.000441047	3	1
SLGQ01	2	0.000294031	2	1
Treponema_D	24	0.00352837	46	0.521739
Treponema_C	2	0.000294031	2	1
CETP13	1	0.000147016		#DIV/0!
Treponema_F	1	0.000147016		#DIV/0!
Treponema_B	4	0.000588062	4	1
GCA-2749205	1	0.000147016		#DIV/0!
Treponema_A	3	0.000441047	3	1
Treponema	2	0.000294031	2	1
Spiro-10	6	0.000882094	7	0.857143
Alkalispirochaeta	5	0.000735078	5	1
SLST01	2	0.000294031	4	0.5
B1Sed10-166	4	0.000588062	5	0.8
SLAA01	2	0.000294031	2	1
PWMO01	3	0.000441047	3	1
SLAN01	2	0.000294031	3	0.666667
SKKC01	1	0.000147016	2	0.5
PWGF01	1	0.000147016		#DIV/0!
Spirochaeta_B	1	0.000147016		#DIV/0!
Spirochaeta_D	1	0.000147016		#DIV/0!
SKVS01	1	0.000147016		#DIV/0!
Salinispira	1	0.000147016		#DIV/0!
SZUA-368	1	0.000147016		#DIV/0!
SZUA-382	1	0.000147016		#DIV/0!
Spirochaeta_E	1	0.000147016		#DIV/0!
Marispirochaeta	1	0.000147016		#DIV/0!
UBA5920	2	0.000294031	2	1
Borreliella	10	0.00147016	10	1
Borrelia	10	0.00147016	10	1
Brachyspira	13	0.0019112		#DIV/0!
GWF1-51-8	2	0.000294031		#DIV/0!
Brevinema	1	0.000147016		#DIV/0!
Leptospira_A	26	0.00382241	26	1
GCA-2786225	1	0.000147016		#DIV/0!
UBA3465	3	0.000441047	3	1
Leptonema	1	0.000147016		#DIV/0!
J094	1	0.000147016		#DIV/0!
T1Sed10-126	1	0.000147016		#DIV/0!
PWOD01	1	0.000147016		#DIV/0!
UBA8953	3	0.000441047	3	1
SW-4-49-11	1	0.000147016		#DIV/0!
PXDG01	1	0.000147016		#DIV/0!
XYB1-40-15	1	0.000147016	2	0.5
BM705	1	0.000147016		#DIV/0!
CG1-02-41-21	1	0.000147016	2	0.5
GCA-002840305	1	0.000147016		#DIV/0!
UBA920	1	0.000147016		#DIV/0!
UBA1547	1	0.000147016	14	0.0714286
UBA10027	1	0.000147016		#DIV/0!
UBA1103	1	0.000147016	3	0.333333
GWB1-54-5	1	0.000147016	3	0.333333
UBA2170	2	0.000294031	2	1
2-02-FULL-49-16	2	0.000294031	2	1
1-14-2-50-48-13	1	0.000147016		#DIV/0!
UBA6263	1	0.000147016		#DIV/0!
SKIU01	1	0.000147016		#DIV/0!
UBA3291	1	0.000147016		#DIV/0!
PDOX01	1	0.000147016		#DIV/0!
SKJI01	1	0.000147016		#DIV/0!
UBA1364	2	0.000294031	4	0.5
UM-FILTER-42-14	1	0.000147016	2	0.5
CG1-02-43-31	1	0.000147016	2	0.5
UBA924	1	0.000147016		#DIV/0!
UBA1450	3	0.000441047	6	0.5
GCA-00278855	1	0.000147016		#DIV/0!
PWIP01	1	0.000147016	3	0.333333
T1SED10-24	1	0.000147016		#DIV/0!
GCA-002793355	1	0.000147016		#DIV/0!
OLB21	1	0.000147016		#DIV/0!
OLB20	1	0.000147016		#DIV/0!
J137	1	0.000147016		#DIV/0!
Petrotoga	6	0.000882094	6	1
Defluviitoga	1	0.000147016		#DIV/0!
AZRK01	1	0.000147016		#DIV/0!
Oceanotoga	1	0.000147016		#DIV/0!
Geotoga	1	0.000147016		#DIV/0!
UBA5851	1	0.000147016		#DIV/0!
Marinitoga	4	0.000588062	4	1
Mesotoga	8	0.00117613	8	1
UBA9910	2	0.000294031	2	1
Kosmotoga_B	3	0.000441047	3	1
Kosmotoga	1	0.000147016		#DIV/0!
Thermotoga	6	0.000882094	6	1
4484-232	1	0.000147016		#DIV/0!
Pseudothermotoga_B	2	0.000294031	2	1
Pseudothermotoga	1	0.000147016		#DIV/0!
Pseudothermotoga_A	3	0.000441047	3	1
Fervidobacterium	8	0.00117613	8	1
Fervidobacterium_A	1	0.000147016		#DIV/0!
Thermosipho	4	0.000588062	4	1
Thermosipho_A	1	0.000147016		#DIV/0!
UBA12178	2	0.000294031		#DIV/0!
B21-G9	1	0.000147016		#DIV/0!
Streptococcus	220	0.0323434	270	0.814815
Lactococcus	15	0.00220523	21	0.714286
Floricoccus	2	0.000294031	2	1
Pilibacter	1	0.000147016		#DIV/0!
Catellicoccus	1	0.000147016		#DIV/0!
Tetragenococcus	5	0.000735078	5	1
Enterococcus_I	1	0.000147016		#DIV/0!
Enterococcus_F	1	0.000147016		#DIV/0!
Enterococcus_G	2	0.000294031	2	1
Enterococcus_D	5	0.000735078	5	1
Enterococcus_C	5	0.000735078	5	1
Enterococcus_A	14	0.00205822	14	1
Enterococcus_B	12	0.00176419	14	0.857143
Enterococcus_H	1	0.000147016		#DIV/0!
Enterococcus_J	1	0.000147016	2	0.5
Vagococcus	3	0.000441047	10	0.3
Vagococcus_B	1	0.000147016		#DIV/0!
Vagococcus_A	3	0.000441047	4	0.75
Vagococcus_D	1	0.000147016	2	0.5
Levilactobacillus	24	0.00352837	25	0.96
Paucilactobacillus	5	0.000735078	7	0.714286
Lactiplantibacillus	19	0.0027933	19	1
Pediococcus	5	0.000735078	10	0.5
Leuconostoc	10	0.00147016	13	0.769231
Oenococcus	1	0.000147016	4	0.25
Weissella	13	0.0019112	19	0.684211
Ligilactobacillus	1	0.000147016	17	0.0588235
Amylolactobacillus	1	0.000147016		#DIV/0!
Holzapfelia	1	0.000147016		#DIV/0!
Companilactobacillus	28	0.00411644	33	0.848485
Lapidilactobacillus	4	0.000588062	4	1
RHOV01	3	0.000441047	3	1
Schleiferilactobacillus	3	0.000441047	3	1
Agrilactobacillus	2	0.000294031	2	1
Lacticaseibacillus	18	0.00264628	23	0.782609
Latilactobacillus	5	0.000735078	5	1
Loigolactobacillus	2	0.000294031	8	0.25
Carnobacterium_A	11	0.00161717	11	1
Carnobacterium	2	0.000294031	4	0.5
Isobaculum	1	0.000147016		#DIV/0!
Pisciglobus	1	0.000147016		#DIV/0!
Desemzia	1	0.000147016		#DIV/0!
Alkalibacterium	9	0.00132314	9	1
Marinilactibacillus	3	0.000441047	3	1
Dolosigranulum	1	0.000147016		#DIV/0!
Alloiococcus	1	0.000147016		#DIV/0!
Allofustis	1	0.000147016		#DIV/0!
Atopostipes	1	0.000147016		#DIV/0!
Lacticigenium	1	0.000147016		#DIV/0!
Atopococcus	1	0.000147016		#DIV/0!
Aerococcus	18	0.00264628	18	1
Facklamia_A	2	0.000294031	2	1
Eremococcus	1	0.000147016		#DIV/0!
Facklamia_B	2	0.000294031	2	1
Ignavigranum	1	0.000147016		#DIV/0!
Facklamia	3	0.000441047	3	1
Abiotrophia	3	0.000441047	3	1
Globicatella	2	0.000294031	2	1
Trichococcus	1	0.000147016	9	0.111111
Jeotgalibaca	3	0.000441047	3	1
Granulicatella	6	0.000882094	6	1
Bavariicoccus	1	0.000147016		#DIV/0!
Listeria	2	0.000294031	16	0.125
Bulleidia	2	0.000294031	16	0.125
UBA9076	1	0.000147016		#DIV/0!
Anaerorhabdus	1	0.000147016		#DIV/0!
RQZE01	1	0.000147016		#DIV/0!
UBA636	1	0.000147016	6	0.166667
UBA2227	3	0.000441047	4	0.75
UBA6182	1	0.000147016		#DIV/0!
Erysipelothrix	1	0.000147016	6	0.166667
Faecalicoccus	1	0.000147016	2	0.5
Faecalitalea	1	0.000147016		#DIV/0!
CAG-536	1	0.000147016	3	0.333333
Allobaculum	1	0.000147016		#DIV/0!
Ileibacterium	1	0.000147016		#DIV/0!
Faecalibaculum	1	0.000147016		#DIV/0!
Dubosiella	3	0.000441047	3	1
Longicatena	8	0.00117613	8	1
OEMR01	1	0.000147016		#DIV/0!
Dielma	2	0.000294031	2	1
Stoquefichus	2	0.000294031	2	1
Coprobacillus	1	0.000147016		#DIV/0!
Longibaculum	1	0.000147016	2	0.5
UBA3379	1	0.000147016		#DIV/0!
Erysipelatoclostridium	7	0.00102911	10	0.7
Beduini	1	0.000147016	2	0.5
CHKCI006	1	0.000147016		#DIV/0!
UBA4951	10	0.00147016	12	0.833333
UBA733	8	0.00117613	10	0.8
UBA1719	1	0.000147016		#DIV/0!
UBA3207	4	0.000588062	6	0.666667
UBA1424	1	0.000147016		#DIV/0!
UBA4855	3	0.000441047	6	0.5
UBA2450	5	0.000735078	5	1
UBA5455	1	0.000147016		#DIV/0!
UBA7706	1	0.000147016		#DIV/0!
UBA1361	1	0.000147016		#DIV/0!
UBA970	1	0.000147016		#DIV/0!
UBA6120	1	0.000147016		#DIV/0!
CAG-826	2	0.000294031	2	1
RUG131	1	0.000147016	2	0.5
UBA7642	9	0.00132314	9	1
CAG-568	3	0.000441047	3	1
UBA6879	1	0.000147016		#DIV/0!
CAG-345	1	0.000147016	2	0.5
CAG-288	1	0.000147016		#DIV/0!
CAG-449	1	0.000147016	2	0.5
UBA3210	1	0.000147016		#DIV/0!
CAG-631	1	0.000147016		#DIV/0!
Mycoplasma_K	2	0.000294031	2	1
Mycoplasmoides	3	0.000441047	8	0.375
Ureaplasma	1	0.000147016	5	0.2
UBA3375	2	0.000294031		#DIV/0!
CAG-302	6	0.000882094	7	0.857143
RUG705	1	0.000147016	2	0.5
CAG-914	1	0.000147016		#DIV/0!
UBA6414	1	0.000147016		#DIV/0!
CAG-762	2	0.000294031	2	1
CAG-1193	3	0.000441047	3	1
UBA5348	2	0.000294031	2	1
UBA660	1	0.000147016		#DIV/0!
CAG-433	3	0.000441047	3	1
CAG-594	2	0.000294031	2	1
UBA5026	5	0.000735078	6	0.833333
UBA3631	3	0.000441047	3	1
UMGS1045	1	0.000147016		#DIV/0!
UBA5578	2	0.000294031	2	1
CAG-884	1	0.000147016		#DIV/0!
UMGS1648	1	0.000147016		#DIV/0!
UMGS2016	1	0.000147016		#DIV/0!
CAG-822	3	0.000441047	3	1
CAG-878	1	0.000147016		#DIV/0!
CSSED10-109M	2	0.000294031	3	0.666667
CSBR16-174	1	0.000147016		#DIV/0!
CSBR16-113R1	1	0.000147016	2	0.5
CAG-877	2	0.000294031	5	0.4
RUG343	1	0.000147016		#DIV/0!
UMGS995	1	0.000147016		#DIV/0!
UBA2730	3	0.000441047	3	1
CAG-417	2	0.000294031	2	1
CAG-451	1	0.000147016		#DIV/0!
UBA7057	1	0.000147016	3	0.333333
CAG-988	1	0.000147016		#DIV/0!
RUG591	1	0.000147016		#DIV/0!
CAG-611	2	0.000294031	2	1
UMGS1572	1	0.000147016		#DIV/0!
UMGS1449	1	0.000147016		#DIV/0!
CAG-460	6	0.000882094	7	0.857143
CAG-776	2	0.000294031	2	1
UMGS1217	1	0.000147016		#DIV/0!
UMGS1124	1	0.000147016		#DIV/0!
CAG-582	1	0.000147016		#DIV/0!
CAG-628	3	0.000441047	3	1
RUG727	1	0.000147016		#DIV/0!
Acholeplasma_D	1	0.000147016		#DIV/0!
Acholeplasma	5	0.000735078	6	0.833333
UBA2284	11	0.00161717	11	1
MZ-XQ	2	0.000294031	2	1
Acholeplasma_A	2	0.000294031	2	1
UBA6235	2	0.000294031	2	1
Acholeplasma_C	1	0.000147016		#DIV/0!
UBA5409	1	0.000147016		#DIV/0!
UBA5453	1	0.000147016		#DIV/0!
Anaeroplasma	2	0.000294031	2	1
UMGS268	2	0.000294031	2	1
CAG-307	2	0.000294031	2	1
UBA3384	1	0.000147016		#DIV/0!
T1SED10-81	3	0.000441047	7	0.428571
CSBR16-87	2	0.000294031	3	0.666667
PWME01	1	0.000147016		#DIV/0!
SLPE01	1	0.000147016		#DIV/0!
UBA3566	1	0.000147016		#DIV/0!
UBA2289	5	0.000735078	5	1
4572-104	2	0.000294031	2	1
UBA5603	2	0.000294031	3	0.666667
UBA12489	1	0.000147016		#DIV/0!
UBA1188	2	0.000294031		#DIV/0!
CAG-313	3	0.000441047	3	1
UMGS75	1	0.000147016		#DIV/0!
UBA1737	1	0.000147016		#DIV/0!
RUG293	1	0.000147016		#DIV/0!
UBA1231	2	0.000294031	2	1
UBA1427	1	0.000147016		#DIV/0!
UBA3946	2	0.000294031	2	1
UBA2253	1	0.000147016		#DIV/0!
DTU067	1	0.000147016		#DIV/0!
Tener-01	2	0.000294031	2	1
CAG-698	1	0.000147016		#DIV/0!
DTU056	1	0.000147016		#DIV/0!
Turicibacter	4	0.000588062		#DIV/0!
Haloplasma	1	0.000147016		#DIV/0!
Inordinaticella	1	0.000147016		#DIV/0!
ZOR0006	1	0.000147016		#DIV/0!
Staphylococcus	51	0.00749779	63	0.809524
Abyssicoccus	1	0.000147016		#DIV/0!
Salinicoccus	11	0.00161717	11	1
Jeotgalicoccus	7	0.00102911	7	1
Aliicoccus	1	0.000147016		#DIV/0!
Nosocomiicoccus	2	0.000294031	2	1
Exiguobacterium	10	0.00147016	11	0.909091
Chryseomicrobium	2	0.000294031	2	1
Paenisporosarcina	2	0.000294031	7	0.285714
Sporosarcina	22	0.00323434	22	1
Bhargavaea	6	0.000882094	6	1
Planococcus	22	0.00323434	25	0.88
Jeotgalibacillus	8	0.00117613		#DIV/0!
Bacillus_BQ	1	0.000147016		#DIV/0!
Bacillus_BM	3	0.000441047	3	1
Domibacillus	1	0.000147016	9	0.111111
Quasibacillus	1	0.000147016		#DIV/0!
Bacillus_AM	1	0.000147016	5	0.2
Bacillus_AH	1	0.000147016		#DIV/0!
Virgibacillus_A	2	0.000294031	2	1
Bacillus_AA	2	0.000294031	20	0.1
Bacillus_AC	2	0.000294031	6	0.333333
Bacillus_BC	1	0.000147016		#DIV/0!
Bacillus_AZ	3	0.000441047	6	0.5
Bacillus_AD	2	0.000294031	3	0.666667
FJAT-27916	3	0.000441047	3	1
Bacillus_AL	1	0.000147016		#DIV/0!
Bacillus_G	4	0.000588062	5	0.8
FJAT-45066	1	0.000147016		#DIV/0!
Bacillus_AU	1	0.000147016		#DIV/0!
HMF5848	1	0.000147016		#DIV/0!
Bacillus_BK	1	0.000147016		#DIV/0!
Bacillus_A	46	0.00676272	49	0.938776
Bacillus_B	1	0.000147016	2	0.5
Bacillus_AV	1	0.000147016		#DIV/0!
Alkalicoccus	5	0.000735078	5	1
Salisediminibacterium	3	0.000441047	3	1
Salipaludibacillus	4	0.000588062	4	1
Bacillus_AR	4	0.000588062	4	1
FJAT-44876	1	0.000147016		#DIV/0!
Bacillus_AS	2	0.000294031	5	0.4
Salibacterium	2	0.000294031	2	1
Bacillus_AP	1	0.000147016		#DIV/0!
Alteribacillus	2	0.000294031	2	1
Alteribacillus_A	1	0.000147016		#DIV/0!
Marinococcus	3	0.000441047	3	1
Sinobaca	1	0.000147016		#DIV/0!
Geomicrobium	3	0.000441047	3	1
Natribacillus	3	0.000441047	3	1
Salsuginibacillus	2	0.000294031	2	1
C254	1	0.000147016		#DIV/0!
Bacillus_L	5	0.000735078	6	0.833333
Bacillus_S	3	0.000441047	3	1
Bacillus_K	3	0.000441047	3	1
JCM-19058	1	0.000147016		#DIV/0!
Bacillus_H	11	0.00161717	11	1
VLXZ01	1	0.000147016		#DIV/0!
Bacillus_M	1	0.000147016		#DIV/0!
Bacillus_AO	2	0.000294031	2	1
Bacillus_BH	1	0.000147016		#DIV/0!
FJAT-45350	1	0.000147016		#DIV/0!
Anaerobacillus	2	0.000294031		#DIV/0!
Anaerobacillus_A	3	0.000441047	3	1
Pueribacillus	2	0.000294031	2	1
Massilibacterium	1	0.000147016		#DIV/0!
Oceanobacillus	16	0.00235225	20	0.8
Lentibacillus_A	1	0.000147016		#DIV/0!
Virgibacillus_G	2	0.000294031	2	1
Virgibacillus	11	0.00161717	11	1
Lentibacillus	8	0.00117613	8	1
Virgibacillus_D	1	0.000147016		#DIV/0!
Virgibacillus_C	1	0.000147016		#DIV/0!
Virgibacillus_E	3	0.000441047	3	1
Virgibacillus_F	2	0.000294031	2	1
Paucisalibacillus	3	0.000441047	3	1
Ornithinibacillus	1	0.000147016		#DIV/0!
Ornithinibacillus_A	1	0.000147016		#DIV/0!
UBA11269	1	0.000147016		#DIV/0!
Ornithinibacillus_B	1	0.000147016		#DIV/0!
Oceanobacillus_A	1	0.000147016		#DIV/0!
Ornithinibacillus_C	1	0.000147016		#DIV/0!
Pseudogracilibacillus	2	0.000294031	2	1
Virgibacillus_B	1	0.000147016		#DIV/0!
JCM-19056	1	0.000147016		#DIV/0!
LJ137	1	0.000147016		#DIV/0!
Terribacillus	2	0.000294031	8	0.25
Amphibacillus	1	0.000147016		#DIV/0!
Pelagirhabdus	1	0.000147016		#DIV/0!
Amphibacillus_C	1	0.000147016		#DIV/0!
Amphibacillus_B	2	0.000294031	2	1
Halolactibacillus	3	0.000441047	3	1
Streptohalobacillus	1	0.000147016		#DIV/0!
Paraliobacillus	2	0.000294031	2	1
Paraliobacillus_A	2	0.000294031	2	1
Gracilibacillus	10	0.00147016	10	1
Saliterribacillus	1	0.000147016		#DIV/0!
Sediminibacillus	4	0.000588062	4	1
Sediminibacillus_A	1	0.000147016		#DIV/0!
Aquibacillus	1	0.000147016		#DIV/0!
Halobacillus	11	0.00161717	11	1
Salimicrobium	4	0.000588062	4	1
Halobacillus_A	2	0.000294031	3	0.666667
Thalassobacillus	4	0.000588062	4	1
Pontibacillus	4	0.000588062	4	1
Pontibacillus_A	1	0.000147016		#DIV/0!
Piscibacillus	2	0.000294031	2	1
Filobacillus	1	0.000147016		#DIV/0!
Tenuibacillus	1	0.000147016		#DIV/0!
Aquisalibacillus	1	0.000147016		#DIV/0!
Alkalibacillus	1	0.000147016		#DIV/0!
Halalkalibacillus	1	0.000147016		#DIV/0!
B3227	1	0.000147016		#DIV/0!
Salinibacillus	1	0.000147016		#DIV/0!
Salirhabdus	1	0.000147016		#DIV/0!
Melghiribacillus	1	0.000147016		#DIV/0!
Paenibacillus	8	0.00117613	100	0.08
Paenibacillus_Y	2	0.000294031	3	0.666667
Paenibacillus_Q	2	0.000294031	4	0.5
Paenibacillus_B	10	0.00147016	11	0.909091
Paenibacillus_C	4	0.000588062	27	0.148148
Paenibacillus_D	3	0.000441047	4	0.75
Paenibacillus_I	1	0.000147016	2	0.5
UBA4045	1	0.000147016	2	0.5
Paenibacillus_L	1	0.000147016		#DIV/0!
SCSIO-06110	1	0.000147016		#DIV/0!
Vulcanibacillus	1	0.000147016		#DIV/0!
Desmospora	1	0.000147016		#DIV/0!
Fusobacterium	15	0.00220523	15	1
Fusobacterium_C	2	0.000294031	2	1
Fusobacterium_A	8	0.00117613	11	0.727273
Fusobacterium_B	5	0.000735078	6	0.833333
Cetobacterium_A	3	0.000441047	3	1
Cetobacterium	1	0.000147016		#DIV/0!
Ilyobacter	1	0.000147016		#DIV/0!
Psychrilyobacter	4	0.000588062	5	0.8
Ilyobacter_A	1	0.000147016		#DIV/0!
Hypnocyclicus	1	0.000147016		#DIV/0!
Sebaldella	1	0.000147016		#DIV/0!
B1SED10-74M	6	0.000882094	12	0.5
B1SED10-173	1	0.000147016		#DIV/0!
T3SED10-7	5	0.000735078	8	0.625
SKPH01	2	0.000294031	2	1
SLQM01	2	0.000294031	2	1
UBA993	1	0.000147016		#DIV/0!
B1SED10-75	1	0.000147016		#DIV/0!
T1SED10-157	1	0.000147016		#DIV/0!
PWGO01	1	0.000147016		#DIV/0!
SKMY01	4	0.000588062	4	1
UBA9862	1	0.000147016	2	0.5
CSSED11-109	1	0.000147016		#DIV/0!
CSSED11-181	1	0.000147016		#DIV/0!
UBA8154	3	0.000441047	3	1
UBA7523	1	0.000147016		#DIV/0!
SKNC01	1	0.000147016	2	0.5
Natranaerobius	1	0.000147016		#DIV/0!
Natranaerobius_A	1	0.000147016		#DIV/0!
UBA4975	4	0.000588062	4	1
PWLI01	1	0.000147016		#DIV/0!
Anaerobranca	2	0.000294031		#DIV/0!
UBA994	1	0.000147016		#DIV/0!
UBA2296	1	0.000147016		#DIV/0!
Ruminococcus_E	1	0.000147016	39	0.025641
UMGS403	1	0.000147016	4	0.25
UBA1213	13	0.0019112	17	0.764706
GCA-900066995	1	0.000147016		#DIV/0!
Clostridium_A	1	0.000147016		#DIV/0!
UBA4871	1	0.000147016	5	0.2
An200	3	0.000441047	3	1
Acutalibacter	5	0.000735078	8	0.625
UBA945	3	0.000441047	3	1
Ruminococcus_H	1	0.000147016	5	0.2
UMGS1487	1	0.000147016		#DIV/0!
UMGS856	1	0.000147016		#DIV/0!
UMGS1858	1	0.000147016		#DIV/0!
UMGS1397	1	0.000147016		#DIV/0!
Marseille-P4683	1	0.000147016		#DIV/0!
CAG-488	1	0.000147016	7	0.142857
UBA1691	1	0.000147016	5	0.2
UMGS1839	1	0.000147016		#DIV/0!
RUG420	5	0.000735078	5	1
DTU053	1	0.000147016		#DIV/0!
Eubacterium_R	7	0.00102911	28	0.25
CAG-217	1	0.000147016	2	0.5
UMGS905	1	0.000147016	2	0.5
UBA737	1	0.000147016	14	0.0714286
UMGS1279	1	0.000147016		#DIV/0!
UMGS577	1	0.000147016		#DIV/0!
UMGS1976	1	0.000147016		#DIV/0!
Ruminococcus	1	0.000147016	36	0.0277778
UBA3855	4	0.000588062	7	0.571429
Ruminococcus_C	5	0.000735078	6	0.833333
HUN007	1	0.000147016	2	0.5
UBA5884	1	0.000147016	2	0.5
UBA1394	4	0.000588062	4	1
UMGS363	3	0.000441047	3	1
UMGS1889	1	0.000147016		#DIV/0!
CAG-353	3	0.000441047	3	1
UBA946	1	0.000147016		#DIV/0!
Ruminococcus_D	7	0.00102911	22	0.318182
UBA7477	1	0.000147016	2	0.5
UMGS1601	1	0.000147016	2	0.5
UBA1366	1	0.000147016		#DIV/0!
UBA1409	1	0.000147016	4	0.25
SZUA-444	1	0.000147016		#DIV/0!
CAG-115	8	0.00117613	10	0.8
Ruminiclostridium_E	7	0.00102911	7	1
Massilimaliae	2	0.000294031	2	1
UBA866	1	0.000147016	2	0.5
QANG01	1	0.000147016		#DIV/0!
UMGS1826	1	0.000147016		#DIV/0!
UBA1448	1	0.000147016		#DIV/0!
Massilioclostridium	2	0.000294031	2	1
QAMM01	2	0.000294031	2	1
Negativibacillus	4	0.000588062	4	1
Bittarella	1	0.000147016		#DIV/0!
Neobitarella	1	0.000147016		#DIV/0!
Faecalibacterium	1	0.000147016	19	0.0526316
Gemmiger	3	0.000441047	16	0.1875
Gemmiger_A	1	0.000147016		#DIV/0!
Fournierella	6	0.000882094	6	1
Ruthenibacterium	2	0.000294031	4	0.5
Pygmaiobacter	1	0.000147016		#DIV/0!
CAG-83	3	0.000441047	27	0.111111
ER4	10	0.00147016	10	1
Oscillibacter	19	0.0027933	21	0.904762
Flavonifractor	1	0.000147016	11	0.0909091
Pseudoflavonifractor	1	0.000147016	2	0.5
UBA9475	3	0.000441047	6	0.5
Lawsonibacter	3	0.000441047	13	0.230769
Evtepia	3	0.000441047	6	0.5
CAG-110	2	0.000294031	31	0.0645161
CAG-170	7	0.00102911	13	0.538462
UBA2922	1	0.000147016		#DIV/0!
CAG-103	2	0.000294031	6	0.333333
UBA5446	2	0.000294031	8	0.25
UBA1246	1	0.000147016		#DIV/0!
Agathobaculum	2	0.000294031	8	0.25
UMGS1384	1	0.000147016		#DIV/0!
QAMX01	2	0.000294031		#DIV/0!
UMGS1865	1	0.000147016	3	0.333333
Firm-07	2	0.000294031	2	1
CAG-390	1	0.000147016	4	0.25
DTU064	1	0.000147016		#DIV/0!
UMGS902	3	0.000441047	3	1
UBA4717	1	0.000147016		#DIV/0!
UBA11512	1	0.000147016		#DIV/0!
UMGS911	1	0.000147016	4	0.25
CAG-272	2	0.000294031	2	1
DTU078	2	0.000294031	2	1
QALR01	3	0.000441047	4	0.75
UMGS731	1	0.000147016		#DIV/0!
UBA1206	2	0.000294031	3	0.666667
SFLA01	1	0.000147016		#DIV/0!
UBA1752	2	0.000294031	2	1
UBA1049	2	0.000294031	2	1
UMGS882	2	0.000294031	2	1
UBA5448	1	0.000147016		#DIV/0!
QAKR01	1	0.000147016		#DIV/0!
Firm-08	1	0.000147016		#DIV/0!
UBA1381	1	0.000147016		#DIV/0!
UMGS1253	1	0.000147016		#DIV/0!
UMGS1388	1	0.000147016		#DIV/0!
CAG-269	9	0.00132314	25	0.36
CAG-354	4	0.000588062	4	1
CAG-492	4	0.000588062	6	0.666667
UMGS1663	2	0.000294031	2	1
CAG-273	5	0.000735078	5	1
CAG-245	3	0.000441047	3	1
UMGS1901	2	0.000294031	2	1
UBA7001	1	0.000147016	2	0.5
UMGS1994	2	0.000294031	2	1
UMGS1754	1	0.000147016		#DIV/0!
UMGS1864	1	0.000147016		#DIV/0!
UMGS1781	5	0.000735078	5	1
UMGS1933	1	0.000147016		#DIV/0!
CAG-452	1	0.000147016	2	0.5
CAG-465	1	0.000147016	4	0.25
UMGS1649	1	0.000147016		#DIV/0!
Firm-13	1	0.000147016	2	0.5
SLHU01	2	0.000294031	2	1
DTU032	2	0.000294031	3	0.666667
UBA1046	1	0.000147016		#DIV/0!
SFGY01	1	0.000147016		#DIV/0!
SFFI01	1	0.000147016		#DIV/0!
UBA5436	1	0.000147016		#DIV/0!
Fastidiosipila	1	0.000147016		#DIV/0!
UMGS1537	2	0.000294031	2	1
UMGS1851	1	0.000147016		#DIV/0!
UBA1255	1	0.000147016		#DIV/0!
UBA1212	2	0.000294031		#DIV/0!
Anaerobacterium	1	0.000147016		#DIV/0!
Hungateiclostridium	4	0.000588062	4	1
Acetivibrio	2	0.000294031	2	1
DTU013	2	0.000294031	2	1
Thermoclostridium	3	0.000441047	3	1
DTU059	2	0.000294031	3	0.666667
UBA8921	1	0.000147016		#DIV/0!
Blautia_A	7	0.00102911	34	0.205882
Blautia	6	0.000882094	16	0.375
UBA5416	2	0.000294031	2	1
OF09-33XD	1	0.000147016		#DIV/0!
Ruminococcus_G	1	0.000147016		#DIV/0!
Marvinbryantia	1	0.000147016	5	0.2
Robinsoniella	4	0.000588062	4	1
Murimonas	1	0.000147016		#DIV/0!
UBA7182	2	0.000294031	5	0.4
GCA-900066575	2	0.000294031	4	0.5
Mediterraneibacter	9	0.00132314	12	0.75
Schaedlerella	1	0.000147016	6	0.166667
Muricomes	4	0.000588062	8	0.5
Ruminococcus_B	2	0.000294031	2	1
Dorea	13	0.0019112	25	0.52
Sellimonas	1	0.000147016	3	0.333333
UBA9414	1	0.000147016	2	0.5
An181	1	0.000147016		#DIV/0!
Faecalimonas	10	0.00147016	10	1
Lachnotalea	2	0.000294031	2	1
MCWD5	1	0.000147016		#DIV/0!
Anaerobium	1	0.000147016		#DIV/0!
GCA-900066755	1	0.000147016		#DIV/0!
Agathobacter	1	0.000147016	16	0.0625
Roseburia	11	0.00161717	11	1
Eubacterium_J	1	0.000147016	2	0.5
UBA11774	1	0.000147016	2	0.5
14-2	5	0.000735078	5	1
RUG306	3	0.000441047	4	0.75
Eubacterium_I	2	0.000294031	7	0.285714
UBA3282	1	0.000147016	10	0.1
Kineothrix	3	0.000441047	3	1
UBA935	1	0.000147016	2	0.5
SZUA-378	1	0.000147016		#DIV/0!
COE1	8	0.00117613	8	1
UBA7050	2	0.000294031	2	1
Eisenbergiella	10	0.00147016	11	0.909091
SFDP01	1	0.000147016		#DIV/0!
CAG-95	9	0.00132314	9	1
Acetatifactor	6	0.000882094	11	0.545455
CAG-510	5	0.000735078	5	1
G11	1	0.000147016		#DIV/0!
UBA2882	2	0.000294031	5	0.4
NK4A136	8	0.00117613	9	0.888889
UBA3766	2	0.000294031	6	0.333333
CAG-791	1	0.000147016	27	0.037037
UBA1066	1	0.000147016	13	0.0769231
Hungatella	24	0.00352837	24	1
CHH4-2	1	0.000147016		#DIV/0!
Hungatella_A	3	0.000441047	3	1
Lachnoclostridium_A	3	0.000441047	3	1
Enterocloster	21	0.00308733	21	1
Clostridium_Q	1	0.000147016	6	0.166667
CAG-81	6	0.000882094	6	1
UBA1201	2	0.000294031	2	1
TWA4	1	0.000147016		#DIV/0!
AF33-28	1	0.000147016		#DIV/0!
UBA4285	2	0.000294031	4	0.5
Bacteroides_F	1	0.000147016		#DIV/0!
CAG-882	4	0.000588062	4	1
Butyrivibrio_A	3	0.000441047	3	1
Parasporobacterium	1	0.000147016		#DIV/0!
CAG-603	2	0.000294031	6	0.333333
UBA2821	1	0.000147016		#DIV/0!
CAG-303	2	0.000294031	2	1
Herbinix	4	0.000588062	7	0.571429
SZUA-448	2	0.000294031	2	1
Anaerocolumna	2	0.000294031	6	0.333333
Lachnoclostridium	3	0.000441047	4	0.75
Mobilisporobacter	1	0.000147016		#DIV/0!
Anaerosporobacter	1	0.000147016		#DIV/0!
Clostridium_AI	3	0.000441047	3	1
Acetivibrio_A	2	0.000294031	2	1
Eubacterium_F	1	0.000147016	13	0.0769231
TF01-11	9	0.00132314	11	0.818182
ISDg	1	0.000147016	4	0.25
Catonella	1	0.000147016	2	0.5
UBA1760	1	0.000147016		#DIV/0!
CAG-127	7	0.00102911	9	0.777778
CAG-590	2	0.000294031	6	0.333333
CAG-632	3	0.000441047	3	1
NC2004	1	0.000147016		#DIV/0!
Anaerostipes	7	0.00102911	7	1
992a	1	0.000147016		#DIV/0!
Anaerobutyricum	2	0.000294031	6	0.333333
UMGS680	1	0.000147016		#DIV/0!
UBA2912	1	0.000147016	3	0.333333
UBA7096	2	0.000294031	2	1
UBA1390	1	0.000147016		#DIV/0!
UBA1351	2	0.000294031	2	1
W11650	2	0.000294031	2	1
HGW-1	2	0.000294031	2	1
UBA4080	1	0.000147016		#DIV/0!
Natranaerovirga	2	0.000294031		#DIV/0!
Vallitalea_A	1	0.000147016		#DIV/0!
ASF356	1	0.000147016		#DIV/0!
CAG-274	1	0.000147016	2	0.5
UBA5962	1	0.000147016		#DIV/0!
Epulopiscium_B	3	0.000441047	4	0.75
Epulopiscium_C	2	0.000294031	2	1
Epulopiscium_D	1	0.000147016		#DIV/0!
Epulopiscium_A	3	0.000441047	3	1
Cellulosilyticum	5	0.000735078	5	1
Niameybacter	3	0.000441047	3	1
CAG-145	5	0.000735078	7	0.714286
Emergencia	3	0.000441047	3	1
PHAE01	1	0.000147016		#DIV/0!
Bacilliculturomica	1	0.000147016		#DIV/0!
Anaerovorax	1	0.000147016		#DIV/0!
UBA7709	1	0.000147016		#DIV/0!
Aminipila	2	0.000294031	2	1
UBA5559	1	0.000147016		#DIV/0!
UBA1191	4	0.000588062	6	0.666667
Eubacterium_M	2	0.000294031	2	1
Eubacterium_N	1	0.000147016		#DIV/0!
Geosporobacter	2	0.000294031	2	1
Romboutsia	2	0.000294031	6	0.333333
Paraclostridium	1	0.000147016	3	0.333333
GCA-900066495	1	0.000147016	2	0.5
Terrisporobacter	1	0.000147016	4	0.25
Intestinibacter	1	0.000147016	3	0.333333
Peptostreptococcus	4	0.000588062	7	0.571429
Peptoanaerobacter	3	0.000441047	3	1
Criibacterium	1	0.000147016		#DIV/0!
Acetoanaerobium	1	0.000147016	2	0.5
Clostridium_W	2	0.000294031	2	1
Natronincola	1	0.000147016		#DIV/0!
Natronincola_A	1	0.000147016		#DIV/0!
Anaerovirgula	1	0.000147016		#DIV/0!
Serpentinicella	1	0.000147016		#DIV/0!
Alkaliphilus_A	1	0.000147016		#DIV/0!
Alkaliphilus_B	1	0.000147016		#DIV/0!
Alkaliphilus	1	0.000147016		#DIV/0!
Alkaliphilus_C	1	0.000147016		#DIV/0!
GCA-2733545	1	0.000147016		#DIV/0!
T1SED10-28	5	0.000735078		#DIV/0!
Tindallia	4	0.000588062		#DIV/0!
Murdochiella	2	0.000294031	2	1
Levyella	1	0.000147016		#DIV/0!
Kallipyga	2	0.000294031	2	1
Khoudiadiopia	1	0.000147016		#DIV/0!
Ndongobacter	1	0.000147016		#DIV/0!
Helcococcus	3	0.000441047	4	0.75
Peptoniphilus_A	9	0.00132314	12	0.75
Anaerosphaera	2	0.000294031	3	0.666667
Tissierella_B	2	0.000294031	2	1
Clostridiisalibacter	1	0.000147016		#DIV/0!
UBA6767	2	0.000294031	2	1
Sedimentibacter	13	0.0019112	14	0.928571
UBA1535	4	0.000588062	4	1
CSBR16-49	1	0.000147016		#DIV/0!
Pseudoramibacter	1	0.000147016	2	0.5
Eubacterium_O	1	0.000147016	2	0.5
Alkalibacter	1	0.000147016	2	0.5
Alkalibaculum	1	0.000147016		#DIV/0!
Garciella	2	0.000294031		#DIV/0!
Clostridium_J	13	0.0019112	14	0.928571
Hathewaya	1	0.000147016	4	0.25
Clostridium_D	1	0.000147016		#DIV/0!
Khelaifiella	1	0.000147016	3	0.333333
Clostridium_AN	1	0.000147016		#DIV/0!
UBA699	1	0.000147016		#DIV/0!
JN-9	1	0.000147016		#DIV/0!
Clostridium_AK	2	0.000294031	2	1
F0540	1	0.000147016	2	0.5
UBA701	1	0.000147016		#DIV/0!
UBA3947	4	0.000588062	4	1
Clostridium_AE	1	0.000147016		#DIV/0!
Clostridium	31	0.00455748	43	0.72093
Clostridium_P	4	0.000588062	4	1
CT4	1	0.000147016		#DIV/0!
Clostridium_T	1	0.000147016		#DIV/0!
Clostridium_X	2	0.000294031	2	1
Clostridium_Z	2	0.000294031	2	1
Desnuesiella	1	0.000147016		#DIV/0!
Proteiniclasticum	4	0.000588062	4	1
Savagella	3	0.000441047		#DIV/0!
Fonticella	1	0.000147016		#DIV/0!
BRH-c25	1	0.000147016		#DIV/0!
UBA7597	3	0.000441047	3	1
QALS01	3	0.000441047	3	1
UMGS1004	1	0.000147016	3	0.333333
UBA11940	1	0.000147016	3	0.333333
Borkfalkia	1	0.000147016	3	0.333333
UBA10281	3	0.000441047	4	0.75
UBA4675	1	0.000147016		#DIV/0!
UMGS1880	1	0.000147016		#DIV/0!
UMGS2070	1	0.000147016		#DIV/0!
QALW01	3	0.000441047	3	1
UMGS1322	1	0.000147016		#DIV/0!
GCA-900199385	7	0.00102911	7	1
RUG740	2	0.000294031	2	1
UBA2943	1	0.000147016	3	0.333333
UBA11524	1	0.000147016		#DIV/0!
UMGS1600	2	0.000294031	2	1
Firm-11	7	0.00102911	7	1
DTU024	3	0.000441047	3	1
UBA1038	1	0.000147016		#DIV/0!
RUG563	1	0.000147016		#DIV/0!
RUG756	1	0.000147016		#DIV/0!
UBA4246	1	0.000147016		#DIV/0!
SFMI01	1	0.000147016		#DIV/0!
SFFH01	5	0.000735078	6	0.833333
UBA4263	1	0.000147016		#DIV/0!
OEMS01	1	0.000147016		#DIV/0!
SFFS01	1	0.000147016		#DIV/0!
SFHK01	1	0.000147016		#DIV/0!
Firm-10	2	0.000294031	2	1
UBA1224	1	0.000147016		#DIV/0!
UMGS1633	1	0.000147016		#DIV/0!
UBA7102	1	0.000147016	2	0.5
UBA1428	1	0.000147016		#DIV/0!
UMGS416	1	0.000147016		#DIV/0!
GCA-900066905	1	0.000147016		#DIV/0!
MARSEILLE-P3954	1	0.000147016		#DIV/0!
UBA1685	3	0.000441047	3	1
Phil1	2	0.000294031	2	1
UBA5394	3	0.000441047	3	1
SFEL01	1	0.000147016		#DIV/0!
UBA7707	1	0.000147016		#DIV/0!
UMGS693	1	0.000147016		#DIV/0!
PeH17	5	0.000735078	5	1
UBA3857	2	0.000294031	2	1
UMGS946	2	0.000294031	2	1
SFDB01	1	0.000147016		#DIV/0!
UMGS1241	3	0.000441047	3	1
CAG-1024	2	0.000294031	2	1
UBA7703	3	0.000441047	4	0.75
UBA3792	3	0.000441047	3	1
RUG472	2	0.000294031	2	1
UMGS1975	2	0.000294031	2	1
QAND01	1	0.000147016		#DIV/0!
Christensenella	1	0.000147016	3	0.333333
QAKS01	1	0.000147016		#DIV/0!
UMGS743	1	0.000147016		#DIV/0!
DTU074	2	0.000294031	3	0.666667
Caldicoprobacter	1	0.000147016		#DIV/0!
SYSU-GA17129	1	0.000147016		#DIV/0!
UBA4874	2	0.000294031	2	1
UBA5454	1	0.000147016		#DIV/0!
DTU083	1	0.000147016		#DIV/0!
Halanaerobium	9	0.00132314	10	0.9
QPJE01	1	0.000147016		#DIV/0!
T1SED10-84	4	0.000588062	4	1
Halarsenatibacter	1	0.000147016		#DIV/0!
SLSL01	1	0.000147016	2	0.5
Orenia	3	0.000441047	3	1
Halonatronum	1	0.000147016		#DIV/0!
Halobacteroides	1	0.000147016		#DIV/0!
Selenihalanaerobacter	1	0.000147016		#DIV/0!
Acetohalobium	1	0.000147016		#DIV/0!
Megasphaera	3	0.000441047	12	0.25
UMGS915	1	0.000147016		#DIV/0!
Succiniclasticum	1	0.000147016	9	0.111111
Acidaminococcus	11	0.00161717	11	1
Megamonas	5	0.000735078	5	1
Desulforudis	1	0.000147016	2	0.5
Desulfitibacter	2	0.000294031		#DIV/0!
Desulfosporosinus	1	0.000147016	22	0.0454545
UBA7185	1	0.000147016	2	0.5
QAKL01	1	0.000147016		#DIV/0!
UMGS1590	2	0.000294031	2	1
SKKY01	1	0.000147016		#DIV/0!
DTU073	1	0.000147016		#DIV/0!
UBA5755	1	0.000147016		#DIV/0!
UBA1368	1	0.000147016		#DIV/0!
PWUC01	3	0.000441047	3	1
PWUB01	1	0.000147016		#DIV/0!
PWGR01	2	0.000294031	2	1
PUMD01	1	0.000147016		#DIV/0!
CSSED11-154	3	0.000441047	3	1
SLMV01	1	0.000147016		#DIV/0!
UBA8153	1	0.000147016		#DIV/0!
UBA995	2	0.000294031		#DIV/0!
UBA5420	2	0.000294031	2	1
UBA4996	1	0.000147016		#DIV/0!
DTU010	2	0.000294031	2	1
UBA3910	1	0.000147016		#DIV/0!
CSBR16-88	1	0.000147016		#DIV/0!
CSBR16-202	1	0.000147016		#DIV/0!
DTU012	1	0.000147016		#DIV/0!
SLOG01	1	0.000147016		#DIV/0!
SLOZ01	2	0.000294031	2	1
B1SED10-159	1	0.000147016		#DIV/0!
ZC3RG10	1	0.000147016		#DIV/0!
UBA5499	1	0.000147016		#DIV/0!
UBA4881	1	0.000147016		#DIV/0!
UBA11021	1	0.000147016		#DIV/0!
Gordonia	7	0.00102911	38	0.184211
Nocardia	1	0.000147016	92	0.0108696
Rhodococcus	9	0.00132314	69	0.130435
Millisia	1	0.000147016		#DIV/0!
Hoyosella	2	0.000294031	2	1
Corynebacterium	97	0.0142605	147	0.659864
Dietzia	10	0.00147016	10	1
Amycolatopsis	3	0.000441047	51	0.0588235
Saccharomonospora	7	0.00102911	18	0.388889
Yuhushiella	1	0.000147016		#DIV/0!
Amycolatopsis_C	1	0.000147016		#DIV/0!
Haloechinothrix	1	0.000147016		#DIV/0!
Tamaricihabitans	1	0.000147016		#DIV/0!
Actinopolyspora	9	0.00132314	9	1
Halopolyspora	1	0.000147016		#DIV/0!
Actinoalloteichus	5	0.000735078	5	1
Pseudonocardia	9	0.00132314	24	0.375
Actinomycetospora	1	0.000147016	3	0.333333
Nakamurella	1	0.000147016		#DIV/0!
Geodermatophilus	1	0.000147016	22	0.0454545
Blastococcus	1	0.000147016	25	0.04
Modestobacter	1	0.000147016	8	0.125
Micromonospora	16	0.00235225	104	0.153846
SLSW01	1	0.000147016		#DIV/0!
Glycomyces	2	0.000294031	11	0.181818
Haloglycomyces	1	0.000147016		#DIV/0!
Stackebrandtia	1	0.000147016	2	0.5
Streptomyces	18	0.00264628	571	0.0315236
Nocardiopsis	21	0.00308733	23	0.913043
Allosalinactinospora	2	0.000294031	2	1
Haloactinospora	1	0.000147016		#DIV/0!
Streptomonospora	2	0.000294031	2	1
Nocardiopsis_A	3	0.000441047	3	1
Nocardiopsis_C	1	0.000147016		#DIV/0!
Thermobifida	3	0.000441047	3	1
Murinocardiopsis	1	0.000147016		#DIV/0!
Cryobacterium	3	0.000441047	40	0.075
Agromyces_B	1	0.000147016		#DIV/0!
Mycetocola_B	1	0.000147016		#DIV/0!
Clavibacter	5	0.000735078	14	0.357143
Frigoribacterium	1	0.000147016	9	0.111111
Rhodoglobus	5	0.000735078	8	0.625
Yonghaparkia	5	0.000735078	9	0.555556
Microcella	3	0.000441047	3	1
Schumannella	1	0.000147016	8	0.125
Microbacterium	29	0.00426345	155	0.187097
Leucobacter	1	0.000147016	25	0.04
Gulosibacter	3	0.000441047	6	0.5
Pseudoclavibacter	5	0.000735078	6	0.833333
Agrococcus	4	0.000588062	10	0.4
Pontimonas	3	0.000441047	5	0.6
Aquiluna	5	0.000735078	7	0.714286
Pseudoscardovia	2	0.000294031	3	0.666667
Arthrobacter_D	9	0.00132314	25	0.36
Arthrobacter_B	3	0.000441047	5	0.6
Arthrobacter_F	1	0.000147016	5	0.2
Paeniglutamicibacter	1	0.000147016	6	0.166667
Zhihengliuella	1	0.000147016		#DIV/0!
Micrococcus	1	0.000147016	4	0.25
[truncated: 192 more rows]

## Sheet: Species
species name	number of genome hits	proportion of all hits	number of genomes in clade
Pseudomonas_E sp002840155	1	0.000147016
Pseudomonas_E peli	1	0.000147016
Pseudomonas_E anguilliseptica	1	0.000147016
Pseudomonas_E sp004920405	1	0.000147016
Pseudomonas_E guineae	1	0.000147016
Pseudomonas_E sp001465025	1	0.000147016
Pseudomonas_E sp003060885	1	0.000147016
Pseudomonas_E sp001446935	1	0.000147016
Pseudomonas_E cuatrocienegasensis	1	0.000147016
Pseudomonas_E sp002025205	1	0.000147016
Pseudomonas_E borbori	1	0.000147016
Pseudomonas_E sp002354655	1	0.000147016
Pseudomonas_E taeanensis	1	0.000147016
Pseudomonas_E sp002163625	1	0.000147016
Pseudomonas_E segetis	1	0.000147016
Pseudomonas_E marincola	1	0.000147016
Pseudomonas_E benzenivorans	1	0.000147016
Pseudomonas_E fulva_B	1	0.000147016
Pseudomonas_E straminea	1	0.000147016
Pseudomonas_E sp001945395	1	0.000147016
Pseudomonas_E sp001945445	1	0.000147016
Pseudomonas_E argentinensis_B	1	0.000147016
Pseudomonas_E argentinensis	1	0.000147016
Pseudomonas_E sp003253735	1	0.000147016
Pseudomonas_E punonensis	1	0.000147016
Pseudomonas_E fulva_A	1	0.000147016
Pseudomonas_E flavescens	1	0.000147016
Pseudomonas_E seleniipraecipitans	1	0.000147016
Pseudomonas_E sp004327285	1	0.000147016
Pseudomonas_E sp004327355	1	0.000147016
Pseudomonas_E oleovorans	1	0.000147016
Pseudomonas_E indoloxydans	1	0.000147016
Pseudomonas_E sihuiensis	1	0.000147016
Pseudomonas_E alcaliphila_B	1	0.000147016
Pseudomonas_E chengduensis	1	0.000147016
Pseudomonas_E sp002803095	1	0.000147016
Pseudomonas_E toyotomiensis	1	0.000147016
Pseudomonas_E alcaliphila	1	0.000147016
Pseudomonas_E sp002741105	1	0.000147016
Pseudomonas_E mendocina_D	1	0.000147016
Pseudomonas_E composti	1	0.000147016
Pseudomonas_E composti_A	1	0.000147016
Pseudomonas_E mendocina_A	1	0.000147016
Pseudomonas_E guguanensis	1	0.000147016
Pseudomonas_E sp000418555	1	0.000147016
Pseudomonas_E mendocina	1	0.000147016
Pseudomonas_E sp002439135	1	0.000147016
Pseudomonas_E sp002282595	1	0.000147016
Pseudomonas_E oleovorans_A	1	0.000147016
Pseudomonas_E mendocina_C	1	0.000147016
Pseudomonas_E oleovorans_B	1	0.000147016
Pseudomonas_E sp003696305	1	0.000147016
Pseudomonas_E pohangensis	1	0.000147016
Pseudomonas_E sp003052585	1	0.000147016
Pseudomonas_E alcaligenes_A	1	0.000147016
Pseudomonas_E alcaligenes_B	1	0.000147016
Pseudomonas_E sp001592875	1	0.000147016
Pseudomonas_E fluvialis	1	0.000147016
Pseudomonas_A sp003488145	1	0.000147016
Pseudomonas_A kunmingensis	1	0.000147016
Pseudomonas_A stutzeri_U	1	0.000147016
Pseudomonas_A chloritidismutans	1	0.000147016
Pseudomonas_A stutzeri_AD	1	0.000147016
Pseudomonas_A stutzeri_G	1	0.000147016
Pseudomonas_A stutzeri_AC	1	0.000147016
Pseudomonas_A stutzeri_AH	1	0.000147016
Pseudomonas_A stutzeri_AA	1	0.000147016
Pseudomonas_A stutzeri_A	1	0.000147016
Pseudomonas_A stutzeri_AE	1	0.000147016
Pseudomonas_A songnenensis	1	0.000147016
Pseudomonas_A stutzeri_B	1	0.000147016
Pseudomonas_A stutzeri	1	0.000147016
Pseudomonas_A sp003205815	1	0.000147016
Pseudomonas_A stutzeri_L	1	0.000147016
Pseudomonas_A stutzeri_AF	1	0.000147016
Pseudomonas_A stutzeri_C	1	0.000147016
Pseudomonas_A sp000765155	1	0.000147016
Pseudomonas_A stutzeri_H	1	0.000147016
Pseudomonas_A xanthomarina	1	0.000147016
Pseudomonas_A stutzeri_AB	1	0.000147016
Pseudomonas_A sp004010935	1	0.000147016
Pseudomonas_A stutzeri_N	1	0.000147016
Pseudomonas_A stutzeri_Q	1	0.000147016
Pseudomonas_A zhaodongensis	1	0.000147016
Pseudomonas_A stutzeri_P	1	0.000147016
Pseudomonas_A stutzeri_D	1	0.000147016
Pseudomonas_A stutzeri_E	1	0.000147016
Pseudomonas_A stutzeri_R	1	0.000147016
Pseudomonas_A sp003527165	1	0.000147016
Pseudomonas_A stutzeri_O	1	0.000147016
Pseudomonas_A stutzeri_AI	1	0.000147016
Pseudomonas_A sp004331835	1	0.000147016
Pseudomonas_A saudiphocaensis	1	0.000147016
Pseudomonas_A stutzeri_S	1	0.000147016
Pseudomonas_A stutzeri_T	1	0.000147016
Pseudomonas_A stutzeri_AG	1	0.000147016
Pseudomonas_A balearica	1	0.000147016
P30C sp004327305	1	0.000147016
Pseudomonas_N azotifigens	1	0.000147016
Pseudomonas_N sp003640395	1	0.000147016
SD129 sp005876905	1	0.000147016
Pseudomonas_M indica	1	0.000147016
Pseudomonas_M sp002286785	1	0.000147016
Azotobacter chroococcum	1	0.000147016
Pseudomonas_H flexibilis	1	0.000147016
Pseudomonas_K sp004801855	1	0.000147016
Pseudomonas_K oryzae	1	0.000147016
Pseudomonas_K guangdongensis	1	0.000147016
Pseudomonas_K linyingensis	1	0.000147016
Pseudomonas_K sagittaria	1	0.000147016
Thiopseudomonas caeni	1	0.000147016
Thiopseudomonas sp001513025	1	0.000147016
Thiopseudomonas sp002342705	1	0.000147016
Thiopseudomonas sp001513435	1	0.000147016
Thiopseudomonas denitrificans	1	0.000147016
Oblitimonas alkaliphila	1	0.000147016
Pseudomonas_L hussainii	1	0.000147016
Pseudomonas_D saudimassiliensis	1	0.000147016
Pseudomonas_D bauzanensis	1	0.000147016
Pseudomonas_D litoralis	1	0.000147016
Pseudomonas_D sp002979975	1	0.000147016
Pseudomonas_D formosensis	1	0.000147016
Pseudomonas_D xinjiangensis	1	0.000147016
Pseudomonas_D pelagia	1	0.000147016
Pseudomonas_D sp002840055	1	0.000147016
Pseudomonas_D sp002296055	1	0.000147016
Pseudomonas_D pachastrellae	1	0.000147016
Pseudomonas_D abyssi	1	0.000147016
Pseudomonas_D aestusnigri	1	0.000147016
Pseudomonas_D oceani	1	0.000147016
Pseudomonas_D sp002683975	1	0.000147016
Pseudomonas_D sabulinigri	1	0.000147016
Pseudomonas_D sp002056295	1	0.000147016
Pseudomonas_D yangmingensis	1	0.000147016
Pseudomonas_D salegens	1	0.000147016
Endozoicomonas elysicola	1	0.000147016
Endozoicomonas sp900299555	1	0.000147016
Endozoicomonas atrinae	1	0.000147016
Endozoicomonas acroporae	1	0.000147016
Endozoicomonas ascidiicola	1	0.000147016
Endozoicomonas numazuensis	1	0.000147016
Endozoicomonas arenosclerae	1	0.000147016
Endozoicomonas sp004762125	1	0.000147016
Endozoicomonas montiporae	1	0.000147016
Kistimonas sp002238585	1	0.000147016
Parendozoicomonas haliclonae	1	0.000147016
LUC14-002-19-P2 sp002084115	1	0.000147016
Zooshikella ganghwensis	1	0.000147016
GTF-13 sp004028165	1	0.000147016
Halomonas campaniensis	1	0.000147016
Halomonas venusta	1	0.000147016
Halomonas sp002082565	1	0.000147016
Halomonas sp000219565	1	0.000147016
Halomonas andesensis	1	0.000147016
Halomonas alkaliantarctica_A	1	0.000147016
Halomonas sp007116835	1	0.000147016
Halomonas nigrificans	1	0.000147016
Halomonas sp003031405	1	0.000147016
Halomonas sp002966495	1	0.000147016
Halomonas sp002696125	1	0.000147016
Halomonas sp006228115	1	0.000147016
Halomonas meridiana	1	0.000147016
Halomonas lionensis	1	0.000147016
Halomonas stevensii	1	0.000147016
Halomonas hydrothermalis	1	0.000147016
Halomonas sp003990185	1	0.000147016
Halomonas sp003990195	1	0.000147016
Halomonas songnenensis	1	0.000147016
Halomonas zhanjiangensis	1	0.000147016
Halomonas sp900163645	1	0.000147016
Halomonas titanicae	1	0.000147016
Halomonas sp002364315	1	0.000147016
Halomonas alkaliantarctica	1	0.000147016
Halomonas campaniensis_A	1	0.000147016
Halomonas olivaria	1	0.000147016
Halomonas sp001651035	1	0.000147016
Halomonas ventosae_B	1	0.000147016
Halomonas boliviensis	1	0.000147016
Halomonas sp001882345	1	0.000147016
Halomonas sp000235725	1	0.000147016
Halomonas sp000734975	1	0.000147016
Halomonas sp002366715	1	0.000147016
Halomonas sulfidaeris	1	0.000147016
Halomonas sp001507855	1	0.000147016
Halomonas sp002332255	1	0.000147016
Halomonas sp000686925	1	0.000147016
Halomonas arcis	1	0.000147016
Halomonas sp002119345	1	0.000147016
Halomonas subterranea	1	0.000147016
Halomonas sp900086985	1	0.000147016
Halomonas jeotgali	1	0.000147016
Halomonas subglaciescola	1	0.000147016
Halomonas sp900155385	1	0.000147016
Halomonas sp002813215	1	0.000147016
Halomonas sp003336665	1	0.000147016
Halomonas sp003553625	1	0.000147016
Halomonas sp003560175	1	0.000147016
Halomonas sp003552795	1	0.000147016
Halomonas sp003182195	1	0.000147016
Halomonas halodenitrificans	1	0.000147016
Halomonas sp004347715	1	0.000147016
Halomonas shengliensis	1	0.000147016
Halomonas urumqiensis	1	0.000147016
Halomonas heilongjiangensis	1	0.000147016
Halomonas sp003202205	1	0.000147016
Halomonas salina_A	1	0.000147016
Halomonas daqiaonensis	1	0.000147016
Halomonas ventosae_C	1	0.000147016
Halomonas ventosae	1	0.000147016
Halomonas sp005780185	1	0.000147016
Halomonas saccharevitans	1	0.000147016
Halomonas denitrificans	1	0.000147016
Halomonas aestuarii	1	0.000147016
Halomonas korlensis	1	0.000147016
Halomonas chromatireducens	1	0.000147016
Halomonas sp007129225	1	0.000147016
Halomonas sp003339685	1	0.000147016
Halomonas sp003336675	1	0.000147016
Halomonas endophytica	1	0.000147016
Halomonas sp000246875	1	0.000147016
Halomonas daqingensis	1	0.000147016
Halomonas sp003254665	1	0.000147016
Halomonas saliphila	1	0.000147016
Halomonas gudaonensis_A	1	0.000147016
Halomonas gudaonensis	1	0.000147016
Halomonas smyrnensis	1	0.000147016
Halomonas sp003030865	1	0.000147016
Halomonas sp004798905	1	0.000147016
Halomonas beimenensis	1	0.000147016
Halomonas nitroreducens	1	0.000147016
Halomonas elongata	1	0.000147016
Halomonas caseinilytica	1	0.000147016
Halomonas halmophila	1	0.000147016
Halomonas halocynthiae	1	0.000147016
Halomonas huangheensis	1	0.000147016
Halomonas cupida	1	0.000147016
Halomonas salina_B	1	0.000147016
Halomonas sp003045775	1	0.000147016
Halomonas_B sp002286975	1	0.000147016
Halomonas_B pantelleriensis	1	0.000147016
Halomonas_B sp001971685	1	0.000147016
Halomonas_E taeanensis_A	1	0.000147016
Halomonas_E taeanensis	1	0.000147016
Halomonas_E sp004798965	1	0.000147016
Halomonas_A anticariensis	1	0.000147016
Halomonas_A xinjiangensis	1	0.000147016
Aidingimonas halophila	1	0.000147016
Halomonas_C sp001039575	1	0.000147016
Halomonas_C ilicicola	1	0.000147016
Halomonas_C muralis	1	0.000147016
Halomonas_C lutea	1	0.000147016
Halomonas_C xianhensis	1	0.000147016
Halomonas_C zincidurans	1	0.000147016
Halomonas_C sp900961225	1	0.000147016
Halomonas_C sp001577635	1	0.000147016
Halomonas_C sp004117855	1	0.000147016
Salinicola salarius_A	1	0.000147016
Salinicola salarius	1	0.000147016
Salinicola socius	1	0.000147016
Salinicola sp003206065	1	0.000147016
Salinicola sp003206695	1	0.000147016
Salinicola sp003206045	1	0.000147016
Salinicola acroporae	1	0.000147016
Salinicola sp002695065	1	0.000147016
Salinicola peritrichatus	1	0.000147016
Salinicola halophilus	1	0.000147016
Salinicola sp003206645	1	0.000147016
Salinicola tamaricis	1	0.000147016
Salinicola sp003206575	1	0.000147016
Salinicola sp000737985	1	0.000147016
Chromohalobacter japonicus	1	0.000147016
Chromohalobacter canadensis	1	0.000147016
Chromohalobacter marismortui	1	0.000147016
Chromohalobacter israelensis	1	0.000147016
Cobetia amphilecti	1	0.000147016
Cobetia marina	1	0.000147016
Cobetia crustatorum	1	0.000147016
Kushneria konosiri	1	0.000147016
Kushneria marisflavi	1	0.000147016
Kushneria phyllosphaerae	1	0.000147016
Kushneria indalinina	1	0.000147016
Kushneria avicenniae	1	0.000147016
Kushneria aurantia	1	0.000147016
Kushneria sp001854625	1	0.000147016
Kushneria sinocarnis	1	0.000147016
R4HLG17 sp003012345	1	0.000147016
Halotalea alkalilenta	1	0.000147016
Halotalea alkalilenta_A	1	0.000147016
Marinospirillum sp003336805	1	0.000147016
Marinospirillum celere	1	0.000147016
Marinospirillum sp007116195	1	0.000147016
Marinospirillum sp007119985	1	0.000147016
Marinospirillum minutulum	1	0.000147016
Marinospirillum insulare	1	0.000147016
Marinospirillum alkaliphilum	1	0.000147016
Terasakiispira papahanaumokuakeensis	1	0.000147016
Pseudospirillum japonicum	1	0.000147016
Oceanospirillum linum	1	0.000147016
Oceanospirillum sanctuarii	1	0.000147016
Oceanospirillum maris	1	0.000147016
Oceanospirillum beijerinckii	1	0.000147016
Oceanospirillum multiglobuliferum	1	0.000147016
Marinomonas sp003259175	1	0.000147016
Marinomonas arctica	1	0.000147016
Marinomonas polaris	1	0.000147016
Marinomonas sp000017285	1	0.000147016
Marinomonas rhizomae	1	0.000147016
Marinomonas alcarazii	1	0.000147016
Marinomonas foliarum	1	0.000147016
Marinomonas hwangdonensis	1	0.000147016
Marinomonas profundimaris	1	0.000147016
Marinomonas primoryensis	1	0.000147016
Marinomonas ushuaiensis	1	0.000147016
Marinomonas pollencensis	1	0.000147016
Marinomonas sp004352855	1	0.000147016
Marinomonas sp004352835	1	0.000147016
Marinomonas spartinae	1	0.000147016
Marinomonas sp001625355	1	0.000147016
Marinomonas aquiplantarum	1	0.000147016
Marinomonas posidonica	1	0.000147016
Marinomonas fungiae	1	0.000147016
Marinomonas aquimarina	1	0.000147016
Marinomonas communis	1	0.000147016
Marinomonas atlantica	1	0.000147016
Marinomonas gallaica	1	0.000147016
Marinomonas sp003362755	1	0.000147016
Marinomonas sp006385675	1	0.000147016
Marinomonas mediterranea	1	0.000147016
Marinomonas balearica	1	0.000147016
Marinomonas sp000153025	1	0.000147016
Marinomonas sp001624705	1	0.000147016
Marinomonas sp002173415	1	0.000147016
Oleibacter sp002331105	1	0.000147016
Oleibacter marinus	1	0.000147016
Oleibacter sp002724925	1	0.000147016
Oleibacter sp006212115	1	0.000147016
Oleibacter sp002733645	1	0.000147016
Oleibacter sp002298335	1	0.000147016
Thalassolituus oleivorans	1	0.000147016
UBA2009 sp002314145	1	0.000147016
UBA2009 sp002706025	1	0.000147016
UBA2009 sp002335285	1	0.000147016
UBA2009 sp002733205	1	0.000147016
Oceanobacter kriegii	1	0.000147016
Oceanobacter sp002723385	1	0.000147016
Bacterioplanes sanyensis	1	0.000147016
Oleispira antarctica	1	0.000147016
Oleispira sp002708475	1	0.000147016
Oleispira sp002632185	1	0.000147016
Bermanella sp002162985	1	0.000147016
Bermanella sp002683575	1	0.000147016
Bermanella marisrubri	1	0.000147016
Neptuniibacter marinus	1	0.000147016
Neptuniibacter pectenicola	1	0.000147016
Neptuniibacter sp002435145	1	0.000147016
Neptuniibacter caesariensis	1	0.000147016
Marinobacterium_B jannaschii	1	0.000147016
Amphritea sp003957515	1	0.000147016
Amphritea atlantica	1	0.000147016
Amphritea japonica	1	0.000147016
Amphritea balenae	1	0.000147016
Neptunomonas japonica	1	0.000147016
Neptunomonas qingdaonensis	1	0.000147016
Neptunomonas antarctica	1	0.000147016
Neptunomonas concharum	1	0.000147016
Neptunomonas phycophila	1	0.000147016
Neptunomonas sp004959845	1	0.000147016
Rs1 sp002163025	1	0.000147016
Rs1 sp000416275	1	0.000147016
Marinobacterium mangrovicola	1	0.000147016
Marinobacterium lutimaris	1	0.000147016
Marinobacterium litorale	1	0.000147016
Marinobacterium sp000705555	1	0.000147016
Marinobacterium sp003250495	1	0.000147016
Marinobacterium halophilum	1	0.000147016
Marinobacterium stanieri	1	0.000147016
Marinobacterium georgiense	1	0.000147016
Nitrincola lacisaponensis	1	0.000147016
Nitrincola sp000764495	1	0.000147016
Nitrincola nitratireducens	1	0.000147016
Nitrincola tibetensis	1	0.000147016
Marinobacterium_A profundum	1	0.000147016
Marinobacterium_A aestuarii	1	0.000147016
Marinobacterium_A rhizophilum	1	0.000147016
Motiliproteus coralliicola	1	0.000147016
Motiliproteus sp004195305	1	0.000147016
Motiliproteus sp001968815	1	0.000147016
ASP10-02a sp002312935	1	0.000147016
ASP10-02a sp002470565	1	0.000147016
ASP10-02a sp002335115	1	0.000147016
ASP10-02a sp003523085	1	0.000147016
ASP10-02a sp003521845	1	0.000147016
Balneatrix alpica	1	0.000147016
Balneatrix plantistimulans	1	0.000147016
Marinobacter manganoxydans_A	1	0.000147016
Marinobacter flavimaris	1	0.000147016
Marinobacter adhaerens	1	0.000147016
Marinobacter sp900188315	1	0.000147016
Marinobacter sp001650915	1	0.000147016
Marinobacter sp002933275	1	0.000147016
Marinobacter sp003030785	1	0.000147016
Marinobacter sp900188435	1	0.000147016
Marinobacter adhaerens_A	1	0.000147016
Marinobacter gudaonensis	1	0.000147016
Marinobacter sp002707215	1	0.000147016
Marinobacter sp003441595	1	0.000147016
Marinobacter guineae	1	0.000147016
Marinobacter subterrani	1	0.000147016
Marinobacter similis	1	0.000147016
Marinobacter sp005871205	1	0.000147016
Marinobacter salinus	1	0.000147016
Marinobacter nitratireducens	1	0.000147016
Marinobacter salarius	1	0.000147016
Marinobacter algicola	1	0.000147016
Marinobacter sp003344045	1	0.000147016
Marinobacter sp004792665	1	0.000147016
Marinobacter sp005298175	1	0.000147016
Marinobacter sp000686085	1	0.000147016
Marinobacter confluentis	1	0.000147016
Marinobacter lipolyticus	1	0.000147016
Marinobacter sp003994855	1	0.000147016
Marinobacter sp001858325	1	0.000147016
Marinobacter sp900215155	1	0.000147016
Marinobacter salexigens	1	0.000147016
Marinobacter sp002407605	1	0.000147016
Marinobacter antarcticus	1	0.000147016
Marinobacter aromaticivorans	1	0.000147016
Marinobacter sp000169375	1	0.000147016
Marinobacter psychrophilus	1	0.000147016
Marinobacter lipolyticus_A	1	0.000147016
Marinobacter sp002563885	1	0.000147016
Marinobacter excellens	1	0.000147016
Marinobacter halophilus	1	0.000147016
Marinobacter litoralis	1	0.000147016
Marinobacter sp004353225	1	0.000147016
Marinobacter sp001447155	1	0.000147016
Marinobacter shengliensis	1	0.000147016
Marinobacter vinifirmus	1	0.000147016
Marinobacter daepoensis	1	0.000147016
Marinobacter fuscus	1	0.000147016
Marinobacter hydrocarbonoclasticus	1	0.000147016
Marinobacter persicus_A	1	0.000147016
Marinobacter persicus	1	0.000147016
Marinobacter pelagius_A	1	0.000147016
Marinobacter pelagius	1	0.000147016
Marinobacter santoriniensis	1	0.000147016
Marinobacter lutaoensis	1	0.000147016
Marinobacter sp002744715	1	0.000147016
Marinobacter mobilis	1	0.000147016
Marinobacter zhejiangensis	1	0.000147016
Marinobacter sp001752365	1	0.000147016
Marinobacter segnicrescens	1	0.000147016
Marinobacter daqiaonensis	1	0.000147016
Marinobacter_A sp003789045	1	0.000147016
Marinobacter_A sp004327985	1	0.000147016
Marinobacter_A bohaiensis	1	0.000147016
Marinobacter_A nanhaiticus	1	0.000147016
Marinobacter_A sp002717955	1	0.000147016
Halospina sp002286965	1	0.000147016
Halospina utahensis	1	0.000147016
Halospina denitrificans	1	0.000147016
Halospina sp007135745	1	0.000147016
GCA-2695345 sp002695345	1	0.000147016
LZORAL124-50-18 sp002747055	1	0.000147016
LZORAL124-50-18 sp002747395	1	0.000147016
Oleiphilus messinensis	1	0.000147016
PZPK01 sp006212045	1	0.000147016
Hahella chejuensis	1	0.000147016
Hahella sp004135205	1	0.000147016
Hahella ganghwensis	1	0.000147016
Hahella sp002260525	1	0.000147016
UBA2679 sp002354735	1	0.000147016
Saccharospirillum impatiens	1	0.000147016
Saccharospirillum sp004000275	1	0.000147016
Saccharospirillum sp003054965	1	0.000147016
Saccharospirillum mangrovi	1	0.000147016
Reinekea forsetii	1	0.000147016
Reinekea marinisedimentorum	1	0.000147016
Reinekea blandensis	1	0.000147016
Gynuella sunshinyii	1	0.000147016
Natronospirillum operossus	1	0.000147016
WDS2A16A sp003577475	1	0.000147016
SKIB01 sp007116635	1	0.000147016
Litoricola sp000227525	1	0.000147016
Litoricola sp002705325	1	0.000147016
Litoricola sp002705795	1	0.000147016
Litoricola sp002691485	1	0.000147016
Litoricola sp004213775	1	0.000147016
Litoricola sp002731015	1	0.000147016
Litoricola sp002714245	1	0.000147016
Litoricola sp002730235	1	0.000147016
IMCC2047 sp001593685	1	0.000147016
Cellvibrio sp000953825	1	0.000147016
Cellvibrio sp003524365	1	0.000147016
Cellvibrio sp002483145	1	0.000147016
Cellvibrio sp004363885	1	0.000147016
Cellvibrio sp000263355	1	0.000147016
Cellvibrio sp002007605	1	0.000147016
Cellvibrio sp001183545	1	0.000147016
Cellvibrio sp002483365	1	0.000147016
Cellvibrio japonicus	1	0.000147016
Cellvibrio sp002162135	1	0.000147016
Marinimicrobium agarilyticum	1	0.000147016
Marinimicrobium koreense	1	0.000147016
SW121 sp003259155	1	0.000147016
Gilvimarinus agarilyticus	1	0.000147016
Gilvimarinus polysaccharolyticus	1	0.000147016
Gilvimarinus chinensis	1	0.000147016
UBA1124 sp002313265	1	0.000147016
GCA-2707785 sp002707785	1	0.000147016
R142 sp007004655	1	0.000147016
Microbulbifer variabilis	1	0.000147016
Microbulbifer sp007183175	1	0.000147016
Microbulbifer sp003076275	1	0.000147016
Microbulbifer marinus	1	0.000147016
Microbulbifer donghaiensis	1	0.000147016
Microbulbifer thermotolerans	1	0.000147016
Microbulbifer sp001641755	1	0.000147016
Microbulbifer aggregans	1	0.000147016
Microbulbifer yueqingensis	1	0.000147016
Microbulbifer agarilyticus_B	1	0.000147016
Microbulbifer agarilyticus_A	1	0.000147016
Microbulbifer sp000708675	1	0.000147016
Microbulbifer sp001639145	1	0.000147016
Microbulbifer mangrovi	1	0.000147016
Microbulbifer pacificus	1	0.000147016
Microbulbifer sp005771435	1	0.000147016
Simiduia agarivorans	1	0.000147016
Teredinibacter sp000966245	1	0.000147016
Teredinibacter sp001922955	1	0.000147016
Teredinibacter sp900177435	1	0.000147016
Teredinibacter sp003634075	1	0.000147016
Teredinibacter turnerae_B	1	0.000147016
Teredinibacter turnerae	1	0.000147016
Saccharophagus degradans	1	0.000147016
1162T-S-0a-05 sp000964245	1	0.000147016
Agarilytica rhodophyticola	1	0.000147016
ISS155 sp902141825	1	0.000147016
GCA-2746115 sp002746115	1	0.000147016
Agaribacterium haliotis	1	0.000147016
Agaribacterium sp003265435	1	0.000147016
UBA5868 sp002432095	1	0.000147016
Marinagarivorans algicola	1	0.000147016
Endobugula sp000209515	1	0.000147016
Endobugula sertula	1	0.000147016
HTCC2207 sp002334915	1	0.000147016
HTCC2207 sp002378645	1	0.000147016
HTCC2207 sp002685715	1	0.000147016
HTCC2207 sp002335945	1	0.000147016
HTCC2207 sp000153445	1	0.000147016
HTCC2207 sp000511875	1	0.000147016
HTCC2207 sp001438605	1	0.000147016
HTCC2207 sp002685195	1	0.000147016
HTCC2207 sp004211905	1	0.000147016
HTCC2207 sp003491845	1	0.000147016
HTCC2207 sp002313335	1	0.000147016
HTCC2207 sp002457245	1	0.000147016
HTCC2207 sp002382445	1	0.000147016
HTCC2207 sp002469845	1	0.000147016
AAA300-D14 sp000384995	1	0.000147016
AAA300-D14 sp002710745	1	0.000147016
AAA300-D14 sp002711285	1	0.000147016
TMED48 sp002338445	1	0.000147016
TMED48 sp002720735	1	0.000147016
TMED48 sp002689135	1	0.000147016
TMED48 sp002691825	1	0.000147016
TMED48 sp002731695	1	0.000147016
TMED48 sp002591625	1	0.000147016
TMED48 sp002701765	1	0.000147016
TMED48 sp002692165	1	0.000147016
TMED48 sp002339165	1	0.000147016
TMED48 sp003509025	1	0.000147016
LSUCC0057 sp004535795	1	0.000147016
50-400-T64 sp002162755	1	0.000147016
50-400-T64 sp002746135	1	0.000147016
50-400-T64 sp003646355	1	0.000147016
50-400-T64 sp002162815	1	0.000147016
50-400-T64 sp002162825	1	0.000147016
HB2-32-21 sp003448675	1	0.000147016
HB2-32-21 sp003645535	1	0.000147016
HB2-32-21 sp002431545	1	0.000147016
BRH-c0 sp000961645	1	0.000147016
BRH-c0 sp002702725	1	0.000147016
BRH-c0 sp002388905	1	0.000147016
SZUA-272 sp003235325	1	0.000147016
Porticoccus sp002341315	1	0.000147016
Porticoccus sp002707685	1	0.000147016
Porticoccus hydrocarbonoclasticus	1	0.000147016
Porticoccus sp002733125	1	0.000147016
Porticoccus sp006226995	1	0.000147016
Porticoccus sp006227015	1	0.000147016
Porticoccus sp002390525	1	0.000147016
Porticoccus sp002685455	1	0.000147016
Porticoccus sp002746985	1	0.000147016
Porticoccus sp002367235	1	0.000147016
Porticoccus sp002390285	1	0.000147016
Umboniibacter marinipuniceus	1	0.000147016
Halioglobus sp003457605	1	0.000147016
Halioglobus sp004354085	1	0.000147016
Halioglobus sp000156295	1	0.000147016
Halioglobus lutimaris	1	0.000147016
Halioglobus japonicus	1	0.000147016
Halioglobus sp004745945	1	0.000147016
Halioglobus sp002862465	1	0.000147016
Halioglobus sp003646405	1	0.000147016
Halioglobus sp003646415	1	0.000147016
Halioglobus sp002699145	1	0.000147016
Haliea salexigens	1	0.000147016
Haliea sp003719295	1	0.000147016
Haliea sp002414665	1	0.000147016
Haliea sp002416125	1	0.000147016
Haliea sp002868715	1	0.000147016
Haliea sp002692965	1	0.000147016
Parahaliea mediterranea	1	0.000147016
GCA-2748505 sp002748505	1	0.000147016
Congregibacter litoralis	1	0.000147016
Congregibacter sp000158155	1	0.000147016
Congregibacter sp002428935	1	0.000147016
Pseudohaliea rubra	1	0.000147016
Chromatocurvus halotolerans	1	0.000147016
Luminiphilus sp002862405	1	0.000147016
Luminiphilus sp002469785	1	0.000147016
Luminiphilus sp003523185	1	0.000147016
Luminiphilus sp002691565	1	0.000147016
Luminiphilus sp002390485	1	0.000147016
Luminiphilus sp000227505	1	0.000147016
Luminiphilus sp002689915	1	0.000147016
Luminiphilus sp002456975	1	0.000147016
Luminiphilus sp002683395	1	0.000147016
Luminiphilus sp002705465	1	0.000147016
Luminiphilus sp002721785	1	0.000147016
Luminiphilus sp002683335	1	0.000147016
Luminiphilus sp002691405	1	0.000147016
Luminiphilus sp002377985	1	0.000147016
Luminiphilus sp000169115	1	0.000147016
Luminiphilus sp002389505	1	0.000147016
Luminiphilus syltensis	1	0.000147016
IMCC3088 sp000204315	1	0.000147016
IMCC3088 sp003520285	1	0.000147016
Spongiibacter marinus	1	0.000147016
Spongiibacter sp002306875	1	0.000147016
Spongiibacter tropicus	1	0.000147016
IMCC21906 sp001010805	1	0.000147016
Zhongshania aliphaticivorans	1	0.000147016
Zhongshania sp002915595	1	0.000147016
UBA5047 sp002415025	1	0.000147016
UBA5047 sp002710725	1	0.000147016
Oceanicoccus sp000169075	1	0.000147016
Oceanicoccus sagamiensis	1	0.000147016
Oceanicoccus sp900120175	1	0.000147016
Dasania marina	1	0.000147016
Sinobacterium caligoides	1	0.000147016
UBA5518 sp002396625	1	0.000147016
M0112 sp006227085	1	0.000147016
UBA5862 sp002408105	1	0.000147016
UBA4421 sp004213835	1	0.000147016
UBA4421 sp002704225	1	0.000147016
UBA4421 sp002336645	1	0.000147016
UBA4421 sp002390555	1	0.000147016
UBA4421 sp002470275	1	0.000147016
UBA4421 sp002684495	1	0.000147016
UBA4421 sp002690405	1	0.000147016
UBA4421 sp002704325	1	0.000147016
UBA4421 sp002348825	1	0.000147016
UBA4421 sp002725095	1	0.000147016
UBA4421 sp002450255	1	0.000147016
UBA4421 sp002389675	1	0.000147016
UBA4421 sp003230835	1	0.000147016
UBA4421 sp002727775	1	0.000147016
UBA2168 sp002327525	1	0.000147016
SZUA-309 sp003228415	1	0.000147016
SZUA-309 sp003247835	1	0.000147016
SMWK01 sp004356895	1	0.000147016
UBA2965 sp002348385	1	0.000147016
UBA2965 sp002707325	1	0.000147016
UBA7803 sp002480525	1	0.000147016
UBA11889 sp002313255	1	0.000147016
UBA11889 sp002719135	1	0.000147016
UBA11889 sp002715785	1	0.000147016
UBA11889 sp002708205	1	0.000147016
Bin55 sp002238665	1	0.000147016
SZUA-521 sp003248125	1	0.000147016
SMWF01 sp004357385	1	0.000147016
SKXG01 sp007128525	1	0.000147016
SLTB01 sp007122315	1	0.000147016
SLTB01 sp007131295	1	0.000147016
SLTB01 sp007130155	1	0.000147016
UBA7455 sp002167855	1	0.000147016
UBA7455 sp002690865	1	0.000147016
UBA7455 sp002712135	1	0.000147016
UBA7455 sp003452295	1	0.000147016
GCA-002726655 sp002725995	1	0.000147016
GCA-002726655 sp002726655	1	0.000147016
UBA4582 sp002386885	1	0.000147016
UBA4582 sp002389265	1	0.000147016
UBA4582 sp002725285	1	0.000147016
UBA9659 sp002708765	1	0.000147016
UBA9659 sp002711495	1	0.000147016
UBA9659 sp002694945	1	0.000147016
UBA6733 sp002454165	1	0.000147016
UBA9926 sp002689445	1	0.000147016
UBA9926 sp003451575	1	0.000147016
UBA9926 sp002728935	1	0.000147016
GCA-2697205 sp002697205	1	0.000147016
GCA-002728675 sp002714125	1	0.000147016
GCA-002728675 sp002728675	1	0.000147016
UBA7451 sp002457275	1	0.000147016
UBA9145 sp002714195	1	0.000147016
UBA9145 sp002727755	1	0.000147016
UBA9145 sp002172295	1	0.000147016
UBA9145 sp002377605	1	0.000147016
UBA9145 sp002723195	1	0.000147016
UBA9145 sp002457215	1	0.000147016
UBA9145 sp002694855	1	0.000147016
UBA9145 sp002712055	1	0.000147016
UBA9145 sp002730035	1	0.000147016
UBA9145 sp003451715	1	0.000147016
UBA9145 sp002715615	1	0.000147016
UBA9145 sp003514305	1	0.000147016
UBA9145 sp002719575	1	0.000147016
UBA9145 sp002691885	1	0.000147016
UBA9145 sp002729315	1	0.000147016
UBA9145 sp002477465	1	0.000147016
UBA9145 sp002684935	1	0.000147016
UBA9145 sp002726595	1	0.000147016
UBA9145 sp002731775	1	0.000147016
UBA9145 sp002401885	1	0.000147016
UBA9145 sp002402175	1	0.000147016
OM182 sp001438145	1	0.000147016
OM182 sp003482475	1	0.000147016
Pseudohongiella sp002354805	1	0.000147016
Pseudohongiella sp002706685	1	0.000147016
Pseudohongiella spirulinae	1	0.000147016
Pseudohongiella nitratireducens	1	0.000147016
Pseudohongiella acticola	1	0.000147016
Pseudohongiella sp002711845	1	0.000147016
Pseudohongiella sp002422225	1	0.000147016
Pseudohongiella sp004535785	1	0.000147016
PWQG01 sp003556835	1	0.000147016
UBA5078 sp001802565	1	0.000147016
UBA5078 sp002416505	1	0.000147016
UBA5109 sp002414385	1	0.000147016
UBA5109 sp002746215	1	0.000147016
Psychrobacter sp000586415	1	0.000147016
Psychrobacter sp000586435	1	0.000147016
Psychrobacter sp002836505	1	0.000147016
Psychrobacter sp002836715	1	0.000147016
Psychrobacter sp001435845	1	0.000147016
Psychrobacter sp002377945	1	0.000147016
Psychrobacter proteolyticus	1	0.000147016
Psychrobacter sp002836735	1	0.000147016
Psychrobacter piscatorii	1	0.000147016
Psychrobacter pacificensis	1	0.000147016
Psychrobacter alimentarius	1	0.000147016
Psychrobacter sp900163785	1	0.000147016
Psychrobacter sp002366815	1	0.000147016
Psychrobacter aquaticus	1	0.000147016
Psychrobacter fozii	1	0.000147016
Psychrobacter sp000586455	1	0.000147016
Psychrobacter sp001435295	1	0.000147016
Psychrobacter cibarius	1	0.000147016
Psychrobacter sp003530515	1	0.000147016
Psychrobacter sp000586475	1	0.000147016
Psychrobacter immobilis	1	0.000147016
Psychrobacter glacincola	1	0.000147016
Psychrobacter sp003542795	1	0.000147016
Psychrobacter sp000247495	1	0.000147016
Psychrobacter sp000511065	1	0.000147016
Psychrobacter arcticus	1	0.000147016
Psychrobacter cryohalolentis	1	0.000147016
Psychrobacter sp900168255	1	0.000147016
Psychrobacter sp001652315	1	0.000147016
Psychrobacter sp002377905	1	0.000147016
Psychrobacter sp002414005	1	0.000147016
Psychrobacter sp002453355	1	0.000147016
Psychrobacter sp002352555	1	0.000147016
Psychrobacter sp002810365	1	0.000147016
Psychrobacter sp001593285	1	0.000147016
Psychrobacter sp001921745	1	0.000147016
Psychrobacter urativorans	1	0.000147016
Psychrobacter sp000511655	1	0.000147016
Psychrobacter sp002454875	1	0.000147016
Psychrobacter sp004335015	1	0.000147016
Psychrobacter sp002385225	1	0.000147016
Psychrobacter piechaudii	1	0.000147016
Psychrobacter phenylpyruvicus	1	0.000147016
Psychrobacter pasteurii	1	0.000147016
Psychrobacter sp000213615	1	0.000147016
Psychrobacter sp000016885	1	0.000147016
Psychrobacter lutiphocae	1	0.000147016
Psychrobacter sp002313155	1	0.000147016
Moraxella_C lincolnii	1	0.000147016
Alcanivorax sp000155615	1	0.000147016
Alcanivorax sp002726155	1	0.000147016
Alcanivorax sp002733835	1	0.000147016
Alcanivorax borkumensis	1	0.000147016
Alcanivorax jadensis_A	1	0.000147016
Alcanivorax sp900107995	1	0.000147016
Alcanivorax jadensis	1	0.000147016
Alcanivorax sp002706085	1	0.000147016
Alcanivorax profundi	1	0.000147016
Alcanivorax nanhaiticus	1	0.000147016
Alcanivorax hongdengensis	1	0.000147016
Alcanivorax sp002313655	1	0.000147016
Alcanivorax gelatiniphagus	1	0.000147016
Alcanivorax sp002389055	1	0.000147016
Alcanivorax sp002354605	1	0.000147016
Alcanivorax mobilis	1	0.000147016
Alcanivorax dieselolei	1	0.000147016
Alcanivorax xenomutans	1	0.000147016
Alcanivorax sp004360225	1	0.000147016
Alcanivorax_A pacificus	1	0.000147016
Alcanivorax_A indicus	1	0.000147016
PGZG01 sp002840115	1	0.000147016
SLJS01 sp007135015	1	0.000147016
Ketobacter sp002708905	1	0.000147016
Ketobacter sp003671495	1	0.000147016
Ketobacter sp002471665	1	0.000147016
Ketobacter alkanivorans	1	0.000147016
Ketobacter sp003667185	1	0.000147016
Ketobacter sp002701845	1	0.000147016
42-54-T18 sp002163245	1	0.000147016
42-54-T18 sp002402125	1	0.000147016
42-54-T18 sp002162955	1	0.000147016
GCA-2748575 sp002748575	1	0.000147016
GCA-002402085 sp002401525	1	0.000147016
GCA-002402085 sp002402085	1	0.000147016
UBA3067 sp002366835	1	0.000147016
UBA6940 sp002450655	1	0.000147016
Vibrio tubiashii	1	0.000147016
Vibrio europaeus	1	0.000147016
Vibrio bivalvicida	1	0.000147016
Vibrio tubiashii_A	1	0.000147016
Vibrio galatheae	1	0.000147016
Vibrio orientalis	1	0.000147016
Vibrio sp004551525	1	0.000147016
Vibrio sp003970385	1	0.000147016
Vibrio brasiliensis	1	0.000147016
Vibrio sp006124995	1	0.000147016
Vibrio pacinii	1	0.000147016
Vibrio salilacus	1	0.000147016
Vibrio sinaloensis_B	1	0.000147016
Vibrio sinaloensis	1	0.000147016
Vibrio hepatarius	1	0.000147016
Vibrio nereis	1	0.000147016
Vibrio sp003350295	1	0.000147016
Vibrio pectenicida	1	0.000147016
Vibrio ostreicida	1	0.000147016
Vibrio coralliilyticus	1	0.000147016
Vibrio neptunius	1	0.000147016
Vibrio caribbeanicus	1	0.000147016
Vibrio scophthalmi	1	0.000147016
Vibrio ichthyoenteri	1	0.000147016
Vibrio renipiscarius	1	0.000147016
Vibrio sp003605645	1	0.000147016
Vibrio ponticus	1	0.000147016
Vibrio rhodolitus	1	0.000147016
Vibrio panuliri	1	0.000147016
Vibrio sp000171815	1	0.000147016
Vibrio campbellii	1	0.000147016
Vibrio harveyi	1	0.000147016
Vibrio owensii	1	0.000147016
Vibrio rotiferianus	1	0.000147016
Vibrio jasicida	1	0.000147016
Vibrio hyugaensis	1	0.000147016
Vibrio sp002608565	1	0.000147016
Vibrio alfacsensis	1	0.000147016
Vibrio alginolyticus	1	0.000147016
Vibrio diabolicus	1	0.000147016
Vibrio sp002563795	1	0.000147016
Vibrio natriegens	1	0.000147016
Vibrio mytili	1	0.000147016
Vibrio parahaemolyticus	1	0.000147016
Vibrio sagamiensis	1	0.000147016
Vibrio azureus	1	0.000147016
Vibrio sp000960595	1	0.000147016
Vibrio cidicii	1	0.000147016
Vibrio navarrensis	1	0.000147016
Vibrio vulnificus	1	0.000147016
Vibrio mexicanus	1	0.000147016
Vibrio aestivus	1	0.000147016
Vibrio sp000755365	1	0.000147016
Vibrio marisflavi	1	0.000147016
Vibrio proteolyticus	1	0.000147016
Vibrio xiamenensis	1	0.000147016
Vibrio sonorensis	1	0.000147016
Vibrio metschnikovii	1	0.000147016
Vibrio sp003185995	1	0.000147016
Vibrio sp007124475	1	0.000147016
Vibrio fujianensis	1	0.000147016
Vibrio cincinnatiensis	1	0.000147016
Vibrio furnissii	1	0.000147016
Vibrio fluvialis	1	0.000147016
Vibrio sp004804295	1	0.000147016
Vibrio metoecus	1	0.000147016
Vibrio metoecus_B	1	0.000147016
Vibrio sp000176715	1	0.000147016
Vibrio mimicus	1	0.000147016
Vibrio cholerae	1	0.000147016
Vibrio diazotrophicus	1	0.000147016
Vibrio diazotrophicus_A	1	0.000147016
Vibrio sp003716875	1	0.000147016
Vibrio palustris	1	0.000147016
Vibrio tritonius	1	0.000147016
Vibrio gazogenes_A	1	0.000147016
Vibrio gazogenes	1	0.000147016
Vibrio spartinae	1	0.000147016
Vibrio sp001506075	1	0.000147016
Vibrio ruber	1	0.000147016
Vibrio rhizosphaerae	1	0.000147016
Vibrio mangrovi	1	0.000147016
Vibrio aerogenes	1	0.000147016
Vibrio quintilis	1	0.000147016
Vibrio sp003856525	1	0.000147016
Vibrio ordalii	1	0.000147016
Vibrio anguillarum	1	0.000147016
Vibrio alginolyticus_A	1	0.000147016
Vibrio katoptron	1	0.000147016
Vibrio blepharus	1	0.000147016
Vibrio splendidus_D	1	0.000147016
Vibrio splendidus_J	1	0.000147016
Vibrio splendidus	1	0.000147016
Vibrio lentus	1	0.000147016
Vibrio lentus_A	1	0.000147016
Vibrio tasmaniensis_A	1	0.000147016
Vibrio tasmaniensis	1	0.000147016
Vibrio atlanticus	1	0.000147016
Vibrio cyclitrophicus	1	0.000147016
Vibrio kanaloae	1	0.000147016
Vibrio toranzoniae	1	0.000147016
Vibrio coralliirubri	1	0.000147016
Vibrio celticus	1	0.000147016
Vibrio crassostreae_C	1	0.000147016
Vibrio splendidus_I	1	0.000147016
Vibrio splendidus_F	1	0.000147016
Vibrio crassostreae	1	0.000147016
Vibrio gigantis	1	0.000147016
Vibrio sp002875705	1	0.000147016
Vibrio sp000316985	1	0.000147016
Vibrio sp001635455	1	0.000147016
Vibrio chagasii_A	1	0.000147016
Vibrio chagasii	1	0.000147016
Vibrio sp000169995	1	0.000147016
Vibrio fortis	1	0.000147016
Vibrio sp005281835	1	0.000147016
Vibrio gallaecicus	1	0.000147016
Vibrio sp000272145	1	0.000147016
Vibrio sp002873395	1	0.000147016
Vibrio sp002877365	1	0.000147016
Vibrio sp000287055	1	0.000147016
Vibrio maerlii	1	0.000147016
Vibrio maritimus_A	1	0.000147016
Vibrio maritimus	1	0.000147016
Vibrio variabilis	1	0.000147016
Vibrio maritimus_B	1	0.000147016
Vibrio hangzhouensis	1	0.000147016
Vibrio mediterranei	1	0.000147016
Vibrio barjaei	1	0.000147016
Vibrio madracius	1	0.000147016
Vibrio thalassae	1	0.000147016
Vibrio sp002873335	1	0.000147016
Vibrio penaeicida_A	1	0.000147016
Vibrio penaeicida	1	0.000147016
Vibrio nigripulchritudo	1	0.000147016
Vibrio tapetis	1	0.000147016
Vibrio breoganii	1	0.000147016
Vibrio superstes	1	0.000147016
Vibrio inusitatus	1	0.000147016
Vibrio comitans	1	0.000147016
Vibrio ezurae	1	0.000147016
Vibrio halioticoli	1	0.000147016
Vibrio sp001676025	1	0.000147016
Vibrio ishigakensis	1	0.000147016
Vibrio sp002100145	1	0.000147016
Vibrio sp002342685	1	0.000147016
Vibrio sp002342735	1	0.000147016
Vibrio sp002812955	1	0.000147016
Vibrio sp003144035	1	0.000147016
Vibrio litoralis	1	0.000147016
Vibrio algivorus	1	0.000147016
Vibrio rumoiensis	1	0.000147016
Vibrio rumoiensis_A	1	0.000147016
Vibrio casei	1	0.000147016
Vibrio aphrogenes	1	0.000147016
Vibrio gangliei	1	0.000147016
Aliivibrio salmonicida_A	1	0.000147016
Aliivibrio sp001690985	1	0.000147016
Aliivibrio sifiae_A	1	0.000147016
Aliivibrio sifiae	1	0.000147016
Aliivibrio wodanis_B	1	0.000147016
Aliivibrio sp900312675	1	0.000147016
Aliivibrio finisterrensis	1	0.000147016
Aliivibrio fischeri	1	0.000147016
Photobacterium carnosum	1	0.000147016
Photobacterium phosphoreum	1	0.000147016
Photobacterium iliopiscarium	1	0.000147016
Photobacterium toruni	1	0.000147016
Photobacterium piscicola	1	0.000147016
Photobacterium kishitanii	1	0.000147016
Photobacterium aquimaris	1	0.000147016
Photobacterium sp900185615	1	0.000147016
Photobacterium sp000153325	1	0.000147016
Photobacterium sp003026105	1	0.000147016
Photobacterium angustum	1	0.000147016
Photobacterium leiognathi	1	0.000147016
Photobacterium leiognathi_A	1	0.000147016
Photobacterium damselae	1	0.000147016
Photobacterium profundum_A	1	0.000147016
Photobacterium frigidiphilum	1	0.000147016
Photobacterium indicum	1	0.000147016
Photobacterium profundum	1	0.000147016
Photobacterium lipolyticum	1	0.000147016
Photobacterium proteolyticum	1	0.000147016
Photobacterium sp004104355	1	0.000147016
Photobacterium swingsii	1	0.000147016
Photobacterium sanguinicancri	1	0.000147016
Photobacterium jeanii	1	0.000147016
Photobacterium lutimaris	1	0.000147016
Photobacterium rosenbergii	1	0.000147016
Photobacterium gaetbulicola	1	0.000147016
Photobacterium sanctipauli	1	0.000147016
Photobacterium aphoticum	1	0.000147016
Photobacterium aquae	1	0.000147016
Photobacterium ganghwense	1	0.000147016
Photobacterium marinum	1	0.000147016
Photobacterium halotolerans	1	0.000147016
Photobacterium sp003614885	1	0.000147016
Photobacterium halotolerans_A	1	0.000147016
Thaumasiovibrio subtropicus	1	0.000147016
Thaumasiovibrio occultus	1	0.000147016
Enterovibrio celer	1	0.000147016
Enterovibrio marina	1	0.000147016
Enterovibrio indica	1	0.000147016
Enterovibrio hollisae	1	0.000147016
Enterovibrio sp001310415	1	0.000147016
Enterovibrio coralii	1	0.000147016
Enterovibrio nigricans	1	0.000147016
Enterovibrio luxaltus	1	0.000147016
Enterovibrio escacola	1	0.000147016
Enterovibrio sp004120195	1	0.000147016
Enterovibrio norvegicus	1	0.000147016
Enterovibrio norvegicus_A	1	0.000147016
Enterovibrio calviensis	1	0.000147016
Enterovibrio pacificus	1	0.000147016
Enterovibrio sp004116385	1	0.000147016
Salinivibrio socompensis	1	0.000147016
Salinivibrio costicola	1	0.000147016
Salinivibrio sp900141775	1	0.000147016
Salinivibrio siamensis	1	0.000147016
Salinivibrio kushneri	1	0.000147016
Salinivibrio sharmensis	1	0.000147016
Salinivibrio proteolyticus	1	0.000147016
JCM-19050 sp001310455	1	0.000147016
Paraphotobacterium marinum	1	0.000147016
U0105 sp003820355	1	0.000147016
Glaciecola pallidula	1	0.000147016
Glaciecola nitratireducens	1	0.000147016
Glaciecola punicea	1	0.000147016
Glaciecola sp002340325	1	0.000147016
Paraglaciecola psychrophila	1	0.000147016
Paraglaciecola sp002835935	1	0.000147016
Paraglaciecola arctica_A	1	0.000147016
Paraglaciecola arctica	1	0.000147016
Paraglaciecola sp004360155	1	0.000147016
Paraglaciecola hydrolytica	1	0.000147016
Paraglaciecola atlantica_A	1	0.000147016
Paraglaciecola mesophila	1	0.000147016
Paraglaciecola chathamensis	1	0.000147016
Paraglaciecola polaris	1	0.000147016
Aliiglaciecola lipolytica	1	0.000147016
Aliiglaciecola sp007197995	1	0.000147016
XY-R5 sp001660395	1	0.000147016
M269 sp004353515	1	0.000147016
Idiomarina taiwanensis	1	0.000147016
Aliidiomarina sp000218785	1	0.000147016
Aliidiomarina shirensis	1	0.000147016
Aliidiomarina iranensis	1	0.000147016
Aliidiomarina sp001458075	1	0.000147016
Aliidiomarina sp003290085	1	0.000147016
Aliidiomarina sp003316875	1	0.000147016
Aliidiomarina taiwanensis	1	0.000147016
Aliidiomarina sedimenti	1	0.000147016
Aliidiomarina soli	1	0.000147016
Aliidiomarina maris	1	0.000147016
Pseudoalteromonas rubra_E	1	0.000147016
Pseudoalteromonas rubra_F	1	0.000147016
Pseudoalteromonas sp001282135	1	0.000147016
Pseudoalteromonas rubra_A	1	0.000147016
Pseudoalteromonas rubra_C	1	0.000147016
Pseudoalteromonas rubra	1	0.000147016
Pseudoalteromonas rubra_D	1	0.000147016
Pseudoalteromonas rubra_B	1	0.000147016
Pseudoalteromonas luteoviolacea_H	1	0.000147016
Pseudoalteromonas luteoviolacea_G	1	0.000147016
Pseudoalteromonas luteoviolacea_B	1	0.000147016
Pseudoalteromonas luteoviolacea_F	1	0.000147016
Pseudoalteromonas luteoviolacea_E	1	0.000147016
Pseudoalteromonas luteoviolacea_A	1	0.000147016
Pseudoalteromonas luteoviolacea_C	1	0.000147016
Pseudoalteromonas luteoviolacea	1	0.000147016
Pseudoalteromonas piscicida	1	0.000147016
Pseudoalteromonas elyakovii	1	0.000147016
Pseudoalteromonas piscicida_A	1	0.000147016
Pseudoalteromonas sp002591815	1	0.000147016
Pseudoalteromonas sp002289345	1	0.000147016
Pseudoalteromonas sp002850255	1	0.000147016
Pseudoalteromonas sp004103285	1	0.000147016
Pseudoalteromonas sp005886535	1	0.000147016
Pseudoalteromonas piscicida_B	1	0.000147016
Pseudoalteromonas sp003934235	1	0.000147016
Pseudoalteromonas sp003590335	1	0.000147016
Pseudoalteromonas aurantia	1	0.000147016
Pseudoalteromonas citrea	1	0.000147016
Pseudoalteromonas byunsanensis	1	0.000147016
Pseudoalteromonas sp002964665	1	0.000147016
Pseudoalteromonas amylolytica	1	0.000147016
Pseudoalteromonas phenolica	1	0.000147016
Pseudoalteromonas phenolica_A	1	0.000147016
Pseudoalteromonas phenolica_B	1	0.000147016
Pseudoalteromonas luteoviolacea_D	1	0.000147016
Pseudoalteromonas sp001269985	1	0.000147016
Pseudoalteromonas sp002276045	1	0.000147016
Pseudoalteromonas denitrificans	1	0.000147016
Pseudoalteromonas spongiae	1	0.000147016
Pseudoalteromonas sp001399975	1	0.000147016
Pseudoalteromonas piratica	1	0.000147016
Arsukibacterium perlucidum	1	0.000147016
Arsukibacterium tuosuense	1	0.000147016
Arsukibacterium sp002364615	1	0.000147016
Arsukibacterium sp002415085	1	0.000147016
Arsukibacterium ikkense	1	0.000147016
Arsukibacterium sp000987765	1	0.000147016
Alishewanella jeotgali	1	0.000147016
Alishewanella aestuarii	1	0.000147016
Alishewanella agri	1	0.000147016
Rheinheimera sp002840125	1	0.000147016
Rheinheimera pacifica	1	0.000147016
Rheinheimera sp001513785	1	0.000147016
Rheinheimera nanhaiensis	1	0.000147016
Rheinheimera aquimaris	1	0.000147016
Rheinheimera baltica	1	0.000147016
Rheinheimera sp004345025	1	0.000147016
Rheinheimera salexigens	1	0.000147016
Alkalimonas sp007117525	1	0.000147016
Alkalimonas amylolytica	1	0.000147016
Catenovulum agarivorans	1	0.000147016
Catenovulum agarivorans_A	1	0.000147016
Catenovulum sediminis	1	0.000147016
Catenovulum joobiniege	1	0.000147016
Catenovulum maritimum	1	0.000147016
RQJ05 sp003063625	1	0.000147016
RQJ05 sp003286125	1	0.000147016
Shewanella sp002838165	1	0.000147016
Shewanella baltica	1	0.000147016
Shewanella sp002966515	1	0.000147016
Shewanella morhuae	1	0.000147016
Shewanella putrefaciens	1	0.000147016
Shewanella sp000217915	1	0.000147016
Shewanella sp002783505	1	0.000147016
Shewanella sp000203935	1	0.000147016
Shewanella bicestrii	1	0.000147016
Shewanella decolorationis	1	0.000147016
Shewanella sp000014665	1	0.000147016
Shewanella oneidensis	1	0.000147016
Shewanella xiamenensis	1	0.000147016
Shewanella sp002836315	1	0.000147016
Shewanella arctica	1	0.000147016
Shewanella vesiculosa	1	0.000147016
Shewanella livingstonensis	1	0.000147016
Shewanella sp002836275	1	0.000147016
Shewanella sp005234075	1	0.000147016
Shewanella denitrificans	1	0.000147016
Shewanella sp001957135	1	0.000147016
Shewanella sp002873135	1	0.000147016
Shewanella sp002873615	1	0.000147016
Shewanella japonica	1	0.000147016
Shewanella sp004295345	1	0.000147016
Shewanella violacea	1	0.000147016
Shewanella benthica	1	0.000147016
Shewanella sp007197555	1	0.000147016
Shewanella psychrophila	1	0.000147016
Shewanella sp007004545	1	0.000147016
Shewanella sp001957125	1	0.000147016
Shewanella sediminis	1	0.000147016
Shewanella canadensis	1	0.000147016
Shewanella atlantica	1	0.000147016
Shewanella woodyi	1	0.000147016
Shewanella hanedai	1	0.000147016
Shewanella pealeana	1	0.000147016
Shewanella halifaxensis	1	0.000147016
Shewanella fidelis	1	0.000147016
Shewanella piezotolerans	1	0.000147016
Shewanella sp002836205	1	0.000147016
Shewanella loihica	1	0.000147016
Shewanella sp000832025	1	0.000147016
Shewanella marisflavi	1	0.000147016
Shewanella colwelliana	1	0.000147016
Shewanella algidipiscicola	1	0.000147016
Shewanella waksmanii	1	0.000147016
Shewanella marina	1	0.000147016
Shewanella algae	1	0.000147016
Shewanella carassii	1	0.000147016
Shewanella chilikensis	1	0.000147016
Shewanella indica	1	0.000147016
Shewanella mangrovi	1	0.000147016
Shewanella fodinae	1	0.000147016
Shewanella amazonensis	1	0.000147016
Shewanella sp003957745	1	0.000147016
Shewanella corallii	1	0.000147016
Shewanella sp006494715	1	0.000147016
Parashewanella curva	1	0.000147016
Parashewanella sp004358445	1	0.000147016
Parashewanella sp004168585	1	0.000147016
Parashewanella spongiae	1	0.000147016
Paraferrimonas sedimenticola	1	0.000147016
Paraferrimonas haliotis	1	0.000147016
UBA2521 sp002341165	1	0.000147016
Ferrimonas kyonanensis	1	0.000147016
Ferrimonas sediminum	1	0.000147016
Ferrimonas sp005116665	1	0.000147016
Ferrimonas futtsuensis	1	0.000147016
Ferrimonas sp005116715	1	0.000147016
Ferrimonas senticii	1	0.000147016
Ferrimonas marina	1	0.000147016
Ferrimonas balearica	1	0.000147016
Psychrobium sp002835545	1	0.000147016
Psychromonas sp002835465	1	0.000147016
Psychromonas sp002835995	1	0.000147016
Psychromonas ingrahamii	1	0.000147016
Psychromonas sp002836415	1	0.000147016
Psychromonas ossibalaenae	1	0.000147016
Psychromonas aquimarina	1	0.000147016
Motilimonas sp003596335	1	0.000147016
Moritella sp000170855	1	0.000147016
Moritella yayanosii	1	0.000147016
Moritella sp001574435	1	0.000147016
Moritella viscosa	1	0.000147016
Moritella dasanensis	1	0.000147016
Moritella sp002836355	1	0.000147016
Moritella marina	1	0.000147016
Aliagarivorans marinus	1	0.000147016
Aliagarivorans taiwanensis	1	0.000147016
Alginatibacterium sediminis	1	0.000147016
Fangia hongkongensis	1	0.000147016
SAR86A sp002690725	1	0.000147016
SAR86A sp004212975	1	0.000147016
SAR86A sp002169625	1	0.000147016
SAR86A sp002169105	1	0.000147016
SAR86A sp003213495	1	0.000147016
SAR86A sp002710265	1	0.000147016
SAR86A sp002721385	1	0.000147016
SAR86A sp000252525	1	0.000147016
SAR86A sp002721465	1	0.000147016
SCGC-AAA076-P13 sp000384935	1	0.000147016
SCGC-AAA076-P13 sp000385055	1	0.000147016
MED-G85 sp003331505	1	0.000147016
MED-G78 sp003331645	1	0.000147016
D2472 sp003283765	1	0.000147016
D2472 sp003331545	1	0.000147016
D2472 sp003284215	1	0.000147016
D2472 sp000307935	1	0.000147016
D2472 sp002358345	1	0.000147016
D2472 sp002469975	1	0.000147016
MED-G82 sp002172535	1	0.000147016
MED-G82 sp003331565	1	0.000147016
TMED112 sp002692425	1	0.000147016
TMED112 sp003278815	1	0.000147016
TMED112 sp002170245	1	0.000147016
TMED112 sp004321845	1	0.000147016
TMED112 sp002684055	1	0.000147016
TMED112 sp002683115	1	0.000147016
TMED112 sp002690945	1	0.000147016
TMED112 sp002727535	1	0.000147016
GCA-2716745 sp002716745	1	0.000147016
GCA-2716745 sp003331605	1	0.000147016
GCA-2707915 sp003212335	1	0.000147016
GCA-2707915 sp004214065	1	0.000147016
GCA-2707915 sp002707915	1	0.000147016
AEGEAN-183 sp001628005	1	0.000147016
Suttonella ornithocola	1	0.000147016
Suttonella indologenes	1	0.000147016
Dichelobacter nodosus	1	0.000147016
Rappaport israeli	1	0.000147016
SZUA-41 sp003233075	1	0.000147016
SZUA-21 sp003233345	1	0.000147016
Leucothrix sp003172895	1	0.000147016
Leucothrix mucor	1	0.000147016
Granulosicoccus antarcticus	1	0.000147016
Granulosicoccus sp002746645	1	0.000147016
GCA-1730015 sp001730015	1	0.000147016
Thiocapsa marina	1	0.000147016
Thiocapsa rosea	1	0.000147016
Thiocapsa sp002423035	1	0.000147016
Thiocapsa roseopersicina	1	0.000147016
Thiocapsa sp001499735	1	0.000147016
Marichromatium purpuratum	1	0.000147016
Marichromatium gracile	1	0.000147016
M0108 sp006227775	1	0.000147016
PWTO01 sp003562815	1	0.000147016
Thiomargarita nelsonii_B	1	0.000147016
Thiomargarita nelsonii_A	1	0.000147016
Thiomargarita sp003645255	1	0.000147016
UBA10656 sp002085445	1	0.000147016
Marithrix sp001723685	1	0.000147016
Thioflexothrix psekupsii	1	0.000147016
SZUA-411 sp003245895	1	0.000147016
Sulfuriflexus mobilis	1	0.000147016
UBA2383 sp002343485	1	0.000147016
Luteimonas sp001717465	1	0.000147016
Wenzhouxiangella sp003561495	1	0.000147016
Wenzhouxiangella sp007134485	1	0.000147016
Wenzhouxiangella sp007119095	1	0.000147016
Wenzhouxiangella sp007123575	1	0.000147016
Wenzhouxiangella sp007131235	1	0.000147016
Wenzhouxiangella sp007135355	1	0.000147016
Wenzhouxiangella sp003560975	1	0.000147016
Wenzhouxiangella sp003565625	1	0.000147016
SKQS01 sp007118895	1	0.000147016
Marinicella sediminis	1	0.000147016
Marinicella litoralis	1	0.000147016
SKYU01 sp003567475	1	0.000147016
UBA11869 sp002692205	1	0.000147016
UBA11869 sp002698845	1	0.000147016
UBA11869 sp002721165	1	0.000147016
UBA7359 sp002292815	1	0.000147016
2-02-FULL-47-50 sp001801885	1	0.000147016
SZUA-592 sp003250975	1	0.000147016
UBA4486 sp002389045	1	0.000147016
UBA981 sp002292285	1	0.000147016
UBA4457 sp002390205	1	0.000147016
TMED69 sp002170535	1	0.000147016
UBA11873 sp003540955	1	0.000147016
J113 sp003694425	1	0.000147016
UBA6729 sp002454015	1	0.000147016
HK1 sp000583135	1	0.000147016
UBA868 sp002171735	1	0.000147016
Herbaspirillum sp000577615	1	0.000147016
AqS2 sp001750625	1	0.000147016
AqS3 sp001750645	1	0.000147016
Rhizobium sp900466605	1	0.000147016
Parvibaculum sp002480495	1	0.000147016
Parvibaculum sp002694985	1	0.000147016
Parvibaculum sp002842875	1	0.000147016
Parvibaculum lavamentivorans	1	0.000147016
Parvibaculum sp002841195	1	0.000147016
Brevundimonas vesicularis_A	1	0.000147016
Kiloniella majae	1	0.000147016
UBA1664 sp002401195	1	0.000147016
Pelagibacter sp002708525	1	0.000147016
SP4073 sp002717855	1	0.000147016
UBA3002 sp002346425	1	0.000147016
UBA6178 sp002422205	1	0.000147016
GCA-2725445 sp002725445	1	0.000147016
Arctic96AD-7 sp002704555	1	0.000147016
Arctic96AD-7 sp003212435	1	0.000147016
Arctic96AD-7 sp002685535	1	0.000147016
Arctic96AD-7 sp002082305	1	0.000147016
Arctic96AD-7 sp001627865	1	0.000147016
UBA1014 sp001469005	1	0.000147016
UBA8110 sp002726945	1	0.000147016
JCVI-SCAAA005 sp000224765	1	0.000147016
JCVI-SCAAA005 sp003541985	1	0.000147016
JCVI-SCAAA005 sp002450295	1	0.000147016
GCA-2753255 sp002753255	1	0.000147016
XYD2-FULL-50-16 sp001783695	1	0.000147016
XYC1-FULL-56-13 sp001783715	1	0.000147016
GCA-002401295 sp002401295	1	0.000147016
HCM1 sp002995645	1	0.000147016
Haliangium ochraceum	1	0.000147016
SLNH01 sp007133195	1	0.000147016
J016 sp003696105	1	0.000147016
UBA2376 sp002344285	1	0.000147016
HGW-17 sp002841825	1	0.000147016
HGW-17 sp002841905	1	0.000147016
SZUA-580 sp003249585	1	0.000147016
SLPX01 sp007131745	1	0.000147016
SZUA-265 sp003235365	1	0.000147016
SG8-38 sp003647035	1	0.000147016
SG8-38 sp004283055	1	0.000147016
SG8-38 sp001303415	1	0.000147016
UBA1660 sp002320815	1	0.000147016
GCA-2699025 sp002699025	1	0.000147016
UBA1203 sp002309695	1	0.000147016
UBA10939 sp002408385	1	0.000147016
SKWY01 sp007128675	1	0.000147016
SLRQ01 sp007130885	1	0.000147016
GCA-2721815 sp002721815	1	0.000147016
SLJM01 sp007119175	1	0.000147016
SLJM01 sp007119595	1	0.000147016
SLJM01 sp007131755	1	0.000147016
SLJM01 sp007135085	1	0.000147016
SKNI01 sp007120615	1	0.000147016
SKON01 sp007120035	1	0.000147016
B210 sp003260125	1	0.000147016
B210 sp003367535	1	0.000147016
YN101 sp006517175	1	0.000147016
GCA-2716585 sp002716585	1	0.000147016
SYOX01 sp005804885	1	0.000147016
UBA4248 sp002395385	1	0.000147016
UBA4248 sp004554395	1	0.000147016
UM-FILTER-63-12 sp002789955	1	0.000147016
UBA1238 sp002309015	1	0.000147016
UBA1532 sp002731825	1	0.000147016
PHBI01 sp002841945	1	0.000147016
PHBI01 sp006226565	1	0.000147016
GCA-2863065 sp002863065	1	0.000147016
UBA3505 sp002728755	1	0.000147016
PWKZ01 sp003559575	1	0.000147016
GCA-2683315 sp002683315	1	0.000147016
GCA-2862545 sp002862545	1	0.000147016
B64-G9 sp003647095	1	0.000147016
UBA6777 sp002731275	1	0.000147016
M3003 sp006226375	1	0.000147016
MED660 sp002691025	1	0.000147016
MED660 sp002691205	1	0.000147016
UBA4427 sp002390675	1	0.000147016
UBA4427 sp002719955	1	0.000147016
UBA6930 sp002450755	1	0.000147016
GCA-2729515 sp002729515	1	0.000147016
SMWR01 sp004356735	1	0.000147016
Bin18 sp002238415	1	0.000147016
UBA12015 sp003447545	1	0.000147016
DB6-IX sp000443995	1	0.000147016
DB6-IX sp002903145	1	0.000147016
DB6-IX sp003612895	1	0.000147016
DB6-IX sp002338505	1	0.000147016
DB6-IX sp002686115	1	0.000147016
DB6-IX sp000447775	1	0.000147016
DB6-IX sp001874305	1	0.000147016
DB6-IX sp000447795	1	0.000147016
BSW11-IV sp000447755	1	0.000147016
Halobacteriovorax sp002366565	1	0.000147016
Halobacteriovorax sp002753895	1	0.000147016
Halobacteriovorax marinus	1	0.000147016
Halobacteriovorax marinus_A	1	0.000147016
Halobacteriovorax sp004006665	1	0.000147016
M0603 sp006226755	1	0.000147016
SKIL01 sp007116425	1	0.000147016
GCA-2712005 sp002712005	1	0.000147016
UBA4207 sp002716825	1	0.000147016
UBA4207 sp002787775	1	0.000147016
UBA6166 sp002435795	1	0.000147016
UBA7317 sp002715375	1	0.000147016
SMWT01 sp003650125	1	0.000147016
SMWT01 sp004356615	1	0.000147016
XYC1-FULL-37-79 sp001770015	1	0.000147016
SKGZ01 sp007117175	1	0.000147016
GCA-2706205 sp002706205	1	0.000147016
GCA-2713145 sp002713145	1	0.000147016
GCA-2707495 sp002707495	1	0.000147016
UBA845 sp002711995	1	0.000147016
SZUA-425 sp003245675	1	0.000147016
GCA-2725955 sp002725955	1	0.000147016
Desulfobacter postgatei	1	0.000147016
Desulfobacter postgatei_B	1	0.000147016
Desulfobacter vibrioformis	1	0.000147016
Desulfobacter curvatus	1	0.000147016
Desulfobacter hydrogenophilus	1	0.000147016
Desulfobacter postgatei_A	1	0.000147016
Desulfobacter sp003538835	1	0.000147016
Desulfospira joergensenii	1	0.000147016
NBML01 sp002085465	1	0.000147016
Desulfotignum phosphitoxidans	1	0.000147016
Desulfotignum balticum	1	0.000147016
Desulfobacula toluolica	1	0.000147016
MADRE2 sp004796375	1	0.000147016
SURF-7 sp003599865	1	0.000147016
B1SED10-16 sp003551985	1	0.000147016
B1SED10-16 sp007135795	1	0.000147016
B1SED10-16 sp007131845	1	0.000147016
B1SED10-16 sp007134875	1	0.000147016
SURF-33 sp003597945	1	0.000147016
SURF-3 sp003599885	1	0.000147016
Desulfosudis oleovorans	1	0.000147016
Desulfosudis sp002085115	1	0.000147016
Desulfococcus multivorans	1	0.000147016
Desulfonema ishimotonii	1	0.000147016
4572-123 sp002084545	1	0.000147016
UBA2245 sp002347265	1	0.000147016
BuS5 sp000472805	1	0.000147016
CR-1 sp900659855	1	0.000147016
SKZT01 sp007127235	1	0.000147016
4484-190-2 sp002050025	1	0.000147016
NaphS2 sp000179315	1	0.000147016
CG2-30-51-40 sp003599015	1	0.000147016
Desulfatiglans anilini	1	0.000147016
B17-G16 sp003646975	1	0.000147016
B111-G9 sp003646865	1	0.000147016
B111-G9 sp003646995	1	0.000147016
B33-G16 sp003646875	1	0.000147016
B25-G16 sp003646935	1	0.000147016
Desulfarculus baarsii	1	0.000147016
Dethiosulfatarculus sandiegensis	1	0.000147016
Desulfopila sp005116655	1	0.000147016
Desulfopila sp005116675	1	0.000147016
Desulfopila aestuarii	1	0.000147016
MADRE3 sp004796425	1	0.000147016
Mailhella massiliensis	1	0.000147016
Mailhella sp900541395	1	0.000147016
Mailhella sp003512875	1	0.000147016
MADRE1 sp004796465	1	0.000147016
Desulfocurvus vexinensis	1	0.000147016
Desulfovibrio_Q ferrophilus	1	0.000147016
Paradesulfovibrio bizertensis	1	0.000147016
Pseudodesulfovibrio desulfuricans_A	1	0.000147016
Pseudodesulfovibrio hydrargyri	1	0.000147016
Pseudodesulfovibrio indicus	1	0.000147016
Pseudodesulfovibrio sp004025585	1	0.000147016
Pseudodesulfovibrio piezophilus	1	0.000147016
Pseudodesulfovibrio profundus	1	0.000147016
Pseudodesulfovibrio aespoeensis	1	0.000147016
Pseudodesulfovibrio oxyclinae	1	0.000147016
Pseudodesulfovibrio brasiliensis	1	0.000147016
Paucidesulfovibrio longus	1	0.000147016
Paucidesulfovibrio gracilis	1	0.000147016
Maridesulfovibrio salexigens	1	0.000147016
Maridesulfovibrio sp002340305	1	0.000147016
Maridesulfovibrio sp004923195	1	0.000147016
Maridesulfovibrio hydrothermalis	1	0.000147016
Maridesulfovibrio zosterae	1	0.000147016
Maridesulfovibrio sp006210265	1	0.000147016
Maridesulfovibrio gilichinskyi	1	0.000147016
Maridesulfovibrio ferrireducens	1	0.000147016
Maridesulfovibrio frigidus	1	0.000147016
Maridesulfovibrio bastinii	1	0.000147016
Desulfohalovibrio alkalitolerans	1	0.000147016
Desulfohalovibrio reitneri	1	0.000147016
UBA6079 sp002428705	1	0.000147016
Alteridesulfovibrio inopinatus	1	0.000147016
Desulfohalobium retbaense	1	0.000147016
Desulfonatronospira thiodismutans	1	0.000147016
Desulfonatronospira sp003563255	1	0.000147016
Desulfonatronovibrio magnus	1	0.000147016
UBA3076 sp003194495	1	0.000147016
UBA3076 sp002367355	1	0.000147016
UBA3076 sp003194485	1	0.000147016
UBA8904 sp002304995	1	0.000147016
UBA8904 sp002347685	1	0.000147016
CSSED10-310 sp003558985	1	0.000147016
UBA6623 sp002433055	1	0.000147016
Gp13-AA77 sp003224635	1	0.000147016
UBA6911 sp002451015	1	0.000147016
SCN-69-37 sp003242705	1	0.000147016
UBA8438 sp005778315	1	0.000147016
UBA8438 sp003533545	1	0.000147016
UBA8438 sp002347025	1	0.000147016
UBA8438 sp002726085	1	0.000147016
UBA8438 sp002346545	1	0.000147016
SMYC01 sp004356105	1	0.000147016
QQVD01 sp003388555	1	0.000147016
UBA2201 sp002327305	1	0.000147016
J065 sp003695625	1	0.000147016
SLMS01 sp007132505	1	0.000147016
SLMS01 sp007133495	1	0.000147016
UBA9662 sp002697225	1	0.000147016
UBA9662 sp002709695	1	0.000147016
TMED15 sp002714785	1	0.000147016
TMED15 sp002729015	1	0.000147016
GCA-2699335 sp002699335	1	0.000147016
WGA-3G sp003635195	1	0.000147016
WGA-3G sp003635255	1	0.000147016
WGA-3G sp000406005	1	0.000147016
AGPOR5 sp003635305	1	0.000147016
MSPOR6 sp003635185	1	0.000147016
MSPOR6 sp003635315	1	0.000147016
UBA4372 sp002297545	1	0.000147016
Paraprevotella xylaniphila	1	0.000147016
Paraprevotella clara	1	0.000147016
Paraprevotella sp900546665	1	0.000147016
Paraprevotella sp003477995	1	0.000147016
43-108 sp001915545	1	0.000147016
Bacteroides massiliensis	1	0.000147016
Bacteroides togonis	1	0.000147016
Bacteroides intestinalis	1	0.000147016
Bacteroides sp900557355	1	0.000147016
Bacteroides intestinalis_A	1	0.000147016
Bacteroides sp900556215	1	0.000147016
Bacteroides cellulosilyticus	1	0.000147016
Bacteroides sp900552405	1	0.000147016
Bacteroides timonensis	1	0.000147016
Bacteroides oleiciplenus	1	0.000147016
Bacteroides stercorirosoris	1	0.000147016
Phocaeicola mediterraneensis	1	0.000147016
Phocaeicola sp900551445	1	0.000147016
Phocaeicola sp900551065	1	0.000147016
Phocaeicola sp900552075	1	0.000147016
Phocaeicola sp900066455	1	0.000147016
Phocaeicola plebeius	1	0.000147016
Phocaeicola sp900557085	1	0.000147016
Phocaeicola plebeius_A	1	0.000147016
Phocaeicola salanitronis	1	0.000147016
Phocaeicola sp002161765	1	0.000147016
Phocaeicola sp900546355	1	0.000147016
Phocaeicola barnesiae	1	0.000147016
Phocaeicola sp900551645	1	0.000147016
Phocaeicola coprocola	1	0.000147016
Phocaeicola sp900553715	1	0.000147016
Phocaeicola sp000432735	1	0.000147016
Phocaeicola sp000436795	1	0.000147016
Phocaeicola sp000434735	1	0.000147016
Phocaeicola ilei	1	0.000147016
Phocaeicola sp900541515	1	0.000147016
Phocaeicola sp900546645	1	0.000147016
Phocaeicola sp900542985	1	0.000147016
Phocaeicola coprophilus	1	0.000147016
Phocaeicola plebeius_B	1	0.000147016
Phocaeicola sp900066445	1	0.000147016
Phocaeicola sp900544075	1	0.000147016
Coprobacter fastidiosus	1	0.000147016
Coprobacter sp900555475	1	0.000147016
Coprobacter sp900545915	1	0.000147016
Coprobacter secundus	1	0.000147016
UBA11471 sp000434215	1	0.000147016
UBA11471 sp900547555	1	0.000147016
UBA11471 sp900542765	1	0.000147016
UBA7332 sp002471225	1	0.000147016
Proteiniphilum sp001768325	1	0.000147016
Proteiniphilum sp002383605	1	0.000147016
Proteiniphilum sp002398565	1	0.000147016
Proteiniphilum sp002305715	1	0.000147016
Proteiniphilum sp002411515	1	0.000147016
Proteiniphilum sp003517675	1	0.000147016
Proteiniphilum acetatigenes	1	0.000147016
Proteiniphilum sp003712195	1	0.000147016
Proteiniphilum saccharofermentans	1	0.000147016
Proteiniphilum sp002410825	1	0.000147016
Proteiniphilum sp002410345	1	0.000147016
Fermentimonas massiliensis	1	0.000147016
Fermentimonas sp002398875	1	0.000147016
Petrimonas sp002356435	1	0.000147016
Petrimonas mucosa	1	0.000147016
Petrimonas sp001898165	1	0.000147016
UBA5508 sp002409745	1	0.000147016
UBA5287 sp002411345	1	0.000147016
UBA4179 sp002305015	1	0.000147016
UBA4179 sp002381125	1	0.000147016
UBA4179 sp002849245	1	0.000147016
Parabacteroides merdae	1	0.000147016
Parabacteroides johnsonii	1	0.000147016
Parabacteroides sp900155425	1	0.000147016
Parabacteroides acidifaciens	1	0.000147016
Parabacteroides sp900552465	1	0.000147016
Parabacteroides sp003473295	1	0.000147016
Parabacteroides sp900541965	1	0.000147016
Parabacteroides timonensis	1	0.000147016
Parabacteroides sp900540715	1	0.000147016
Parabacteroides gordonii	1	0.000147016
Parabacteroides sp003479145	1	0.000147016
Parabacteroides sp003480915	1	0.000147016
Parabacteroides goldsteinii	1	0.000147016
Parabacteroides distasonis	1	0.000147016
Parabacteroides distasonis_A	1	0.000147016
Parabacteroides chinchillae	1	0.000147016
Parabacteroides bouchesdurhonensis	1	0.000147016
Parabacteroides sp900549585	1	0.000147016
Parabacteroides sp000436495	1	0.000147016
Parabacteroides sp004562445	1	0.000147016
Parabacteroides sp900552415	1	0.000147016
Tannerella forsythia	1	0.000147016
Tannerella forsythia_A	1	0.000147016
Tannerella sp002890585	1	0.000147016
Tannerella sp003033925	1	0.000147016
UBA4116 sp002381645	1	0.000147016
Parabacteroides_A chartae	1	0.000147016
OLMS01 sp900292045	1	0.000147016
Paludibacter sp001898935	1	0.000147016
UBA5342 sp002408065	1	0.000147016
Geofilum rubicundum	1	0.000147016
Geofilum sp002412555	1	0.000147016
Geofilum rhodophaeum	1	0.000147016
Natronoflexus saponilacus	1	0.000147016
Natronoflexus pectinivorans	1	0.000147016
Alkaliflexus imshenetskii	1	0.000147016
Marinilabilia salmonicolor	1	0.000147016
Marinilabilia salmonicolor_A	1	0.000147016
Marinilabilia sp002411085	1	0.000147016
Marinilabilia sp003121985	1	0.000147016
Anaerophaga thermohalophila	1	0.000147016
Anaerophaga thermohalophila_A	1	0.000147016
Thermophagus xiamenensis	1	0.000147016
Carboxylicivirga sp002429115	1	0.000147016
Carboxylicivirga sp007097485	1	0.000147016
SZUA-609 sp003249255	1	0.000147016
JC017 sp004296775	1	0.000147016
Breznakibacter xylanolytica	1	0.000147016
Saccharicrinis fermentans	1	0.000147016
Saccharicrinis marinus	1	0.000147016
Saccharicrinis carchari	1	0.000147016
CG51 sp005877885	1	0.000147016
Labilibacter aurantiacus	1	0.000147016
Butyricimonas sp002161485	1	0.000147016
Butyricimonas faecihominis	1	0.000147016
Butyricimonas virosa	1	0.000147016
Butyricimonas faecalis	1	0.000147016
Butyricimonas sp003479425	1	0.000147016
Butyricimonas synergistica	1	0.000147016
Butyricimonas sp900184685	1	0.000147016
Gabonibacter massiliensis	1	0.000147016
Gabonibacter sp900543425	1	0.000147016
Odoribacter splanchnicus	1	0.000147016
Odoribacter sp900548135	1	0.000147016
Odoribacter sp900541415	1	0.000147016
Odoribacter sp900544025	1	0.000147016
Odoribacter laneus	1	0.000147016
Odoribacter massiliensis	1	0.000147016
Odoribacter sp002293375	1	0.000147016
Balneicella halophila	1	0.000147016
Labilibaculum manganireducens	1	0.000147016
Labilibaculum sp003863375	1	0.000147016
Labilibaculum filiforme	1	0.000147016
Labilibaculum sp002356295	1	0.000147016
Labilibaculum sp003996985	1	0.000147016
Marinifilum breve	1	0.000147016
Marinifilum flexuosum	1	0.000147016
Marinifilum fragile	1	0.000147016
Ancylomarina sp004122035	1	0.000147016
Ancylomarina subtilis	1	0.000147016
Ancylomarina sp003863355	1	0.000147016
Draconibacterium orientale	1	0.000147016
Draconibacterium sediminis	1	0.000147016
Draconibacterium sp003576475	1	0.000147016
Mariniphaga sediminis	1	0.000147016
Mariniphaga anaerophila	1	0.000147016
Tangfeifania diversioriginum	1	0.000147016
UBA1413 sp002419285	1	0.000147016
UBA1413 sp003486765	1	0.000147016
UBA1413 sp001270045	1	0.000147016
Mangrovibacterium marinum	1	0.000147016
Mangrovibacterium diazotrophicum	1	0.000147016
Sunxiuqinia dokdonensis	1	0.000147016
Sunxiuqinia elliptica	1	0.000147016
GWE2-42-39 sp003506435	1	0.000147016
JC036 sp005217565	1	0.000147016
SKHV01 sp007116765	1	0.000147016
Prolixibacter bellariivorans	1	0.000147016
Prolixibacter denitrificans	1	0.000147016
UBA6680 sp002454955	1	0.000147016
RC9 sp000432655	1	0.000147016
RC9 sp002451795	1	0.000147016
RC9 sp004555145	1	0.000147016
RC9 sp001915575	1	0.000147016
RC9 sp002438805	1	0.000147016
RC9 sp002439095	1	0.000147016
RC9 sp900541925	1	0.000147016
RC9 sp900543205	1	0.000147016
RC9 sp002315815	1	0.000147016
RC9 sp002438635	1	0.000147016
RC9 sp900546445	1	0.000147016
RC9 sp900320385	1	0.000147016
RC9 sp002315825	1	0.000147016
RC9 sp900319185	1	0.000147016
RC9 sp900321245	1	0.000147016
RC9 sp900318955	1	0.000147016
RC9 sp002297815	1	0.000147016
RC9 sp002438845	1	0.000147016
RC9 sp002439875	1	0.000147016
RC9 sp002314195	1	0.000147016
RC9 sp002321335	1	0.000147016
RC9 sp000433355	1	0.000147016
RC9 sp900544195	1	0.000147016
RC9 sp002437305	1	0.000147016
RC9 sp000431015	1	0.000147016
RC9 sp900313275	1	0.000147016
RC9 sp900320965	1	0.000147016
RC9 sp900320365	1	0.000147016
RC9 sp900319685	1	0.000147016
RC9 sp900320185	1	0.000147016
RC9 sp004552965	1	0.000147016
RC9 sp002320605	1	0.000147016
RC9 sp900316045	1	0.000147016
RC9 sp000432515	1	0.000147016
RC9 sp000435075	1	0.000147016
RC9 sp000434935	1	0.000147016
RC9 sp900546925	1	0.000147016
RC9 sp004552115	1	0.000147016
RC9 sp004552615	1	0.000147016
RC9 sp002439585	1	0.000147016
RC9 sp002472565	1	0.000147016
RC9 sp900167925	1	0.000147016
RC9 sp900314395	1	0.000147016
RC9 sp900316675	1	0.000147016
RC9 sp002308935	1	0.000147016
RC9 sp002314885	1	0.000147016
RC9 sp004554455	1	0.000147016
RC9 sp002440085	1	0.000147016
RC9 sp900545245	1	0.000147016
RC9 sp002438905	1	0.000147016
RC9 sp002439805	1	0.000147016
RC9 sp002298075	1	0.000147016
RC9 sp900546395	1	0.000147016
UBA3382 sp002159555	1	0.000147016
UBA3382 sp002358965	1	0.000147016
Bact-11 sp001603505	1	0.000147016
Bact-11 sp001602845	1	0.000147016
Bact-11 sp002309795	1	0.000147016
Bact-11 sp002314725	1	0.000147016
Bact-11 sp002305275	1	0.000147016
Bact-11 sp002376715	1	0.000147016
CAG-831 sp000432775	1	0.000147016
CAG-831 sp900550465	1	0.000147016
CAG-831 sp900544175	1	0.000147016
CAG-831 sp002317435	1	0.000147016
UBA1232 sp002372015	1	0.000147016
UBA1232 sp900322025	1	0.000147016
UBA1232 sp900316795	1	0.000147016
UBA1232 sp002309115	1	0.000147016
UBA1232 sp002315995	1	0.000147016
UBA1232 sp004561775	1	0.000147016
UBA1232 sp900544815	1	0.000147016
Bact-08 sp002842695	1	0.000147016
Bact-08 sp001897515	1	0.000147016
Bact-08 sp002842465	1	0.000147016
Bact-08 sp003542575	1	0.000147016
Bact-08 sp002840895	1	0.000147016
Bact-08 sp002842515	1	0.000147016
Alistipes sp900083545	1	0.000147016
Alistipes timonensis	1	0.000147016
Alistipes senegalensis	1	0.000147016
Alistipes shahii	1	0.000147016
Alistipes sp900541585	1	0.000147016
Alistipes sp900549305	1	0.000147016
Alistipes finegoldii	1	0.000147016
Alistipes onderdonkii	1	0.000147016
Alistipes sp002428825	1	0.000147016
Alistipes sp003979135	1	0.000147016
Alistipes sp002161445	1	0.000147016
Alistipes sp002159375	1	0.000147016
Alistipes sp000434235	1	0.000147016
Alistipes sp006542685	1	0.000147016
Alistipes sp900544265	1	0.000147016
Alistipes sp900290115	1	0.000147016
Alistipes sp900542505	1	0.000147016
Alistipes sp900021155	1	0.000147016
Alistipes putredinis	1	0.000147016
Alistipes sp002293345	1	0.000147016
Alistipes obesi	1	0.000147016
Alistipes sp900550375	1	0.000147016
Alistipes sp900552955	1	0.000147016
Alistipes sp900550925	1	0.000147016
Rikenella microfusus	1	0.000147016
Rikenella massiliensis	1	0.000147016
Acetobacteroides sp000798815	1	0.000147016
UBA5261 sp002345825	1	0.000147016
UBA5261 sp002410065	1	0.000147016
UBA2287 sp002345675	1	0.000147016
UBA5206 sp002412705	1	0.000147016
Bact-07 sp001603415	1	0.000147016
Bact-07 sp002383425	1	0.000147016
Bacteroides_D sp002748015	1	0.000147016
Bacteroides_D periocalifornicus	1	0.000147016
UBA6013 sp002428105	1	0.000147016
SR-FBR-E99 sp002409145	1	0.000147016
SLNP01 sp007132995	1	0.000147016
UBA9300 sp003518245	1	0.000147016
PXAP01 sp007119075	1	0.000147016
PXAP01 sp007135095	1	0.000147016
PXAP01 sp007123885	1	0.000147016
PXAP01 sp003567115	1	0.000147016
PXAP01 sp007132225	1	0.000147016
PXAP01 sp007132365	1	0.000147016
PXAP01 sp007134675	1	0.000147016
PXAP01 sp007120695	1	0.000147016
PXAP01 sp007131165	1	0.000147016
PXAP01 sp007133565	1	0.000147016
PUMT01 sp003551495	1	0.000147016
PUMT01 sp007125955	1	0.000147016
PUMT01 sp003554865	1	0.000147016
GCA-2748055 sp003648635	1	0.000147016
SM23-62 sp001303955	1	0.000147016
SM23-62 sp001304505	1	0.000147016
UBA10428 sp003252385	1	0.000147016
UBA12077 sp001768565	1	0.000147016
UBA12077 sp002869305	1	0.000147016
UBA12077 sp003446015	1	0.000147016
NBLH01 sp002084525	1	0.000147016
Bact-19 sp003249955	1	0.000147016
Bact-19 sp002869385	1	0.000147016
Bact-19 sp002310235	1	0.000147016
Bact-19 sp001603595	1	0.000147016
4572-128 sp002084355	1	0.000147016
BM523 sp002869425	1	0.000147016
GCA-002840935 sp002840935	1	0.000147016
GWE2-40-63 sp002840905	1	0.000147016
SZUA-534 sp003250355	1	0.000147016
Salinivirga cyanobacteriivorans	1	0.000147016
Salinivirga sp002869335	1	0.000147016
B39-G9 sp003648455	1	0.000147016
UBA3824 sp002393195	1	0.000147016
UBA1219 sp002309295	1	0.000147016
UBA1195 sp002308135	1	0.000147016
UBA1195 sp002309855	1	0.000147016
UBA1205 sp002309475	1	0.000147016
UBA1205 sp002309615	1	0.000147016
DTU049 sp001513285	1	0.000147016
DTU049 sp001512885	1	0.000147016
BM518 sp002869435	1	0.000147016
4572-112 sp002254285	1	0.000147016
QNXT01 sp003973505	1	0.000147016
UBA6267 sp002440745	1	0.000147016
PWNQ01 sp003557725	1	0.000147016
SKPS01 sp007119395	1	0.000147016
F082 sp900317055	1	0.000147016
F082 sp900317155	1	0.000147016
F082 sp900318265	1	0.000147016
F082 sp001543395	1	0.000147016
F082 sp900318085	1	0.000147016
F082 sp002396205	1	0.000147016
F082 sp900318465	1	0.000147016
F082 sp900321315	1	0.000147016
F082 sp900542475	1	0.000147016
F082 sp002633315	1	0.000147016
UBA6192 sp002842755	1	0.000147016
UBA5536 sp002426795	1	0.000147016
UBA5536 sp002440975	1	0.000147016
UBA6244 sp001769215	1	0.000147016
UBA6244 sp002840975	1	0.000147016
UBA6244 sp002440885	1	0.000147016
GCA-002708315 sp002686705	1	0.000147016
UBA4459 sp002389465	1	0.000147016
UBA4459 sp003648625	1	0.000147016
UBA4459 sp002869465	1	0.000147016
B6-G9 sp003650365	1	0.000147016
BM524 sp002869315	1	0.000147016
BM524 sp002869365	1	0.000147016
SZUA-53 sp003232915	1	0.000147016
B16-G9 sp003650425	1	0.000147016
GCA-2711565 sp002711565	1	0.000147016
GCA-002840985 sp002840985	1	0.000147016
B18-G4 sp003648575	1	0.000147016
BM520 sp002748065	1	0.000147016
BM520 sp002869405	1	0.000147016
Lentimicrobium saccharophilum	1	0.000147016
Lentimicrobium sp002433025	1	0.000147016
Lentimicrobium sp002425985	1	0.000147016
Lentimicrobium sp001603685	1	0.000147016
Lentimicrobium sp002412885	1	0.000147016
PUPG01 sp003567205	1	0.000147016
PUPG01 sp007125585	1	0.000147016
PUPG01 sp007120675	1	0.000147016
PUPG01 sp007122505	1	0.000147016
PUPG01 sp003559735	1	0.000147016
PUPG01 sp003557805	1	0.000147016
PUPG01 sp007134525	1	0.000147016
PUPG01 sp003552075	1	0.000147016
PUPG01 sp003557765	1	0.000147016
PUPG01 sp003553005	1	0.000147016
PUPG01 sp007124575	1	0.000147016
PUPG01 sp003556325	1	0.000147016
PYGY01 sp003554665	1	0.000147016
PYGY01 sp003560215	1	0.000147016
PYGY01 sp003555385	1	0.000147016
PYGY01 sp007129945	1	0.000147016
SKTA01 sp007122745	1	0.000147016
SKTA01 sp007132825	1	0.000147016
SKTA01 sp007123065	1	0.000147016
SKTA01 sp007120085	1	0.000147016
SKTA01 sp007125275	1	0.000147016
PWJC01 sp003560165	1	0.000147016
SKRM01 sp007118495	1	0.000147016
PUML01 sp003551345	1	0.000147016
PUML01 sp007131125	1	0.000147016
PUML01 sp007129255	1	0.000147016
SLSG01 sp007130545	1	0.000147016
SLSG01 sp007132865	1	0.000147016
SKYG01 sp007128045	1	0.000147016
UBA7960 sp002402465	1	0.000147016
UBA7960 sp003451785	1	0.000147016
SKVR01 sp007118135	1	0.000147016
SKVR01 sp007129355	1	0.000147016
SKVR01 sp007132585	1	0.000147016
SKVR01 sp007132395	1	0.000147016
SKVR01 sp007131895	1	0.000147016
SKVR01 sp007135645	1	0.000147016
SKVR01 sp007131245	1	0.000147016
PUKZ01 sp003559855	1	0.000147016
PUKZ01 sp003567625	1	0.000147016
PUKZ01 sp007130125	1	0.000147016
PUKZ01 sp003550725	1	0.000147016
PWLF01 sp003559475	1	0.000147016
Flavobacterium sp002421645	1	0.000147016
Flavobacterium sp003963025	1	0.000147016
Flavobacterium sp002422095	1	0.000147016
Flavobacterium aquaticum	1	0.000147016
Flavobacterium cucumis	1	0.000147016
Flavobacterium sp002483315	1	0.000147016
Flavobacterium sp003497625	1	0.000147016
Flavobacterium cheniae	1	0.000147016
Flavobacterium sp000169355	1	0.000147016
Flavobacterium tibetense	1	0.000147016
Flavobacterium sp002862755	1	0.000147016
Flavobacterium sp006491645	1	0.000147016
Flavobacterium sp002715085	1	0.000147016
Flavobacterium sp004303025	1	0.000147016
Flavobacterium jejuense	1	0.000147016
Flavobacterium sp000967805	1	0.000147016
Flavobacterium gelidilacus	1	0.000147016
Flavobacterium sp002862805	1	0.000147016
Flavobacterium sediminis	1	0.000147016
Flavobacterium haoranii_A	1	0.000147016
[truncated: 4,803 more rows]

## Sheet: Archaea
phylum name	number of genome hits	proportion of all hits	number of genomes in clade
Halobacteriota	337	0.675351	545
Thermoplasmatota	47	0.0941884	360
Methanobacteriota	75	0.150301	168
Thermoproteota	2	0.00400802	330
Asgardarchaeota	2	0.00400802	35
Nanoarchaeota	27	0.0541082	135
Aenigmatarchaeota	1	0.00200401	12
Nanohaloarchaeota	4	0.00801603	11
PWEA01	3	0.00601202	6
Iainarchaeota	1	0.00200401	18
class name	number of genome hits	proportion of all hits	number of genomes in clade
Halobacteria	294	0.589178	311
Methanomicrobia	40	0.0801603	84
Methanosarcinia	1	0.00200401	99
Methanonatronarchaeia	2	0.00400802	4
Poseidoniia	13	0.0260521	224
Thermoplasmata	30	0.0601202	108
E2	4	0.00801603	20
Methanobacteria	72	0.144289	92
Methanococci	2	0.00400802	19
Thermococci	1	0.00200401	55
Nitrososphaeria	1	0.00200401	117
Bathyarchaeia	1	0.00200401	81
Thorarchaeia	2	0.00400802	15
Nanoarchaeia	27	0.0541082
Aenigmatarchaeia	1	0.00200401
Nanosalinia	4	0.00801603
PWEA01	3	0.00601202
Iainarchaeia	1	0.00200401
order name	number of genome hits	proportion of all hits	number of genomes in clade
Halobacteriales	294	0.589178
Methanomicrobiales	40	0.0801603
Methanosarcinales	1	0.00200401	78
Methanonatronarchaeales	2	0.00400802
Poseidoniales	2	0.00400802	211
MGIII	11	0.0220441	13
Methanomassiliicoccales	20	0.0400802	45
SG8-5	1	0.00200401	3
PWKY01	9	0.0180361	9
DHVEG-1	4	0.00801603	14
Methanobacteriales	72	0.144289
Methanococcales	2	0.00400802
Methanofastidiosales	1	0.00200401	8
Nitrososphaerales	1	0.00200401	100
40CM-2-53-6	1	0.00200401	25
Thorarchaeales	2	0.00400802
Woesearchaeales	20	0.0400802	66
SCGC-AAA011-G17	1	0.00200401	14
Pacearchaeales	3	0.00601202	37
UBA583	3	0.00601202	3
GW2011-AR5	1	0.00200401	3
Nanosalinales	4	0.00801603
PWEA01	3	0.00601202
Iainarchaeales	1	0.00200401	12
family name	number of genome hits	proportion of all hits	number of genomes in clade
Haloferacaceae	103	0.206413	108
Halobacteriaceae	9	0.0180361	9
Natrialbaceae	70	0.140281	73
QS-9-68-17	5	0.01002	5
Salinarchaeaceae	1	0.00200401
Natronoarchaeaceae	1	0.00200401
SW-7-71-33	2	0.00400802	2
Haladaptataceae	12	0.0240481	14
Haloarculaceae	68	0.136273	72
Halococcaceae	14	0.0280561	14
Halalkalicoccaceae	4	0.00801603	5
PXRE01	1	0.00200401
SKNY01	1	0.00200401	2
SKSH01	2	0.00400802	2
UBA12382	1	0.00200401
Methanoregulaceae	5	0.01002	33
Methanospirillaceae	1	0.00200401	4
Methanocorpusculaceae	11	0.0220441	11
Methanoculleaceae	17	0.0340681	22
Methanomicrobiaceae	4	0.00801603	6
Methanofollaceae	2	0.00400802	4
ANME-2c	1	0.00200401	6
Methanohalarchaeaceae	1	0.00200401
PZKD01	1	0.00200401
Thalassarchaeaceae	2	0.00400802	110
CG-Epi1	11	0.0220441
Methanomethylophilaceae	19	0.0380762	30
Methanomassiliicoccaceae	1	0.00200401	8
SG8-5	1	0.00200401
PWKY01	9	0.0180361
DHVEG-1	2	0.00400802	11
B18-G2	2	0.00400802	2
Methanobacteriaceae	65	0.130261	84
Methanothermobacteraceae	4	0.00801603	4
Methanothermobacteraceae_A	3	0.00601202	3
Methanococcaceae	1	0.00200401	12
Methanocaldococcaceae	1	0.00200401	7
NM3	1	0.00200401
UBA213	1	0.00200401
RBG-13-38-9	1	0.00200401	2
Thorarchaeaceae	2	0.00400802
21-14-0-10-32-9	6	0.012024	7
GCA-2686295	1	0.00200401
UBA525	1	0.00200401	4
SKIA01	3	0.00601202	3
PXDW01	1	0.00200401
GW2011-AR9	5	0.01002	10
UBA11716	1	0.00200401
GCA-2687795	1	0.00200401	2
UBA119	1	0.00200401
GW2011-AR20	1	0.00200401	2
UBA73	1	0.00200401	10
ARS1285	1	0.00200401	3
PWGL01	1	0.00200401
UBA583	3	0.00601202
GCA-2688965	1	0.00200401
Nanosalinaceae	4	0.00801603
PWEA01	3	0.00601202	5
1-14-0-10-31-34	1	0.00200401
genus name	number of genome hits	proportion of all hits	number of genomes in clade
Halorubrum	35	0.0701403	38
Halopenitus	3	0.00601202	3
Haloparvum	1	0.00200401
J07HR59	2	0.00400802	2
Halonotius	4	0.00801603	5
Halohasta	2	0.00400802	3
PL-Br10-E2g29	1	0.00200401
N1521	3	0.00601202	3
Halolamina	6	0.012024	6
Halobaculum	3	0.00601202	3
Halobellus	5	0.01002	5
Haloquadratum	4	0.00801603	4
Halogeometricum	4	0.00801603	4
Halopelagius	2	0.00400802	2
Haloferax	13	0.0260521	13
Salinigranum	2	0.00400802	2
Halogranum	5	0.01002	5
Haloprofundus	2	0.00400802	2
Haloplanus	5	0.01002	5
A07HB70	1	0.00200401
Halobacterium	5	0.01002	5
Halarchaeum	2	0.00400802	2
Halanaeroarchaeum	1	0.00200401
Halodesulfurarchaeum	1	0.00200401
Natronorubrum	8	0.0160321	8
Haloterrigena	3	0.00601202	3
Natronolimnobius_A	1	0.00200401
Natrialba	7	0.0140281	7
Natronolimnobius	1	0.00200401
Natrinema	17	0.0340681	17
Halopiger_B	1	0.00200401
Halobiforma	3	0.00601202	3
Natronobacterium	1	0.00200401
Natronobacterium_A	1	0.00200401
Halopiger	2	0.00400802	2
Natronolimnobius_B	4	0.00801603	4
Halopiger_A	1	0.00200401
XQ-INN-246	1	0.00200401
Natrarchaeobius	3	0.00601202	3
Natronococcus	4	0.00801603	4
Halostagnicola	3	0.00601202	3
Tc-Br11-E2g1	1	0.00200401
Tc-Br11	3	0.00601202	3
Halovivax	3	0.00601202	4
Saliphagus	1	0.00200401
Haloarchaeobius	1	0.00200401
Halostella	5	0.01002
Salinarchaeum	1	0.00200401
Natronoarchaeum	1	0.00200401
SW-7-71-33	2	0.00400802
Halorussus	8	0.0160321	9
Haladaptatus	4	0.00801603	5
Haloarcula	10	0.0200401	10
Halomicroarcula	3	0.00601202	3
Halomicrobium	4	0.00801603	4
Halosimplex	4	0.00801603	4
QH-10-67-22	1	0.00200401
QS-4-69-31	1	0.00200401
QS-5-68-33	1	0.00200401
Halorhabdus	4	0.00801603	4
HARCEL1	1	0.00200401
Halapricum	1	0.00200401
Halovenus	10	0.0200401	12
SW-9-67-25	1	0.00200401
Halorientalis	5	0.01002	5
QS-1-68-17	1	0.00200401
Natronomonas	13	0.0260521	14
CBA1134	4	0.00801603	4
QS-4-70-19	1	0.00200401
QS-5-70-15	1	0.00200401
Halomarina	2	0.00400802	2
Halococcus	14	0.0280561
Halalkalicoccus	3	0.00601202	3
SKXI01	1	0.00200401	2
PXRE01	1	0.00200401
SKNY01	1	0.00200401
SKSH01	2	0.00400802
UBA12382	1	0.00200401
Methanolinea	3	0.00601202	9
UBA9949	1	0.00200401	2
SD8	1	0.00200401	2
Methanospirillum	1	0.00200401
Methanocorpusculum	6	0.012024	6
Methanocalculus	5	0.01002	5
Methanoculleus	17	0.0340681	19
Methanolacinia	2	0.00400802	2
Methanomicrobium	1	0.00200401
Methanoplanus	1	0.00200401
Methanofollis	2	0.00400802
UBA203	1	0.00200401
Methanohalarchaeum	1	0.00200401
PZKD01	1	0.00200401
MGIIb-O3	2	0.00400802	28
CG-Epi1	5	0.01002	6
UBA8886	4	0.00801603	5
UBA102	2	0.00400802	2
Methanomethylophilus	6	0.012024	6
Methanoplasma	1	0.00200401
UBA328	1	0.00200401
UBA71	4	0.00801603	5
ISO4-G1	1	0.00200401	2
VadinCA11	3	0.00601202	4
RumEn-M2	2	0.00400802	3
MX-02	1	0.00200401
Methanomassiliicoccus	1	0.00200401	4
SG8-5	1	0.00200401
PWKY01	3	0.00601202	3
PUNK01	1	0.00200401
SKVC01	1	0.00200401
PWHR01	3	0.00601202	3
B1SED10-34	1	0.00200401
EX4572-165	1	0.00200401
B44-G15	1	0.00200401
B91-G9	1	0.00200401
B18-G2	1	0.00200401
Methanobacterium	8	0.0160321	8
Methanobacterium_A	5	0.01002	7
Methanosphaera	12	0.0240481	13
Methanobacterium_D	2	0.00400802	5
UBA117	1	0.00200401
UBA349	2	0.00400802	2
UBA587	1	0.00200401
UBA588	1	0.00200401	2
Methanobrevibacter_A	17	0.0340681	19
Methanobrevibacter_B	4	0.00801603	4
Methanobrevibacter	5	0.01002	5
UBA412	1	0.00200401
Methanobrevibacter_C	4	0.00801603	4
Methanobrevibacter_D	2	0.00400802	2
Methanothermobacter	4	0.00801603
Methanothermobacter_A	3	0.00601202
Methanothermococcus_A	1	0.00200401	2
Methanocaldococcus_A	1	0.00200401	2
NM3	1	0.00200401
UBA213	1	0.00200401
RBG-13-38-9	1	0.00200401
TEKIR-12S	1	0.00200401
TEKIR-14	1	0.00200401
PWWA01	2	0.00400802	3
21-14-0-10-32-9	1	0.00200401
SKIS01	2	0.00400802	2
CSBR16-182	1	0.00200401
GCA-2686295	1	0.00200401
UBA525	1	0.00200401	2
SKIA01	3	0.00601202
PXDW01	1	0.00200401
UBA11998	3	0.00601202	3
GCA-2688265	1	0.00200401
PCYB01	1	0.00200401
UBA11716	1	0.00200401
B3-WOES	1	0.00200401
UBA119	1	0.00200401
GCA-2688355	1	0.00200401
J144	1	0.00200401
ARS1285	1	0.00200401
PWGL01	1	0.00200401
UBA583	1	0.00200401
CSBR16-154	1	0.00200401
UBA431	1	0.00200401
GCA-2688965	1	0.00200401
Nanosalina	1	0.00200401
PL-Br10-U2g16	1	0.00200401
B1-Br10-U2g19	2	0.00400802	2
PWEA01	2	0.00400802	3
T1SED10-213	1	0.00200401
1-14-0-10-31-34	1	0.00200401
species name	number of genome hits	proportion of all hits	number of genomes in clade
Halorubrum sp002286985	1	0.00200401
Halorubrum sp003781945	1	0.00200401
Halorubrum halophilum	1	0.00200401
Halorubrum persicum	1	0.00200401
Halorubrum saccharovorum	1	0.00200401
Halorubrum sp004114995	1	0.00200401
Halorubrum lacusprofundi	1	0.00200401
Halorubrum kocurii	1	0.00200401
Halorubrum lipolyticum	1	0.00200401
Halorubrum sp003990725	1	0.00200401
Halorubrum sp002252755	1	0.00200401
Halorubrum sp003721435	1	0.00200401
Halorubrum sp001261915	1	0.00200401
Halorubrum aidingense	1	0.00200401
Halorubrum sp000746205	1	0.00200401
Halorubrum coriense	1	0.00200401
Halorubrum ezzemoulense	1	0.00200401
Halorubrum tropicale	1	0.00200401
Halorubrum californiense	1	0.00200401
Halorubrum sp005435165	1	0.00200401
Halorubrum sp000296615	1	0.00200401
Halorubrum sp003666015	1	0.00200401
Halorubrum trapanicum	1	0.00200401
Halorubrum distributum	1	0.00200401
Halorubrum sodomense	1	0.00200401
Halorubrum hochstenium	1	0.00200401
Halorubrum tebenquichense	1	0.00200401
Halorubrum sp004114375	1	0.00200401
Halorubrum aethiopicum	1	0.00200401
Halorubrum halodurans	1	0.00200401
Halorubrum cibi	1	0.00200401
Halorubrum sp003287355	1	0.00200401
Halorubrum sp003697845	1	0.00200401
Halorubrum sp003554605	1	0.00200401
Halorubrum vacuolatum	1	0.00200401
Halopenitus persicus_A	1	0.00200401
Halopenitus persicus	1	0.00200401
Halopenitus malekzadehii	1	0.00200401
Haloparvum sedimenti	1	0.00200401
J07HR59 sp000496235	1	0.00200401
J07HR59 sp002952775	1	0.00200401
Halonotius sp003605575	1	0.00200401
Halonotius pteroides	1	0.00200401
Halonotius sp006861655	1	0.00200401
Halonotius sp006861665	1	0.00200401
Halohasta sp001563795	1	0.00200401
Halohasta litchfieldiae	1	0.00200401
PL-Br10-E2g29 sp001563965	1	0.00200401
N1521 sp005239175	1	0.00200401
N1521 sp005543295	1	0.00200401
N1521 sp003551725	1	0.00200401
Halolamina rubra	1	0.00200401
Halolamina pelagica_B	1	0.00200401
Halolamina pelagica	1	0.00200401
Halolamina sediminis	1	0.00200401
Halolamina sp002025255	1	0.00200401
Halolamina sp000224475	1	0.00200401
Halobaculum sp003020945	1	0.00200401
Halobaculum gomorrense	1	0.00200401
Halobaculum tyrrellense	1	0.00200401
Halobellus rufus	1	0.00200401
Halobellus limi	1	0.00200401
Halobellus clavatus	1	0.00200401
Halobellus sp003665925	1	0.00200401
Halobellus sp003665935	1	0.00200401
Haloquadratum walsbyi	1	0.00200401
Haloquadratum walsbyi_A	1	0.00200401
Haloquadratum walsbyi_B	1	0.00200401
Haloquadratum sp000416005	1	0.00200401
Halogeometricum borinquense	1	0.00200401
Halogeometricum rufum	1	0.00200401
Halogeometricum pallidum	1	0.00200401
Halogeometricum limi	1	0.00200401
Halopelagius longus	1	0.00200401
Halopelagius inordinatus	1	0.00200401
Haloferax volcanii	1	0.00200401
Haloferax massiliensis	1	0.00200401
Haloferax denitrificans	1	0.00200401
Haloferax sulfurifontis	1	0.00200401
Haloferax gibbonsii	1	0.00200401
Haloferax prahovense	1	0.00200401
Haloferax sp001482285	1	0.00200401
Haloferax sp001469875	1	0.00200401
Haloferax mediterranei	1	0.00200401
Haloferax mucosum	1	0.00200401
Haloferax sp001469865	1	0.00200401
Haloferax elongans	1	0.00200401
Haloferax larsenii	1	0.00200401
Salinigranum rubrum	1	0.00200401
Salinigranum sp004916945	1	0.00200401
Halogranum amylolyticum	1	0.00200401
Halogranum rubrum	1	0.00200401
Halogranum gelatinilyticum	1	0.00200401
Halogranum sp002844195	1	0.00200401
Halogranum sp004116405	1	0.00200401
Haloprofundus marisrubri	1	0.00200401
Haloprofundus sp005155585	1	0.00200401
Haloplanus salinus	1	0.00200401
Haloplanus aerogenes	1	0.00200401
Haloplanus sp003342695	1	0.00200401
Haloplanus natans	1	0.00200401
Haloplanus vescus	1	0.00200401
A07HB70 sp000496195	1	0.00200401
Halobacterium salinarum	1	0.00200401
Halobacterium jilantaiense	1	0.00200401
Halobacterium sp000230955	1	0.00200401
Halobacterium sp001485535	1	0.00200401
Halobacterium hubeiense	1	0.00200401
Halarchaeum acidiphilum	1	0.00200401
Halarchaeum sp003721175	1	0.00200401
Halanaeroarchaeum sulfurireducens	1	0.00200401
Halodesulfurarchaeum formicicum	1	0.00200401
Natronorubrum sulfidifaciens	1	0.00200401
Natronorubrum thiooxidans	1	0.00200401
Natronorubrum bangense	1	0.00200401
Natronorubrum tibetense	1	0.00200401
Natronorubrum texcoconense	1	0.00200401
Natronorubrum sp003670115	1	0.00200401
Natronorubrum daqingense	1	0.00200401
Natronorubrum sediminis	1	0.00200401
Haloterrigena salina	1	0.00200401
Haloterrigena sp003977755	1	0.00200401
Haloterrigena turkmenica	1	0.00200401
Natronolimnobius_A innermongolicus	1	0.00200401
Natrialba hulunbeirensis	1	0.00200401
Natrialba sp001861355	1	0.00200401
Natrialba magadii	1	0.00200401
Natrialba chahannaoensis	1	0.00200401
Natrialba aegyptia	1	0.00200401
Natrialba taiwanensis	1	0.00200401
Natrialba asiatica	1	0.00200401
Natronolimnobius baerhuensis	1	0.00200401
Natrinema pallidum	1	0.00200401
Natrinema altunense	1	0.00200401
Natrinema gari	1	0.00200401
Natrinema ejinorense	1	0.00200401
Natrinema versiforme	1	0.00200401
Natrinema versiforme_A	1	0.00200401
Natrinema salaciae	1	0.00200401
Natrinema sp002572525	1	0.00200401
Natrinema pellirubrum	1	0.00200401
Natrinema thermotolerans	1	0.00200401
Natrinema saccharevitans	1	0.00200401
Natrinema mahii	1	0.00200401
Natrinema limicola	1	0.00200401
Natrinema hispanicum_A	1	0.00200401
Natrinema hispanicum	1	0.00200401
Natrinema sp005938085	1	0.00200401
Natrinema salifodinae	1	0.00200401
Halopiger_B djelfimassiliensis	1	0.00200401
Halobiforma lacisalsi	1	0.00200401
Halobiforma haloterrestris	1	0.00200401
Halobiforma nitratireducens	1	0.00200401
Natronobacterium gregoryi	1	0.00200401
Natronobacterium_A texcoconense	1	0.00200401
Halopiger xanaduensis	1	0.00200401
Halopiger aswanensis	1	0.00200401
Natronolimnobius_B sp001563805	1	0.00200401
Natronolimnobius_B sp003430805	1	0.00200401
Natronolimnobius_B aegyptiacus	1	0.00200401
Natronolimnobius_B sp001563885	1	0.00200401
Halopiger_A goleimassiliensis	1	0.00200401
XQ-INN-246 sp006543045	1	0.00200401
Natrarchaeobius chitinivorans_A	1	0.00200401
Natrarchaeobius halalkaliphilus	1	0.00200401
Natrarchaeobius chitinivorans	1	0.00200401
Natronococcus occultus	1	0.00200401
Natronococcus jeotgali	1	0.00200401
Natronococcus amylolyticus	1	0.00200401
Natronococcus sp003559215	1	0.00200401
Halostagnicola sp000691505	1	0.00200401
Halostagnicola kamekurae	1	0.00200401
Halostagnicola larsenii	1	0.00200401
Tc-Br11-E2g1 sp001564255	1	0.00200401
Tc-Br11 sp001564285	1	0.00200401
Tc-Br11 sp003552325	1	0.00200401
Tc-Br11 sp001564275	1	0.00200401
Halovivax ruber	1	0.00200401
Halovivax asiaticus	1	0.00200401
Halovivax sp007119345	1	0.00200401
Saliphagus sp003344565	1	0.00200401
Haloarchaeobius iranensis	1	0.00200401
Halostella sp003023565	1	0.00200401
Halostella sp003675875	1	0.00200401
Halostella sp005954745	1	0.00200401
Halostella salina	1	0.00200401
Halostella sp004785955	1	0.00200401
Salinarchaeum sp000403645	1	0.00200401
Natronoarchaeum philippinense	1	0.00200401
SW-7-71-33 sp003022865	1	0.00200401
SW-7-71-33 sp003023195	1	0.00200401
Halorussus sp004087835	1	0.00200401
Halorussus ruber	1	0.00200401
Halorussus sp005239435	1	0.00200401
Halorussus rarus	1	0.00200401
Halorussus sp003382685	1	0.00200401
Halorussus sp004765805	1	0.00200401
Halorussus amylolyticus	1	0.00200401
Halorussus sp004765795	1	0.00200401
Haladaptatus paucihalophilus	1	0.00200401
Haladaptatus cibarius	1	0.00200401
Haladaptatus litoreus	1	0.00200401
Haladaptatus sp003298465	1	0.00200401
Haloarcula marismortui	1	0.00200401
Haloarcula sp001485575	1	0.00200401
Haloarcula argentinensis	1	0.00200401
Haloarcula japonica	1	0.00200401
Haloarcula hispanica	1	0.00200401
Haloarcula amylolytica	1	0.00200401
Haloarcula sp005406125	1	0.00200401
Haloarcula rubripromontorii	1	0.00200401
Haloarcula taiwanensis	1	0.00200401
Haloarcula vallismortis	1	0.00200401
Halomicroarcula sp003020925	1	0.00200401
Halomicroarcula sp003021755	1	0.00200401
Halomicroarcula sp004681185	1	0.00200401
Halomicrobium mukohataei	1	0.00200401
Halomicrobium katesii	1	0.00200401
Halomicrobium sp003021685	1	0.00200401
Halomicrobium zhouii	1	0.00200401
Halosimplex carlsbadense	1	0.00200401
Halosimplex sp004698125	1	0.00200401
Halosimplex sp003023165	1	0.00200401
Halosimplex sp003730195	1	0.00200401
QH-10-67-22 sp003021305	1	0.00200401
QS-4-69-31 sp003021655	1	0.00200401
QS-5-68-33 sp003023785	1	0.00200401
Halorhabdus utahensis	1	0.00200401
Halorhabdus tiamatea	1	0.00200401
Halorhabdus sp004944975	1	0.00200401
Halorhabdus rudnickae	1	0.00200401
HARCEL1 sp003058365	1	0.00200401
Halapricum salinum	1	0.00200401
Halovenus sp003022845	1	0.00200401
Halovenus sp003022725	1	0.00200401
Halovenus sp003021335	1	0.00200401
Halovenus sp003551265	1	0.00200401
Halovenus aranensis	1	0.00200401
Halovenus sp003021285	1	0.00200401
Halovenus sp004015825	1	0.00200401
Halovenus sp001564135	1	0.00200401
Halovenus sp003551945	1	0.00200401
Halovenus sp000416085	1	0.00200401
SW-9-67-25 sp003022745	1	0.00200401
Halorientalis sp004118325	1	0.00200401
Halorientalis regularis	1	0.00200401
Halorientalis persicus	1	0.00200401
Halorientalis sp001989615	1	0.00200401
Halorientalis sp005049285	1	0.00200401
QS-1-68-17 sp003021105	1	0.00200401
Natronomonas sp003020965	1	0.00200401
Natronomonas sp003022945	1	0.00200401
Natronomonas sp003023535	1	0.00200401
Natronomonas sp003021005	1	0.00200401
Natronomonas sp003021745	1	0.00200401
Natronomonas sp003022815	1	0.00200401
Natronomonas sp003022905	1	0.00200401
Natronomonas sp005239135	1	0.00200401
Natronomonas sp007121575	1	0.00200401
Natronomonas moolapensis	1	0.00200401
Natronomonas pharaonis	1	0.00200401
Natronomonas sp007135435	1	0.00200401
Natronomonas sp007122455	1	0.00200401
CBA1134 sp001950595	1	0.00200401
CBA1134 sp003021785	1	0.00200401
CBA1134 sp003021175	1	0.00200401
CBA1134 sp003023185	1	0.00200401
QS-4-70-19 sp003020985	1	0.00200401
QS-5-70-15 sp003022005	1	0.00200401
Halomarina sp003021975	1	0.00200401
Halomarina oriensis	1	0.00200401
Halococcus morrhuae	1	0.00200401
Halococcus thailandensis	1	0.00200401
Halococcus sediminicola	1	0.00200401
Halococcus hamelinensis	1	0.00200401
Halococcus sp003602035	1	0.00200401
Halococcus agarilyticus	1	0.00200401
Halococcus sp003022685	1	0.00200401
Halococcus saccharolyticus	1	0.00200401
Halococcus salifodinae	1	0.00200401
Halococcus sp003021045	1	0.00200401
Halococcus sp003021235	1	0.00200401
Halococcus sp003022925	1	0.00200401
Halococcus sp003021705	1	0.00200401
Halococcus sp003021725	1	0.00200401
Halalkalicoccus jeotgali	1	0.00200401
Halalkalicoccus paucihalophilus	1	0.00200401
Halalkalicoccus sp003697815	1	0.00200401
SKXI01 sp007129135	1	0.00200401
PXRE01 sp003021085	1	0.00200401
SKNY01 sp007118975	1	0.00200401
SKSH01 sp007118075	1	0.00200401
SKSH01 sp007118145	1	0.00200401
UBA12382 sp002503845	1	0.00200401
Methanolinea sp002067155	1	0.00200401
Methanolinea sp002501965	1	0.00200401
Methanolinea sp002067095	1	0.00200401
UBA9949 sp002499905	1	0.00200401
SD8 sp001412335	1	0.00200401
Methanospirillum hungatei	1	0.00200401
Methanocorpusculum labreanum	1	0.00200401
Methanocorpusculum sp003315675	1	0.00200401
Methanocorpusculum sp002498375	1	0.00200401
Methanocorpusculum parvum	1	0.00200401
Methanocorpusculum sp002506085	1	0.00200401
Methanocorpusculum sp001940805	1	0.00200401
Methanocalculus sp002496395	1	0.00200401
Methanocalculus sp9912u	1	0.00200401
Methanocalculus sp003838065	1	0.00200401
Methanocalculus sp003838185	1	0.00200401
Methanocalculus sp007130455	1	0.00200401
Methanoculleus marisnigri	1	0.00200401
Methanoculleus sp000691865	1	0.00200401
Methanoculleus sediminis	1	0.00200401
Methanoculleus chikugoensis_A	1	0.00200401
Methanoculleus horonobensis	1	0.00200401
Methanoculleus sp002839575	1	0.00200401
Methanoculleus sp002498065	1	0.00200401
Methanoculleus sp002499455	1	0.00200401
Methanoculleus bourgensis	1	0.00200401
Methanoculleus thermohydrogenotrophicum	1	0.00200401
Methanoculleus sp002501655	1	0.00200401
Methanoculleus sp001896715	1	0.00200401
Methanoculleus marisnigri_B	1	0.00200401
Methanoculleus sp002839645	1	0.00200401
Methanoculleus sp002506585	1	0.00200401
Methanoculleus thermophilus	1	0.00200401
Methanoculleus sp002497965	1	0.00200401
Methanolacinia petrolearia	1	0.00200401
Methanolacinia paynteri	1	0.00200401
Methanomicrobium mobile	1	0.00200401
Methanoplanus limicola	1	0.00200401
Methanofollis ethanolicus	1	0.00200401
Methanofollis sp002498315	1	0.00200401
UBA203 sp003194445	1	0.00200401
Methanohalarchaeum thermophilum	1	0.00200401
PZKD01 sp003034855	1	0.00200401
MGIIb-O3 sp002728565	1	0.00200401
MGIIb-O3 sp002722735	1	0.00200401
CG-Epi1 sp001875345	1	0.00200401
CG-Epi1 sp001875365	1	0.00200401
CG-Epi1 sp002724775	1	0.00200401
CG-Epi1 sp002718915	1	0.00200401
CG-Epi1 sp002506485	1	0.00200401
UBA8886 sp002731655	1	0.00200401
UBA8886 sp003193815	1	0.00200401
UBA8886 sp002509165	1	0.00200401
UBA8886 sp002687355	1	0.00200401
UBA102 sp001875425	1	0.00200401
UBA102 sp002509225	1	0.00200401
Methanomethylophilus alvus	1	0.00200401
Methanomethylophilus sp002503545	1	0.00200401
Methanomethylophilus sp001481295	1	0.00200401
Methanomethylophilus sp000350305	1	0.00200401
Methanomethylophilus sp001560915	1	0.00200401
Methanomethylophilus sp002495325	1	0.00200401
Methanoplasma termitum	1	0.00200401
UBA328 sp002506905	1	0.00200401
UBA71 sp002506425	1	0.00200401
UBA71 sp006954465	1	0.00200401
UBA71 sp002504405	1	0.00200401
UBA71 sp006954425	1	0.00200401
ISO4-G1 sp002506175	1	0.00200401
VadinCA11 sp002505345	1	0.00200401
VadinCA11 sp002509405	1	0.00200401
VadinCA11 sp002498365	1	0.00200401
RumEn-M2 sp001421175	1	0.00200401
RumEn-M2 sp002502965	1	0.00200401
MX-02 sp006954405	1	0.00200401
Methanomassiliicoccus intestinalis	1	0.00200401
SG8-5 sp001595885	1	0.00200401
PWKY01 sp003560595	1	0.00200401
PWKY01 sp007133925	1	0.00200401
PWKY01 sp003553085	1	0.00200401
PUNK01 sp003552585	1	0.00200401
SKVC01 sp007129655	1	0.00200401
PWHR01 sp003554965	1	0.00200401
PWHR01 sp003555395	1	0.00200401
PWHR01 sp003551675	1	0.00200401
B1SED10-34 sp003551065	1	0.00200401
EX4572-165 sp002254885	1	0.00200401
B44-G15 sp003649845	1	0.00200401
B91-G9 sp003650935	1	0.00200401
B18-G2 sp003651105	1	0.00200401
Methanobacterium formicicum_A	1	0.00200401
Methanobacterium sp000309865	1	0.00200401
Methanobacterium subterraneum	1	0.00200401
Methanobacterium formicicum	1	0.00200401
Methanobacterium sp003491305	1	0.00200401
Methanobacterium sp000499765	1	0.00200401
Methanobacterium sp002067065	1	0.00200401
Methanobacterium sp002496805	1	0.00200401
Methanobacterium_A sp002067325	1	0.00200401
Methanobacterium_A sp002502855	1	0.00200401
Methanobacterium_A sp002495625	1	0.00200401
Methanobacterium_A sp002494495	1	0.00200401
Methanobacterium_A sp002067565	1	0.00200401
Methanosphaera sp002509095	1	0.00200401
Methanosphaera sp001729965	1	0.00200401
Methanosphaera stadtmanae	1	0.00200401
Methanosphaera cuniculi	1	0.00200401
Methanosphaera sp10242u	1	0.00200401
Methanosphaera sp11921u	1	0.00200401
Methanosphaera sp003266105	1	0.00200401
Methanosphaera sp003266165	1	0.00200401
Methanosphaera sp003266065	1	0.00200401
Methanosphaera sp003268005	1	0.00200401
Methanosphaera sp003266145	1	0.00200401
Methanosphaera sp003266075	1	0.00200401
Methanobacterium_D veterum	1	0.00200401
Methanobacterium_D bryantii	1	0.00200401
UBA117 sp002494785	1	0.00200401
UBA349 sp002509745	1	0.00200401
UBA349 sp002839705	1	0.00200401
UBA587 sp002504725	1	0.00200401
UBA588 sp002509085	1	0.00200401
Methanobrevibacter_A sp900316895	1	0.00200401
Methanobrevibacter_A thaueri	1	0.00200401
Methanobrevibacter_A sp900313645	1	0.00200401
Methanobrevibacter_A sp001548675	1	0.00200401
Methanobrevibacter_A gottschalkii	1	0.00200401
Methanobrevibacter_A sp900314615	1	0.00200401
Methanobrevibacter_A sp900318035	1	0.00200401
Methanobrevibacter_A sp900314695	1	0.00200401
Methanobrevibacter_A sp900320955	1	0.00200401
Methanobrevibacter_A sp900319985	1	0.00200401
Methanobrevibacter_A oralis	1	0.00200401
Methanobrevibacter_A sp900317865	1	0.00200401
Methanobrevibacter_A millerae	1	0.00200401
Methanobrevibacter_A smithii	1	0.00200401
Methanobrevibacter_A smithii_A	1	0.00200401
Methanobrevibacter_A sp002496065	1	0.00200401
Methanobrevibacter_A woesei	1	0.00200401
Methanobrevibacter_B boviskoreani	1	0.00200401
Methanobrevibacter_B sp900314605	1	0.00200401
Methanobrevibacter_B wolinii	1	0.00200401
Methanobrevibacter_B sp002208625	1	0.00200401
Methanobrevibacter ruminantium	1	0.00200401
Methanobrevibacter sp900321995	1	0.00200401
Methanobrevibacter ruminantium_A	1	0.00200401
Methanobrevibacter olleyae	1	0.00200401
Methanobrevibacter sp900314635	1	0.00200401
UBA412 sp002495685	1	0.00200401
Methanobrevibacter_C arboriphilus_A	1	0.00200401
Methanobrevibacter_C arboriphilus	1	0.00200401
Methanobrevibacter_C sp003315655	1	0.00200401
Methanobrevibacter_C cuticularis	1	0.00200401
Methanobrevibacter_D filiformis	1	0.00200401
Methanobrevibacter_D curvatus	1	0.00200401
Methanothermobacter thermautotrophicus	1	0.00200401
Methanothermobacter sp000828575	1	0.00200401
Methanothermobacter marburgensis	1	0.00200401
Methanothermobacter wolfeii	1	0.00200401
Methanothermobacter_A sp001507955	1	0.00200401
Methanothermobacter_A tenebrarum	1	0.00200401
Methanothermobacter_A sp003584625	1	0.00200401
Methanothermococcus_A aeolicus	1	0.00200401
Methanocaldococcus_A infernus	1	0.00200401
NM3 sp004212155	1	0.00200401
UBA213 sp002713325	1	0.00200401
RBG-13-38-9 sp007050885	1	0.00200401
TEKIR-12S sp004524435	1	0.00200401
TEKIR-14 sp004524445	1	0.00200401
PWWA01 sp007131205	1	0.00200401
PWWA01 sp003560545	1	0.00200401
21-14-0-10-32-9 sp002762915	1	0.00200401
SKIS01 sp007116295	1	0.00200401
SKIS01 sp007117755	1	0.00200401
CSBR16-182 sp007117145	1	0.00200401
GCA-2686295 sp002686295	1	0.00200401
UBA525 sp002498125	1	0.00200401
SKIA01 sp007116645	1	0.00200401
SKIA01 sp007128245	1	0.00200401
SKIA01 sp007117065	1	0.00200401
PXDW01 sp003564925	1	0.00200401
UBA11998 sp002686315	1	0.00200401
UBA11998 sp11998u	1	0.00200401
UBA11998 sp002762785	1	0.00200401
GCA-2688265 sp002688265	1	0.00200401
PCYB01 sp002762845	1	0.00200401
UBA11716 sp9638u	1	0.00200401
B3-WOES sp005222965	1	0.00200401
UBA119 sp002505945	1	0.00200401
GCA-2688355 sp002688355	1	0.00200401
J144 sp003694055	1	0.00200401
ARS1285 sp002688165	1	0.00200401
PWGL01 sp003554465	1	0.00200401
UBA583 sp002506365	1	0.00200401
CSBR16-154 sp007117405	1	0.00200401
UBA431 sp002505525	1	0.00200401
GCA-2688965 sp002688965	1	0.00200401
Nanosalina sp000220375	1	0.00200401
PL-Br10-U2g16 sp001563995	1	0.00200401
B1-Br10-U2g19 sp001563875	1	0.00200401
B1-Br10-U2g19 sp001563905	1	0.00200401
PWEA01 sp003553905	1	0.00200401
PWEA01 sp003554845	1	0.00200401
T1SED10-213 sp003554235	1	0.00200401
1-14-0-10-31-34 sp002763225	1	0.00200401
