# Supplementary material for: Undecaprenyl phosphate translocases confer conditional microbial fitness
Source: Nature. 2022 Nov 30;613(7945):721–8. doi: 10.1038/s41586-022-05569-1 (PMC9876793; doi:10.1038/s41586-022-05569-1)
Supplement: Supplementary file 5 — Notable domain architectures of DUF368- and DedA-containing proteins. Sequences were obtained by searching InterProScan with the PF family designations for DUF368 (PF04018) and DedA (PF09335). [file 41586_2022_5569_MOESM5_ESM.xlsx]

## Sheet: DUF368_PF04018
Supplementary Table 3. Notable domain architectures of DUF368- and DedA-containing proteins.
DUF368-only proteins							PAP2-DUF368							DUF368-PAP2							DUF368-DUF368							DUF368-BacA
Accession	Source Database	Name	Tax ID	Tax Name	Length		Accession	Source Database	Name	Tax ID	Tax Name	Length		Accession	Source Database	Name	Tax ID	Tax Name	Length		Accession	Source Database	Name	Tax ID	Tax Name	Length		Accession	Source Database	Name	Tax ID	Tax Name	Length
A0A011SGL9	unreviewed	Membrane protein	1229520	Alkalibacterium sp. AK22	313		A0A2E1EDB1	unreviewed	acidPPc domain-containing protein	2024848	Parvibaculum sp.	565		A0A3D6BI93	unreviewed	acidPPc domain-containing protein	1898207	Clostridiales bacterium	159		A0A091BY19	unreviewed	Membrane protein	1302648	Tetragenococcus muriaticus 3MR10-3	167		A0A1C6CY81	unreviewed	Domain of uncharacterized function (DUF368)	165186	uncultured Ruminococcus sp.	299
A0A017H4A8	unreviewed	Uncharacterized protein	1226633	Fusobacterium necrophorum subsp. funduliforme B35	247		A0A2N3E9S7	unreviewed	acidPPc domain-containing protein	2013657	Alphaproteobacteria bacterium HGW-Alphaproteobacteria-11	575									A0A094YUG9	unreviewed	DUF368 domain-containing protein	1599	Latilactobacillus sakei	298		A0A2T0B8L9	unreviewed	Uncharacterized protein	52704	Clostridium vincentii	295
A0A022KYV5	unreviewed	Uncharacterized protein	1249481	Brachybacterium muris UCD-AY4	322		A0A3B8XX10	unreviewed	acidPPc domain-containing protein	2026785	Rhodobiaceae bacterium	565									A0A0B2XLR6	unreviewed	Uncharacterized protein	28038	Latilactobacillus curvatus	298
A0A022L015	unreviewed	Membrane protein	1292020	Dietzia sp. UCD-THP	358		A0A7Y2YZ75	unreviewed	acidPPc domain-containing protein	2006849	Xanthomonadales bacterium	562									A0A0B5KQF6	unreviewed	Membrane protein	1549348	Firmicutes bacterium enrichment culture clone fosmid MGS-M1	301
A0A022N9J6	unreviewed	Membrane protein	1450511	Enterococcus mundtii CRL35	285																A0A0C1EBM8	unreviewed	Uncharacterized protein	83552	Parachlamydia acanthamoebae	412
A0A023BN23	unreviewed	Membrane protein	1317122	Aquimarina atlantica	321																A0A0C9QDH4	unreviewed	Membrane protein	1435038	Lactobacillus paracasei NRIC 0644	300
A0A023BNT5	unreviewed	Membrane protein	1317122	Aquimarina atlantica	341																A0A0E2BTF0	unreviewed	Putative membrane protein	1051653	Lactobacillus casei A2-362	300
A0A023PEN5	unreviewed	Membrane protein	1330043	Bacillus bombysepticus str. Wang	268																A0A0E2LWI4	unreviewed	Uncharacterized protein	1597	Lactobacillus paracasei	300
A0A023WTR0	unreviewed	Membrane protein	316	Pseudomonas stutzeri	311																A0A0R1I858	unreviewed	Uncharacterized protein	1423765	Lactobacillus paralimentarius DSM 13961 = JCM 10707	302
A0A024FC91	unreviewed	Integral membrane protein	754409	Winogradskyella sp. PG-2	339																A0A0R1KFI7	unreviewed	Uncharacterized protein	1423788	Lactobacillus paralimentarius DSM 19674	303
A0A024FDB0	unreviewed	Integral membrane protein	754409	Winogradskyella sp. PG-2	322																A0A0R1PU58	unreviewed	Uncharacterized protein	1122151	Lactobacillus paralimentarius DSM 13238 = JCM 10415	319
A0A024P947	unreviewed	Uncharacterized protein	195088	Halobacillus karajensis	271																A0A0R1S3R4	unreviewed	Uncharacterized protein	1423747	Lactobacillus fuchuensis DSM 14340 = JCM 11249	298
A0A024QFG3	unreviewed	Uncharacterized protein	1462526	Virgibacillus massiliensis	269																A0A0R2HUJ5	unreviewed	DUF368 domain-containing protein	51663	Pediococcus damnosus	299
A0A059P8K5	unreviewed	Uncharacterized protein	77133	uncultured bacterium	286																A0A0R2IMD3	unreviewed	Uncharacterized protein	114090	Pediococcus inopinatus	299
A0A060B302	unreviewed	Uncharacterized protein	213554	Halomonas campaniensis	323																A0A0R2IND5	unreviewed	Uncharacterized protein	319652	Pediococcus cellicola	321
A0A060M126	unreviewed	Transmembrane protein	1246626	Bacillus lehensis G1	274																A0A0R2JVI9	unreviewed	Uncharacterized protein	319653	Pediococcus ethanolidurans	299
A0A061AB66	unreviewed	Uncharacterized protein	35623	Acholeplasma oculi	305																A0A0R2MWE9	unreviewed	Uncharacterized protein	1293598	Lactobacillus saniviri JCM 17471 = DSM 24301	297
A0A061CTL6	unreviewed	DUF368 domain-containing protein	301	Pseudomonas oleovorans	312																A0A101I7I3	unreviewed	Uncharacterized protein	1236046	Mesotoga infera	190
A0A061JSP5	unreviewed	Membrane protein	1218352	Pseudomonas stutzeri KOS6	300																A0A174ZAN8	unreviewed	Domain of uncharacterized function (DUF368)	39492	[Eubacterium] siraeum	365
A0A061N989	unreviewed	Membrane protein	1460649	Geomicrobium sp. JCM 19055	276																A0A176TI15	unreviewed	Uncharacterized protein	54062	Pediococcus parvulus	299
A0A061NGZ7	unreviewed	Membrane protein	1460634	Geomicrobium sp. JCM 19037	272																A0A192H1F6	unreviewed	Uncharacterized protein	375175	Loigolactobacillus backii	299
A0A061NLF2	unreviewed	Membrane protein	1460634	Geomicrobium sp. JCM 19037	267																A0A1B2A4Q7	unreviewed	DUF368 domain-containing protein	28038	Latilactobacillus curvatus	304
A0A061NZG5	unreviewed	Membrane protein	1460635	Geomicrobium sp. JCM 19038	276																A0A1F0RYW8	unreviewed	DUF368 domain-containing protein	1739473	Lactobacillus sp. HMSC056D05	300
A0A061PBG5	unreviewed	Membrane protein	1460636	Geomicrobium sp. JCM 19039	277																A0A1F1JUW0	unreviewed	DUF368 domain-containing protein	1581063	Lactobacillus sp. HMSC25A02	300
A0A061PFN8	unreviewed	Membrane protein	1460636	Geomicrobium sp. JCM 19039	272																A0A1G5AFF1	unreviewed	Putative membrane protein	1120976	Alkaliphilus peptidifermentans DSM 18978	263
A0A061PW90	unreviewed	Membrane protein	1460647	Vibrio sp. JCM 19052	305																A0A1H3JM30	unreviewed	Putative membrane protein	159292	Tindallia californiensis	248
A0A062XN41	unreviewed	Membrane protein	1339247	Leuconostoc pseudomesenteroides PS12	290																A0A1H3LQH5	unreviewed	Putative membrane protein	159292	Tindallia californiensis	287
A0A063Y7Z7	unreviewed	Arginine/ornithine antiporter ArcD	267850	Nitrincola lacisaponensis	305																A0A1H9YI15	unreviewed	Putative membrane protein	1120990	Anaerobranca gottschalkii DSM 13577	252
A0A063ZF73	unreviewed	Uncharacterized protein	1495314	Methanoculleus sp. MH98A	291																A0A1I3BWB9	unreviewed	Putative membrane protein	69895	Tindallia magadiensis	287
A0A063ZJE0	unreviewed	Uncharacterized protein	1495067	Halostagnicola sp. A56	312																A0A1M6LH90	unreviewed	Putative membrane protein	1120989	Anaerobranca californiensis DSM 14826	252
A0A064AHB3	unreviewed	Membrane protein	1441736	Fusobacterium necrophorum BFTR-2	247																A0A1Q6SS83	unreviewed	DUF368 domain-containing protein	1897016	Roseburia sp. CAG:10041_57	282
A0A064C4X8	unreviewed	DUF368 domain-containing protein	1313	Streptococcus pneumoniae	280																A0A1X7QMC6	unreviewed	Uncharacterized protein	28038	Latilactobacillus curvatus	298
A0A066UY29	unreviewed	DUF368 domain-containing protein	212667	Vibrio fortis	306																A0A1Y4QEP2	unreviewed	Uncharacterized protein	29348	[Clostridium] spiroforme	281
A0A068NFZ2	unreviewed	Integral membrane protein	1396	Bacillus cereus	234																A0A202FEC9	unreviewed	Uncharacterized protein	2801451	Companilactobacillus bobalius	303
A0A069CSH3	unreviewed	Putative membrane protein	1329250	Weissella oryzae (strain DSM 25784 / JCM 18191 / LMG 30913 / SG25)	276																A0A210PC25	unreviewed	Uncharacterized protein	2801452	Companilactobacillus kimchii	302
A0A069F3E8	unreviewed	Membrane protein	1484479	Exiguobacterium sp. AB2	269																A0A212KQA0	unreviewed	Uncharacterized protein	1871322	Chlamydiales bacterium SCGC AB-751-O23	380
A0A069S2V5	unreviewed	Uncharacterized protein	1339341	Parabacteroides distasonis str. 3776 Po2 i	305																A0A221RUS1	unreviewed	Membrane protein	28038	Latilactobacillus curvatus	298
A0A072H0Y0	unreviewed	DUF368 domain-containing protein	670	Vibrio parahaemolyticus	305																A0A243PZV6	unreviewed	DUF368 domain-containing protein	1597	Lactobacillus paracasei	300
A0A072N4Y4	unreviewed	Membrane protein	1137280	Marinobacter nitratireducens	333																A0A2E3HRE0	unreviewed	Uncharacterized protein	1871037	Flavobacteriaceae bacterium	654
A0A073K1S8	unreviewed	Membrane protein	574376	Bacillus manliponensis	268																A0A2E5HKQ8	unreviewed	Uncharacterized protein	2026763	Myxococcales bacterium	425
A0A073KFJ7	unreviewed	Membrane protein	574375	Bacillus gaemokensis	268																A0A2E5RY43	unreviewed	Uncharacterized protein	2026757	Leptospiraceae bacterium	407
A0A073KP33	unreviewed	Uncharacterized protein	332186	Shewanella xiamenensis	294																A0A2E8PQ90	unreviewed	Uncharacterized protein	1898206	Spirochaetaceae bacterium	407
A0A074KX22	unreviewed	Membrane protein	1048983	Anditalea andensis	310																A0A2E8RYF1	unreviewed	Uncharacterized protein	2026763	Myxococcales bacterium	412
A0A075GN03	unreviewed	Putative membrane protein	1457915	uncultured marine group II/III euryarchaeote KM3_161_F10	276																A0A2E9QGM4	unreviewed	Uncharacterized protein	1898206	Spirochaetaceae bacterium	405
A0A075GRB1	unreviewed	Uncharacterized protein	1457935	uncultured marine group II/III euryarchaeote KM3_176_D09	287																A0A2G2M464	unreviewed	DUF368 domain-containing protein	1872455	Alkaliphilus sp.	246
A0A075JLU5	unreviewed	Membrane protein	403957	Virgibacillus sp. SK37	273																A0A2G6QLR2	unreviewed	DUF368 domain-containing protein	166	Treponema sp.	280
A0A075SPT2	unreviewed	Membrane protein	1214179	Streptococcus suis 6407	280																A0A2G9VM44	unreviewed	Uncharacterized protein	375175	Loigolactobacillus backii	299
A0A075U2A9	unreviewed	Membrane protein	191610	Corynebacterium atypicum	303																A0A2H1MNK7	unreviewed	Putative membrane protein	1599	Latilactobacillus sakei	298
A0A077UMR4	unreviewed	Integral membrane protein	1654388	Staphylococcus schweitzeri	283																A0A2J6NKG5	unreviewed	DUF368 domain-containing protein	1232430	Nosocomiicoccus massiliensis	269
A0A078LSH0	unreviewed	Uncharacterized protein	1499686	Pseudomonas saudiphocaensis	311																A0A2L0E1P4	unreviewed	DUF368 domain-containing protein	1599	Latilactobacillus sakei	298
A0A078M8N9	unreviewed	Uncharacterized protein	1461582	Jeotgalicoccus saudimassiliensis	286																A0A2N2JK74	unreviewed	Uncharacterized protein	2013741	Deltaproteobacteria bacterium HGW-Deltaproteobacteria-14	423
A0A078MFJ4	unreviewed	Uncharacterized protein	1461581	Pseudomonas saudimassiliensis	312																A0A2N9DTY2	unreviewed	Uncharacterized protein	164393	Latilactobacillus fuchuensis	298
A0A081DBG6	unreviewed	Integral membrane protein	906888	Nonlabens ulvanivorans	320																A0A2R6DTW2	unreviewed	DUF368 domain-containing protein	1919161	Halobacteriales archaeon QH_7_69_31	276
A0A081DBG7	unreviewed	Integral membrane protein	906888	Nonlabens ulvanivorans	325																A0A2T2SYM9	unreviewed	DUF368 domain-containing protein	1919101	Bacteroidetes bacterium QH_9_64_21	281
A0A081G0P9	unreviewed	Arginine/ornithine antiporter ArcD	1232683	Marinobacterium sp. AK27	310																A0A316PUT8	unreviewed	DUF368 domain-containing protein	1898203	Lachnospiraceae bacterium	282
A0A081JHJ9	unreviewed	DUF368 domain-containing protein	59310	Streptococcus macedonicus	281																A0A330LI95	unreviewed	Uncharacterized protein	1599	Latilactobacillus sakei	298
A0A081KD21	unreviewed	Membrane protein	305900	Endozoicomonas elysicola	295																A0A348WRV7	unreviewed	DUF368 domain-containing protein	2053494	Acholeplasmatales bacterium	331
A0A081NBQ2	unreviewed	Membrane protein	1027273	Endozoicomonas montiporae	308																A0A354CSX6	unreviewed	DUF368 domain-containing protein	2485925	Oscillospiraceae bacterium	362
A0A081NH62	unreviewed	Membrane protein	1137799	Endozoicomonas numazuensis	311																A0A354HRV2	unreviewed	DUF368 domain-containing protein	1879010	Firmicutes bacterium	249
A0A081PXM9	unreviewed	Uncharacterized protein	28037	Streptococcus mitis	280																A0A357ISX9	unreviewed	Uncharacterized protein	2026757	Leptospiraceae bacterium	367
A0A081Q0Y1	unreviewed	Uncharacterized protein	28037	Streptococcus mitis	280																A0A358WAF5	unreviewed	DUF368 domain-containing protein	2485925	Oscillospiraceae bacterium	365
A0A081Q229	unreviewed	Uncharacterized protein	28037	Streptococcus mitis	280																A0A385AFM0	unreviewed	DUF368 domain-containing protein	28038	Latilactobacillus curvatus	298
A0A081QAE8	unreviewed	Uncharacterized protein	28037	Streptococcus mitis	280																A0A3C1YGB8	unreviewed	DUF368 domain-containing protein	1879010	Firmicutes bacterium	200
A0A081QGI6	unreviewed	DUF368 domain-containing protein	28037	Streptococcus mitis	280																A0A3D2G7V2	unreviewed	DUF368 domain-containing protein	1898203	Lachnospiraceae bacterium	282
A0A081QQY1	unreviewed	Uncharacterized protein	28037	Streptococcus mitis	280																A0A3D5RL12	unreviewed	Uncharacterized protein	2053494	Acholeplasmatales bacterium	322
A0A081QXZ5	unreviewed	Uncharacterized protein	28037	Streptococcus mitis	280																A0A3D5VDD5	unreviewed	DUF368 domain-containing protein	1879010	Firmicutes bacterium	298
A0A081R621	unreviewed	Uncharacterized protein	1303	Streptococcus oralis	280																A0A3D8MX02	unreviewed	DUF368 domain-containing protein	2283320	Bradymonadaceae bacterium TMQ3	409
A0A081SAU2	unreviewed	Uncharacterized protein	28037	Streptococcus mitis	280																A0A3E5FTP2	unreviewed	DUF368 domain-containing protein	29348	[Clostridium] spiroforme	281
A0A084CMJ6	unreviewed	Membrane protein	1179155	Candidatus Photodesmus blepharus	304																A0A3M2CKA9	unreviewed	DUF368 domain-containing protein	2026780	Planctomycetes bacterium	417
A0A084JPL5	unreviewed	Membrane protein	29354	Lacrimispora celerecrescens	300																A0A3R5V2Y7	unreviewed	DUF368 domain-containing protein	28038	Latilactobacillus curvatus	298
A0A084JWR9	unreviewed	Membrane protein	906888	Nonlabens ulvanivorans	317																A0A422LMT7	unreviewed	Uncharacterized protein	1597	Lactobacillus paracasei	300
A0A084JWS0	unreviewed	Membrane protein	906888	Nonlabens ulvanivorans	339																A0A422LQ75	unreviewed	Membrane protein	1597	Lactobacillus paracasei	300
A0A084TD16	unreviewed	Membrane protein	1517681	Vibrio sp. ER1A	296																A0A422M0Q9	unreviewed	Uncharacterized protein	1597	Lactobacillus paracasei	300
A0A084TIN4	unreviewed	Membrane protein	1197477	Mangrovimonas yunxiaonensis	339																A0A422MD54	unreviewed	Uncharacterized protein	1597	Lactobacillus paracasei	300
A0A084TIN5	unreviewed	Membrane protein	1197477	Mangrovimonas yunxiaonensis	337																A0A4Q1TM50	unreviewed	DUF368 domain-containing protein	2100821	Lacticaseibacillus chiayiensis	301
A0A085L1H6	unreviewed	Membrane protein	1453500	Schleiferia thermophila str. Yellowstone	308																A0A4Q2B9W7	unreviewed	DUF368 domain-containing protein	2320884	bacterium 1XD8-92	281
A0A086D1L9	unreviewed	Uncharacterized protein	1492922	Gammaproteobacteria bacterium MFB021	306																A0A4R2TJD0	unreviewed	Putative membrane protein	1734049	Serpentinicella alkaliphila	261
A0A086WU25	unreviewed	Membrane protein	1526762	Vibrio sp. B183	306																A0A4R5MY13	unreviewed	Uncharacterized protein	214326	Latilactobacillus sakei subsp. sakei	298
A0A087FA43	unreviewed	Membrane protein	633150	Pseudomonas sp. 1-7	312																A0A4Y4K1E3	unreviewed	DUF368 domain-containing protein	28038	Latilactobacillus curvatus	298
A0A088QFG6	unreviewed	Uncharacterized protein	1487956	Corynebacterium sp. ATCC 6931	325																A0A508Z9F7	unreviewed	DUF368 domain-containing protein	47715	Lacticaseibacillus rhamnosus	300
A0A089ZBL6	unreviewed	Uncharacterized protein	2162	Methanobacterium formicicum	291																A0A510WLC5	unreviewed	DUF368 domain-containing protein	1582	Lactobacillus casei	300
A0A090IDN2	unreviewed	Membrane protein	80854	Moritella viscosa	305																A0A511IXJ7	unreviewed	DUF368 domain-containing protein	54062	Pediococcus parvulus	299
A0A090K1F0	unreviewed	Membrane protein	80852	Aliivibrio wodanis	306																A0A5C6USN4	unreviewed	DUF368 domain-containing protein	2600174	Bradymonadales bacterium TMQ1	409
A0A090P8F6	unreviewed	Arginine/ornithine antiporter ArcD	265668	Vibrio ponticus	215																A0A5C6WZ72	unreviewed	DUF368 domain-containing protein	2600175	Bradymonadales bacterium TMQ2	462
A0A090PEN0	unreviewed	Integral membrane protein	906888	Nonlabens ulvanivorans	339																A0A5C6XLN5	unreviewed	DUF368 domain-containing protein	2600176	Bradymonadales bacterium TMQ4	409
A0A090PEY3	unreviewed	Integral membrane protein	906888	Nonlabens ulvanivorans	325																A0A5P5Z9R2	unreviewed	DUF368 domain-containing protein	47715	Lacticaseibacillus rhamnosus	300
A0A090PVN4	unreviewed	Integral membrane protein	906888	Nonlabens ulvanivorans	136																A0A5P8QJW3	unreviewed	DUF368 domain-containing protein	83526	Companilactobacillus paralimentarius	319
A0A090PYG6	unreviewed	Integral membrane protein	906888	Nonlabens ulvanivorans	325																A0A5Q4EPX3	unreviewed	DUF368 domain-containing protein	2026777	Phycisphaeraceae bacterium	602
A0A090PZN2	unreviewed	Integral membrane protein	906888	Nonlabens ulvanivorans	177																A0A5Q8BT02	unreviewed	DUF368 domain-containing protein	1597	Lactobacillus paracasei	300
A0A090Q5A9	unreviewed	Integral membrane protein	323273	Nonlabens tegetincola	316																A0A651G8J9	unreviewed	DUF368 domain-containing protein	2026780	Planctomycetes bacterium	364
A0A090QDR0	unreviewed	Integral membrane protein	906888	Nonlabens ulvanivorans	323																A0A6B8YW75	unreviewed	Membrane protein	47714	Lacticaseibacillus paracasei subsp. paracasei	300
A0A090QE76	unreviewed	Integral membrane protein	906888	Nonlabens ulvanivorans	325																A0A6I0EZI1	unreviewed	DUF368 domain-containing protein	1482732	Alkaliphilus pronyensis	260
A0A090QM12	unreviewed	Arginine/ornithine antiporter ArcD	754436	Photobacterium aphoticum	235																A0A6L8HE09	unreviewed	DUF368 domain-containing protein	2026742	Gemmatimonadetes bacterium	439
A0A090QRR7	unreviewed	Integral membrane protein	323273	Nonlabens tegetincola	339																A0A6N2D2L4	unreviewed	DUF368 domain-containing protein	2026735	Deltaproteobacteria bacterium	468
A0A090RQD2	unreviewed	Membrane protein	1001886	Vibrio sp. C7	259																A0A6N2ENJ0	unreviewed	DUF368 domain-containing protein	2052180	Phycisphaerales bacterium	403
A0A090SDH7	unreviewed	Arginine/ornithine antiporter ArcD	990271	Vibrio variabilis	307																A0A6N3UU67	unreviewed	DUF368 domain-containing protein	142586	Eubacterium sp.	365
A0A090SMN3	unreviewed	Arginine/ornithine antiporter ArcD	990268	Vibrio maritimus	294																A0A6N4AM86	unreviewed	Uncharacterized protein	1897004	Eubacterium sp. 45_250	365
A0A090TA02	unreviewed	Arginine/ornithine antiporter ArcD	990268	Vibrio maritimus	294																A0A6N8V6Q8	unreviewed	DUF368 domain-containing protein	2026742	Gemmatimonadetes bacterium	417
A0A090V8Q5	unreviewed	Membrane protein	221126	Algibacter lectus	51																A0A6N8X225	unreviewed	DUF368 domain-containing protein	2026742	Gemmatimonadetes bacterium	422
A0A090VAQ7	unreviewed	Membrane protein	221126	Algibacter lectus	182																A0A7C6U009	unreviewed	DUF368 domain-containing protein	1879010	Firmicutes bacterium	251
A0A090VCR3	unreviewed	Integral membrane protein	221126	Algibacter lectus	339																A0A7C6U4V5	unreviewed	DUF368 domain-containing protein	1898209	Acholeplasmataceae bacterium	309
A0A090VT94	unreviewed	Membrane protein	504487	Jejuia pallidilutea	306																A0A7C6UFS9	unreviewed	DUF368 domain-containing protein	1932692	Lentisphaerae bacterium	272
A0A090W0Y2	unreviewed	Membrane protein	221126	Algibacter lectus	47																A0A7G9W8X5	unreviewed	DUF368 domain-containing protein	2731377	Alkalicella caledoniensis	258
A0A090W9S5	unreviewed	Integral membrane protein	504487	Jejuia pallidilutea	319																A0A7M1BYE4	unreviewed	DUF368 domain-containing protein	1597	Lactobacillus paracasei	300
A0A090WK25	unreviewed	Integral membrane protein	906888	Nonlabens ulvanivorans	220																A0A7S7FN50	unreviewed	DUF368 domain-containing protein	568703	Lactobacillus rhamnosus (strain ATCC 53103 / GG)	300
A0A090WMC1	unreviewed	Integral membrane protein	906888	Nonlabens ulvanivorans	325																A0A7U0P6H8	unreviewed	DUF368 domain-containing protein	113557	Lacticaseibacillus paracasei subsp. tolerans	300
A0A090WSR5	unreviewed	Integral membrane protein	221126	Algibacter lectus	339																A0A7U9NKT4	unreviewed	Uncharacterized protein	1898203	Lachnospiraceae bacterium	281
A0A090WXW6	unreviewed	Membrane protein	504487	Jejuia pallidilutea	183																A0A7X4ACD0	unreviewed	DUF368 domain-containing protein	2026742	Gemmatimonadetes bacterium	412
A0A090X5S4	unreviewed	Integral membrane protein	221126	Algibacter lectus	306																A0A7X4EFG4	unreviewed	DUF368 domain-containing protein	2026742	Gemmatimonadetes bacterium	417
A0A090YLK3	unreviewed	Uncharacterized protein	2338372	Bacillus clarus	268																A0A7X5CC87	unreviewed	DUF368 domain-containing protein	1898203	Lachnospiraceae bacterium	281
A0A091BZP5	unreviewed	Membrane protein	1302649	Tetragenococcus muriaticus PMC-11-5	301																A0A7X6ULZ8	unreviewed	DUF368 domain-containing protein	2093811	Syntrophomonadaceae bacterium	275
A0A091C088	unreviewed	Membrane protein	1302649	Tetragenococcus muriaticus PMC-11-5	217																A0A7X6ZMJ2	unreviewed	DUF368 domain-containing protein	1932692	Lentisphaerae bacterium	310
A0A091C1T8	unreviewed	Membrane protein	1302648	Tetragenococcus muriaticus 3MR10-3	242																A0A7X7HZ43	unreviewed	DUF368 domain-containing protein	1932692	Lentisphaerae bacterium	271
A0A091CC31	unreviewed	Membrane protein	1302648	Tetragenococcus muriaticus 3MR10-3	127																A0A7X7R5D9	unreviewed	DUF368 domain-containing protein	2093811	Syntrophomonadaceae bacterium	163
A0A094JG79	unreviewed	Membrane protein	1515746	Shewanella mangrovi	308																A0A7X7UPI8	unreviewed	DUF368 domain-containing protein	1898209	Acholeplasmataceae bacterium	310
A0A094RLW9	unreviewed	Uncharacterized protein	1504317	actinobacterium acMicro-4	301																A0A7X8MN92	unreviewed	DUF368 domain-containing protein	2093811	Syntrophomonadaceae bacterium	260
A0A094WHH9	unreviewed	Membrane protein	1218173	Bacillus alcalophilus ATCC 27647 = CGMCC 1.3604	274																A0A7Y3MVX0	unreviewed	DUF368 domain-containing protein	2026742	Gemmatimonadetes bacterium	353
A0A095SM94	unreviewed	Uncharacterized protein	1177154	Alcanivorax nanhaiticus	304																A0A7Y5LQM8	unreviewed	DUF368 domain-containing protein	2026763	Myxococcales bacterium	422
A0A095TKX2	unreviewed	Uncharacterized protein	1177181	Alcanivorax jadensis T9	302																A0A7Z8JIX4	unreviewed	DUF368 domain-containing protein	1597	Lactobacillus paracasei	300
A0A095XZ64	unreviewed	Membrane protein	1265313	Pseudohaliea rubra DSM 19751	323																A0A7Z8PAP0	unreviewed	DUF368 domain-containing protein	2026780	Planctomycetes bacterium	347
A0A095YNJ4	unreviewed	Uncharacterized protein	469599	Fusobacterium periodonticum 2_1_31	260																A0A7Z9KXT1	unreviewed	DUF368 domain-containing protein	2026763	Myxococcales bacterium	422
A0A098BZI2	unreviewed	Integral membrane protein	1562970	Fermentimonas caenicola	312																A0A806E8R7	unreviewed	Uncharacterized protein	998820	Lactobacillus casei (strain BD-II)	300
A0A098CWT1	unreviewed	DUF368 domain-containing protein	1363	Lactococcus garvieae	278																A0A806GEW9	unreviewed	Uncharacterized protein	1088720	Lactobacillus rhamnosus ATCC 8530	300
A0A098FNN9	unreviewed	DUF368 domain-containing protein	271420	Pseudomonas xanthomarina	311																A0A806LG98	unreviewed	Membrane protein	1446494	Lactobacillus paracasei N1115	300
A0A098LSF7	unreviewed	Integral membrane protein	504487	Jejuia pallidilutea	338																A0A826HN57	unreviewed	Uncharacterized protein	537973	Lactobacillus paracasei subsp. paracasei 8700:2	300
A0A098QWB9	unreviewed	Uncharacterized protein	1480694	Spirochaeta lutea	260																A0A829GZZ6	unreviewed	Uncharacterized protein	1256229	Lactobacillus paracasei subsp. tolerans Lpl14	300
A0A098R7G3	unreviewed	DUF368 domain-containing protein	60520	Lactiplantibacillus paraplantarum	285																A0A829TV29	unreviewed	Membrane protein	1435040	Lactobacillus paracasei NRIC 1981	300
A0A098S2Y3	unreviewed	Uncharacterized protein	1524460	Phaeodactylibacter xiamenensis	325																A0A829XM57	unreviewed	DUF368 domain-containing protein	214325	Latilactobacillus sakei subsp. carnosus	298
A0A099D9C1	unreviewed	DUF368 domain-containing protein	414996	Actinopolyspora erythraea	312																A0A832I4H2	unreviewed	DUF368 domain-containing protein	57487	Pseudothermotoga hypogea	259
A0A099DFN4	unreviewed	Membrane protein	340146	Exiguobacterium mexicanum	269																A0A832VVI7	unreviewed	DUF368 domain-containing protein	90427	Methanoculleus sp.	241
A0A099I5Q9	unreviewed	DUF368 domain-containing protein	1522	Clostridium innocuum	281																A0A833H458	unreviewed	DUF368 domain-containing protein	183	Leptonema illini	418
A0A099MHV0	unreviewed	Membrane protein	29495	Vibrio navarrensis	308																A0A839HXZ2	unreviewed	DUF368 domain-containing protein	47715	Lacticaseibacillus rhamnosus	300
A0A099RUG0	unreviewed	Membrane protein	1487922	Pseudomonas sp. HMP271	311																A0A843IZZ1	unreviewed	DUF368 domain-containing protein	2517205	Candidatus Methanomethylophilaceae archaeon	285
A0A099S406	unreviewed	Membrane protein	1487921	Clostridium sp. HMP27	267																A0A843J0H7	unreviewed	DUF368 domain-containing protein	2517205	Candidatus Methanomethylophilaceae archaeon	287
A0A099Y329	unreviewed	Conserved hypothetical membrane protein	1250005	Polaribacter sp. Hel1_85	307																A0A848XUV4	unreviewed	DUF368 domain-containing protein	2026742	Gemmatimonadetes bacterium	419
A0A099Y3I8	unreviewed	Conserved hypothetical membrane protein	1250005	Polaribacter sp. Hel1_85	335																A0A855UPA8	unreviewed	DUF368 domain-containing protein	2153229	Lactobacillus sp. DS9_6	300
A0A0A0BTH0	unreviewed	Uncharacterized protein	947969	Cellulomonas carbonis T26	338																A0A855V9C1	unreviewed	DUF368 domain-containing protein	2163181	Lactobacillus sp. DS13_6	300
A0A0A0BYC9	unreviewed	Uncharacterized protein	1386082	Cellulomonas bogoriensis 69B4 = DSM 16987	363																A0A8B2V4P0	unreviewed	DUF368 domain-containing protein	47714	Lacticaseibacillus paracasei subsp. paracasei	300
A0A0A0DGT1	unreviewed	Membrane protein	176090	Streptococcus sinensis	280																A0A8B4YDW8	unreviewed	Uncharacterized protein	47714	Lacticaseibacillus paracasei subsp. paracasei	300
A0A0A0E0R5	unreviewed	Uncharacterized protein	1329640	Alkalispirochaeta odontotermitis	322																A6TK86	unreviewed	Uncharacterized protein	293826	Alkaliphilus metalliredigens (strain QYMF)	295
A0A0A0WSR7	unreviewed	DUF368 domain-containing protein	1405	Bacillus mycoides	268																B0MN40	unreviewed	Uncharacterized protein	428128	[Eubacterium] siraeum DSM 15702	365
A0A0A0X482	unreviewed	Integral membrane protein	1539298	Treponema sp. OMZ 838	298																B1BZL8	unreviewed	Uncharacterized protein	428126	[Clostridium] spiroforme DSM 1552	281
A0A0A1GVB0	unreviewed	Membrane protein	1291742	Lactobacillus hokkaidonensis JCM 18461	275																B2A628	unreviewed	Uncharacterized protein	457570	Natranaerobius thermophilus (strain ATCC BAA-1301 / DSM 18059 / JW/NM-WN-LF)	248
A0A0A1MHD2	unreviewed	Uncharacterized protein	545501	Oceanobacillus oncorhynchi	270																C2K1N9	unreviewed	Uncharacterized protein	525361	Lactobacillus rhamnosus LMS2-1	300
A0A0A1YMV4	unreviewed	Membrane protein	1395571	Pseudomonas taeanensis MS-3	312																D4JV39	unreviewed	Predicted membrane protein	657319	[Eubacterium] siraeum 70/3	365
A0A0A2DQJ3	unreviewed	Membrane protein	99807	Corynebacterium auriscanis	320																D4MHR9	unreviewed	Predicted membrane protein	717961	[Eubacterium] siraeum V10Sc8a	365
A0A0A2GS12	unreviewed	Membrane protein	1300343	Dokdonia donghaensis DSW-1	324																F8L0M1	unreviewed	Uncharacterized protein	765952	Parachlamydia acanthamoebae (strain UV7)	411
A0A0A2GU88	unreviewed	Membrane protein	1300343	Dokdonia donghaensis DSW-1	340																H2CDF0	unreviewed	Uncharacterized protein	929563	Leptonema illini DSM 21528	418
A0A0A2TCH4	unreviewed	Membrane protein	1385514	Pontibacillus yanchengensis Y32	267																Q03AY3	unreviewed	Predicted membrane protein	321967	Lactobacillus paracasei (strain ATCC 334 / BCRC 17002 / CIP 107868 / KCTC 3260 / NRRL B-441)	300
A0A0A2V8S0	unreviewed	Membrane protein	1385513	Pontibacillus chungwhensis BH030062	267																Q38YL7	unreviewed	Hypothetical integral membrane protein	314315	Lactobacillus sakei subsp. sakei (strain 23K)	298
A0A0A5GCW8	unreviewed	Membrane protein	1385511	Pontibacillus marinus BH030004 = DSM 16465	268																R6D574	unreviewed	Uncharacterized protein	1262826	Clostridium sp. CAG:594	283
A0A0A5HSI8	unreviewed	Membrane protein	1385512	Pontibacillus litoralis JSM 072002	268																R6M5W3	unreviewed	Uncharacterized protein	1262793	Clostridium sp. CAG:302	267
A0A0A5I3Z4	unreviewed	Membrane protein	1385510	Pontibacillus halophilus JSM 076056 = DSM 19796	270																R6RSN2	unreviewed	Uncharacterized protein	1263080	Eubacterium siraeum CAG:80	365
A0A0A5JNZ8	unreviewed	Membrane protein	379097	Photobacterium sp. (strain ATCC 43367)	306																R6TE00	unreviewed	Uncharacterized protein	1262969	Staphylococcus sp. CAG:324	331
A0A0A5JYV7	unreviewed	Membrane protein	29498	Vibrio tubiashii	306																R6XRQ0	unreviewed	Uncharacterized protein	1263017	Firmicutes bacterium CAG:313	322
A0A0A6PFG2	unreviewed	Uncharacterized protein	1003181	Candidatus Thiomargarita nelsonii	302																R7R291	unreviewed	Uncharacterized protein	1262940	Roseburia sp. CAG:100	284
A0A0A6QMR1	unreviewed	Uncharacterized protein	1231241	Thermotoga sp. Mc24	262																S2N6N8	unreviewed	Putative membrane protein	1256225	Lactobacillus paracasei subsp. paracasei Lpp225	300
A0A0A6QUL0	unreviewed	Membrane protein	701175	Vibrio caribbeanicus	306																S2S6L6	unreviewed	Uncharacterized protein	1256206	Lactobacillus paracasei subsp. paracasei Lpp126	148
A0A0A6VTA0	unreviewed	Uncharacterized protein	136273	Kocuria polaris	344																U4KRE0	unreviewed	Uncharacterized protein	1318466	Acholeplasma palmae (strain ATCC 49389 / J233)	297
A0A0A6Y028	unreviewed	Uncharacterized protein	706436	Capnocytophaga sp. oral taxon 329 str. F0087	310
A0A0A7EL44	unreviewed	Membrane protein	1348114	Pseudoalteromonas piratica	315
A0A0A7FY43	unreviewed	Uncharacterized protein	1415775	Clostridium baratii str. Sullivan	298
A0A0A7K6V2	unreviewed	Membrane protein	1348584	Cellulophaga baltica 18	336
A0A0A7KBU6	unreviewed	Membrane protein	1348584	Cellulophaga baltica 18	305
A0A0A7LC61	unreviewed	Uncharacterized protein	1577791	Candidatus Methanoplasma termitum	292
A0A0A7RQA7	unreviewed	Putative membrane protein	1587550	Thermotoga sp. TBYP3.1.4.1	262
A0A0A7UWT8	unreviewed	Membrane protein	1245910	Borreliella chilensis	285
A0A0A8HSJ0	unreviewed	DUF368 domain-containing protein	1284	Staphylococcus hyicus	282
A0A0A8JM54	unreviewed	Integral membrane protein	98228	Bacillus sp. (strain OxB-1)	270
A0A0B0D9C6	unreviewed	Membrane protein	1543706	Halobacillus sp. BBL2006	271
A0A0B0IGY0	unreviewed	Membrane protein	333138	Alkalihalobacillus okhensis	280
A0A0B1RMU7	unreviewed	Membrane protein	713612	Rhodococcus sp. Chr-9	335
A0A0B3BMQ0	unreviewed	Membrane protein	706570	Pseudomonas flexibilis	313
A0A0B3WTF2	unreviewed	Membrane protein	1577792	Terrisporobacter othiniensis	308
A0A0B4EZQ4	unreviewed	Membrane protein	1226633	Fusobacterium necrophorum subsp. funduliforme B35	246
A0A0B4R7X4	unreviewed	Uncharacterized protein	1526927	Planococcus sp. PAMC 21323	277
A0A0B4XKJ7	unreviewed	Uncharacterized protein	391936	Alcanivorax pacificus W11-5	310
A0A0B5AN63	unreviewed	Uncharacterized protein	1508404	Jeotgalibacillus malaysiensis	270
A0A0B5D7B7	unreviewed	Uncharacterized protein	1223515	Corynebacterium humireducens NBRC 106098 = DSM 45392	305
A0A0B5GPX4	unreviewed	Uncharacterized protein	1592728	Haloarcula sp. CBA1115	333
A0A0B5KVZ0	unreviewed	Uncharacterized protein	126738	Thermotoga sp. RQ7	263
A0A0B5SGN1	unreviewed	DUF368 domain-containing protein	1405	Bacillus mycoides	268
A0A0B5W4R9	unreviewed	DUF368 domain-containing protein	1428	Bacillus thuringiensis	268
A0A0B6F4U3	unreviewed	Putative membrane protein	161899	Corynebacterium singulare	271
A0A0B6TFG3	unreviewed	Uncharacterized protein	1224162	Corynebacterium marinum DSM 44953	313
A0A0B6XNW1	unreviewed	DUF368 domain-containing protein	1280	Staphylococcus aureus	283
A0A0B7GLJ6	unreviewed	Uncharacterized protein	1305	Streptococcus sanguinis	282
A0A0B7H1N2	unreviewed	DUF368 domain-containing protein	162	Treponema phagedenis	281
A0A0B7HAM9	unreviewed	Uncharacterized protein	28189	Capnocytophaga cynodegmi	309
A0A0B7HB30	unreviewed	Membrane protein	28188	Capnocytophaga canimorsus	203
A0A0B7HC34	unreviewed	Uncharacterized protein	28188	Capnocytophaga canimorsus	217
A0A0B7HG48	unreviewed	Uncharacterized protein	28188	Capnocytophaga canimorsus	48
A0A0B7HH51	unreviewed	Uncharacterized protein	28188	Capnocytophaga canimorsus	71
A0A0B7HMB5	unreviewed	Uncharacterized protein	28189	Capnocytophaga cynodegmi	309
A0A0B7I375	unreviewed	Uncharacterized protein	1848903	Capnocytophaga canis	311
A0A0B7I5X0	unreviewed	Membrane protein	28188	Capnocytophaga canimorsus	344
A0A0B7I8R2	unreviewed	Uncharacterized protein	28188	Capnocytophaga canimorsus	156
A0A0B7IB16	unreviewed	Uncharacterized protein	28188	Capnocytophaga canimorsus	180
A0A0B7ID95	unreviewed	Membrane protein	28188	Capnocytophaga canimorsus	344
A0A0B7IIV1	unreviewed	Uncharacterized protein	28188	Capnocytophaga canimorsus	311
A0A0B7ILN4	unreviewed	DUF368 domain-containing protein	1848903	Capnocytophaga canis	311
A0A0B7LXZ4	unreviewed	DUF368 domain-containing protein	1313	Streptococcus pneumoniae	280
A0A0B7M194	unreviewed	DUF368 domain-containing protein	1313	Streptococcus pneumoniae	280
A0A0B8NZ12	unreviewed	Membrane protein	1481914	Vibrio ishigakensis	237
A0A0B8PF23	unreviewed	Membrane protein	1481914	Vibrio ishigakensis	140
A0A0B8PJI4	unreviewed	Membrane protein	1481914	Vibrio ishigakensis	150
A0A0B8PPK8	unreviewed	Arginine/ornithine antiporter arcD	1481926	Vibrio sp. JCM 19236	291
A0A0B8QFF6	unreviewed	Arginine/ornithine antiporter arcD	1481914	Vibrio ishigakensis	291
A0A0B8ZZN5	unreviewed	Uncharacterized protein	1703	Brevibacterium linens	335
A0A0B9G528	unreviewed	Membrane protein	1295392	Photobacterium gaetbulicola	303
A0A0C1JNI1	unreviewed	Uncharacterized protein	362787	Candidatus Protochlamydia amoebophila	389
A0A0C1JVQ6	unreviewed	Uncharacterized protein	1478174	Neochlamydia sp. TUME1	410
A0A0C1JW20	unreviewed	Uncharacterized protein	1478175	Neochlamydia sp. EPS4	434
A0A0C1M9G2	unreviewed	Membrane protein	1580	Levilactobacillus brevis	284
A0A0C1MD04	unreviewed	Membrane protein	43657	Pseudoalteromonas luteoviolacea	312
A0A0C1TW02	unreviewed	Uncharacterized protein	1418104	Clostridium argentinense CDC 2741	269
A0A0C1ZI41	unreviewed	Membrane protein	1229493	Vibrio owensii CAIM 1854 = LMG 25443	305
A0A0C2DMK8	unreviewed	Membrane protein	45670	Salinicoccus roseus	280
A0A0C2NIS7	unreviewed	Membrane protein	1461322	Vibrio renipiscarius	307
A0A0C2S0D8	unreviewed	Membrane protein	316	Pseudomonas stutzeri	311
A0A0C2S3Z2	unreviewed	Uncharacterized protein	220754	Jeotgalibacillus campisalis	270
A0A0C2W6E7	unreviewed	Uncharacterized protein	889306	Jeotgalibacillus soli	270
A0A0C2W9A6	unreviewed	Uncharacterized protein	135826	Jeotgalibacillus alimentarius	270
A0A0C3DGD6	unreviewed	Membrane protein	50718	Vibrio mytili	305
A0A0C3EHR1	unreviewed	Uncharacterized protein	866350	Halomonas sp. KHS3	319
A0A0C3LQV5	unreviewed	Membrane protein	1521167	Shewanella sp. cp20	312
A0A0C3NFN9	unreviewed	Membrane protein	1547597	Sanguibacteroides justesenii	306
A0A0C4WQW8	unreviewed	Uncharacterized protein	1328314	Azotobacter chroococcum NCIMB 8003	315
A0A0C5W1B8	unreviewed	Putative membrane protein	1445510	Gynuella sunshinyii YC6258	295
A0A0C5WF54	unreviewed	Membrane protein	1454006	Siansivirga zeaxanthinifaciens CC-SAMT-1	339
A0A0C5WLM5	unreviewed	Uncharacterized protein	658445	Photobacterium gaetbulicola Gung47	303
A0A0C5WLZ5	unreviewed	Membrane protein	1454006	Siansivirga zeaxanthinifaciens CC-SAMT-1	305
A0A0C7P5M1	unreviewed	Uncharacterized protein	1006576	Defluviitoga tunisiensis	278
A0A0D0HRW0	unreviewed	Membrane protein	669	Vibrio harveyi	305
A0A0D0JQX9	unreviewed	Membrane protein	47880	Pseudomonas fulva	309
A0A0D0RAH5	unreviewed	Contig25, whole genome shotgun sequence	1586646	Bacillus sp. L_1B0_5	268
A0A0D0RAI0	unreviewed	TWA4_scaffold00001, whole genome shotgun sequence	1392836	Lachnospiraceae bacterium TWA4	290
A0A0D0YA32	unreviewed	Contig000083, whole genome shotgun sequence	1381085	Streptococcus equi subsp. zooepidemicus Sz16	280
A0A0D1F0T2	unreviewed	Whole genome shotgun sequence	1288792	Vibrio parahaemolyticus 901128	300
A0A0D1LR35	unreviewed	Uncharacterized protein	137591	Weissella cibaria	276
A0A0D1R841	unreviewed	Contig0002, whole genome shotgun sequence	1235825	Bacillus thuringiensis Sbt003	268
A0A0D2GJV4	unreviewed	Uncharacterized protein	1429043	Dethiosulfatarculus sandiegensis	319
A0A0D3LFR8	unreviewed	Uncharacterized protein	1257021	Flammeovirgaceae bacterium 311	313
A0A0D3Q5R6	unreviewed	DUF368 domain-containing protein	1280	Staphylococcus aureus	283
A0A0D5ACT3	unreviewed	Membrane protein	1564114	Rhodococcus sp. B7740	326
A0A0D5M0V2	unreviewed	Uncharacterized protein	1504981	Halomonas sp. KO116	319
A0A0D5YNR4	unreviewed	Membrane protein	516051	Muricauda lutaonensis	306
A0A0D5YQ37	unreviewed	Membrane protein	516051	Muricauda lutaonensis	345
A0A0D6E029	unreviewed	Uncharacterized protein	297352	Lactococcus piscium MKFS47	279
A0A0D6E5B9	unreviewed	Uncharacterized protein	1610576	Halomonas sp. R57-5	319
A0A0D6JQ03	unreviewed	Uncharacterized protein	1476858	Haloferax massiliensis	332
A0A0D6TRY1	unreviewed	Membrane protein	1603293	Flavobacterium sp. 316	322
A0A0D6XQY1	unreviewed	Membrane protein	569857	Staphylococcus microti	282
A0A0D7E8U2	unreviewed	Domain of uncharacterized function (DUF368)	316	Pseudomonas stutzeri	311
A0A0D7KRU5	unreviewed	Membrane protein	1458845	Paenibacillus sp. E194	271
A0A0D7UUZ0	unreviewed	Uncharacterized protein	29570	Halomonas meridiana	321
A0A0D7W3A9	unreviewed	Membrane protein	1382798	Tamlana nanhaiensis	306
A0A0D7W3J8	unreviewed	Membrane protein	1382798	Tamlana nanhaiensis	338
A0A0D7W8Z0	unreviewed	Membrane protein	1435349	Tamlana sedimentorum	306
A0A0D7WCU3	unreviewed	Membrane protein	1435349	Tamlana sedimentorum	338
A0A0D8J694	unreviewed	DUF368 domain-containing protein	1550024	Ruthenibacterium lactatiformans	267
A0A0D8JDR5	unreviewed	Membrane protein	1544798	Draconibacterium sediminis	311
A0A0D8P3Z8	unreviewed	DUF368 domain-containing protein	56192	Photobacterium iliopiscarium	305
A0A0D9APY3	unreviewed	Membrane protein	316	Pseudomonas stutzeri	311
A0A0E0VMA9	unreviewed	Integral membrane protein	1155084	Staphylococcus aureus subsp. aureus 71193	283
A0A0E1EQL3	unreviewed	Membrane protein	1437007	Streptococcus pyogenes STAB902	280
A0A0E1MQG3	unreviewed	DUF368 domain-containing protein	1396	Bacillus cereus	268
A0A0E1VG77	unreviewed	Uncharacterized protein	525376	Staphylococcus epidermidis W23144	286
A0A0E1VKY5	unreviewed	Uncharacterized protein	450394	Staphylococcus aureus subsp. aureus USA300_TCH959	283
A0A0E1X9H6	unreviewed	Uncharacterized protein	548470	Staphylococcus aureus subsp. aureus MN8	280
A0A0E2EAB3	unreviewed	Uncharacterized protein	999426	Treponema denticola AL-2	253
A0A0E2EIC6	unreviewed	Uncharacterized protein	999432	Treponema denticola H-22	253
A0A0E2HC85	unreviewed	Membrane protein	999408	[Clostridium] clostridioforme 90A8	281
A0A0E2HMG3	unreviewed	Uncharacterized protein	999408	[Clostridium] clostridioforme 90A8	272
A0A0E2J8D6	unreviewed	Uncharacterized protein	1095731	Streptococcus intermedius SK54 = ATCC 27335	280
A0A0E2P3N8	unreviewed	Membrane protein	1415759	Streptococcus pseudopneumoniae 22725	280
A0A0E2UDJ7	unreviewed	DUF368 domain-containing protein	1348	Streptococcus parauberis	280
A0A0E2V325	unreviewed	Membrane protein	1441737	Fusobacterium necrophorum DJ-2	247
A0A0E3N7M7	unreviewed	Membrane protein	65058	Corynebacterium ulcerans	313
A0A0E3ZDB2	unreviewed	Membrane protein	400092	Pontibacter korlensis	314
A0A0E4FPD4	unreviewed	Putative membrane protein	1307833	Tannerella forsythia KS16	310
A0A0E4H5P2	unreviewed	Membrane protein	1608583	Streptococcus varani	280
A0A0E9LSX7	unreviewed	Membrane protein	1236989	Geofilum rubicundum JCM 15548	287
A0A0F0CD25	unreviewed	Uncharacterized protein	1609975	Clostridium sp. FS41	292
A0A0F0CFI3	unreviewed	Uncharacterized protein	1609975	Clostridium sp. FS41	270
A0A0F2CHU2	unreviewed	Uncharacterized protein	1302	Streptococcus gordonii	280
A0A0F2CQK3	unreviewed	Uncharacterized protein	45634	Streptococcus cristatus	280
A0A0F2D664	unreviewed	Uncharacterized protein	1891914	Streptococcus oralis subsp. oralis	281
A0A0F2DGF1	unreviewed	Uncharacterized protein	28037	Streptococcus mitis	280
A0A0F2DM03	unreviewed	Uncharacterized protein	28037	Streptococcus mitis	280
A0A0F2DMP7	unreviewed	Uncharacterized protein	1891914	Streptococcus oralis subsp. oralis	281
A0A0F2DZ33	unreviewed	Uncharacterized protein	68892	Streptococcus infantis	280
A0A0F2E0W2	unreviewed	DUF368 domain-containing protein	1077464	Streptococcus oralis subsp. tigurinus	280
A0A0F2I4I4	unreviewed	Membrane protein	1616781	Vibrio sp. S234-5	308
A0A0F2NW80	unreviewed	Membrane protein	1629721	Flavobacteriales bacterium BRH_c54	307
A0A0F2P6H0	unreviewed	Uncharacterized protein	1629722	Gammaproteobacteria bacterium BRH_c0	317
A0A0F2R0Y1	unreviewed	Membrane protein	1629711	Pseudomonas sp. BRH_c35	311
A0A0F3FLQ8	unreviewed	Membrane protein	1561	Clostridium baratii	298
A0A0F3G7N3	unreviewed	DUF368 domain-containing protein	301	Pseudomonas oleovorans	312
A0A0F3H1W4	unreviewed	Uncharacterized protein	68892	Streptococcus infantis	280
A0A0F3HS24	unreviewed	Integral membrane protein	1302	Streptococcus gordonii	280
A0A0F3RV82	unreviewed	Membrane protein	216463	Levilactobacillus spicheri	269
A0A0F4NG83	unreviewed	Membrane protein	579748	Vibrio galatheae	306
A0A0F4P240	unreviewed	Membrane protein	170651	Vibrio neptunius	306
A0A0F4P6Q1	unreviewed	DUF368 domain-containing protein	43662	Pseudoalteromonas piscicida	311
A0A0F4QK42	unreviewed	Membrane protein	43658	Pseudoalteromonas rubra	317
A0A0F4QTL2	unreviewed	Membrane protein	579484	Marinomonas sp. S3726	312
A0A0F4W005	unreviewed	Uncharacterized protein	1523154	Clostridium sp. IBUN125C	268
A0A0F4W5K6	unreviewed	Membrane protein	1523154	Clostridium sp. IBUN125C	296
A0A0F4W5W6	unreviewed	Membrane protein	1523155	Clostridium sp. IBUN22A	296
A0A0F4WP43	unreviewed	Putative ABC transporter, periplasmic solute-binding protein	1523156	Clostridium sp. IBUN13A	268
A0A0F4WPU2	unreviewed	Uncharacterized protein	1523156	Clostridium sp. IBUN13A	296
A0A0F4WT96	unreviewed	Uncharacterized protein	1523155	Clostridium sp. IBUN22A	268
A0A0F5AMB2	unreviewed	Membrane protein	1406902	Salinivibrio sp. KP-1	309
A0A0F5HRC8	unreviewed	Integral membrane protein	1221996	Quasibacillus thermotolerans	270
A0A0F5ISA4	unreviewed	Uncharacterized protein	1203610	Parabacteroides gordonii MS-1 = DSM 23371	303
A0A0F5IYY2	unreviewed	Uncharacterized protein	1078087	Parabacteroides sp. HGS0025	303
A0A0F5J7H3	unreviewed	Uncharacterized protein	927665	Parabacteroides goldsteinii DSM 19448 = WAL 12034	303
A0A0F5RS50	unreviewed	Integral membrane protein	1565146	Bacillus sp. UMTAT18	268
A0A0F5VC43	unreviewed	Membrane protein	265726	Photobacterium halotolerans	303
A0A0F5ZUX7	unreviewed	Membrane protein	1581149	Grimontia sp. AD028	307
A0A0F6AA33	unreviewed	Uncharacterized protein	1129367	Pseudoalteromonas luteoviolacea S4054	312
A0A0F6AKU6	unreviewed	Uncharacterized protein	126740	Thermotoga sp. (strain RQ2)	262
A0A0F6FWI5	unreviewed	DUF368 domain-containing protein	29339	Bacillus thuringiensis subsp. kurstaki	268
A0A0F6MRA8	unreviewed	Uncharacterized protein	999434	Treponema denticola OTK	248
A0A0F6QVW3	unreviewed	Membrane protein	161896	Corynebacterium camporealensis	277
A0A0F6QZD2	unreviewed	Putative membrane protein	35755	Corynebacterium kutscheri	323
A0A0F6SR47	unreviewed	Membrane protein	92706	[Brevibacterium] flavum	326
A0A0F7FU78	unreviewed	Uncharacterized protein	408015	Streptomyces xiamenensis	320
A0A0F7HJN7	unreviewed	Membrane protein	407035	Salinicoccus halodurans	280
A0A0F7M5W2	unreviewed	Putative membrane protein	1620392	Spongiibacter sp. IMCC21906	306
A0A0F7PF99	unreviewed	Uncharacterized protein	1604004	Halanaeroarchaeum sulfurireducens	311
A0A0F7R4G9	unreviewed	Integral Membrane protein	1392	Bacillus anthracis	274
A0A0F9B7V2	unreviewed	Uncharacterized protein	412755	marine sediment metagenome	101
A0A0F9FFE9	unreviewed	Uncharacterized protein	412755	marine sediment metagenome	129
A0A0F9GJE2	unreviewed	Uncharacterized protein	412755	marine sediment metagenome	286
A0A0F9HTS9	unreviewed	Uncharacterized protein	412755	marine sediment metagenome	345
A0A0F9S6N3	unreviewed	Uncharacterized protein	412755	marine sediment metagenome	304
A0A0F9V3T8	unreviewed	Uncharacterized protein	412755	marine sediment metagenome	304
A0A0F9VCZ3	unreviewed	Uncharacterized protein	412755	marine sediment metagenome	294
A0A0F9W3R0	unreviewed	Uncharacterized protein	412755	marine sediment metagenome	287
A0A0F9WAL8	unreviewed	Uncharacterized protein	412755	marine sediment metagenome	319
A0A0F9XGN0	unreviewed	Uncharacterized protein	412755	marine sediment metagenome	312
A0A0F9XKT5	unreviewed	Uncharacterized protein	412755	marine sediment metagenome	320
A0A0G1VEY1	unreviewed	Uncharacterized protein	1619071	Candidatus Saccharibacteria bacterium GW2011_GWC2_48_9	383
A0A0G2ZDW9	unreviewed	Uncharacterized protein	1330330	Kosmotoga pacifica	269
A0A0G3H1W2	unreviewed	Putative membrane protein	571915	Corynebacterium mustelae	310
A0A0G3HBV6	unreviewed	Putative membrane protein	136857	Corynebacterium testudinoris	324
A0A0G3WAR3	unreviewed	Uncharacterized protein	84022	Clostridium aceticum	258
A0A0G4K8R0	unreviewed	Uncharacterized protein	381802	Brachyspira suanatina	264
A0A0G4K925	unreviewed	Membrane protein	381802	Brachyspira suanatina	285
A0A0G8BX52	unreviewed	Uncharacterized protein	1890302	Bacillus wiedmannii	268
A0A0G8D7Y4	unreviewed	DUF368 domain-containing protein	1396	Bacillus cereus	268
A0A0G8EEK0	unreviewed	DUF368 domain-containing protein	1396	Bacillus cereus	268
A0A0G8EYY6	unreviewed	DUF368 domain-containing protein	1396	Bacillus cereus	268
A0A0G8G4Y6	unreviewed	Uncharacterized protein	1623	Ligilactobacillus ruminis	289
A0A0G9FB37	unreviewed	DUF368 domain-containing protein	1590	Lactiplantibacillus plantarum	285
A0A0G9L8Z8	unreviewed	Membrane protein	1667357	Clostridium sp. C8	265
A0A0H0YQW2	unreviewed	Membrane protein	1582	Lactobacillus casei	301
A0A0H1R9Q8	unreviewed	Uncharacterized protein	1550566	Methanoculleus sediminis	291
A0A0H2N194	unreviewed	Membrane protein	1647102	Vibrio sp. VPAP30	306
A0A0H2SGU5	unreviewed	Uncharacterized protein	1428448	Marinitoga sp. 1155	258
A0A0H2SX84	unreviewed	Uncharacterized protein	1428449	Marinitoga sp. 1197	258
A0A0H2UPQ1	unreviewed	Uncharacterized protein	170187	Streptococcus pneumoniae serotype 4 (strain ATCC BAA-334 / TIGR4)	280
A0A0H2UXY4	unreviewed	Uncharacterized protein	198466	Streptococcus pyogenes serotype M3 (strain ATCC BAA-595 / MGAS315)	280
A0A0H2VFC3	unreviewed	Uncharacterized protein	176280	Staphylococcus epidermidis (strain ATCC 12228 / FDA PCI 1200)	286
A0A0H2WZB9	unreviewed	Uncharacterized protein	93062	Staphylococcus aureus (strain COL)	283
A0A0H2XFX4	unreviewed	Putative membrane protein	367830	Staphylococcus aureus (strain USA300)	283
A0A0H2YPI0	unreviewed	Putative membrane protein	195103	Clostridium perfringens (strain ATCC 13124 / DSM 756 / JCM 1290 / NCIMB 6125 / NCTC 8237 / Type A)	301
A0A0H2ZQS6	unreviewed	Membrane protein, putative	373153	Streptococcus pneumoniae serotype 2 (strain D39 / NCTC 7466)	280
A0A0H3ADN3	unreviewed	Putative membrane protein	345073	Vibrio cholerae serotype O1 (strain ATCC 39541 / Classical Ogawa 395 / O395)	308
A0A0H3BIX0	unreviewed	Uncharacterized protein	455434	Treponema pallidum subsp. pallidum (strain SS14)	337
A0A0H3BZF3	unreviewed	Uncharacterized protein	471876	Streptococcus pyogenes serotype M49 (strain NZ131)	280
A0A0H3C2M6	unreviewed	Putative membrane protein	445985	Borrelia burgdorferi (strain ZS7)	285
A0A0H3JKD5	unreviewed	Uncharacterized protein	158879	Staphylococcus aureus (strain N315)	283
A0A0H3JWF7	unreviewed	Uncharacterized protein	196620	Staphylococcus aureus (strain MW2)	283
A0A0H3JYF2	unreviewed	Uncharacterized protein	158878	Staphylococcus aureus (strain Mu50 / ATCC 700699)	283
A0A0H3KBN8	unreviewed	DUF368 domain-containing protein	426430	Staphylococcus aureus (strain Newman)	283
A0A0H3MTU8	unreviewed	Putative membrane protein	568814	Streptococcus suis (strain BM407)	280
A0A0H3Q6E4	unreviewed	Membrane protein	417400	Vibrio cholerae B33	308
A0A0H3YSM3	unreviewed	Uncharacterized protein	316	Pseudomonas stutzeri	223
A0A0H4HZP2	unreviewed	Membrane protein	330734	Marinobacter psychrophilus	329
A0A0H4LPI2	unreviewed	Membrane protein	1612	Companilactobacillus farciminis	281
A0A0H4P9F9	unreviewed	Putative membrane protein	320787	Cyclobacterium amurskyense	311
A0A0H5E7X5	unreviewed	Conserved putative membrane protein	483423	Estrella lausannensis	387
A0A0H5SGW1	unreviewed	Putative membrane protein	1564487	Herbinix hemicellulosilytica	285
A0A0I9VZP7	unreviewed	Membrane protein	1619235	Pseudomonas sp. BICA1-14	311
A0A0J1BA44	unreviewed	Membrane protein	595434	Rhodopirellula islandica	338
A0A0J1BNG1	unreviewed	Uncharacterized protein	1660349	Kocuria sp. SM24M-10	304
A0A0J1FZ17	unreviewed	Uncharacterized protein	1504536	Robinsoniella sp. RHS	266
A0A0J1GJE9	unreviewed	Membrane protein	754436	Photobacterium aphoticum	303
A0A0J1GX18	unreviewed	Membrane protein	1195763	Photobacterium aquae	303
A0A0J1H8P8	unreviewed	Membrane protein	320778	Photobacterium ganghwense	303
A0A0J1HQ38	unreviewed	Membrane protein	1392	Bacillus anthracis	268
A0A0J5GWK1	unreviewed	Membrane protein	1665556	Bacillus sp. LL01	278
A0A0J6CR72	unreviewed	Uncharacterized protein	328812	Parabacteroides goldsteinii	303
A0A0J6D5D6	unreviewed	Membrane protein	157733	Alkalihalobacillus macyae	277
A0A0J6L614	unreviewed	Membrane protein	1628206	Bacillus sp. LK2	268
A0A0J6WY14	unreviewed	Membrane protein	1122219	Megasphaera cerevisiae DSM 20462	271
A0A0J7A555	unreviewed	DUF368 domain-containing protein	1890302	Bacillus wiedmannii	268
A0A0J7D196	unreviewed	Membrane protein	1396	Bacillus cereus	268
A0A0J7H0C9	unreviewed	DUF368 domain-containing protein	1396	Bacillus cereus	268
A0A0J7J5W3	unreviewed	Putative membrane protein	1658765	Marinobacter subterrani	327
A0A0J8GBB7	unreviewed	Uncharacterized protein	1430899	Listeria fleischmannii 1991	269
A0A0J8GRE3	unreviewed	Membrane protein	1513271	Catenovulum maritimum	314
A0A0J9BVN7	unreviewed	Uncharacterized protein	742734	[Clostridium] citroniae WAL-19142	292
A0A0J9C1H9	unreviewed	Uncharacterized protein	742734	[Clostridium] citroniae WAL-19142	270
A0A0K0G874	unreviewed	Membrane protein	1637974	Bacilli bacterium VT-13-104	270
A0A0K0QJQ4	unreviewed	DUF368 domain-containing protein	1428	Bacillus thuringiensis	268
A0A0K1A2G8	unreviewed	Uncharacterized protein	1295	Staphylococcus schleiferi	283
A0A0K1ITD2	unreviewed	DUF368 family protein	35746	Haloferax gibbonsii	322
A0A0K1UDF3	unreviewed	Membrane protein	1671721	Marinobacter sp. CP1	329
A0A0K1XBQ0	unreviewed	Uncharacterized protein	1697053	Oblitimonas alkaliphila	314
A0A0K2H1E6	unreviewed	Membrane protein	1408189	Corynebacterium lactis RW2-5	321
A0A0K2LAN5	unreviewed	Uncharacterized protein	1074467	Companilactobacillus heilongjiangensis	283
A0A0K2X056	unreviewed	Predicted membrane protein	43770	Corynebacterium striatum	278
A0A0K6IJ55	unreviewed	Uncharacterized membrane protein	1137284	Marinomonas fungiae	314
A0A0K8R1G6	unreviewed	Uncharacterized membrane protein	1688776	Bacteroidales bacterium 6E	310
A0A0K9GJ20	unreviewed	Membrane protein	1679169	Bacillus sp. FJAT-27916	274
A0A0K9UWK9	unreviewed	Membrane protein	412614	Vibrio cholerae 2740-80	303
A0A0L0BF68	unreviewed	Uncharacterized protein	1681197	Arthrobacter sp. RIT-PI-e	367
A0A0L0QSU5	unreviewed	Membrane protein	1473	Virgibacillus pantothenticus	270
A0A0L1L4D9	unreviewed	Membrane protein	136468	Vibrio lentus	306
A0A0L7YSQ7	unreviewed	Membrane protein	663	Vibrio alginolyticus	306
A0A0L8ANZ7	unreviewed	Membrane protein	1566026	Roseivirga seohaensis subsp. aquiponti	312
A0A0L8V9J3	unreviewed	Uncharacterized protein	1409788	Sunxiuqinia dokdonensis	311
A0A0L9Y5X1	unreviewed	DUF368 domain-containing protein	1491	Clostridium botulinum	296
A0A0M0AEA3	unreviewed	DUF368 domain-containing protein	1491	Clostridium botulinum	296
A0A0M0HN11	unreviewed	Uncharacterized protein	693	Vibrio nereis	306
A0A0M0I3M6	unreviewed	Uncharacterized protein	171383	Vibrio hepatarius	306
A0A0M0KKX4	unreviewed	Uncharacterized protein	136160	Alkalihalobacillus okuhidensis	278
A0A0M1VSI2	unreviewed	Uncharacterized protein	469606	Fusobacterium nucleatum subsp. vincentii 4_1_13	260
A0A0M2AXU4	unreviewed	Uncharacterized protein	1244151	Enterococcus faecium OC2A-1	286
A0A0M2CR70	unreviewed	Uncharacterized protein	1292021	Kocuria sp. UCD-OTCP	348
A0A0M2NN91	unreviewed	Membrane protein	45972	Staphylococcus pasteuri	286
A0A0M2NZP7	unreviewed	Membrane protein	74704	Staphylococcus cohnii subsp. cohnii	283
A0A0M2SG05	unreviewed	Membrane protein	1408103	Mesobacillus campisalis	271
A0A0M2SGP7	unreviewed	Membrane protein	1432562	Salinicoccus sediminis	280
A0A0M2V0L0	unreviewed	Membrane protein	336831	Arsukibacterium ikkense	296
A0A0M2VDM1	unreviewed	Membrane protein	1632859	Arsukibacterium sp. MJ3	296
A0A0M2XB11	unreviewed	Membrane protein	38301	Corynebacterium minutissimum	271
A0A0M2XK06	unreviewed	Membrane protein	1725	Corynebacterium xerosis	312
A0A0M3DI94	unreviewed	Membrane protein	1629550	Paraclostridium benzoelyticum	296
A0A0M3Q9J8	unreviewed	Uncharacterized protein	931089	Corynebacterium deserti GIMN1.010	329
A0A0M4GJF1	unreviewed	Uncharacterized protein	1705617	Capnocytophaga sp. oral taxon 323	311
A0A0M4JV12	unreviewed	Uncharacterized protein	28037	Streptococcus mitis	280
A0A0M4SPS9	unreviewed	Uncharacterized protein	76859	Fusobacterium nucleatum subsp. animalis	258
A0A0M4SX49	unreviewed	Uncharacterized protein	45610	Psychrobacter urativorans	333
A0A0M6WD98	unreviewed	DUF368 domain-containing protein	360807	Roseburia inulinivorans	291
A0A0M8MND0	unreviewed	Membrane protein	84292	Microbacterium chocolatum	336
A0A0M8YD63	unreviewed	Uncharacterized protein	1519494	Nocardiopsis sp. NRRL B-16309	309
A0A0M9AP53	unreviewed	Uncharacterized protein	1765655	Halorubrum tropicale	314
A0A0M9CET6	unreviewed	Uncharacterized protein	1300348	Polaribacter dokdonensis DSW-5	292
A0A0M9UDI9	unreviewed	Putative membrane protein	872965	Ardenticatena maritima	329
A0A0N0CEI0	unreviewed	Membrane protein	1300348	Polaribacter dokdonensis DSW-5	336
A0A0N0DJ15	unreviewed	Membrane protein	48408	Photobacterium leiognathi subsp. mandapamensis	306
A0A0N0DPK4	unreviewed	DUF368 domain-containing protein	1307	Streptococcus suis	280
A0A0N0M851	unreviewed	Membrane protein	405946	Oceanobacillus caeni	270
A0A0N0U8Y2	unreviewed	DUF368 domain-containing protein	1705562	Haloarcula rubripromontorii	336
A0A0N0VBU8	unreviewed	Uncharacterized protein	1307	Streptococcus suis	280
A0A0N0VN11	unreviewed	Membrane protein	1643452	Bacillus sp. CHD6a	278
A0A0N1CTX9	unreviewed	Uncharacterized protein	1690244	Enterococcus sp. RIT-PI-f	280
A0A0N8WFF5	unreviewed	Membrane protein	346185	Muricauda eckloniae	345
A0A0N9YP27	unreviewed	Uncharacterized protein	137591	Weissella cibaria	284
A0A0P0CNG1	unreviewed	Uncharacterized protein	1736674	Algibacter alginicilyticus	339
A0A0P0CVD3	unreviewed	Uncharacterized protein	1736674	Algibacter alginicilyticus	306
A0A0P0GV99	unreviewed	DUF368 domain-containing protein	246787	Bacteroides cellulosilyticus	302
A0A0P0N8I7	unreviewed	DUF368 domain-containing protein	1328	Streptococcus anginosus	280
A0A0P6S6T9	unreviewed	Uncharacterized protein	119224	Streptococcus phocae	280
A0A0P6X5Q2	unreviewed	Uncharacterized protein	360411	Bellilinea caldifistulae	325
A0A0P7AVV6	unreviewed	Integral membrane protein	1300341	Croceitalea dokdonensis DOKDO 023	291
A0A0P7AYF4	unreviewed	Integral membrane protein	1300341	Croceitalea dokdonensis DOKDO 023	320
A0A0P7DIS1	unreviewed	DUF368 domain-containing protein	663	Vibrio alginolyticus	305
A0A0P7E5Z4	unreviewed	Uncharacterized protein	1716176	Cobetia sp. UCD-24C	304
A0A0P7G6G2	unreviewed	Uncharacterized protein	1732020	Arthrobacter sp. Edens01	319
A0A0P7HB70	unreviewed	Uncharacterized protein	699431	Halolamina pelagica	312
A0A0P7X564	unreviewed	Putative membrane protein	1479237	Marinobacter sp. HL-58	323
A0A0P7XUG1	unreviewed	Putative membrane protein	1298881	Idiomarinaceae bacterium HL-53	292
A0A0P7Y000	unreviewed	Putative membrane protein	1305737	Algoriphagus marincola HL-49	310
A0A0P7Z6F1	unreviewed	DUF368 domain membrane protein	1666909	Bacteroidetes bacterium HLUCCA01	387
A0A0P8AYX2	unreviewed	Putative membrane protein	1479235	Halomonas sp. HL-48	323
A0A0P8BJ99	unreviewed	Putative membrane protein	1305731	Marinobacter excellens HL-55	325
A0A0P9FHF1	unreviewed	Uncharacterized protein	1710354	Pseudoalteromonas sp. P1-9	315
A0A0Q0GGG9	unreviewed	Uncharacterized protein	1723761	Shewanella sp. P1-14-1	294
A0A0Q0PID9	unreviewed	Membrane protein	1481663	Vibrio metoecus	303
A0A0Q0W376	unreviewed	Uncharacterized protein	1735327	Methanolinea sp. SDB	299
A0A0Q0Z3H8	unreviewed	Uncharacterized protein	1544416	Corynebacterium oculi	297
A0A0Q1AIF6	unreviewed	Uncharacterized protein	1544413	Corynebacterium lowii	284
A0A0Q1BSB8	unreviewed	Membrane protein	1453349	Nonlabens sp. YIK11	339
A0A0Q1H4Y2	unreviewed	Membrane protein	346185	Muricauda eckloniae	305
A0A0Q1HIK6	unreviewed	Membrane protein	1453349	Nonlabens sp. YIK11	319
A0A0Q2N7E4	unreviewed	Uncharacterized protein	29494	Vibrio furnissii	306
A0A0Q3EQ89	unreviewed	Uncharacterized protein	37923	Rothia kristinae	312
A0A0Q4AZD5	unreviewed	Uncharacterized protein	1702214	Candidatus [Bacteroides] periocalifornicus	295
A0A0Q4B1N2	unreviewed	Uncharacterized protein	1713725	Methanomassiliicoccales archaeon RumEn M2	284
A0A0Q4DSB7	unreviewed	Uncharacterized protein	1735677	Microbacterium sp. Leaf203	307
A0A0Q4T6X8	unreviewed	Uncharacterized protein	1736239	Pseudomonas sp. Leaf83	312
A0A0Q9XP37	unreviewed	Membrane protein	1667172	Staphylococcus sp. NAM3COL9	281
A0A0Q9YF26	unreviewed	Membrane protein	480284	Virgibacillus soli	277
A0A0Q9ZA12	unreviewed	Uncharacterized protein	270918	Salegentibacter mishustinae	341
A0A0Q9ZH21	unreviewed	Uncharacterized protein	270918	Salegentibacter mishustinae	312
A0A0Q9ZSN1	unreviewed	Uncharacterized protein	1699621	Psychrobacter sp. P11F6	331
A0A0Q9ZSQ2	unreviewed	Uncharacterized protein	1699623	Psychrobacter sp. P11G3	331
A0A0R1ETH6	unreviewed	Membrane protein	1423816	Lactobacillus zeae DSM 20178 = KCTC 3804	301
A0A0R1GT08	unreviewed	Putative integral membrane protein	1423722	Amylolactobacillus amylotrophicus DSM 20534	271
A0A0R1GZI0	unreviewed	Integral membrane protein	1267003	Lactobacillus parabrevis ATCC 53295	276
A0A0R1JB64	unreviewed	Integral membrane protein	1423811	Lactobacillus tucceti DSM 20183	284
A0A0R1JQ97	unreviewed	Uncharacterized protein	1423773	Lactobacillus namurensis DSM 19117	269
A0A0R1JU43	unreviewed	Uncharacterized protein	1291734	Lactobacillus nasuensis JCM 17158	271
A0A0R1K841	unreviewed	Integral membrane protein	1423775	Lactobacillus nodensis DSM 19682 = JCM 14932 = NBRC 107160	285
A0A0R1L1Y4	unreviewed	Integral membrane protein	1423819	Lactobacillus koreensis JCM 16448	276
A0A0R1LRP8	unreviewed	Uncharacterized protein	1423715	Lactobacillus acidifarinae DSM 19394	284
A0A0R1N7L8	unreviewed	Membrane protein	1423792	Lactobacillus perolens DSM 12744	307
A0A0R1Q3I4	unreviewed	Uncharacterized protein	1423769	Lactobacillus manihotivorans DSM 13343 = JCM 12514	273
A0A0R1QDP4	unreviewed	Uncharacterized protein	1423770	Lactobacillus mindensis DSM 14500	283
A0A0R1R100	unreviewed	Integral membrane protein	1423805	Lactobacillus spicheri DSM 15429	269
A0A0R1REV6	unreviewed	Putative integral membrane protein	1423778	Lactobacillus oligofermentans DSM 15707 = LMG 22743	264
A0A0R1ULV7	unreviewed	Uncharacterized protein	1423753	Lactobacillus hammesii DSM 16381	285
A0A0R1VSB9	unreviewed	Putative integral membrane protein	1423735	Lactobacillus concavus DSM 17758	279
A0A0R1VWZ8	unreviewed	Uncharacterized protein	1423807	Lactobacillus suebicus DSM 5007 = KCTC 3549	275
A0A0R1WF66	unreviewed	Uncharacterized protein	1423774	Lactobacillus nantensis DSM 16982	283
A0A0R1X6J6	unreviewed	Uncharacterized protein	1122147	Lactobacillus harbinensis DSM 16991	310
A0A0R1YMJ8	unreviewed	DUF368 domain-containing protein	1423721	Amylolactobacillus amylophilus DSM 20533 = JCM 1125	271
A0A0R2A3C3	unreviewed	Uncharacterized protein	1423813	Lactobacillus vaccinostercus DSM 20634	282
A0A0R2B5P4	unreviewed	Membrane protein	1423727	Lactobacillus brantae DSM 23927	295
A0A0R2BLP2	unreviewed	Putative integral membrane protein	1423738	Lapidilactobacillus dextrinicus DSM 20335	271
A0A0R2DMG2	unreviewed	Uncharacterized protein	1423803	Lactobacillus senmaizukei DSM 21775 = NBRC 103853	285
A0A0R2DS73	unreviewed	Putative integral membrane protein	1423744	Holzapfelia floricola DSM 23037 = JCM 16512	270
A0A0R2FCG0	unreviewed	Uncharacterized protein	1423730	Lactobacillus camelliae DSM 22697 = JCM 13995	297
A0A0R2HQJ0	unreviewed	Membrane protein	1449336	Carnobacterium divergens DSM 20623	306
A0A0R2JKZ2	unreviewed	Integral membrane protein	1616	Weissella kandleri	273
A0A0R2LGM8	unreviewed	Uncharacterized protein	993692	Companilactobacillus kimchiensis	283
A0A0R2LQX5	unreviewed	Integral membrane protein	616990	Levilactobacillus paucivorans	276
A0A0R2M3K8	unreviewed	Uncharacterized protein	942150	Lactiplantibacillus xiangfangensis	285
A0A0R2NTT9	unreviewed	Uncharacterized protein	1413187	Lactobacillus fabifermentans DSM 21115	285
A0A0R2PB48	unreviewed	Uncharacterized protein	1655567	SAR86 cluster bacterium BACL1 MAG-120507-bin14	239
A0A0R2PUG5	unreviewed	Uncharacterized protein	1655571	SAR86 cluster bacterium BACL1 MAG-120920-bin57	239
A0A0R2R7C8	unreviewed	Uncharacterized protein	1655558	Cryomorphaceae bacterium BACL7 MAG-120910-bin2	284
A0A0R2RZS6	unreviewed	Uncharacterized protein	1655592	Cryomorphaceae bacterium BACL21 MAG-121220-bin10	337
A0A0R2RZV0	unreviewed	Uncharacterized protein	1655592	Cryomorphaceae bacterium BACL21 MAG-121220-bin10	320
A0A0R2S808	unreviewed	Uncharacterized protein	1655577	OM182 bacterium BACL3 MAG-120507-bin80	323
A0A0R2SKW7	unreviewed	Uncharacterized protein	1655594	Cryomorphaceae bacterium BACL23 MAG-120924-bin60	281
A0A0R2SL00	unreviewed	Uncharacterized protein	1655602	Actinobacteria bacterium BACL2 MAG-120920-bin34	292
A0A0R2SZ14	unreviewed	Uncharacterized protein	1655593	OM182 bacterium BACL3 MAG-120619-bin3	323
A0A0R2SZL5	unreviewed	Uncharacterized protein	1655554	Polaribacter sp. BACL8 MAG-120531-bin13	337
A0A0R2T5M0	unreviewed	Uncharacterized protein	1655554	Polaribacter sp. BACL8 MAG-120531-bin13	307
A0A0R2TB21	unreviewed	Uncharacterized protein	1655580	OM182 bacterium BACL3 MAG-120920-bin41	278
A0A0R2TGP2	unreviewed	Uncharacterized protein	1655595	Cryomorphaceae bacterium BACL7 MAG-121220-bin83	284
A0A0R2THB7	unreviewed	Uncharacterized protein	1655598	Cryomorphaceae bacterium BACL29 MAG-121220-bin8	335
A0A0R2TPC4	unreviewed	Uncharacterized protein	1655598	Cryomorphaceae bacterium BACL29 MAG-121220-bin8	308
A0A0R2UAV6	unreviewed	Uncharacterized protein	1655626	SAR92 bacterium BACL26 MAG-121220-bin70	308
A0A0R2UF88	unreviewed	Uncharacterized protein	1655612	SAR86 cluster bacterium BACL1 MAG-120820-bin45	239
A0A0R2UPM0	unreviewed	Uncharacterized protein	1655611	SAR86 cluster bacterium BACL1 MAG-120619-bin26	239
A0A0R2V0C0	unreviewed	Uncharacterized protein	1655627	Cryomorphaceae bacterium BACL18 MAG-120507-bin74	293
A0A0R2VHL2	unreviewed	Uncharacterized protein	1655599	Sphingobacteriales bacterium BACL12 MAG-120802-bin5	310
A0A0R2VPP1	unreviewed	Uncharacterized protein	1655600	Sphingobacteriales bacterium BACL12 MAG-120813-bin55	310
A0A0R2WBU6	unreviewed	Uncharacterized protein	1655625	SAR92 bacterium BACL16 MAG-120619-bin48	316
A0A0R2WTB8	unreviewed	Uncharacterized protein	1655632	OM182 bacterium BACL3 MAG-120924-bin41	323
A0A0R2WUM9	unreviewed	Uncharacterized protein	1655633	Actinobacteria bacterium BACL2 MAG-120507-bin38	195
A0A0R2X1V8	unreviewed	Uncharacterized protein	1655630	Cryomorphaceae bacterium BACL22 MAG-120619-bin32	307
A0A0R2XQ87	unreviewed	Uncharacterized protein	1655628	OM182 bacterium BACL3 MAG-120531-bin86	323
A0A0S1SAU4	unreviewed	Membrane protein	1453352	Sediminicola sp. YIK13	307
A0A0S1SAV1	unreviewed	Membrane protein	1453352	Sediminicola sp. YIK13	339
A0A0S1YS75	unreviewed	Uncharacterized protein	76857	Fusobacterium nucleatum subsp. polymorphum	260
A0A0S2I393	unreviewed	Uncharacterized protein	1307839	Salinivirga cyanobacteriivorans	307
A0A0S2K0B7	unreviewed	Membrane protein	161398	Pseudoalteromonas phenolica	311
A0A0S2KDK0	unreviewed	Membrane protein	1249552	Pseudohongiella spirulinae	291
A0A0S2ZG94	unreviewed	Uncharacterized protein	1307444	Fusobacterium hwasookii ChDC F300	260
A0A0S2ZMI4	unreviewed	Uncharacterized protein	1307442	Fusobacterium hwasookii ChDC F174	260
A0A0S7BWM3	unreviewed	Uncharacterized membrane protein	1678840	Flexilinea flocculi	303
A0A0S7C100	unreviewed	Uncharacterized membrane protein	1678841	Lentimicrobium saccharophilum	307
A0A0S7WUB1	unreviewed	Uncharacterized protein	1703392	Dehalococcoidia bacterium DG_18	291
A0A0S8B8F4	unreviewed	Uncharacterized protein	1703386	Anaerolineae bacterium SG8_19	299
A0A0S8BSH7	unreviewed	Uncharacterized protein	1703407	Myxococcales bacterium SG8_38	334
A0A0S8EVP3	unreviewed	Uncharacterized protein	1703408	Myxococcales bacterium SG8_38_1	312
A0A0S8HQY8	unreviewed	Uncharacterized protein	1703353	Bacteroides sp. SM23_62_1	310
A0A0S8JZK0	unreviewed	Uncharacterized protein	1703352	Bacteroides sp. SM23_62	312
A0A0S9DC59	unreviewed	Uncharacterized protein	1736303	Arthrobacter sp. Leaf234	317
A0A0T5PJA0	unreviewed	Membrane protein	1651088	Alishewanella sp. WH16-1	303
A0A0T6DS03	unreviewed	Uncharacterized protein	554343	Psychrobacter piscatorii	335
A0A0T6UXM9	unreviewed	Uncharacterized protein	1729724	Pseudomonas sp. TTU2014-080ASC	312
A0A0T6V6C5	unreviewed	Uncharacterized protein	1729726	Pseudomonas sp. TTU2014-105ASC	311
A0A0T6W4N3	unreviewed	Uncharacterized protein	1119533	Marinobacter sp. P4B1	324
A0A0T7D1G0	unreviewed	Uncharacterized protein	1516159	Vibrio coralliirubri	294
A0A0T7EPG0	unreviewed	Uncharacterized protein	1516159	Vibrio coralliirubri	294
A0A0T7K395	unreviewed	Integral membrane protein	1313	Streptococcus pneumoniae	280
A0A0T7ZHV0	unreviewed	Integral membrane protein	1313	Streptococcus pneumoniae	280
A0A0T8BLZ7	unreviewed	Integral membrane protein	1313	Streptococcus pneumoniae	280
A0A0T8C0J5	unreviewed	Integral membrane protein	1313	Streptococcus pneumoniae	280
A0A0T8ELH9	unreviewed	Integral membrane protein	1313	Streptococcus pneumoniae	280
A0A0T8TGB6	unreviewed	DUF368 domain-containing protein	257758	Streptococcus pseudopneumoniae	280
A0A0T8UDQ4	unreviewed	Integral membrane protein	257758	Streptococcus pseudopneumoniae	280
A0A0U0KFL4	unreviewed	Integral membrane protein	1313	Streptococcus pneumoniae	280
A0A0U1KQJ1	unreviewed	Uncharacterized protein	1462524	Paraliobacillus sp. PM-2	272
A0A0U2PB29	unreviewed	Uncharacterized protein	200991	Planococcus rifietoensis	281
A0A0U2RAI5	unreviewed	Uncharacterized protein	669041	Tenacibaculum dicentrarchi	306
A0A0U3DS25	unreviewed	Uncharacterized protein	230361	Methanobrevibacter millerae	289
A0A0U3HI80	unreviewed	Uncharacterized protein	43658	Pseudoalteromonas rubra	317
A0A0U3HIH3	unreviewed	Uncharacterized protein	446860	Kocuria flava	306
A0A0U3J1Q6	unreviewed	Uncharacterized protein	669041	Tenacibaculum dicentrarchi	337
A0A0U3MS78	unreviewed	Membrane protein	1564681	Carnobacterium sp. CP1	298
A0A0U4E773	unreviewed	Uncharacterized protein	1472767	Lentibacillus amyloliquefaciens	270
A0A0U4HPP7	unreviewed	Uncharacterized protein	51665	Aerococcus urinaeequi	293
A0A0U4WVI7	unreviewed	Putative membrane protein	279828	Microcella alkaliphila	324
A0A0U4Y345	unreviewed	Uncharacterized protein	1718	Corynebacterium glutamicum	326
A0A0U5CQG8	unreviewed	Conserved putative membrane protein	389348	Candidatus Protochlamydia naegleriophila	401
A0A0U5CXT5	unreviewed	DUF368 family protein	1407499	Halobacterium hubeiense	311
A0A0U5IL68	unreviewed	Integral membrane protein	610332	Thiocapsa sp. KS1	319
A0A0U5JN79	unreviewed	Uncharacterized protein	1776046	Clostridium sp. C105KSO14	281
A0A0U5P9I5	unreviewed	Uncharacterized protein	1776046	Clostridium sp. C105KSO14	272
A0A0V8QFB3	unreviewed	Uncharacterized protein	290052	Acetivibrio ethanolgignens	284
A0A0W1RAU1	unreviewed	Uncharacterized protein	1514971	Haloprofundus marisrubri	327
A0A0W1SWS8	unreviewed	Uncharacterized protein	1544718	Haloferax profundi	322
A0A0W7TKQ0	unreviewed	Uncharacterized protein	1769296	Candidatus Methanomethylophilus sp. 1R26	293
A0A0W8F1I4	unreviewed	Membrane protein	938273	hydrocarbon metagenome	291
A0A0W8FPM1	unreviewed	Membrane protein	938273	hydrocarbon metagenome	349
A0A0W8IBG3	unreviewed	Uncharacterized protein	136273	Kocuria polaris	343
A0A0W8IER1	unreviewed	Uncharacterized protein	767452	Serinicoccus chungangensis	322
A0A0W8IL23	unreviewed	Uncharacterized protein	317018	Nesterenkonia jeotgali	294
A0A0W8JBW6	unreviewed	Uncharacterized protein	1761910	Vibrio sp. MEBiC08052	317
A0A0X1KTF2	unreviewed	Uncharacterized protein	1123384	Pseudothermotoga hypogea DSM 11164 = NBRC 106472	259
A0A0X1L1G1	unreviewed	Uncharacterized protein	345072	Vibrio cholerae (strain MO10)	308
A0A0X2NKQ4	unreviewed	Predicted membrane protein	1727	Corynebacterium variabile	341
A0A0X3BJS6	unreviewed	Membrane protein (Modular protein)	83986	Methanoculleus bourgensis	301
A0A0X3U128	unreviewed	Uncharacterized protein	1685377	Microbulbifer sp. ZGT114	312
A0A0X3YCM6	unreviewed	Uncharacterized protein	1712383	Rheinheimera sp. EpRS3	300
A0A0X8FC66	unreviewed	Uncharacterized protein	119206	Aerococcus sanguinicola	294
A0A0X8FEV4	unreviewed	DUF368 domain-containing protein	1376	Aerococcus urinae	302
A0A0X8FMG9	unreviewed	Uncharacterized protein	128944	Aerococcus urinaehominis	290
A0A0X8G2C4	unreviewed	Uncharacterized protein	1712675	Turicibacter sp. H121	297
A0A0X8GYT0	unreviewed	Uncharacterized protein	1514105	Erysipelothrix larvae	272
A0A0X8GYW7	unreviewed	Uncharacterized protein	1514105	Erysipelothrix larvae	278
A0A0X8HBW6	unreviewed	Uncharacterized protein	507626	Halomonas chromatireducens	328
A0A0X8JB15	unreviewed	Uncharacterized protein	45243	Capnocytophaga haemolytica	314
A0A0X8UUH4	unreviewed	DUF368 domain-containing protein	28037	Streptococcus mitis	280
A0A0X8UXT2	unreviewed	Transmembrane protein	1495144	methanogenic archaeon ISO4-H5	272
A0A0Y3MHN1	unreviewed	Integral membrane protein	1313	Streptococcus pneumoniae	280
A0A0Z8C2Y3	unreviewed	Membrane protein	1307	Streptococcus suis	280
A0A0Z8C8G2	unreviewed	Membrane protein	1307	Streptococcus suis	280
A0A0Z8CAZ7	unreviewed	Membrane protein	1307	Streptococcus suis	280
A0A0Z8DZ08	unreviewed	Membrane protein	1307	Streptococcus suis	280
A0A0Z8FJY3	unreviewed	Membrane protein	1307	Streptococcus suis	280
A0A0Z8G5R6	unreviewed	DUF368 domain-containing protein	1307	Streptococcus suis	280
A0A0Z8GLH7	unreviewed	Membrane protein	1307	Streptococcus suis	280
A0A0Z8KWB1	unreviewed	Membrane protein	1307	Streptococcus suis	280
A0A0Z8LIV2	unreviewed	Membrane protein	1307	Streptococcus suis	280
A0A0Z8M2Y7	unreviewed	Membrane protein	1307	Streptococcus suis	280
A0A0Z8M7N1	unreviewed	DUF368 domain-containing protein	1307	Streptococcus suis	280
A0A0Z8M8B8	unreviewed	Membrane protein	1307	Streptococcus suis	280
A0A0Z8P326	unreviewed	Membrane protein	1307	Streptococcus suis	280
A0A0Z8T591	unreviewed	Membrane protein	1307	Streptococcus suis	280
A0A0Z8VTP0	unreviewed	Membrane protein	1307	Streptococcus suis	280
A0A101D5C9	unreviewed	Uncharacterized protein	1635257	Halomonas sp. 54_146	306
A0A101DR73	unreviewed	Uncharacterized protein	1635284	Methanobacteriaceae archaeon 41_258	317
A0A101EVN5	unreviewed	Uncharacterized protein	1635260	Thermotoga sp. 50_1627	259
A0A101H1A8	unreviewed	Uncharacterized protein	1236046	Mesotoga infera	54
A0A101H1Q1	unreviewed	Uncharacterized protein	1641382	Methanocalculus sp. 52_23	297
A0A101HFS7	unreviewed	Uncharacterized protein	294710	Proteiniphilum acetatigenes	310
A0A101HVU6	unreviewed	Uncharacterized protein	69499	Petrotoga mobilis	278
A0A101IDB7	unreviewed	Uncharacterized protein	1635293	Thermotogales bacterium 46_20	273
A0A101J3X5	unreviewed	Uncharacterized protein	1641377	Proteiniphilum sp. 51_7	310
A0A106BWT5	unreviewed	Uncharacterized protein	56812	Shewanella frigidimarina	296
A0A109D6F6	unreviewed	Uncharacterized protein	1194427	Vibrio toranzoniae	306
A0A109RN87	unreviewed	Uncharacterized protein	1622118	Lutibacter profundi	343
A0A109RP80	unreviewed	Uncharacterized protein	1622118	Lutibacter profundi	311
A0A116LID6	unreviewed	DUF368 domain-containing protein	1307	Streptococcus suis	280
A0A116LJB4	unreviewed	Membrane protein	1307	Streptococcus suis	280
A0A116LTI5	unreviewed	Membrane protein	1307	Streptococcus suis	280
A0A116M687	unreviewed	DUF368 domain-containing protein	1307	Streptococcus suis	280
A0A116MVL1	unreviewed	DUF368 domain-containing protein	1307	Streptococcus suis	280
A0A116RN43	unreviewed	Membrane protein	1307	Streptococcus suis	280
A0A117L2J5	unreviewed	DUF368 domain-containing protein	93930	Thermotoga naphthophila	264
A0A117MBT6	unreviewed	Putative membrane protein	1635294	Anaerolineaceae bacterium 46_22	286
A0A117MWE8	unreviewed	Uncharacterized protein	76856	Fusobacterium nucleatum subsp. nucleatum	260
A0A117S4A5	unreviewed	Uncharacterized protein	1734395	Desulfitibacter sp. BRH_c19	260
A0A117SFA9	unreviewed	Uncharacterized protein	1734397	Lutibacter sp. BRH_c52	340
A0A117SFB3	unreviewed	Uncharacterized protein	1734397	Lutibacter sp. BRH_c52	310
A0A117SH46	unreviewed	Uncharacterized protein	1734399	Clostridia bacterium BRH_c25	266
A0A120KPM1	unreviewed	Uncharacterized protein	712633	Streptococcus sp. oral taxon 431	280
A0A120L3H4	unreviewed	DUF368 domain-containing protein	676	Vibrio fluvialis	306
A0A120LL13	unreviewed	DUF368 domain-containing protein	1353	Enterococcus gallinarum	280
A0A123SRY7	unreviewed	Membrane protein	1307	Streptococcus suis	280
A0A123TJS2	unreviewed	Membrane protein	1307	Streptococcus suis	280
A0A123TK87	unreviewed	DUF368 domain-containing protein	1307	Streptococcus suis	280
A0A123U517	unreviewed	Membrane protein	1307	Streptococcus suis	280
A0A124FJB0	unreviewed	Uncharacterized protein	1635261	Thermotoga sp. 47_83	264
A0A124FYI3	unreviewed	Uncharacterized protein	1184387	Mesotoga prima	231
A0A124G4C4	unreviewed	Uncharacterized protein	2198	Methanoculleus marisnigri	288
A0A124G5U8	unreviewed	Uncharacterized protein	1641394	Methanomicrobiales archaeon 53_19	297
A0A125RBZ5	unreviewed	Membrane protein	1609968	Methanobrevibacter sp. YE315	289
A0A126QQI3	unreviewed	Uncharacterized protein	1716143	Pseudodesulfovibrio indicus	323
A0A126R0Z3	unreviewed	Putative membrane protein	294671	Methanobrevibacter olleyae	285
A0A127EIY3	unreviewed	Membrane protein	1502	Clostridium perfringens	303
A0A127H1J2	unreviewed	Uncharacterized protein	1699624	Psychrobacter sp. P11G5	337
A0A127M4J7	unreviewed	Uncharacterized protein	1470434	Zhongshania aliphaticivorans	301
A0A127M561	unreviewed	Uncharacterized protein	1470434	Zhongshania aliphaticivorans	300
A0A127NXA6	unreviewed	Uncharacterized protein	146827	Corynebacterium simulans	278
A0A127VX27	unreviewed	DUF368 domain-containing protein	1476	Sporosarcina psychrophila	275
A0A128F2S5	unreviewed	Uncharacterized protein	646534	Grimontia marina	294
A0A128F5D1	unreviewed	Uncharacterized protein	1796497	Grimontia celer	294
A0A132H1M7	unreviewed	Uncharacterized protein	1768112	bacterium P201	314
A0A132P2T8	unreviewed	DUF368 domain-containing protein	1352	Enterococcus faecium	286
A0A132Z700	unreviewed	DUF368 domain-containing protein	1352	Enterococcus faecium	286
A0A133MRR9	unreviewed	DUF368 domain-containing protein	1352	Enterococcus faecium	286
A0A133N5I7	unreviewed	Uncharacterized protein	1502	Clostridium perfringens	292
A0A133NEM0	unreviewed	Uncharacterized protein	134605	Fusobacterium equinum	253
A0A133PG51	unreviewed	Uncharacterized protein	851	Fusobacterium nucleatum	258
A0A133PJY1	unreviewed	Uncharacterized protein	54005	Peptoniphilus harei	297
A0A133Q8L3	unreviewed	Uncharacterized protein	28035	Staphylococcus lugdunensis	295
A0A133RZR2	unreviewed	Uncharacterized protein	28037	Streptococcus mitis	280
A0A133UKR7	unreviewed	Uncharacterized protein	1698266	candidate division MSBL1 archaeon SCGC-AAA259I07	301
A0A133UTZ7	unreviewed	Uncharacterized protein	1698268	candidate division MSBL1 archaeon SCGC-AAA259I14	301
A0A133V8C2	unreviewed	Uncharacterized protein	1698273	candidate division MSBL1 archaeon SCGC-AAA261D19	314
A0A133VA23	unreviewed	Uncharacterized protein	1698275	candidate division MSBL1 archaeon SCGC-AAA261F19	314
A0A133VHZ4	unreviewed	Uncharacterized protein	1698280	candidate division MSBL1 archaeon SCGC-AAA382A20	300
A0A133XZK2	unreviewed	Uncharacterized protein	87541	Aerococcus christensenii	157
A0A133XZN7	unreviewed	Uncharacterized protein	87541	Aerococcus christensenii	131
A0A133ZMQ0	unreviewed	Uncharacterized protein	1384076	Corynebacterium sp. DNF00584	270
A0A134AN62	unreviewed	Uncharacterized protein	1477000	Peptoniphilus sp. DNF00840	58
A0A134ANF1	unreviewed	Uncharacterized protein	1477000	Peptoniphilus sp. DNF00840	37
A0A135ICW7	unreviewed	Uncharacterized protein	294935	Enterovibrio coralii	307
A0A135WQQ3	unreviewed	Uncharacterized protein	1759557	Sporosarcina sp. HYO08	272
A0A135YX24	unreviewed	DUF368 domain-containing protein	197614	Streptococcus pasteurianus	281
A0A135ZRL5	unreviewed	DUF368 domain-containing protein	875932	Photobacterium sanguinicancri	304
A0A136A3C9	unreviewed	Uncharacterized protein	1799789	Paraglaciecola hydrolytica	314
A0A136HHF4	unreviewed	Uncharacterized protein	1795871	Neptuniibacter sp. Phe_28	313
A0A136KJI6	unreviewed	Uncharacterized protein	1617427	candidate division WS6 bacterium OLB21	310
A0A136LSD7	unreviewed	Uncharacterized protein	1619897	Bacteroidetes bacterium OLB12	296
A0A136LXY4	unreviewed	Uncharacterized protein	1617426	candidate division WS6 bacterium OLB20	268
A0A136NQL9	unreviewed	Uncharacterized protein	1617414	Chloroflexi bacterium OLB13	326
A0A136PQZ1	unreviewed	Uncharacterized protein	47874	Micromonospora rosaria	325
A0A137RMD7	unreviewed	Membrane protein	1548749	Aequorivita aquimaris	340
A0A137RME4	unreviewed	Membrane protein	1548749	Aequorivita aquimaris	331
A0A137S837	unreviewed	Membrane protein	1306954	Marinobacter excellens LAMA 842	325
A0A137S9A0	unreviewed	Arginine/ornithine antiporter ArcD	756698	Moritella sp. JT01	305
A0A137YBU0	unreviewed	DUF368 domain-containing protein	316	Pseudomonas stutzeri	311
A0A139CB93	unreviewed	Putative membrane protein	1783518	Halomonadaceae bacterium T82-2	309
A0A139CZQ7	unreviewed	Putative membrane protein	1794906	Marinobacter sp. T13-3	53
A0A139D201	unreviewed	Putative membrane protein	1794808	Halanaerobium sp. T82-1	256
A0A139DCK1	unreviewed	Uncharacterized protein	1794906	Marinobacter sp. T13-3	245
A0A139DFU3	unreviewed	Putative membrane protein	1794906	Marinobacter sp. T13-3	113
A0A139LQV8	unreviewed	Uncharacterized protein	329854	Bacteroides intestinalis	302
A0A139MCX9	unreviewed	Integral membrane protein	1303	Streptococcus oralis	280
A0A139MGF2	unreviewed	Membrane protein	1776443	Lactococcus sp. DD01	278
A0A139MPR2	unreviewed	Membrane protein	1776578	Streptococcus sp. DD04	280
A0A139N225	unreviewed	Membrane protein	45634	Streptococcus cristatus	280
A0A139N7D7	unreviewed	Membrane protein	1302	Streptococcus gordonii	280
A0A139P0I1	unreviewed	Integral membrane protein	1303	Streptococcus oralis	280
A0A139P6Q6	unreviewed	Integral membrane protein	1303	Streptococcus oralis	280
A0A139P874	unreviewed	Membrane protein	1777879	Streptococcus sp. DD11	287
A0A139PEB7	unreviewed	Integral membrane protein	1303	Streptococcus oralis	280
A0A139PQH8	unreviewed	Integral membrane protein	1303	Streptococcus oralis	280
A0A139PWA7	unreviewed	Integral membrane protein	28037	Streptococcus mitis	280
A0A139PYV2	unreviewed	Integral membrane protein	1303	Streptococcus oralis	280
A0A139Q9C3	unreviewed	Integral membrane protein	1303	Streptococcus oralis	281
A0A139QD55	unreviewed	Integral membrane protein	28037	Streptococcus mitis	280
A0A139QK95	unreviewed	Membrane protein	76860	Streptococcus constellatus	280
A0A139QN03	unreviewed	Integral membrane protein	1303	Streptococcus oralis	281
A0A139QUB8	unreviewed	Membrane protein	1777865	Weissella sp. DD23	276
A0A139R1P2	unreviewed	Integral membrane protein	1303	Streptococcus oralis	280
A0A139RHB4	unreviewed	Integral membrane protein	68892	Streptococcus infantis	280
A0A139RJ30	unreviewed	Integral membrane protein	1303	Streptococcus oralis	280
A0A139RM05	unreviewed	Integral membrane protein	28037	Streptococcus mitis	280
A0A140DYG1	unreviewed	Uncharacterized protein	1702221	Faecalibaculum rodentium	282
A0A140PV37	unreviewed	Uncharacterized protein	457405	Fusobacterium nucleatum subsp. animalis 7_1	258
A0A142BBP6	unreviewed	Membrane protein	570277	Endozoicomonas montiporae CL-33	308
A0A142EJA5	unreviewed	Uncharacterized protein	1727163	Algoriphagus sanaruensis	311
A0A142FMU8	unreviewed	DUF368 domain-containing protein	1749259	Marinobacter sp. LQ44	325
A0A142NLJ4	unreviewed	DUF368 domain-containing protein	1703	Brevibacterium linens	335
A0A143HMM6	unreviewed	DUF368 domain-containing protein	252514	Microbulbifer thermotolerans	328
A0A143X2R6	unreviewed	Uncharacterized protein	1780379	Clostridiales bacterium CHKCI006	278
A0A143XSG7	unreviewed	Uncharacterized protein	1780380	Eubacteriaceae bacterium CHKCI004	280
A0A143XX09	unreviewed	Uncharacterized protein	1780376	Alistipes sp. CHKCI003	312
A0A143YF59	unreviewed	DUF368 domain-containing protein	82803	Trichococcus flocculiformis	284
A0A143Z619	unreviewed	Uncharacterized protein	872292	Trichococcus sp. ES5	284
A0A143ZS44	unreviewed	Uncharacterized protein	1780381	Eubacteriaceae bacterium CHKCI005	276
A0A144Q503	unreviewed	Membrane protein	261164	Psychrobacter alimentarius	330
A0A147F126	unreviewed	Uncharacterized protein	2033	Microbacterium testaceum	308
A0A147F2N9	unreviewed	Uncharacterized protein	2033	Microbacterium testaceum	305
A0A147KEN4	unreviewed	Uncharacterized protein	665004	Thermobifida cellulosilytica TB100	322
A0A150ACL6	unreviewed	Uncharacterized protein	1775430	Flammeovirga sp. SJP92	302
A0A150BPY6	unreviewed	Integral membrane protein	1396	Bacillus cereus	268
A0A150CB03	unreviewed	Uncharacterized protein	1396	Bacillus cereus	268
A0A150CGC1	unreviewed	Uncharacterized protein	1396	Bacillus cereus	268
A0A150NMG2	unreviewed	Integral membrane protein	28037	Streptococcus mitis	206
A0A150NT02	unreviewed	Integral membrane protein	28037	Streptococcus mitis	280
A0A150XBW7	unreviewed	Uncharacterized protein	279360	Roseivirga ehrenbergii (strain DSM 102268 / JCM 13514 / KCTC 12282 / NCIMB 14502 / KMM 6017)	312
A0A150XHU1	unreviewed	Uncharacterized protein	333140	Roseivirga spongicola	312
A0A150XV42	unreviewed	Uncharacterized protein	296218	Roseivirga echinicomitans	312
A0A150XZ34	unreviewed	Uncharacterized protein	1914963	Roseivirga seohaensis	312
A0A151AB87	unreviewed	Uncharacterized protein	1008153	Halalkalicoccus paucihalophilus	330
A0A151ADV6	unreviewed	Uncharacterized protein	1008153	Halalkalicoccus paucihalophilus	314
A0A151EG78	unreviewed	Uncharacterized protein	1803822	Euryarchaeota archaeon SG8-5	281
A0A151JD92	unreviewed	Uncharacterized protein	1763883	Vibrio cidicii	308
A0A151KRJ2	unreviewed	Uncharacterized protein	1763883	Vibrio cidicii	308
A0A154C7T9	unreviewed	DUF368 domain-containing protein	1817793	Alcanivorax sp. KX64203	307
A0A158RPS5	unreviewed	Putative membrane protein	572264	Bacillus cereus (strain 03BB102)	268
A0A160PRH6	unreviewed	Uncharacterized protein	2506452	Corynebacterium suranareeae	326
A0A160TFB3	unreviewed	FIG028593: membrane protein	652676	hydrothermal vent metagenome	298
A0A161HQX1	unreviewed	Uncharacterized protein	1300344	Isoptericola dokdonensis DS-3	323
A0A161PBP0	unreviewed	Uncharacterized protein	519424	Alkalihalobacillus trypoxylicola	261
A0A161YWT8	unreviewed	Membrane protein	1561203	Marinomonas sp. TW1	307
A0A162AIM8	unreviewed	Uncharacterized protein	1365251	Pseudoalteromonas luteoviolacea H33	309
A0A162FMK2	unreviewed	Uncharacterized protein	49547	Methanobrevibacter curvatus	289
A0A162FSR9	unreviewed	Uncharacterized protein	1622207	Haloarcula sp. K1	333
A0A162J1B3	unreviewed	DUF368 domain-containing protein	143387	Fusobacterium necrophorum subsp. funduliforme	247
A0A163A2Z7	unreviewed	Uncharacterized protein	1642818	Aquimarina aggregata	321
A0A163A309	unreviewed	Uncharacterized protein	1642818	Aquimarina aggregata	341
A0A163J4V2	unreviewed	DUF368 domain-containing protein	59843	Paenibacillus glucanolyticus	269
A0A164H3T5	unreviewed	Integral membrane protein	1396	Bacillus cereus	268
A0A165D0I5	unreviewed	Uncharacterized protein	33889	Brevibacterium casei	335
A0A165HH53	unreviewed	Uncharacterized protein	394098	Bhargavaea cecembensis	274
A0A165IV59	unreviewed	DUF368 domain-containing protein	62322	Shewanella baltica	304
A0A165P734	unreviewed	DUF368 domain-containing protein	316	Pseudomonas stutzeri	311
A0A165SIX5	unreviewed	DUF368 domain-containing protein	1822216	Vibrio sp. HI00D65	306
A0A165YXC0	unreviewed	Arginine/ornithine antiporter ArcD	1590	Lactiplantibacillus plantarum	285
A0A166BJL6	unreviewed	Uncharacterized protein	66851	Methanobrevibacter oralis	285
A0A166CJT3	unreviewed	Uncharacterized protein	55758	Methanobrevibacter filiformis	289
A0A166CR38	unreviewed	Uncharacterized protein	47311	Methanobrevibacter cuticularis	293
A0A166HN10	unreviewed	DUF368 domain-containing protein	1822214	Halioglobus sp. HI00S01	297
A0A166JT07	unreviewed	Membrane protein	1590	Lactiplantibacillus plantarum	285
A0A166MPE7	unreviewed	DUF368 domain-containing protein	1280	Staphylococcus aureus	283
A0A166YGD1	unreviewed	Uncharacterized protein	1365250	Pseudoalteromonas luteoviolacea DSM 6061	292
A0A167D7B2	unreviewed	DUF368 domain-containing protein	1822234	Alcanivorax sp. HI0044	304
A0A167HDL8	unreviewed	Uncharacterized protein	1763537	Cochleicola gelatinilyticus	340
A0A167HDP0	unreviewed	Uncharacterized protein	1763537	Cochleicola gelatinilyticus	324
A0A167HE17	unreviewed	Uncharacterized protein	1365253	Pseudoalteromonas luteoviolacea NCIMB 1942	312
A0A167L141	unreviewed	Membrane protein	1365257	Pseudoalteromonas luteoviolacea S4060-1	312
A0A167LH42	unreviewed	Uncharacterized protein	1365248	Pseudoalteromonas luteoviolacea CPMOR-1	312
A0A168S402	unreviewed	Uncharacterized protein	322866	Leptolyngbya valderiana BDU 20041	178
A0A172QTA8	unreviewed	DUF368 domain-containing protein	1652495	Corynebacterium crudilactis	326
A0A172T537	unreviewed	Uncharacterized protein	93466	Fervidobacterium pennivorans	277
A0A172WT75	unreviewed	DUF368 domain-containing protein	316	Pseudomonas stutzeri	311
A0A172YIA6	unreviewed	DUF368 domain-containing protein	376489	Halotalea alkalilenta	315
A0A173LQ53	unreviewed	Uncharacterized protein	499555	Dietzia timorensis	347
A0A173M398	unreviewed	Uncharacterized protein	1363	Lactococcus garvieae	278
A0A173R066	unreviewed	DUF368 domain-containing protein	154288	Turicibacter sanguinis	298
A0A173R761	unreviewed	Domain of uncharacterized function (DUF368)	166486	Roseburia intestinalis	281
A0A173U6B2	unreviewed	Domain of uncharacterized function (DUF368)	649756	Anaerostipes hadrus	289
A0A173U8R1	unreviewed	DUF368 domain-containing protein	166486	Roseburia intestinalis	290
A0A173UQR6	unreviewed	Domain of uncharacterized function (DUF368)	649756	Anaerostipes hadrus	289
A0A173V428	unreviewed	DUF368 domain-containing protein	360807	Roseburia inulinivorans	291
A0A173WJI7	unreviewed	Domain of uncharacterized function (DUF368)	154288	Turicibacter sanguinis	297
A0A173X970	unreviewed	Domain of uncharacterized function (DUF368)	214856	Alistipes finegoldii	340
A0A174A574	unreviewed	Domain of uncharacterized function (DUF368)	39482	Faecalicatena contorta	280
A0A174BGZ9	unreviewed	Domain of uncharacterized function (DUF368)	649756	Anaerostipes hadrus	289
A0A174C4D6	unreviewed	Membrane protein	1531	Enterocloster clostridioformis	281
A0A174CGS9	unreviewed	Domain of uncharacterized function (DUF368)	1267	Clostridium ventriculi	311
A0A174DGZ9	unreviewed	DUF368 domain-containing protein	33039	[Ruminococcus] torques	282
A0A174DI64	unreviewed	DUF368 domain-containing protein	649756	Anaerostipes hadrus	289
A0A174GCX0	unreviewed	Membrane protein	1531	Enterocloster clostridioformis	272
A0A174H4C6	unreviewed	Membrane protein	84024	Clostridium disporicum	286
A0A174H4L9	unreviewed	DUF368 domain-containing protein	29363	Clostridium paraputrificum	269
A0A174HCK0	unreviewed	Membrane protein	84024	Clostridium disporicum	268
A0A174I0I7	unreviewed	Membrane protein	84024	Clostridium disporicum	307
A0A174JGD1	unreviewed	Membrane protein	154046	Hungatella hathewayi	301
A0A174LYR4	unreviewed	Domain of uncharacterized function (DUF368)	1806509	Fusicatenibacter sp. 2789STDY5834925	293
A0A174P691	unreviewed	Membrane protein	1561	Clostridium baratii	298
A0A174SRP7	unreviewed	Membrane protein	154046	Hungatella hathewayi	269
A0A174TCL0	unreviewed	DUF368 domain-containing protein	154046	Hungatella hathewayi	298
A0A174VDE1	unreviewed	DUF368 domain-containing protein	823	Parabacteroides distasonis	305
A0A174VJE2	unreviewed	DUF368 domain-containing protein	823	Parabacteroides distasonis	305
A0A174WGU7	unreviewed	DUF368 domain-containing protein	29363	Clostridium paraputrificum	299
A0A174WJR8	unreviewed	Domain of uncharacterized function (DUF368)	1806509	Fusicatenibacter sp. 2789STDY5834925	281
A0A175D0N6	unreviewed	Arginine/ornithine antiporter ArcD	178001	Leuconostoc inhae	278
A0A176K2G6	unreviewed	Uncharacterized protein	1453497	Kosmotoga arenicorallina S304	276
A0A176RU53	unreviewed	Membrane protein containing DUF368	1003181	Candidatus Thiomargarita nelsonii	176
A0A176TDY6	unreviewed	DUF368 domain-containing protein	1333662	Polaribacter atrinae	335
A0A176TEX2	unreviewed	DUF368 domain-containing protein	1333662	Polaribacter atrinae	307
A0A177IBX3	unreviewed	Uncharacterized protein	1705	Corynebacterium stationis	283
A0A177JR52	unreviewed	Uncharacterized protein	321318	Dietzia cinnamea	356
A0A177XXJ3	unreviewed	Uncharacterized protein	1276888	Vibrio bivalvicida	306
A0A178A152	unreviewed	Membrane protein	217031	Lederbergia galactosidilyticus	277
A0A178HJQ1	unreviewed	DUF368 domain-containing protein	1376	Aerococcus urinae	294
A0A178J5I2	unreviewed	DUF368 domain-containing protein	300876	Vibrio europaeus	306
A0A178K433	unreviewed	DUF368 domain-containing protein	858640	Photobacterium jeanii	304
A0A178KNL2	unreviewed	DUF368 domain-containing protein	1860161	Streptococcus sp. CCUG 49591	280
A0A179YDY7	unreviewed	Membrane protein	47715	Lacticaseibacillus rhamnosus	300
A0A180ERV9	unreviewed	Uncharacterized protein	1803372	Lewinella sp. 4G2	317
A0A182ARZ9	unreviewed	Integral membrane protein	1851505	Cyanobium sp. NIES-981	307
A0A191W9N2	unreviewed	DUF368 domain-containing protein	55601	Vibrio anguillarum	306
A0A192F436	unreviewed	Uncharacterized protein	1715860	Staphylococcus sp. AntiMn-1	281
A0A193CZY9	unreviewed	DUF368 domain-containing protein	180843	Bacillus thuringiensis serovar coreanensis	268
A0A193KIK8	unreviewed	DUF368 domain-containing protein	553239	Vibrio breoganii	304
A0A196Q4N4	unreviewed	DUF368 domain-containing protein	1849167	Marinobacter sp. EhN04	329
A0A197F888	unreviewed	DUF368 domain-containing protein	1849383	Psychrobacter sp. SHUES1	336
A0A199AQQ0	unreviewed	Uncharacterized protein	1785156	Dietzia sp. 111N12-1	350
A0A199QB87	unreviewed	DUF368 domain-containing protein	60520	Lactiplantibacillus paraplantarum	285
A0A199QH04	unreviewed	DUF368 domain-containing protein	1590	Lactiplantibacillus plantarum	285
A0A1A0EPX4	unreviewed	DUF368 domain-containing protein	1684425	Halomonas sp. G11	323
A0A1A0GIN2	unreviewed	DUF368 domain-containing protein	471	Acinetobacter calcoaceticus	286
A0A1A0K180	unreviewed	DUF368 domain-containing protein	1834153	Corynebacterium sp. EPI-003-04-2554_SCH2473622	276
A0A1A5YIV6	unreviewed	DUF368 domain-containing protein	1844972	Paenibacillus oryzae	284
A0A1A6J967	unreviewed	DUF368 domain-containing protein	212663	Vibrio tasmaniensis	306
A0A1A6KVP8	unreviewed	DUF368 domain-containing protein	1853257	Vibrio sp. UCD-FRSSP16_10	304
A0A1A7R0V7	unreviewed	Putative membrane protein	49280	Gelidibacter algens	339
A0A1A8T141	unreviewed	Uncharacterized protein	295068	Marinomonas aquimarina	310
A0A1A8T7X7	unreviewed	Uncharacterized protein	1792290	Marinomonas spartinae	306
A0A1A9EVK1	unreviewed	DUF368 domain-containing protein	1821621	Marinobacterium aestuarii	313
A0A1A9GGC5	unreviewed	Uncharacterized protein	1300347	Nocardioides dokdonensis FR1436	329
A0A1A9LGL9	unreviewed	DUF368 domain-containing protein	1385699	Aequorivita soesokkakensis	340
A0A1A9LGR2	unreviewed	DUF368 domain-containing protein	1385699	Aequorivita soesokkakensis	325
A0A1A9R634	unreviewed	DUF368 domain-containing protein	1805819	Halomonas sp. ALS9	319
A0A1B0VJS4	unreviewed	Uncharacterized protein	2423	Fervidobacterium islandicum	278
A0A1B1BYT8	unreviewed	DUF368 domain-containing protein	1191300	Vibrio crassostreae 9CS106	306
A0A1B1ELD0	unreviewed	DUF368 domain-containing protein	691	Vibrio natriegens	305
A0A1B1FY40	unreviewed	DUF368 domain-containing protein	1191459	Flammeovirga sp. MY04	305
A0A1B1G5B0	unreviewed	Uncharacterized protein	246432	Staphylococcus equorum	281
A0A1B1IG75	unreviewed	DUF368 domain-containing protein	712624	Streptococcus sp. oral taxon 064	280
A0A1B1LEJ9	unreviewed	Integral membrane protein	1428	Bacillus thuringiensis	268
A0A1B1NER8	unreviewed	Membrane protein	1758689	Serinicoccus hydrothermalis	315
A0A1B1NSQ9	unreviewed	Uncharacterized protein	45658	Vibrio scophthalmi	294
A0A1B1Q3F1	unreviewed	Uncharacterized protein	1868325	Prosthecochloris sp. CIB 2401	320
A0A1B1S011	unreviewed	DUF368 domain-containing protein	1302659	Planococcus versutus	277
A0A1B1Y304	unreviewed	Uncharacterized protein	1790137	Wenyingzhuangia fucanilytica	334
A0A1B1Y307	unreviewed	Uncharacterized protein	1790137	Wenyingzhuangia fucanilytica	307
A0A1B1YFT8	unreviewed	DUF368 domain-containing protein	1121336	Thermoclostridium stercorarium subsp. thermolacticum DSM 2910	289
A0A1B1YN76	unreviewed	DUF368 domain-containing protein	1346611	Thermoclostridium stercorarium subsp. leptospartum DSM 9219	289
A0A1B1ZTZ0	unreviewed	Uncharacterized protein	1690815	Pseudonocardia sp. HH130630-07	303
A0A1B2YR96	unreviewed	Membrane protein	77133	uncultured bacterium	338
A0A1B2YRY4	unreviewed	Membrane protein	77133	uncultured bacterium	311
A0A1B2YWF7	unreviewed	Membrane protein	77133	uncultured bacterium	339
A0A1B2YWK2	unreviewed	Membrane protein	77133	uncultured bacterium	304
A0A1B2Z6R9	unreviewed	Integral membrane protein	77133	uncultured bacterium	307
A0A1B3W8Z9	unreviewed	Uncharacterized protein	1896164	Luteimonas sp. JM171	315
A0A1B3WS09	unreviewed	DUF368 domain-containing protein	1889813	Anaerolineaceae bacterium oral taxon 439	288
A0A1B4WKU6	unreviewed	DUF368 domain-containing protein	1718	Corynebacterium glutamicum	326
A0A1B6NYV0	unreviewed	Membrane protein containing DUF368	412755	marine sediment metagenome	280
A0A1B6Y6C2	unreviewed	DUF368 domain-containing protein	1849360	Balneola sp. EhC07	376
A0A1B7LLI1	unreviewed	Uncharacterized protein	1840217	Candidatus Arthromitus sp. SFB-turkey	274
A0A1B7M1X0	unreviewed	Uncharacterized protein	1837282	Enteractinococcus helveticum	310
A0A1B7ZDK7	unreviewed	DUF368 domain-containing protein	1836467	Maribacter hydrothermalis	304
A0A1B7ZDU4	unreviewed	DUF368 domain-containing protein	1836467	Maribacter hydrothermalis	339
A0A1B8NWG0	unreviewed	Uncharacterized protein	2746	Halomonas elongata	162
A0A1B8NWG9	unreviewed	Uncharacterized protein	2746	Halomonas elongata	141
A0A1B8TQE2	unreviewed	Uncharacterized protein	1774273	Polaribacter vadi	307
A0A1B8TQJ1	unreviewed	Uncharacterized protein	1774273	Polaribacter vadi	336
A0A1B8U4V5	unreviewed	Uncharacterized protein	996801	Polaribacter reichenbachii	307
A0A1B8U4X1	unreviewed	Uncharacterized protein	996801	Polaribacter reichenbachii	336
A0A1B8UMJ0	unreviewed	DUF368 domain-containing protein	1849249	Paenibacillus sp. KS1	286
A0A1B9AFA9	unreviewed	DUF368 domain-containing protein	1743146	Bacillus sp. FJAT-27986	266
A0A1B9P3A0	unreviewed	DUF368 domain-containing protein	688	Aliivibrio logei	306
A0A1B9P5S1	unreviewed	DUF368 domain-containing protein	1840087	Aliivibrio sp. 1S175	306
A0A1B9QLD5	unreviewed	DUF368 domain-containing protein	136468	Vibrio lentus	306
A0A1B9QSJ4	unreviewed	DUF368 domain-containing protein	723171	Vibrio genomosp. F10	306
A0A1B9XZ41	unreviewed	DUF368 domain-containing protein	447689	Tenacibaculum soleae	335
A0A1B9XZ99	unreviewed	DUF368 domain-containing protein	447689	Tenacibaculum soleae	307
A0A1C0A5E9	unreviewed	DUF368 domain-containing protein	1413210	Orenia metallireducens	253
A0A1C0AS18	unreviewed	DUF368 domain-containing protein	1427523	Tessaracoccus lapidicaptus	314
A0A1C0TP17	unreviewed	DUF368 domain-containing protein	43657	Pseudoalteromonas luteoviolacea	292
A0A1C2BU17	unreviewed	DUF368 domain-containing protein	1857568	Macellibacteroides sp. HH-ZS	300
A0A1C2C7V5	unreviewed	DUF368 domain-containing protein	1856684	Alishewanella sp. HH-ZS	304
A0A1C2DPS3	unreviewed	DUF368 domain-containing protein	271420	Pseudomonas xanthomarina	311
A0A1C2K4F1	unreviewed	DUF368 domain-containing protein	1882381	Pseudomonas sp. K35	311
A0A1C3EKL2	unreviewed	DUF368 domain-containing protein	1080227	Enterovibrio pacificus	307
A0A1C3IL34	unreviewed	Uncharacterized protein	693153	Vibrio atlanticus	294
A0A1C3JE64	unreviewed	Uncharacterized protein	446372	Vibrio celticus	294
A0A1C3JLQ0	unreviewed	Uncharacterized protein	1806667	Marinomonas gallaica	315
A0A1C3SXL2	unreviewed	Membrane protein	1364	Lactococcus piscium	279
A0A1C3ZJL8	unreviewed	Putative membrane protein	1505725	Weissella bombi	280
A0A1C4G787	unreviewed	Integral membrane protein	1405	Bacillus mycoides	268
A0A1C4GH40	unreviewed	Integral membrane protein	1428	Bacillus thuringiensis	268
A0A1C5HLM2	unreviewed	Putative membrane protein	47864	Micromonospora halophytica	311
A0A1C5KTJ1	unreviewed	Domain of uncharacterized function (DUF368)	59620	uncultured Clostridium sp.	279
A0A1C5L1S6	unreviewed	Domain of uncharacterized function (DUF368)	59620	uncultured Clostridium sp.	292
A0A1C5LFU1	unreviewed	Domain of uncharacterized function (DUF368)	162156	uncultured Bacteroides sp.	304
A0A1C5LJE2	unreviewed	Domain of uncharacterized function (DUF368)	165186	uncultured Ruminococcus sp.	291
A0A1C5MX19	unreviewed	Domain of uncharacterized function (DUF368)	165186	uncultured Ruminococcus sp.	282
A0A1C5N8D9	unreviewed	Domain of uncharacterized function (DUF368)	59620	uncultured Clostridium sp.	292
A0A1C5NT51	unreviewed	Domain of uncharacterized function (DUF368)	59620	uncultured Clostridium sp.	292
A0A1C5PBW7	unreviewed	Domain of uncharacterized function (DUF368)	59620	uncultured Clostridium sp.	270
A0A1C5QII4	unreviewed	Domain of uncharacterized function (DUF368)	165185	uncultured Eubacterium sp.	360
A0A1C5QZQ9	unreviewed	Domain of uncharacterized function (DUF368)	59620	uncultured Clostridium sp.	293
A0A1C5RTY3	unreviewed	Domain of uncharacterized function (DUF368)	876091	uncultured Oscillibacter sp.	283
A0A1C5RWT8	unreviewed	Domain of uncharacterized function (DUF368)	165186	uncultured Ruminococcus sp.	293
A0A1C5SWW6	unreviewed	Domain of uncharacterized function (DUF368)	59620	uncultured Clostridium sp.	287
A0A1C5TXX5	unreviewed	Domain of uncharacterized function (DUF368)	165188	uncultured Megasphaera sp.	271
A0A1C5U4Z8	unreviewed	Domain of uncharacterized function (DUF368)	59620	uncultured Clostridium sp.	291
A0A1C5UNM7	unreviewed	Domain of uncharacterized function (DUF368)	59620	uncultured Clostridium sp.	282
A0A1C5V6Q7	unreviewed	Domain of uncharacterized function (DUF368)	59620	uncultured Clostridium sp.	277
A0A1C5V910	unreviewed	Domain of uncharacterized function (DUF368)	162156	uncultured Bacteroides sp.	304
A0A1C5X7L4	unreviewed	Domain of uncharacterized function (DUF368)	59620	uncultured Clostridium sp.	281
A0A1C5X7X9	unreviewed	Domain of uncharacterized function (DUF368)	512314	uncultured Roseburia sp.	275
A0A1C5X9L7	unreviewed	Domain of uncharacterized function (DUF368)	165185	uncultured Eubacterium sp.	57
A0A1C5XB13	unreviewed	Domain of uncharacterized function (DUF368)	165185	uncultured Eubacterium sp.	289
A0A1C5XSF4	unreviewed	Domain of uncharacterized function (DUF368)	165186	uncultured Ruminococcus sp.	274
A0A1C5XUK8	unreviewed	Domain of uncharacterized function (DUF368)	165186	uncultured Ruminococcus sp.	277
A0A1C5YBS9	unreviewed	Domain of uncharacterized function (DUF368)	165186	uncultured Ruminococcus sp.	283
A0A1C5YJV2	unreviewed	Domain of uncharacterized function (DUF368)	59620	uncultured Clostridium sp.	286
A0A1C5YQG1	unreviewed	Domain of uncharacterized function (DUF368)	59620	uncultured Clostridium sp.	279
A0A1C5YWV9	unreviewed	Domain of uncharacterized function (DUF368)	165186	uncultured Ruminococcus sp.	282
A0A1C6A0X9	unreviewed	Domain of uncharacterized function (DUF368)	59620	uncultured Clostridium sp.	269
A0A1C6A9Q5	unreviewed	Domain of uncharacterized function (DUF368)	165186	uncultured Ruminococcus sp.	289
A0A1C6AEH4	unreviewed	Domain of uncharacterized function (DUF368)	165186	uncultured Ruminococcus sp.	302
A0A1C6B000	unreviewed	Domain of uncharacterized function (DUF368)	165186	uncultured Ruminococcus sp.	273
A0A1C6BV50	unreviewed	Domain of uncharacterized function (DUF368)	59620	uncultured Clostridium sp.	291
A0A1C6BX31	unreviewed	Domain of uncharacterized function (DUF368)	59620	uncultured Clostridium sp.	267
A0A1C6CI02	unreviewed	Domain of uncharacterized function (DUF368)	59620	uncultured Clostridium sp.	286
A0A1C6CLA8	unreviewed	Domain of uncharacterized function (DUF368)	59620	uncultured Clostridium sp.	292
A0A1C6CLS0	unreviewed	Domain of uncharacterized function (DUF368)	165186	uncultured Ruminococcus sp.	291
A0A1C6DCZ0	unreviewed	Domain of uncharacterized function (DUF368)	165186	uncultured Ruminococcus sp.	278
A0A1C6DDF3	unreviewed	Domain of uncharacterized function (DUF368)	165186	uncultured Ruminococcus sp.	291
A0A1C6DH67	unreviewed	Domain of uncharacterized function (DUF368)	59620	uncultured Clostridium sp.	293
A0A1C6EFJ6	unreviewed	Domain of uncharacterized function (DUF368)	165186	uncultured Ruminococcus sp.	300
A0A1C6F2L0	unreviewed	Domain of uncharacterized function (DUF368)	512314	uncultured Roseburia sp.	295
A0A1C6F521	unreviewed	Domain of uncharacterized function (DUF368)	165186	uncultured Ruminococcus sp.	310
A0A1C6GJ05	unreviewed	Domain of uncharacterized function (DUF368)	59620	uncultured Clostridium sp.	296
A0A1C6GTV2	unreviewed	Domain of uncharacterized function (DUF368)	165186	uncultured Ruminococcus sp.	271
A0A1C6GUL1	unreviewed	Domain of uncharacterized function (DUF368)	59620	uncultured Clostridium sp.	378
A0A1C6H777	unreviewed	Domain of uncharacterized function (DUF368)	165186	uncultured Ruminococcus sp.	297
A0A1C6HA01	unreviewed	Domain of uncharacterized function (DUF368)	905011	uncultured Anaerotruncus sp.	274
A0A1C6HWR0	unreviewed	Domain of uncharacterized function (DUF368)	165185	uncultured Eubacterium sp.	292
A0A1C6IC85	unreviewed	Domain of uncharacterized function (DUF368)	165185	uncultured Eubacterium sp.	237
A0A1C6IUA9	unreviewed	Domain of uncharacterized function (DUF368)	59620	uncultured Clostridium sp.	279
A0A1C6JC92	unreviewed	Domain of uncharacterized function (DUF368)	59620	uncultured Clostridium sp.	286
A0A1C6JXE4	unreviewed	Domain of uncharacterized function (DUF368)	905011	uncultured Anaerotruncus sp.	285
A0A1C6KBP7	unreviewed	Domain of uncharacterized function (DUF368)	162156	uncultured Bacteroides sp.	302
A0A1C6KD67	unreviewed	Domain of uncharacterized function (DUF368)	59620	uncultured Clostridium sp.	286
A0A1C6KRR0	unreviewed	Domain of uncharacterized function (DUF368)	165185	uncultured Eubacterium sp.	279
A0A1C6L6S9	unreviewed	Domain of uncharacterized function (DUF368)	59620	uncultured Clostridium sp.	306
A0A1C6S258	unreviewed	Putative membrane protein	145857	Micromonospora nigra	311
A0A1C6TXL1	unreviewed	Putative membrane protein	683228	Micromonospora yangpuensis	318
A0A1C7DCE3	unreviewed	DUF368 domain-containing protein	1185653	Planococcus antarcticus DSM 14505	278
A0A1C7DUP6	unreviewed	DUF368 domain-containing protein	1215089	Planococcus halocryophilus	277
A0A1C7DXE4	unreviewed	DUF368 domain-containing protein	192421	Planococcus maritimus	281
A0A1C7EB01	unreviewed	DUF368 domain-containing protein	1038856	Planococcus plakortidis	281
A0A1C7EKT6	unreviewed	DUF368 domain-containing protein	414778	Planococcus donghaensis	277
A0A1C7FZ98	unreviewed	DUF368 domain-containing protein	1834196	Lachnoclostridium sp. YL32	272
A0A1C7GDG6	unreviewed	DUF368 domain-containing protein	1834196	Lachnoclostridium sp. YL32	281
A0A1C7HN77	unreviewed	DUF368 domain-containing protein	1834207	Erysipelotrichaceae bacterium I46	281
A0A1C9C192	unreviewed	Integral membrane protein	1423143	Bacillus thuringiensis Bt18247	257
A0A1C9W8J4	unreviewed	Uncharacterized protein	1769779	Microbulbifer aggregans	312
A0A1D2QET5	unreviewed	DUF368 domain-containing protein	1897478	Haladaptatus sp. W1	310
A0A1D2QM48	unreviewed	DUF368 domain-containing protein	62101	Candidatus Endobugula sertula	292
A0A1D2WC81	unreviewed	DUF368 domain-containing protein	1860100	Methanobacterium sp. A39	295
A0A1D2WIM1	unreviewed	DUF368 domain-containing protein	1860157	Methanosphaera sp. A6	270
A0A1D2WNP2	unreviewed	DUF368 domain-containing protein	1860099	Methanobrevibacter sp. A27	272
A0A1D2WRU0	unreviewed	DUF368 domain-containing protein	1860156	Methanobrevibacter sp. A54	272
A0A1D2X2K1	unreviewed	Membrane protein	1561964	Methanosphaera sp. WGK6	282
A0A1D2XBW0	unreviewed	DUF368 domain-containing protein	1868284	Endozoicomonas sp. (ex Bugula neritina AB1)	305
A0A1D2YV93	unreviewed	Uncharacterized protein	337097	Vulcanibacillus modesticaldus	292
A0A1D3DRY6	unreviewed	DUF368 domain-containing protein	1306406	Streptomyces thermolilacinus SPC6	328
A0A1D3NJT8	unreviewed	Uncharacterized protein	1405	Bacillus mycoides	268
A0A1D3R2V4	unreviewed	Integral membrane protein	1396	Bacillus cereus	268
A0A1D3TVY5	unreviewed	Putative membrane protein	1619234	Anaerobium acetethylicum	268
A0A1D3USJ3	unreviewed	DUF368 domain-containing protein	28112	Tannerella forsythia	310
A0A1D4QA98	unreviewed	Membrane protein	2201815	Staphylococcus caeli	285
A0A1D7QTZ3	unreviewed	Uncharacterized protein	632773	Bacillus beveridgei	284
A0A1D7W2S4	unreviewed	DUF368 domain-containing protein	273384	Brevibacterium aurantiacum	323
A0A1D7XM12	unreviewed	DUF368 domain-containing protein	394958	Clostridium taeniosporum	296
A0A1D7XPS5	unreviewed	Membrane protein (DUF368)	1336795	Formosa sp. Hel3_A1_48	309
A0A1D7XQ88	unreviewed	Membrane protein (DUF368)	1336795	Formosa sp. Hel3_A1_48	345
A0A1D7XVA5	unreviewed	Membrane protein (DUF368)	1336794	Formosa sp. Hel1_33_131	313
A0A1D7XVA9	unreviewed	Membrane protein (DUF368)	1336794	Formosa sp. Hel1_33_131	319
A0A1D8GGE5	unreviewed	DUF368 domain-containing protein	1424294	Geosporobacter ferrireducens	257
A0A1D8JF06	unreviewed	DUF368 domain-containing protein	298596	Sporosarcina ureilytica	273
A0A1D8PBB6	unreviewed	DUF368 domain-containing protein	1850246	Urechidicola croceus	308
A0A1D8PBC5	unreviewed	DUF368 domain-containing protein	1850246	Urechidicola croceus	340
A0A1D8S3U8	unreviewed	Uncharacterized protein	1873524	Halodesulfurarchaeum formicicum	308
A0A1D8TET9	unreviewed	DUF368 domain-containing protein	47466	Borrelia miyamotoi	284
A0A1D9D1B6	unreviewed	Uncharacterized protein	1720344	Psychrobacter sp. AntiMn-1	331
A0A1D9FLZ4	unreviewed	DUF368 domain-containing protein	1497	Clostridium formicaceticum	261
A0A1D9GKS8	unreviewed	DUF368 domain-containing protein	1874317	Marinobacter salinus	330
A0A1E1GB72	unreviewed	Uncharacterized protein	1902136	Streptococcus sp. NPS 308	280
A0A1E1VUC8	unreviewed	Uncharacterized protein	1605994	Paenibacillus sp. NAIST15-1	271
A0A1E2VEP0	unreviewed	Uncharacterized protein	197479	Terasakiispira papahanaumokuakeensis	289
A0A1E3A476	unreviewed	Uncharacterized protein	1432052	Eisenbergiella tayi	293
A0A1E3A573	unreviewed	Uncharacterized protein	1432052	Eisenbergiella tayi	281
A0A1E3AMX8	unreviewed	Uncharacterized protein	1432052	Eisenbergiella tayi	281
A0A1E3AT46	unreviewed	Uncharacterized protein	1432052	Eisenbergiella tayi	293
A0A1E3C1Z2	unreviewed	DUF368 domain-containing protein	1848158	Clostridium sp. Bc-iso-3	285
A0A1E3C6J3	unreviewed	DUF368 domain-containing protein	1033846	Marinobacter adhaerens	329
A0A1E3E993	unreviewed	DUF368 domain-containing protein	669	Vibrio harveyi	305
A0A1E3G5L2	unreviewed	DUF368 domain-containing protein	1008305	Fervidobacterium thailandense	277
A0A1E3RU16	unreviewed	DUF368 domain-containing protein	665550	Dietzia alimentaria	350
A0A1E3UBB4	unreviewed	DUF368 domain-containing protein	1432052	Eisenbergiella tayi	281
A0A1E3UCE6	unreviewed	DUF368 domain-containing protein	1432052	Eisenbergiella tayi	293
A0A1E3UYF4	unreviewed	Membrane protein	332186	Shewanella xiamenensis	304
A0A1E3WHK6	unreviewed	Uncharacterized protein	45658	Vibrio scophthalmi	294
A0A1E4BKZ1	unreviewed	DUF368 domain-containing protein	1660112	Microbacterium sp. SCN 70-18	321
A0A1E4V5V0	unreviewed	DUF368 domain-containing protein	1843690	Pseudomonas sp. 21C1	312
A0A1E5A2A7	unreviewed	Uncharacterized protein	1868282	Chromatiales bacterium (ex Bugula neritina AB1)	306
A0A1E5APS9	unreviewed	DUF368 domain-containing protein	668	Aliivibrio fischeri	308
A0A1E5AX24	unreviewed	DUF368 domain-containing protein	617140	Vibrio splendidus ZS-139	306
A0A1E5BCJ4	unreviewed	DUF368 domain-containing protein	1187848	Vibrio genomosp. F10 str. ZF-129	306
A0A1E5CC21	unreviewed	DUF368 domain-containing protein	1185651	Enterovibrio norvegicus FF-454	307
A0A1E5CUP4	unreviewed	DUF368 domain-containing protein	1191298	Vibrio genomosp. F6 str. FF-238	307
A0A1E5E045	unreviewed	DUF368 domain-containing protein	1188252	Vibrio rumoiensis 1S-45	305
A0A1E5EKE0	unreviewed	DUF368 domain-containing protein	1191322	Vibrio tasmaniensis 1F-187	306
A0A1E5FRI6	unreviewed	DUF368 domain-containing protein	1191305	Vibrio splendidus 12E03	306
A0A1E5IQC3	unreviewed	DUF368 domain-containing protein	23	Shewanella colwelliana	305
A0A1E5JZT8	unreviewed	Uncharacterized protein	1742575	Oceanobacillus sp. E9	270
A0A1E5LAU8	unreviewed	DUF368 domain-containing protein	1305675	Bacillus solimangrovi	272
A0A1E5NA22	unreviewed	DUF368 domain-containing protein	1287055	Brachyspira hampsonii	292
A0A1E5NHR0	unreviewed	DUF368 domain-containing protein	1287055	Brachyspira hampsonii	284
A0A1E5NLC4	unreviewed	DUF368 domain-containing protein	1287055	Brachyspira hampsonii	285
A0A1E5NTQ0	unreviewed	DUF368 domain-containing protein	1287055	Brachyspira hampsonii	284
A0A1E5SHX3	unreviewed	DUF368 domain-containing protein	1849968	Algibacter aquaticus	319
A0A1E5SHX7	unreviewed	DUF368 domain-containing protein	1849968	Algibacter aquaticus	339
A0A1E5STI7	unreviewed	DUF368 domain-containing protein	1889784	Fabibacter sp. 4D4	311
A0A1E5T5S1	unreviewed	DUF368 domain-containing protein	1563681	Roseivirga misakiensis	311
A0A1E5TFK1	unreviewed	Uncharacterized protein	246432	Staphylococcus equorum	281
A0A1E5TPD0	unreviewed	Uncharacterized protein	246432	Staphylococcus equorum	281
A0A1E5XDM1	unreviewed	DUF368 domain-containing protein	1904754	Pseudomonas sp. J237	309
A0A1E7GVJ3	unreviewed	DUF368 domain-containing protein	1869311	Desulfuromonadales bacterium C00003096	207
A0A1E7I7H4	unreviewed	DUF368 domain-containing protein	1869297	Desulfovibrio sp. S3730MH75	319
A0A1E7Q0Y9	unreviewed	DUF368 domain-containing protein	1897620	Marinobacter sp. X15-166B	323
A0A1E7Q8Q2	unreviewed	DUF368 domain-containing protein	1628148	Rheinheimera salexigens	300
A0A1E8B080	unreviewed	Uncharacterized protein	1405	Bacillus mycoides	268
A0A1E8BGC8	unreviewed	Uncharacterized protein	1405	Bacillus mycoides	268
A0A1E8CHA9	unreviewed	Uncharacterized protein	1524254	Pseudohongiella acticola	287
A0A1E8GFP2	unreviewed	DUF368 domain-containing protein	1859475	Floricoccus penangensis	282
A0A1E8GKB5	unreviewed	DUF368 domain-containing protein	1859473	Floricoccus tropicus	282
A0A1E8U8G5	unreviewed	DUF368 domain-containing protein	1739341	Streptococcus sp. HMSC071D03	280
A0A1E8Z105	unreviewed	DUF368 domain-containing protein	1739315	Globicatella sp. HMSC072A10	279
A0A1E8Z8X0	unreviewed	DUF368 domain-containing protein	1739311	Corynebacterium sp. HMSC074A09	271
A0A1E9A5E8	unreviewed	DUF368 domain-containing protein	1739309	Streptococcus sp. HMSC034E03	280
A0A1E9ARR0	unreviewed	DUF368 domain-containing protein	1739305	Peptoniphilus sp. HMSC062D09	301
A0A1E9B198	unreviewed	DUF368 domain-containing protein	1739299	Streptococcus sp. HMSC056C01	280
A0A1E9DTS5	unreviewed	DUF368 domain-containing protein	1739284	Streptococcus sp. HMSC062B01	280
A0A1E9ED20	unreviewed	DUF368 domain-containing protein	1739279	Fusobacterium sp. HMSC064B12	260
A0A1E9G6E5	unreviewed	DUF368 domain-containing protein	1739270	Streptococcus sp. HMSC076C08	280
A0A1E9GIG9	unreviewed	DUF368 domain-containing protein	1739268	Streptococcus sp. HMSC073F11	280
A0A1E9GZR9	unreviewed	DUF368 domain-containing protein	1739263	Streptococcus sp. HMSC061D01	280
A0A1E9JQ09	unreviewed	DUF368 domain-containing protein	1739251	Fusobacterium sp. HMSC073F01	268
A0A1E9PEB0	unreviewed	DUF368 domain-containing protein	1715159	Aerococcus sp. HMSC062B07	302
A0A1E9Q829	unreviewed	DUF368 domain-containing protein	1715157	Corynebacterium sp. HMSC058E07	298
A0A1E9XTV1	unreviewed	DUF368 domain-containing protein	1715022	Streptococcus sp. HMSC034B05	280
A0A1E9ZRM9	unreviewed	DUF368 domain-containing protein	1715006	Corynebacterium sp. HMSC070E08	271
A0A1F0A266	unreviewed	DUF368 domain-containing protein	1715207	Streptococcus sp. HMSC061D10	280
A0A1F0AVA9	unreviewed	DUF368 domain-containing protein	1715180	Streptococcus sp. HMSC077D04	280
A0A1F0BBQ8	unreviewed	DUF368 domain-containing protein	1715098	Streptococcus sp. HMSC074B11	280
A0A1F0BJL9	unreviewed	DUF368 domain-containing protein	1715092	Streptococcus sp. HMSC070B10	280
A0A1F0CW80	unreviewed	DUF368 domain-containing protein	1581056	Corynebacterium sp. HMSC22B11	343
A0A1F0E7R4	unreviewed	DUF368 domain-containing protein	1739543	Fusobacterium sp. HMSC064B11	260
A0A1F0GLB6	unreviewed	DUF368 domain-containing protein	1739525	Peptoniphilus sp. HMSC075B08	297
A0A1F0N5I1	unreviewed	DUF368 domain-containing protein	1739491	Streptococcus sp. HMSC067H01	280
A0A1F0NK01	unreviewed	DUF368 domain-containing protein	1739488	Streptococcus sp. HMSC066E07	280
A0A1F0Q486	unreviewed	DUF368 domain-containing protein	1739482	Corynebacterium sp. HMSC074C01	271
A0A1F0QEX0	unreviewed	DUF368 domain-containing protein	1739478	Corynebacterium sp. HMSC078C09	271
A0A1F0R9H2	unreviewed	DUF368 domain-containing protein	1739474	Streptococcus sp. HMSC056D07	280
A0A1F0RVU6	unreviewed	DUF368 domain-containing protein	1739471	Corynebacterium sp. HMSC059E07	271
A0A1F0TCS3	unreviewed	DUF368 domain-containing protein	1739461	Streptococcus sp. HMSC062D07	280
A0A1F0VYW5	unreviewed	DUF368 domain-containing protein	1739447	Corynebacterium sp. HMSC072D12	271
A0A1F1C078	unreviewed	DUF368 domain-containing protein	1739409	Staphylococcus sp. HMSC078E07	285
A0A1F1E7L9	unreviewed	DUF368 domain-containing protein	1739392	Corynebacterium sp. HMSC077D03	278
A0A1F1EKX6	unreviewed	DUF368 domain-containing protein	1739389	Streptococcus sp. HMSC062H02	280
A0A1F1EMA1	unreviewed	DUF368 domain-containing protein	1739391	Streptococcus sp. HMSC071H03	280
A0A1F1G8D2	unreviewed	DUF368 domain-containing protein	1739379	Corynebacterium sp. HMSC078H07	271
A0A1F1I674	unreviewed	Uncharacterized protein	1739367	Micrococcus sp. HMSC067E09	292
A0A1F1J9L6	unreviewed	DUF368 domain-containing protein	1739365	Lactobacillus sp. HMSC068F07	301
A0A1F1KXA5	unreviewed	DUF368 domain-containing protein	1581050	Corynebacterium sp. HMSC04H06	272
A0A1F1L6M1	unreviewed	DUF368 domain-containing protein	1581148	Clostridium sp. HMSC19A10	296
A0A1F1LA18	unreviewed	DUF368 domain-containing protein	1581148	Clostridium sp. HMSC19A10	268
A0A1F1LLT1	unreviewed	DUF368 domain-containing protein	1581054	Dietzia sp. HMSC21D01	358
A0A1F1LMS3	unreviewed	DUF368 domain-containing protein	1581061	Abiotrophia sp. HMSC24B09	278
A0A1F1SBC8	unreviewed	DUF368 domain-containing protein	1581074	Granulicatella sp. HMSC31F03	285
A0A1F1V3P8	unreviewed	DUF368 domain-containing protein	1581134	Corynebacterium sp. HMSC08A12	301
A0A1F1WZH3	unreviewed	DUF368 domain-containing protein	1581127	Brachybacterium sp. HMSC06H03	309
A0A1F1XEA4	unreviewed	DUF368 domain-containing protein	1581117	Corynebacterium sp. HMSC05E07	271
A0A1F1ZWP0	unreviewed	DUF368 domain-containing protein	1581066	Corynebacterium sp. HMSC28B08	320
A0A1F2EJG3	unreviewed	DUF368 domain-containing protein	1581084	Aerococcus sp. HMSC10H05	293
A0A1F2F5S7	unreviewed	DUF368 domain-containing protein	1581089	Corynebacterium sp. HMSC11E11	312
A0A1F2GJZ8	unreviewed	DUF368 domain-containing protein	1581076	Streptococcus sp. HMSC10A01	280
A0A1F2X6G4	unreviewed	Uncharacterized protein	1797202	Actinobacteria bacterium RBG_16_67_15	277
A0A1F2X9E8	unreviewed	Uncharacterized protein	1797204	Actinobacteria bacterium RBG_16_68_21	296
A0A1F3GC48	unreviewed	DUF368 domain-containing protein	1797333	Bacteroidetes bacterium GWE2_39_28	299
A0A1F3GY55	unreviewed	DUF368 domain-containing protein	1797330	Bacteroidetes bacterium GWD2_45_23	304
A0A1F3IVC2	unreviewed	DUF368 domain-containing protein	1797341	Bacteroidetes bacterium GWF2_33_16	311
A0A1F3LL77	unreviewed	DUF368 domain-containing protein	1797351	Bacteroidetes bacterium GWF2_42_66	309
A0A1F3MHF4	unreviewed	DUF368 domain-containing protein	1797348	Bacteroidetes bacterium GWF2_41_31	302
A0A1F3VPJ8	unreviewed	Uncharacterized protein	1797395	Bdellovibrionales bacterium RIFOXYC1_FULL_37_79	396
A0A1F5DHS1	unreviewed	Uncharacterized protein	1797377	Candidatus Bathyarchaeota archaeon RBG_13_38_9	161
A0A1F6GA30	unreviewed	DUF368 domain-containing protein	1817772	Candidatus Lambdaproteobacteria bacterium RIFOXYD2_FULL_50_16	317
A0A1F6GTT9	unreviewed	DUF368 domain-containing protein	1817773	Candidatus Lambdaproteobacteria bacterium RIFOXYD2_FULL_56_26	316
A0A1F6LL66	unreviewed	Uncharacterized protein	1798671	Candidatus Magasanikbacteria bacterium RIFCSPHIGHO2_01_FULL_33_34	313
A0A1F6QH77	unreviewed	DUF368 domain-containing protein	1817873	Candidatus Margulisbacteria bacterium GWF2_35_9	294
A0A1F7BNW8	unreviewed	Uncharacterized protein	1801918	Candidatus Peribacteria bacterium RIFCSPHIGHO2_02_FULL_49_16	291
A0A1F7FV41	unreviewed	Uncharacterized protein	1817874	Candidatus Riflebacteria bacterium GWC2_50_8	340
A0A1F8L471	unreviewed	Uncharacterized protein	1797613	Chloroflexi bacterium GWB2_54_36	286
A0A1F8N7W6	unreviewed	Uncharacterized protein	1797632	Chloroflexi bacterium RBG_13_56_8	226
A0A1G0A951	unreviewed	DUF368 domain-containing protein	1798014	Flavobacteria bacterium GWF1_32_7	322
A0A1G0B2A0	unreviewed	DUF368 domain-containing protein	1798016	Flavobacteria bacterium RIFCSPLOWO2_12_FULL_35_11	340
A0A1G0B2A9	unreviewed	DUF368 domain-containing protein	1798016	Flavobacteria bacterium RIFCSPLOWO2_12_FULL_35_11	310
A0A1G0J6E3	unreviewed	Uncharacterized protein	1798299	Gammaproteobacteria bacterium RIFCSPLOWO2_02_FULL_57_10	307
A0A1G0JB60	unreviewed	Uncharacterized protein	1798301	Gammaproteobacteria bacterium RIFCSPLOWO2_12_47_11	287
A0A1G1AAV9	unreviewed	Uncharacterized protein	1798582	Lentisphaerae bacterium RIFOXYC12_FULL_60_16	357
A0A1G1Q7N1	unreviewed	Uncharacterized protein	1801873	Omnitrophica WOR_2 bacterium RIFOXYA2_FULL_38_17	313
A0A1G2YR69	unreviewed	Uncharacterized protein	1801962	Planctomycetes bacterium RBG_13_50_24	299
A0A1G2Z846	unreviewed	Uncharacterized protein	1801965	Planctomycetes bacterium RBG_13_63_9	315
A0A1G3AK12	unreviewed	Uncharacterized protein	1801972	Planctomycetes bacterium RBG_19FT_COMBO_48_8	299
A0A1G3DC75	unreviewed	DUF368 domain-containing protein	1817754	Pseudomonadales bacterium GWC2_63_15	311
A0A1G3DHH0	unreviewed	DUF368 domain-containing protein	1802005	Pseudomonadales bacterium RIFCSPHIGHO2_02_FULL_60_43	312
A0A1G3DIG2	unreviewed	DUF368 domain-containing protein	1802004	Pseudomonadales bacterium RIFCSPHIGHO2_01_FULL_64_12	311
A0A1G3PG44	unreviewed	Uncharacterized protein	1802189	Spirochaetes bacterium GWF1_49_6	337
A0A1G3PJJ1	unreviewed	Uncharacterized protein	1802190	Spirochaetes bacterium GWF1_51_8	340
A0A1G3PQI5	unreviewed	Uncharacterized protein	1802190	Spirochaetes bacterium GWF1_51_8	309
A0A1G3WF34	unreviewed	Uncharacterized protein	1802350	Tenericutes bacterium GWE2_38_8	294
A0A1G3WK86	unreviewed	Uncharacterized protein	1802354	Tenericutes bacterium GWF2_57_13	314
A0A1G3WNX3	unreviewed	Uncharacterized protein	1802353	Tenericutes bacterium GWF2_38_8	294
A0A1G3X6D7	unreviewed	Uncharacterized protein	1802357	Tenericutes bacterium RIFOXYB2_FULL_36_25	295
A0A1G4G716	unreviewed	Integral membrane protein	1642646	Petrimonas mucosa	308
A0A1G4L7S2	unreviewed	DUF368 domain-containing protein	1396	Bacillus cereus	268
A0A1G4P2J3	unreviewed	Putative membrane protein	34095	Borrelia japonica	284
A0A1G4PS41	unreviewed	DUF368 domain-containing protein	592361	Pseudomonas peli	312
A0A1G4VUL3	unreviewed	Uncharacterized protein	38289	Corynebacterium jeikeium	289
A0A1G4VWG0	unreviewed	Putative membrane protein	1855377	Candidatus Aquiluna sp. UB-MaderosW2red	287
A0A1G5ADW7	unreviewed	Putative membrane protein	1120976	Alkaliphilus peptidifermentans DSM 18978	248
A0A1G5CY65	unreviewed	Putative membrane protein	1520805	Blautia sp. SF-50	291
A0A1G5CZ96	unreviewed	Putative membrane protein	1336802	Nonlabens sp. Hel1_33_55	319
A0A1G5CZC4	unreviewed	Uncharacterized membrane protein	1336802	Nonlabens sp. Hel1_33_55	339
A0A1G5DPQ0	unreviewed	Putative membrane protein	1520825	Lachnospiraceae bacterium XPB1003	296
A0A1G5UW42	unreviewed	Putative membrane protein	279824	Algoriphagus alkaliphilus	311
A0A1G5WGM9	unreviewed	Putative membrane protein	1200747	Lachnospiraceae bacterium G11	283
A0A1G5X9G9	unreviewed	Putative membrane protein	1566230	Pseudomonas sp. NFPP33	312
A0A1G5XP50	unreviewed	Putative membrane protein	230361	Methanobrevibacter millerae	289
A0A1G6BJM6	unreviewed	Putative membrane protein	1250295	Flavobacteriaceae bacterium MAR_2010_188	306
A0A1G6BJN3	unreviewed	Uncharacterized membrane protein	1250295	Flavobacteriaceae bacterium MAR_2010_188	345
A0A1G6GIN1	unreviewed	Putative membrane protein	1464122	Alkalihalobacillus lonarensis	275
A0A1G6JG70	unreviewed	Putative membrane protein	1612202	Pelagirhabdus alkalitolerans	275
A0A1G6K2C5	unreviewed	DUF368 domain-containing protein	28234	Geotoga petraea	263
A0A1G6L549	unreviewed	Putative membrane protein	1464122	Alkalihalobacillus lonarensis	286
A0A1G6N2A2	unreviewed	Putative membrane protein	1464122	Alkalihalobacillus lonarensis	158
A0A1G6NJY5	unreviewed	Putative membrane protein	392421	Haloterrigena hispanica	319
A0A1G6NV70	unreviewed	Putative membrane protein	686796	Algoriphagus faecimaris	311
A0A1G6QD46	unreviewed	Putative membrane protein	54121	Halanaerobium congolense	256
A0A1G6VA85	unreviewed	DUF368 domain-containing protein	489632	Pseudomonas chengduensis	312
A0A1G6WMC0	unreviewed	Putative membrane protein	112002	Psychrobacter pacificensis	335
A0A1G6ZC00	unreviewed	Putative membrane protein	530584	Prauserella marina	333
A0A1G7BTU8	unreviewed	Putative membrane protein	1761878	Paenibacillus sp. cl6col	271
A0A1G7D5E2	unreviewed	Putative membrane protein	426756	Bhargavaea beijingensis	274
A0A1G7E4Y3	unreviewed	Uncharacterized membrane protein	641691	Pricia antarctica	343
A0A1G7E509	unreviewed	Putative membrane protein	641691	Pricia antarctica	304
A0A1G7EPZ7	unreviewed	Uncharacterized membrane protein	227084	Ulvibacter litoralis	340
A0A1G7EQ87	unreviewed	Putative membrane protein	227084	Ulvibacter litoralis	323
A0A1G7IBT1	unreviewed	Uncharacterized membrane protein	76594	Cellulophaga baltica	336
A0A1G7ICX6	unreviewed	Putative membrane protein	76594	Cellulophaga baltica	287
A0A1G7JNA5	unreviewed	Putative membrane protein	640205	Pseudomonas seleniipraecipitans	309
A0A1G7MSH5	unreviewed	Putative membrane protein	101564	Pseudomonas alcaliphila	312
A0A1G7N071	unreviewed	Putative membrane protein	284577	Halomonas taeanensis	297
A0A1G7PLN0	unreviewed	Putative membrane protein	366584	Pseudonocardia oroxyli	291
A0A1G7PYH5	unreviewed	Putative membrane protein	660518	Halorientalis regularis	335
A0A1G7QTF8	unreviewed	Putative membrane protein	120956	Facklamia miroungae	277
A0A1G7SJ50	unreviewed	Putative membrane protein	261291	Halorubrum xinjiangense	314
A0A1G7V3A4	unreviewed	Putative membrane protein	470826	Psychroflexus sediminis	311
A0A1G7V3U9	unreviewed	Uncharacterized membrane protein	470826	Psychroflexus sediminis	340
A0A1G7Y5P4	unreviewed	Putative membrane protein	556533	Pseudomonas benzenivorans	312
A0A1G8A9W3	unreviewed	Putative membrane protein	300028	Rhodococcus triatomae	309
A0A1G8DQY8	unreviewed	Putative membrane protein	310769	Fervidobacterium changbaicum	278
A0A1G8E568	unreviewed	Putative membrane protein	399736	Agrococcus jejuensis	311
A0A1G8ESX8	unreviewed	Putative membrane protein	262004	Winogradskyella thalassocola	322
A0A1G8ET73	unreviewed	Uncharacterized membrane protein	262004	Winogradskyella thalassocola	339
A0A1G8G6H8	unreviewed	Putative membrane protein	568899	Alteribacillus persepolensis	273
A0A1G8GK07	unreviewed	Putative membrane protein	861298	Vibrio xiamenensis	292
A0A1G8KM86	unreviewed	Putative membrane protein	29435	Pseudomonas flavescens	309
A0A1G8L033	unreviewed	Putative membrane protein	549003	Natribacillus halophilus	276
A0A1G8LUN1	unreviewed	Putative membrane protein	930129	Alteribacillus bidgolensis	272
A0A1G8Q5V2	unreviewed	Putative membrane protein	398199	Proteiniclasticum ruminis	287
A0A1G8UC55	unreviewed	Putative membrane protein	890420	Halovenus aranensis	328
A0A1G8UG85	unreviewed	Putative membrane protein	376427	Halomonas gudaonensis	329
A0A1G8UJY9	unreviewed	Putative membrane protein	718193	Ferrimonas sediminum	306
A0A1G8VB44	unreviewed	Putative membrane protein	137658	Pseudomonas indica	312
A0A1G8VQS8	unreviewed	Putative membrane protein	86666	Salimicrobium halophilum	271
A0A1G8WPA6	unreviewed	Putative membrane protein	1200749	Lachnospiraceae bacterium G41	301
A0A1G8XAE5	unreviewed	Putative membrane protein	995066	Actinopolyspora mzabensis	325
A0A1G8XJE2	unreviewed	Putative membrane protein	709510	Jeotgalicoccus aerolatus	282
A0A1G8Y7W8	unreviewed	Putative membrane protein	2200	Methanoculleus thermophilus	290
A0A1G9ATD1	unreviewed	Putative membrane protein	407036	Sediminibacillus albus	272
A0A1G9BTC2	unreviewed	Putative membrane protein	576118	Salinicoccus qingdaonensis	280
A0A1G9CG87	unreviewed	Putative membrane protein	426701	Alkalibacterium thalassium	312
A0A1G9E1Q6	unreviewed	Putative membrane protein	1075417	Catalinimonas alkaloidigena	316
A0A1G9E4V1	unreviewed	Putative membrane protein	658219	Microbulbifer yueqingensis	318
A0A1G9EJA7	unreviewed	Putative membrane protein	393762	Natronincola ferrireducens	260
A0A1G9GGX3	unreviewed	Putative membrane protein	426701	Alkalibacterium thalassium	267
A0A1G9GIP6	unreviewed	Putative membrane protein	48727	Halomonas pantelleriensis	318
A0A1G9GJZ0	unreviewed	Putative membrane protein	1095776	Natronorubrum texcoconense	319
A0A1G9HYI4	unreviewed	Putative membrane protein	321763	Halarsenatibacter silvermanii	287
A0A1G9IFX4	unreviewed	Putative membrane protein	686624	Tessaracoccus oleiagri	328
A0A1G9K9Z6	unreviewed	Putative membrane protein	1121325	Romboutsia lituseburensis DSM 797	284
A0A1G9LMM7	unreviewed	Putative membrane protein	246191	Maridesulfovibrio ferrireducens	319
A0A1G9NM50	unreviewed	Putative membrane protein	192904	Kriegella aquimaris	289
A0A1G9NN38	unreviewed	Uncharacterized membrane protein	192904	Kriegella aquimaris	339
A0A1G9P3F6	unreviewed	Putative membrane protein	119000	Halomonas muralis	309
A0A1G9PIH3	unreviewed	Putative membrane protein	1121325	Romboutsia lituseburensis DSM 797	297
A0A1G9Q829	unreviewed	Putative membrane protein	1123016	Pseudomonas balearica DSM 6083	311
A0A1G9UMS0	unreviewed	Putative membrane protein	996166	Haloarchaeobius iranensis	308
A0A1G9W1R0	unreviewed	Putative membrane protein	660521	Halogranum gelatinilyticum	321
A0A1G9WTX9	unreviewed	Putative membrane protein	482461	Sediminibacillus halophilus	270
A0A1H0B8F2	unreviewed	Putative membrane protein	237069	Tenuibacillus multivorans	273
A0A1H0BKV8	unreviewed	Putative membrane protein	745820	Alkalicoccus daliensis	270
A0A1H0D836	unreviewed	Putative membrane protein	419597	Halomonas shengliensis	334
A0A1H0HN20	unreviewed	Putative membrane protein	416873	Halomonas arcis	323
A0A1H0M7F4	unreviewed	Putative membrane protein	979556	Microbacterium testaceum (strain StLB037)	307
A0A1H0PVD5	unreviewed	Putative membrane protein	1855327	Streptococcus sp. NLAE-zl-C503	280
A0A1H0UGP6	unreviewed	Putative membrane protein	240303	Halobacillus aidingensis	271
A0A1H0VUK3	unreviewed	DUF368 domain-containing protein	94869	Clostridium gasigenes	92
A0A1H0VUZ9	unreviewed	Putative membrane protein	405564	Actinopolyspora xinjiangensis	312
A0A1H0VV20	unreviewed	DUF368 domain-containing protein	94869	Clostridium gasigenes	265
A0A1H0WNM3	unreviewed	Putative membrane protein	1198456	Pseudomonas guguanensis	312
A0A1H0ZDU3	unreviewed	Putative membrane protein	1761804	Microbacterium sp. cf332	321
A0A1H1AA03	unreviewed	Putative membrane protein	174587	Carnobacterium viridans	299
A0A1H1ACM6	unreviewed	Putative membrane protein	1095778	Natronobacterium texcoconense	320
A0A1H1AN00	unreviewed	DUF368 domain-containing protein	1236180	Halopelagius longus	344
A0A1H1B3G5	unreviewed	Putative membrane protein	174587	Carnobacterium viridans	285
A0A1H1FYH0	unreviewed	Putative membrane protein	995062	Actinopolyspora saharensis	312
A0A1H1FYP7	unreviewed	Putative membrane protein	553311	Virgibacillus salinus	271
A0A1H1KXZ0	unreviewed	Putative membrane protein	279359	Gramella echinicola	312
A0A1H1KZP0	unreviewed	Uncharacterized membrane protein	279359	Gramella echinicola	338
A0A1H1LA16	unreviewed	Putative membrane protein	629680	Brevibacterium sandarakinum	323
A0A1H1LTE3	unreviewed	Putative membrane protein	1855336	Polaribacter sp. KT25b	307
A0A1H1LTF8	unreviewed	Uncharacterized membrane protein	1855336	Polaribacter sp. KT25b	335
A0A1H1MZQ4	unreviewed	Putative membrane protein	487184	Pseudomonas xinjiangensis	312
A0A1H1N6Q1	unreviewed	Putative membrane protein	797277	Pseudomonas litoralis	312
A0A1H1NAD3	unreviewed	Putative membrane protein	1250205	Gramella sp. MAR_2010_147	312
A0A1H1NAH8	unreviewed	Uncharacterized membrane protein	1250205	Gramella sp. MAR_2010_147	338
A0A1H1NJI9	unreviewed	Putative membrane protein	1382466	Winogradskyella sediminis	322
A0A1H1NKB8	unreviewed	Uncharacterized membrane protein	1382466	Winogradskyella sediminis	339
A0A1H1PWV7	unreviewed	Putative membrane protein	472181	Pseudomonas sabulinigri	307
A0A1H1R2X0	unreviewed	Uncharacterized membrane protein	1798225	Formosa sp. Hel1_31_208	338
A0A1H1R2Y8	unreviewed	Putative membrane protein	1798225	Formosa sp. Hel1_31_208	322
A0A1H1RBE9	unreviewed	Putative membrane protein	545619	Paraoerskovia marina	321
A0A1H1S314	unreviewed	Uncharacterized membrane protein	1336796	Gillisia sp. Hel1_33_143	339
A0A1H1S3R1	unreviewed	Putative membrane protein	1336796	Gillisia sp. Hel1_33_143	316
A0A1H1SZT8	unreviewed	Putative membrane protein	1392877	Pseudomonas oryzae	312
A0A1H1VGT1	unreviewed	Putative membrane protein	1136497	Brevibacterium siliguriense	335
A0A1H2DW18	unreviewed	Putative membrane protein	90732	Desulfobacula phenolica	379
A0A1H2FX78	unreviewed	Putative membrane protein	1434072	Pseudomonas salegens	318
A0A1H2GA00	unreviewed	Uncharacterized membrane protein	1336804	Polaribacter sp. Hel1_33_78	335
A0A1H2GAA9	unreviewed	Putative membrane protein	1336804	Polaribacter sp. Hel1_33_78	307
A0A1H2GRF9	unreviewed	Putative membrane protein	364197	Pseudomonas pohangensis	313
A0A1H2H9S8	unreviewed	Putative membrane protein	1245526	Pseudomonas guangdongensis	311
A0A1H2LKY3	unreviewed	Putative membrane protein	158898	Gordonia westfalica	326
A0A1H2LVC5	unreviewed	Putative membrane protein	1274359	Pseudomonas sihuiensis	312
A0A1H2R2W6	unreviewed	Uncharacterized membrane protein	1073328	Muricauda zhangzhouensis	345
A0A1H2R2Z0	unreviewed	Putative membrane protein	1073328	Muricauda zhangzhouensis	305
A0A1H2S2E8	unreviewed	Putative membrane protein	574349	Aidingimonas halophila	318
A0A1H2UAX4	unreviewed	Putative membrane protein	488533	Marinobacter mobilis	320
A0A1H2WAY8	unreviewed	Putative membrane protein	28442	Haloarcula vallismortis	336
A0A1H2WBD1	unreviewed	Putative membrane protein	1058	Thiocapsa roseopersicina	319
A0A1H2WBS8	unreviewed	Putative membrane protein	1122204	Marinococcus luteus	277
A0A1H2ZB09	unreviewed	Putative membrane protein	762486	Lutibacter oricola	309
A0A1H2ZC45	unreviewed	Uncharacterized membrane protein	762486	Lutibacter oricola	341
A0A1H2ZZ48	unreviewed	Putative membrane protein	905	Acidaminococcus fermentans	298
A0A1H3FAE2	unreviewed	Putative membrane protein	660517	Halobellus clavatus	353
A0A1H3K7K3	unreviewed	Putative membrane protein	1503961	Evansella caseinilytica	271
A0A1H3MBV2	unreviewed	Putative membrane protein	1048396	Halopenitus persicus	320
A0A1H3RVC1	unreviewed	Putative membrane protein	1761753	Bacillus sp. 166amftsu	269
A0A1H3VHA6	unreviewed	Uncharacterized membrane protein	283786	Bizionia paragorgiae	339
A0A1H3VHI4	unreviewed	Putative membrane protein	283786	Bizionia paragorgiae	335
A0A1H3X9J5	unreviewed	Putative membrane protein	1855397	Porphyromonadaceae bacterium KH3R12	304
A0A1H3XE03	unreviewed	Putative membrane protein	81409	Eubacterium aggregans	298
A0A1H3XWL1	unreviewed	Putative membrane protein	1033731	Alistipes timonensis JC136	313
A0A1H3YBM5	unreviewed	Putative membrane protein	908615	Psychroflexus halocasei	306
A0A1H3YBS7	unreviewed	Uncharacterized membrane protein	908615	Psychroflexus halocasei	337
A0A1H3YK09	unreviewed	Putative membrane protein	555874	Haloplanus vescus	314
A0A1H3ZZ84	unreviewed	Putative membrane protein	658218	Microbulbifer marinus	321
A0A1H4DVZ6	unreviewed	Putative membrane protein	152573	Alkalimonas amylolytica	283
A0A1H4F0C7	unreviewed	Putative membrane protein	1122198	Marinobacterium georgiense DSM 11526	306
A0A1H4H8V6	unreviewed	Putative membrane protein	571932	Thalassobacillus cyri	272
A0A1H4LZP7	unreviewed	Putative membrane protein	1250059	Tenacibaculum sp. MAR_2009_124	307
A0A1H4Q0T3	unreviewed	Putative membrane protein	320912	Maribacter dokdonensis	304
A0A1H4Q0Z0	unreviewed	Uncharacterized membrane protein	320912	Maribacter dokdonensis	339
A0A1H5C2V7	unreviewed	Uncharacterized membrane protein	1250198	Tenacibaculum sp. MAR_2010_89	335
A0A1H5C396	unreviewed	Putative membrane protein	1250198	Tenacibaculum sp. MAR_2010_89	306
A0A1H5CI89	unreviewed	Putative membrane protein	53406	Pseudomonas anguilliseptica	316
A0A1H5EJI4	unreviewed	Putative membrane protein	648782	Ruania alba	316
A0A1H5P9M3	unreviewed	Uncharacterized membrane protein	390640	Salinimicrobium catena	340
A0A1H5P9N5	unreviewed	Putative membrane protein	390640	Salinimicrobium catena	299
A0A1H5T5H8	unreviewed	Putative membrane protein	699433	Halobellus limi	342
A0A1H5T8W7	unreviewed	Putative membrane protein	1798238	Alcanivorax sp. DSM 26293	302
A0A1H5TC40	unreviewed	Putative membrane protein	419596	Halomonas daqingensis	327
A0A1H5TG17	unreviewed	DUF368 domain-containing protein	857252	Pseudomonas aestusnigri	307
A0A1H5YD74	unreviewed	Putative membrane protein	1120964	Algoriphagus boritolerans DSM 17298 = JCM 18970	303
A0A1H6AND8	unreviewed	Putative membrane protein	1761766	Bacillus sp. ok061	268
A0A1H6BIU9	unreviewed	Putative membrane protein	568106	Marinobacterium lutimaris	306
A0A1H6C1Q3	unreviewed	Putative membrane protein	462991	Vibrio hangzhouensis	293
A0A1H6FDP6	unreviewed	Uncharacterized protein	1899563	Thiotrichales bacterium HS_08	313
A0A1H6FZY4	unreviewed	Putative membrane protein	640943	Natronorubrum sediminis	308
A0A1H6IIL6	unreviewed	Putative membrane protein	1267564	Halopenitus malekzadehii	314
A0A1H6N596	unreviewed	Putative membrane protein	173990	Rheinheimera pacifica	300
A0A1H6QWL3	unreviewed	Putative membrane protein	64971	Pseudospirillum japonicum	306
A0A1H6RBX8	unreviewed	Putative membrane protein	1130080	Alkalibacterium gilvum	308
A0A1H6T174	unreviewed	Putative membrane protein	1130080	Alkalibacterium gilvum	286
A0A1H6URI3	unreviewed	Putative membrane protein	915471	Pseudomonas linyingensis	312
A0A1H6V4F2	unreviewed	Putative membrane protein	1043493	Demequina mangrovi	326
A0A1H6W9S6	unreviewed	Putative membrane protein	1297121	Cyclobacterium xiamenense	311
A0A1H6XS29	unreviewed	Putative membrane protein	426757	Bhargavaea ginsengi	275
A0A1H6XXS5	unreviewed	Putative membrane protein	1073996	Halohasta litchfieldiae	328
A0A1H7BRK3	unreviewed	Putative membrane protein	1144548	Micromonospora phaseoli	330
A0A1H7ITU0	unreviewed	Putative membrane protein	1429083	Pseudomonas hussainii	314
A0A1H7LBI7	unreviewed	Putative membrane protein	190974	Methanobrevibacter gottschalkii	289
A0A1H7M3V4	unreviewed	Putative membrane protein	650850	Halomonas daqiaonensis	323
A0A1H7PFV3	unreviewed	Putative membrane protein	426702	Alkalibacterium pelagium	312
A0A1H7PUM9	unreviewed	Putative membrane protein	1038014	Aquimarina amphilecti	321
A0A1H7PVF4	unreviewed	Uncharacterized membrane protein	1038014	Aquimarina amphilecti	342
A0A1H7R3R4	unreviewed	Putative membrane protein	426703	Alkalibacterium putridalgicola	286
A0A1H7SUF1	unreviewed	Putative membrane protein	302484	Haloferax larsenii	322
A0A1H7T0N3	unreviewed	Uncharacterized protein	302484	Haloferax larsenii	117
A0A1H7WAF0	unreviewed	Uncharacterized membrane protein	228957	Maribacter orientalis	337
A0A1H7WBX4	unreviewed	Putative membrane protein	228957	Maribacter orientalis	286
A0A1H7XB27	unreviewed	Putative membrane protein	426703	Alkalibacterium putridalgicola	308
A0A1H8ERH1	unreviewed	Putative membrane protein	215200	Peptostreptococcus russellii	295
A0A1H8FA82	unreviewed	Putative membrane protein	1855330	Megamonas sp. Calf98-2	268
A0A1H8G0R3	unreviewed	Putative membrane protein	930146	Mesobacillus persicus	271
A0A1H8JE90	unreviewed	Putative membrane protein	77097	Halomonas aquamarina	321
A0A1H8JRU7	unreviewed	Putative membrane protein	872970	Amphibacillus marinus	278
A0A1H8LF01	unreviewed	Putative membrane protein	1367881	Halorientalis persicus	335
A0A1H8LNM3	unreviewed	Putative membrane protein	872970	Amphibacillus marinus	276
A0A1H8SUA2	unreviewed	Putative membrane protein	660520	Halogranum amylolyticum	322
A0A1H9BX67	unreviewed	Putative membrane protein	543360	Pseudomonas cuatrocienegasensis	312
A0A1H9DWK4	unreviewed	Putative membrane protein	89093	Ignavigranum ruoffiae	285
A0A1H9EAZ9	unreviewed	Putative membrane protein	403935	Streptomyces radiopugnans	366
A0A1H9GJD4	unreviewed	Putative membrane protein	419940	Hyunsoonleella jejuensis	306
A0A1H9GJJ9	unreviewed	Uncharacterized membrane protein	419940	Hyunsoonleella jejuensis	338
A0A1H9IAY2	unreviewed	Putative membrane protein	1186196	Natrinema salaciae	319
A0A1H9IQY9	unreviewed	Putative membrane protein	137733	Granulicatella balaenopterae	285
A0A1H9K982	unreviewed	Putative membrane protein	355243	Amphritea atlantica	312
A0A1H9K9Q6	unreviewed	Putative membrane protein	571933	Piscibacillus halophilus	271
A0A1H9MT11	unreviewed	Putative membrane protein	478744	Lewinella agarilytica	317
A0A1H9NPI5	unreviewed	Putative membrane protein	531814	Gracilibacillus ureilyticus	270
A0A1H9RK91	unreviewed	Putative membrane protein	1601833	Salipaludibacillus aurantiacus	268
A0A1H9S631	unreviewed	Putative membrane protein	416874	Halomonas subterranea	323
A0A1H9SQY0	unreviewed	Putative membrane protein	142588	Isobaculum melis	306
A0A1H9SUV0	unreviewed	Putative membrane protein	142588	Isobaculum melis	280
A0A1H9VC07	unreviewed	Putative membrane protein	1464123	Salisediminibacterium haloalkalitolerans	277
A0A1H9VCZ6	unreviewed	Putative membrane protein	1121357	Corynebacterium cystitidis DSM 20524	302
A0A1H9WC02	unreviewed	Putative membrane protein	1601833	Salipaludibacillus aurantiacus	274
A0A1H9YLA8	unreviewed	Putative membrane protein	29364	[Clostridium] polysaccharolyticum	284
A0A1H9YPR4	unreviewed	Putative membrane protein	430453	Marinobacter segnicrescens	318
A0A1I0ARD1	unreviewed	Putative membrane protein	930131	Oceanobacillus limi	271
A0A1I0BDX4	unreviewed	Putative membrane protein	237682	Salinibacillus kushneri	271
A0A1I0BWV8	unreviewed	Putative membrane protein	460384	Enterocloster lavalensis	296
A0A1I0BZE5	unreviewed	Putative membrane protein	1120990	Anaerobranca gottschalkii DSM 13577	261
A0A1I0CSI0	unreviewed	DUF368 domain-containing protein	1531	Enterocloster clostridioformis	272
A0A1I0EJX0	unreviewed	Putative membrane protein	69824	[Clostridium] cocleatum	279
A0A1I0EX72	unreviewed	Putative membrane protein	426128	Natronincola peptidivorans	260
A0A1I0G1G2	unreviewed	DUF368 domain-containing protein	460384	Enterocloster lavalensis	273
A0A1I0MSA1	unreviewed	Putative membrane protein	355548	Halobacterium jilantaiense	311
A0A1I0N977	unreviewed	Putative membrane protein	1267423	Roseivirga pacifica	311
A0A1I0QKC4	unreviewed	Putative membrane protein	1202768	Halopiger salifodinae	319
A0A1I0VIA4	unreviewed	Putative membrane protein	237018	Algoriphagus aquimarinus	311
A0A1I0VL58	unreviewed	Putative membrane protein	490629	Amycolatopsis marina	313
A0A1I0W8B6	unreviewed	Putative membrane protein	84698	Clostridium frigidicarnis	267
A0A1I0XTS2	unreviewed	Putative membrane protein	237679	Lentibacillus halodurans	274
A0A1I1CWT4	unreviewed	Putative membrane protein	34097	Brevinema andersonii	300
A0A1I1DJ72	unreviewed	Putative membrane protein	148448	Halobiforma haloterrestris	320
A0A1I1GN72	unreviewed	Putative membrane protein	753702	Alkalibacterium subtropicum	308
A0A1I1GWQ1	unreviewed	Putative membrane protein	1123010	Pseudoalteromonas denitrificans DSM 6059	316
A0A1I1I779	unreviewed	Putative membrane protein	402385	Kushneria avicenniae	317
A0A1I1IMT5	unreviewed	Putative membrane protein	1122252	Marinospirillum celere	302
A0A1I1IRN9	unreviewed	Putative membrane protein	753702	Alkalibacterium subtropicum	286
A0A1I1IYU8	unreviewed	Uncharacterized membrane protein	1334022	Zunongwangia mangrovi	328
A0A1I1J3V8	unreviewed	Putative membrane protein	1334022	Zunongwangia mangrovi	295
A0A1I1M030	unreviewed	Putative membrane protein	547162	Micromonospora sediminimaris	311
A0A1I1R2E8	unreviewed	Putative membrane protein	910347	Streptomyces aidingensis	330
A0A1I1RT75	unreviewed	Putative membrane protein	870482	Algibacter pectinivorans	305
A0A1I1RT98	unreviewed	Uncharacterized membrane protein	870482	Algibacter pectinivorans	338
A0A1I1VAG4	unreviewed	Putative membrane protein	47882	Pseudomonas straminea	308
A0A1I1ZTA8	unreviewed	Putative membrane protein	640948	Lentibacillus persicus	271
A0A1I2AHP5	unreviewed	Putative membrane protein	72304	Peptostreptococcus sp. D1	288
A0A1I2AV83	unreviewed	Putative membrane protein	1761793	Marinobacter sp. DSM 26671	299
A0A1I2AW01	unreviewed	Putative membrane protein	673379	Actinopolyspora alba	350
A0A1I2B219	unreviewed	Putative membrane protein	385682	Thermophagus xiamenensis	287
A0A1I2C3Q1	unreviewed	Putative membrane protein	930128	Alteribacillus iranensis	272
A0A1I2IV18	unreviewed	Putative membrane protein	1003	Thermoflexibacter ruber	317
A0A1I2K273	unreviewed	Putative membrane protein	655355	Sunxiuqinia elliptica	310
A0A1I2L0I1	unreviewed	Uncharacterized membrane protein	345907	Salegentibacter agarivorans	341
A0A1I2L0I4	unreviewed	Putative membrane protein	345907	Salegentibacter agarivorans	312
A0A1I2MY14	unreviewed	Putative membrane protein	1531	Enterocloster clostridioformis	281
A0A1I2NC88	unreviewed	Putative membrane protein	1045558	Neptunomonas qingdaonensis	312
A0A1I2NZ87	unreviewed	Putative membrane protein	396056	Halobacillus alkaliphilus	271
A0A1I2P3E4	unreviewed	DUF368 domain-containing protein	1529	Clostridium cadaveris	268
A0A1I2P9B1	unreviewed	Putative membrane protein	1529	Clostridium cadaveris	271
A0A1I2PR27	unreviewed	Putative membrane protein	553467	Halopelagius inordinatus	343
A0A1I2QSY3	unreviewed	Putative membrane protein	435880	Algoriphagus hitonicola	311
A0A1I2R3F3	unreviewed	Putative membrane protein	1423798	Lactobacillus ruminis DSM 20403 = NBRC 102161	289
A0A1I2SA68	unreviewed	Putative membrane protein	185761	Corynebacterium spheniscorum	248
A0A1I2VUC1	unreviewed	Putative membrane protein	1436961	Pontibacter chinhatensis	314
A0A1I3AX29	unreviewed	Putative membrane protein	745365	Pisciglobus halotolerans	296
A0A1I3B2G6	unreviewed	Putative membrane protein	387340	Halorubrum aquaticum	314
A0A1I3BTR3	unreviewed	Putative membrane protein	1855376	Lachnospiraceae bacterium NLAE-zl-G231	281
A0A1I3D5U5	unreviewed	Putative membrane protein	425504	Pseudomonas guineae	312
A0A1I3D9U0	unreviewed	Putative membrane protein	1855376	Lachnospiraceae bacterium NLAE-zl-G231	293
A0A1I3DB51	unreviewed	Putative membrane protein	442341	Halomonas xianhensis	309
A0A1I3G142	unreviewed	Putative membrane protein	69895	Tindallia magadiensis	248
A0A1I3HGR8	unreviewed	DUF368 domain-containing protein	289370	Pseudomonas argentinensis	309
A0A1I3KG38	unreviewed	Putative membrane protein	1211807	Pseudomonas kunmingensis	311
A0A1I3N9N0	unreviewed	Putative membrane protein	1144750	Olleya namhaensis	337
A0A1I3N9R0	unreviewed	Uncharacterized membrane protein	1144750	Olleya namhaensis	339
A0A1I3NK43	unreviewed	Putative membrane protein	1576369	Planctomicrobium piriforme	337
A0A1I3PFM6	unreviewed	Putative membrane protein	44930	Natronobacterium gregoryi	320
A0A1I3RUZ7	unreviewed	Putative membrane protein	1150112	Myroides guanonis	321
A0A1I3UK66	unreviewed	Putative membrane protein	1520580	Streptomyces pini	356
A0A1I3URW0	unreviewed	Putative membrane protein	258723	Marinilactibacillus piezotolerans	280
A0A1I3X915	unreviewed	Putative membrane protein	258723	Marinilactibacillus piezotolerans	304
A0A1I3Y4S0	unreviewed	Putative membrane protein	930118	Marinobacter persicus	319
A0A1I3Z0K9	unreviewed	Putative membrane protein	240302	Halobacillus dabanensis	271
A0A1I3ZPN2	unreviewed	Putative membrane protein	1855396	Porphyromonadaceae bacterium KH3CP3RA	304
A0A1I4ET93	unreviewed	DUF368 domain-containing protein	1363	Lactococcus garvieae	278
A0A1I4H288	unreviewed	Putative membrane protein	29563	Halanaerobium salsuginis	256
A0A1I4J4K2	unreviewed	Putative membrane protein	553466	Halogranum rubrum	322
A0A1I4JJ74	unreviewed	Putative membrane protein	653930	Pseudomonas bauzanensis	312
A0A1I4KS99	unreviewed	Putative membrane protein	1761756	Bacillus sp. 5mfcol3.1	268
A0A1I4PQ75	unreviewed	Putative membrane protein	334253	Gracilibacillus orientalis	270
A0A1I4QAZ7	unreviewed	Putative membrane protein	266892	Salibacterium qingdaonense	271
A0A1I4RBL9	unreviewed	Putative membrane protein	488535	Marinobacter zhejiangensis	320
A0A1I4SAA9	unreviewed	Putative membrane protein	1720063	Pseudomonas yangmingensis	320
A0A1I4U146	unreviewed	Putative membrane protein	260086	Pseudonocardia ammonioxydans	357
A0A1I4WAQ0	unreviewed	Putative membrane protein	379482	Marinobacter pelagius	334
A0A1I5BWF3	unreviewed	Putative membrane protein	287099	Salegentibacter flavus	312
A0A1I5BXH8	unreviewed	Uncharacterized membrane protein	287099	Salegentibacter flavus	342
A0A1I5CFW6	unreviewed	Uncharacterized membrane protein	649333	Bizionia echini	339
A0A1I5CGL6	unreviewed	Putative membrane protein	649333	Bizionia echini	336
A0A1I5CWI0	unreviewed	Putative membrane protein	398199	Proteiniclasticum ruminis	287
A0A1I5G8D0	unreviewed	Putative membrane protein	226506	Algoriphagus ornithinivorans	311
A0A1I5IRQ5	unreviewed	Putative membrane protein	1527	Anaerocolumna aminovalerica	296
A0A1I5K777	unreviewed	Putative membrane protein	658457	Pseudomonas composti	312
A0A1I5Q510	unreviewed	Putative membrane protein	1121869	Enterovibrio norvegicus DSM 15893	294
A0A1I5QB47	unreviewed	Putative membrane protein	289003	Pseudomonas borbori	312
A0A1I5QYZ0	unreviewed	Putative membrane protein	699431	Halolamina pelagica	314
A0A1I5RUU3	unreviewed	Putative membrane protein	306540	Halolactibacillus halophilus	276
A0A1I5T4G9	unreviewed	Putative membrane protein	587909	Amycolatopsis arida	311
A0A1I5U1J1	unreviewed	Putative membrane protein	1135990	Pseudomonas sagittaria	312
A0A1I5U3P5	unreviewed	Putative membrane protein	1884432	Salibacterium halotolerans	271
A0A1I5UKT7	unreviewed	Putative membrane protein	1855299	Oscillibacter sp. PC13	281
A0A1I5UTY2	unreviewed	Putative membrane protein	82801	Desemzia incerta	290
A0A1I5VC52	unreviewed	Putative membrane protein	937334	Caldicoprobacter faecalis	303
A0A1I5XA43	unreviewed	Putative membrane protein	82801	Desemzia incerta	299
A0A1I5XN64	unreviewed	DUF368 domain-containing protein	554344	Pseudomonas toyotomiensis	312
A0A1I5Y729	unreviewed	Putative membrane protein	1884432	Salibacterium halotolerans	276
A0A1I6AUL7	unreviewed	Putative membrane protein	1002526	Pseudomonas formosensis	312
A0A1I6FNH4	unreviewed	Putative membrane protein	400055	Robiginitalea myxolifaciens	309
A0A1I6FNH5	unreviewed	Uncharacterized membrane protein	400055	Robiginitalea myxolifaciens	345
A0A1I6GFS4	unreviewed	Putative membrane protein	650891	Marinobacter daqiaonensis	318
A0A1I6GGR4	unreviewed	Putative membrane protein	555875	Halogeometricum limi	339
A0A1I6GY48	unreviewed	Putative membrane protein	35743	Halorubrum sodomense	314
A0A1I6H0T0	unreviewed	Putative membrane protein	553469	Halogeometricum rufum	344
A0A1I6HKL0	unreviewed	Putative membrane protein	37658	[Clostridium] populeti	284
A0A1I6I416	unreviewed	Putative membrane protein	375760	Marinobacter gudaonensis	327
A0A1I6JQA2	unreviewed	Uncharacterized membrane protein	440514	Maribacter stanieri	339
A0A1I6JQI5	unreviewed	Putative membrane protein	440514	Maribacter stanieri	304
A0A1I6L648	unreviewed	Putative membrane protein	767519	Halomicrobium zhouii	335
A0A1I6N405	unreviewed	Putative membrane protein	358743	Enterocloster citroniae	292
A0A1I6QAX8	unreviewed	Uncharacterized membrane protein	376730	Zhouia amylolytica	338
A0A1I6QAZ6	unreviewed	Putative membrane protein	376730	Zhouia amylolytica	306
A0A1I6RUU7	unreviewed	Putative membrane protein	619731	Halostagnicola kamekurae	309
A0A1I6SKI9	unreviewed	Putative membrane protein	306541	Halolactibacillus miurensis	276
A0A1I6SUQ5	unreviewed	Uncharacterized membrane protein	593133	Lutibacter maritimus	340
A0A1I6SUV0	unreviewed	Putative membrane protein	593133	Lutibacter maritimus	310
A0A1I6T3E7	unreviewed	Putative membrane protein	1855399	Porphyromonadaceae bacterium NLAE-zl-C104	304
A0A1I6THB8	unreviewed	Putative membrane protein	1176198	Streptomyces harbinensis	328
A0A1I6XZS8	unreviewed	Putative membrane protein	477690	Lishizhenia tianjinensis	311
A0A1I6YJZ4	unreviewed	Putative membrane protein	437900	Pseudomonas marincola	296
A0A1I6ZBQ9	unreviewed	Putative membrane protein	416872	Halomonas saccharevitans	341
A0A1I7BXL4	unreviewed	Putative membrane protein	995060	Actinopolyspora righensis	350
A0A1I7DE50	unreviewed	Putative membrane protein	305507	Algoriphagus locisalis	311
A0A1I7G5E8	unreviewed	Putative membrane protein	1224947	Pustulibacterium marinum	307
A0A1I7G5F8	unreviewed	Uncharacterized membrane protein	1224947	Pustulibacterium marinum	340
A0A1I7G613	unreviewed	Putative membrane protein	463301	Halomonas korlensis	355
A0A1I7GJZ3	unreviewed	Putative membrane protein	1855398	Porphyromonadaceae bacterium KHP3R9	308
A0A1I7JJY1	unreviewed	Putative membrane protein	388950	Pontibacter akesuensis	314
A0A1J0LND4	unreviewed	Uncharacterized protein	1150389	Flavobacteriaceae bacterium UJ101	333
A0A1J0LQH8	unreviewed	Uncharacterized protein	1150389	Flavobacteriaceae bacterium UJ101	343
A0A1J0VKB5	unreviewed	DUF368 domain-containing protein	1897729	Halomonas aestuarii	323
A0A1J1AB09	unreviewed	Uncharacterized protein	1873524	Halodesulfurarchaeum formicicum	308
A0A1J1EBL7	unreviewed	Membrane protein	242600	Ichthyobacterium seriolicida	332
A0A1J3ZZL6	unreviewed	DUF368 domain-containing protein	1715059	Staphylococcus sp. HMSC036D05	285
A0A1J4E1Q4	unreviewed	DUF368 domain-containing protein	1715185	Staphylococcus sp. HMSC067F07	285
A0A1J4H847	unreviewed	DUF368 domain-containing protein	1608860	Staphylococcus sp. HMSC34G04	286
A0A1J4LYL0	unreviewed	DUF368 domain-containing protein	1869245	Natrialba sp. SSL1	320
A0A1J4QY47	unreviewed	DUF368 domain-containing protein	1676683	Vibrio barjaei	307
A0A1J4TBQ2	unreviewed	DUF368 domain-containing protein	1805158	Flavobacteriaceae bacterium CG1_02_35_72	305
A0A1J4TFG7	unreviewed	DUF368 domain-containing protein	1805158	Flavobacteriaceae bacterium CG1_02_35_72	338
A0A1J5D8P0	unreviewed	Uncharacterized protein	1805126	Deltaproteobacteria bacterium CG2_30_63_29	394
A0A1J5KLL4	unreviewed	DUF368 domain-containing protein	1860087	Lacinutrix sp. MedPE-SW	336
A0A1J5KZT9	unreviewed	DUF368 domain-containing protein	1860085	Bacteriovorax sp. MedPE-SWde	302
A0A1J5L1L8	unreviewed	DUF368 domain-containing protein	1860087	Lacinutrix sp. MedPE-SW	339
A0A1J5L6K6	unreviewed	DUF368 domain-containing protein	1860095	Bacteroidetes bacterium MedPE-SWsnd-G2	339
A0A1J5LFB1	unreviewed	DUF368 domain-containing protein	1860095	Bacteroidetes bacterium MedPE-SWsnd-G2	306
A0A1J5M0X2	unreviewed	DUF368 domain-containing protein	1860094	Bacteroidetes bacterium MedPE-SWsnd-G1	307
A0A1J5MGH0	unreviewed	DUF368 domain-containing protein	1860094	Bacteroidetes bacterium MedPE-SWsnd-G1	340
A0A1J5N5Z3	unreviewed	Uncharacterized protein	2125990	Pseudodesulfovibrio hydrargyri	323
A0A1J5SR35	unreviewed	Uncharacterized protein	1889002	Marine Group III euryarchaeote CG-Bathy2	287
A0A1J5T0T6	unreviewed	Uncharacterized protein	1889000	Marine Group III euryarchaeote CG-Epi6	288
A0A1J5TKD2	unreviewed	Uncharacterized protein	1888998	Marine Group III euryarchaeote CG-Epi4	305
A0A1J5TS91	unreviewed	Uncharacterized protein	1889001	Marine Group III euryarchaeote CG-Bathy1	321
A0A1J5TTL2	unreviewed	Uncharacterized protein	1888997	Marine Group III euryarchaeote CG-Epi3	306
A0A1J5TXL7	unreviewed	Uncharacterized protein	1888995	Marine Group III euryarchaeote CG-Epi1	305
A0A1J5U0U7	unreviewed	Uncharacterized protein	1888996	Marine Group III euryarchaeote CG-Epi2	306
A0A1J8P9P9	unreviewed	DUF368 domain-containing protein	1123773	Halomonas sp. QHL1	319
A0A1J9TDH0	unreviewed	DUF368 domain-containing protein	2026189	Bacillus albus	268
A0A1J9W4E2	unreviewed	DUF368 domain-containing protein	2026194	Bacillus paramycoides	268
A0A1J9WVS4	unreviewed	DUF368 domain-containing protein	1392	Bacillus anthracis	268
A0A1J9X4D1	unreviewed	DUF368 domain-containing protein	1396	Bacillus cereus	268
A0A1J9Y6I2	unreviewed	DUF368 domain-containing protein	2026186	Bacillus paranthracis	268
A0A1K0AE66	unreviewed	DUF368 domain-containing protein	2026190	Bacillus mobilis	268
A0A1K1MZ79	unreviewed	Uncharacterized membrane protein	76595	Cellulophaga fucicola	339
A0A1K1MZD2	unreviewed	Putative membrane protein	76595	Cellulophaga fucicola	306
A0A1K1R6X8	unreviewed	Putative membrane protein	1150368	Sinomicrobium oceani	329
A0A1K1R7U5	unreviewed	Uncharacterized membrane protein	1150368	Sinomicrobium oceani	339
A0A1K1VAI4	unreviewed	Putative membrane protein	1122209	Marinospirillum alkaliphilum DSM 21637	302
A0A1K2H603	unreviewed	Putative membrane protein	1122154	Lactococcus chungangensis CAU 28 = DSM 22330	279
A0A1K2II48	unreviewed	Uncharacterized membrane protein	369401	Flaviramulus basaltis	338
A0A1K2II69	unreviewed	Putative membrane protein	369401	Flaviramulus basaltis	305
A0A1L3J1S0	unreviewed	DUF368 domain-containing protein	1913577	Gramella salexigens	338
A0A1L3J1S8	unreviewed	DUF368 domain-containing protein	1913577	Gramella salexigens	312
A0A1L3JIU1	unreviewed	DUF368 domain-containing protein	1850252	Tenacibaculum todarodis	307
A0A1L3JIU5	unreviewed	DUF368 domain-containing protein	1850252	Tenacibaculum todarodis	336
A0A1L4C028	unreviewed	DUF368 domain-containing protein	1911586	Marinilactibacillus sp. 15R	285
A0A1L4C1I8	unreviewed	Uncharacterized protein	1911586	Marinilactibacillus sp. 15R	304
A0A1L6KA70	unreviewed	DUF368 domain-containing protein	187493	Thalassolituus oleivorans	298
A0A1L6R701	unreviewed	Uncharacterized protein	1729720	Salegentibacter sp. T436	312
A0A1L6R768	unreviewed	Uncharacterized protein	1729720	Salegentibacter sp. T436	341
A0A1L6RE62	unreviewed	Membrane protein	1631871	Weissella jogaejeotgali	278
A0A1L6VRD7	unreviewed	DUF368 domain-containing protein	1674146	Borreliella mayonii	286
A0A1L7BEB9	unreviewed	Uncharacterized protein	1462747	Thermosipho sp. 1063	256
A0A1L7CLK6	unreviewed	DUF368 domain-containing protein	28028	Corynebacterium flavescens	276
A0A1L7CT05	unreviewed	Membrane protein	1437875	Corynebacterium frankenforstense DSM 45800	301
A0A1L7CYI1	unreviewed	Membrane protein	1437874	Corynebacterium sphenisci DSM 44792	323
A0A1L7D3V8	unreviewed	Membrane protein	161895	Corynebacterium phocae	271
A0A1L7FC07	unreviewed	Putative membrane protein	1612551	Actinoalloteichus sp. GBA129-24	315
A0A1L7G238	unreviewed	DUF368 domain-containing protein	741155	Pseudomonas alcaliphila JAB1	312
A0A1L7I6X0	unreviewed	Integral membrane protein	1229726	Gramella flava JLT2011	319
A0A1L7I8B2	unreviewed	Integral membrane protein	1229726	Gramella flava JLT2011	295
A0A1L7LKW9	unreviewed	Transmembrane protein	1111760	Streptococcus troglodytae	280
A0A1L8MMC6	unreviewed	DUF368 domain-containing protein	1856638	Streptococcus bovimastitidis	280
A0A1L8MZR1	unreviewed	Uncharacterized protein	1908540	Treponema sp. CETP13	303
A0A1L8PF31	unreviewed	Uncharacterized protein	1798803	Alkalibacterium sp. 20	308
A0A1L8Q7D9	unreviewed	DUF368 domain-containing protein	1303	Streptococcus oralis	280
A0A1L8QUI2	unreviewed	Membrane protein	328396	Enterococcus aquimarinus	274
A0A1L8RAN4	unreviewed	Membrane protein	317010	Enterococcus canintestini	280
A0A1L8RI08	unreviewed	Uncharacterized protein	214095	Enterococcus canis	279
A0A1L8SLA9	unreviewed	DUF368 domain-containing protein	37734	Enterococcus casseliflavus	280
A0A1L8SQL6	unreviewed	Membrane protein	319970	Enterococcus devriesei	283
A0A1L8TNR9	unreviewed	Membrane protein	249189	Enterococcus hermanniensis	283
A0A1L8X192	unreviewed	Membrane protein	71452	Enterococcus raffinosus	283
A0A1L8ZAT1	unreviewed	Membrane protein	64897	Borrelia bissettiae	284
A0A1M2UXN4	unreviewed	DUF368 domain-containing protein	2743	Marinobacter hydrocarbonoclasticus	325
A0A1M3BAG9	unreviewed	Uncharacterized protein	1895742	Chlamydia sp. 32-24	402
A0A1M3CRW6	unreviewed	Uncharacterized protein	1895743	Chlamydiales bacterium 38-26	409
A0A1M3CYH5	unreviewed	DUF368 domain-containing protein	1895922	Bacteroidetes bacterium 41-46	299
A0A1M3F312	unreviewed	DUF368 domain-containing protein	1895721	Bacteroidia bacterium 44-10	304
A0A1M3KJS0	unreviewed	DUF368 domain-containing protein	1895927	Chloroflexi bacterium 44-23	294
A0A1M3MAM3	unreviewed	Uncharacterized protein	1895899	Paludibacter sp. 47-17	313
A0A1M4M940	unreviewed	Putative membrane protein	1889883	Proteiniborus sp. DW1	269
A0A1M4MN19	unreviewed	Uncharacterized protein	118126	Methanoculleus chikugoensis	290
A0A1M4NF08	unreviewed	Uncharacterized protein	1776758	Clostridium sp. N3C	272
A0A1M4SMV8	unreviewed	Putative membrane protein	1155689	Psychroflexus salarius	305
A0A1M4SMW2	unreviewed	Uncharacterized membrane protein	1155689	Psychroflexus salarius	337
A0A1M4SZP7	unreviewed	Putative membrane protein	1121942	Halomonas ilicicola DSM 19980	309
A0A1M4T4B2	unreviewed	Putative membrane protein	1122195	Marinitoga hydrogenitolerans DSM 16785	258
A0A1M4T4B4	unreviewed	Putative membrane protein	1123492	Vibrio gazogenes DSM 21264 = NBRC 103151	294
A0A1M4UVV5	unreviewed	Putative membrane protein	1121025	Atopostipes suicloacalis DSM 15692	282
A0A1M4VBA7	unreviewed	Putative membrane protein	1121025	Atopostipes suicloacalis DSM 15692	301
A0A1M4VHI8	unreviewed	Putative membrane protein	1484053	Mariniphaga anaerophila	310
A0A1M5C7E8	unreviewed	Putative membrane protein	1122206	Marinomonas polaris DSM 16579	309
A0A1M5D074	unreviewed	Putative membrane protein	1073325	Salegentibacter echinorum	312
A0A1M5D0G4	unreviewed	Uncharacterized membrane protein	1073325	Salegentibacter echinorum	322
A0A1M5DY39	unreviewed	Putative membrane protein	1194090	Aliifodinibius roseus	379
A0A1M5FHJ7	unreviewed	Uncharacterized membrane protein	104268	Tenacibaculum mesophilum	335
A0A1M5FIK5	unreviewed	Putative membrane protein	104268	Tenacibaculum mesophilum	307
A0A1M5FPK9	unreviewed	Uncharacterized membrane protein	237373	Arenibacter palladensis	337
A0A1M5FPP1	unreviewed	Putative membrane protein	237373	Arenibacter palladensis	287
A0A1M5G6V0	unreviewed	Putative membrane protein	494016	Microbulbifer donghaiensis	321
A0A1M5HTL7	unreviewed	Putative membrane protein	570519	Muricauda flava	305
A0A1M5HTU0	unreviewed	Uncharacterized membrane protein	570519	Muricauda flava	345
A0A1M5IYK0	unreviewed	Putative membrane protein	930117	Ornithinibacillus halophilus	271
A0A1M5JSJ5	unreviewed	Putative membrane protein	1089305	Winogradskyella jejuensis	324
A0A1M5JTN4	unreviewed	Uncharacterized membrane protein	1089305	Winogradskyella jejuensis	339
A0A1M5PGB5	unreviewed	Putative membrane protein	1403346	Pseudomonas xanthomarina DSM 18231	311
A0A1M5R059	unreviewed	Putative membrane protein	1123380	Thermosipho atlanticus DSM 15807	257
A0A1M5RAW2	unreviewed	Putative membrane protein	299255	Ferrimonas marina	315
A0A1M5RLR4	unreviewed	Putative membrane protein	947013	Chryseolinea serpens	312
A0A1M5RQM0	unreviewed	Putative membrane protein	411959	Virgibacillus chiguensis	259
A0A1M5SRI4	unreviewed	Putative membrane protein	573501	Leeuwenhoekiella palythoae	326
A0A1M5SRJ5	unreviewed	Uncharacterized membrane protein	573501	Leeuwenhoekiella palythoae	340
A0A1M5TTL3	unreviewed	Putative membrane protein	43928	Halobaculum gomorrense	332
A0A1M5V0D3	unreviewed	Putative membrane protein	1120995	Anaerosphaera aminiphila DSM 21120	265
A0A1M5VUG2	unreviewed	Putative membrane protein	1195760	Wenyingzhuangia marina	307
A0A1M5VUH4	unreviewed	Uncharacterized membrane protein	1195760	Wenyingzhuangia marina	334
A0A1M5WT70	unreviewed	Putative membrane protein	1121306	Clostridium collagenovorans DSM 3089	262
A0A1M5XMY5	unreviewed	Putative membrane protein	1121306	Clostridium collagenovorans DSM 3089	265
A0A1M5YR10	unreviewed	Putative membrane protein	1121320	Clostridium intestinale DSM 6191	266
A0A1M6AZ10	unreviewed	Putative membrane protein	659425	Thermoclostridium caenicola	285
A0A1M6BHI1	unreviewed	Uncharacterized protein	1216006	Vibrio aerogenes CECT 7868	293
A0A1M6FEY9	unreviewed	Uncharacterized membrane protein	579105	Mesonia phycicola	340
A0A1M6FF86	unreviewed	Putative membrane protein	579105	Mesonia phycicola	314
A0A1M6G4Q6	unreviewed	Putative membrane protein	1122934	Parasporobacterium paucivorans DSM 15970	272
A0A1M6G750	unreviewed	Putative membrane protein	1168035	Tangfeifania diversioriginum	313
A0A1M6GGZ3	unreviewed	Putative membrane protein	1178825	Arenitalea lutea	306
A0A1M6GH55	unreviewed	Uncharacterized membrane protein	1178825	Arenitalea lutea	338
A0A1M6HTI8	unreviewed	Putative membrane protein	1123071	Rubritalea squalenifaciens DSM 18772	308
A0A1M6IP31	unreviewed	DUF368 domain-containing protein	871324	Bacteroides stercorirosoris	302
A0A1M6IPI6	unreviewed	Uncharacterized membrane protein	797419	Aequorivita viscosa	340
A0A1M6IPM9	unreviewed	Putative membrane protein	797419	Aequorivita viscosa	329
A0A1M6IZR8	unreviewed	Putative membrane protein	1123357	Tessaracoccus bendigoensis DSM 12906	320
A0A1M6J0I4	unreviewed	Uncharacterized membrane protein	558155	Arenibacter nanhaiticus	339
A0A1M6J0M9	unreviewed	Putative membrane protein	558155	Arenibacter nanhaiticus	287
A0A1M6J3V0	unreviewed	Uncharacterized membrane protein	192903	Pseudozobellia thermophila	341
A0A1M6J3X8	unreviewed	Putative membrane protein	192903	Pseudozobellia thermophila	304
A0A1M6JVB4	unreviewed	Putative membrane protein	683124	Flavobacterium haoranii	326
A0A1M6JXZ8	unreviewed	Putative membrane protein	156994	Reichenbachiella agariperforans	316
A0A1M6K0P4	unreviewed	Putative membrane protein	570521	Aquimarina spongiae	321
A0A1M6K0S5	unreviewed	Uncharacterized membrane protein	570521	Aquimarina spongiae	321
A0A1M6LZZ3	unreviewed	Putative membrane protein	1121919	Geosporobacter subterraneus DSM 17957	257
A0A1M6MNU0	unreviewed	Putative membrane protein	1120989	Anaerobranca californiensis DSM 14826	266
A0A1M6QFM6	unreviewed	Putative membrane protein	1121331	Hathewaya proteolytica DSM 3090	269
A0A1M6RFL8	unreviewed	Putative membrane protein	438744	Halomonas caseinilytica	313
A0A1M6S4W0	unreviewed	Uncharacterized membrane protein	1055723	Muricauda antarctica	345
A0A1M6S4Y3	unreviewed	Putative membrane protein	1055723	Muricauda antarctica	305
A0A1M6TGM9	unreviewed	Putative membrane protein	228958	Maribacter aquivivus	304
A0A1M6TGT3	unreviewed	Uncharacterized membrane protein	228958	Maribacter aquivivus	339
A0A1M6TQ38	unreviewed	Putative membrane protein	564117	Marinobacter antarcticus	332
A0A1M6TXX1	unreviewed	Putative membrane protein	633813	Rhodothermus profundi	293
A0A1M6X6J0	unreviewed	Putative membrane protein	1220495	Pseudomonas punonensis	309
A0A1M7E9X5	unreviewed	Putative membrane protein	1123231	Salinicoccus alkaliphilus DSM 16010	280
A0A1M7F1K3	unreviewed	Putative membrane protein	44933	Halomonas cupida	329
A0A1M7G0A2	unreviewed	Putative membrane protein	29571	Halomonas subglaciescola	328
A0A1M7HXJ1	unreviewed	Putative membrane protein	388280	Cyclobacterium lianum	311
A0A1M7KDS5	unreviewed	Putative membrane protein	143223	Salegentibacter salegens	312
A0A1M7L384	unreviewed	Putative membrane protein	1120996	Anaerosporobacter mobilis DSM 15930	286
A0A1M7NDR5	unreviewed	Uncharacterized membrane protein	1896175	Polaribacter sp. KT 15	335
A0A1M7NDY0	unreviewed	Putative membrane protein	1896175	Polaribacter sp. KT 15	307
A0A1M7PH55	unreviewed	Putative membrane protein	54121	Halanaerobium congolense	256
A0A1M7QKH4	unreviewed	Putative membrane protein	1027249	Gracilibacillus kekensis	270
A0A1M7SLS8	unreviewed	Putative membrane protein	1121883	Fervidobacterium gondwanense DSM 13020	261
A0A1M7Y2R8	unreviewed	Putative membrane protein	1121416	Desulfopila aestuarii DSM 18488	366
A0A1M7YPN4	unreviewed	Uncharacterized protein	1117707	Vibrio quintilis	293
A0A1M7ZBD0	unreviewed	Putative membrane protein	1073327	Algoriphagus zhangzhouensis	311
A0A1M7ZW52	unreviewed	Putative membrane protein	416016	Flavobacterium cucumis	322
A0A1N6F841	unreviewed	DUF368 domain-containing protein	29570	Halomonas meridiana	321
A0A1N6FCV3	unreviewed	Putative membrane protein	28230	Carnobacterium alterfunditum	299
A0A1N6GHG8	unreviewed	Putative membrane protein	226505	Algoriphagus halophilus	311
A0A1N6IKS8	unreviewed	Putative membrane protein	1882823	Salinivibrio sp. ES.052	295
A0A1N6M8Y6	unreviewed	Uncharacterized protein	1918945	Vibrio spartinae	294
A0A1N6R9Y6	unreviewed	Putative membrane protein	159291	Alkalispirochaeta americana	287
A0A1N6TL23	unreviewed	Putative membrane protein	1017273	Domibacillus enclensis	271
A0A1N6TYF5	unreviewed	Putative membrane protein	1077936	Pontibacter lucknowensis	316
A0A1N6VBV8	unreviewed	Putative membrane protein	49186	Marinobacterium stanieri	306
A0A1N6VUK0	unreviewed	Putative membrane protein	228959	Maribacter ulvicola	304
A0A1N6VUR5	unreviewed	Uncharacterized membrane protein	228959	Maribacter ulvicola	339
A0A1N6Y4B7	unreviewed	Putative membrane protein	56779	Halanaerobium kushneri	256
A0A1N6YSL4	unreviewed	Putative membrane protein	553468	Haladaptatus litoreus	310
A0A1N7C2Q4	unreviewed	DUF368 domain-containing protein	588898	Haloterrigena daqingensis	308
A0A1N7CJY5	unreviewed	Putative membrane protein	308853	Natronorubrum thiooxidans	308
A0A1N7F8B5	unreviewed	Putative membrane protein	553468	Haladaptatus litoreus	333
A0A1N7J9D2	unreviewed	Putative membrane protein	619304	Neptunomonas antarctica	312
A0A1N7JJM8	unreviewed	Uncharacterized membrane protein	143224	Zobellia uliginosa	342
A0A1N7JJP3	unreviewed	Putative membrane protein	143224	Zobellia uliginosa	304
A0A1N7K693	unreviewed	Putative membrane protein	570947	Salimicrobium flavidum	271
A0A1N7KGZ0	unreviewed	Putative membrane protein	529505	Belliella pelovolcani	322
A0A1N7MFI1	unreviewed	Putative membrane protein	908941	Salimicrobium salexigens	271
A0A1N7NMT5	unreviewed	Putative membrane protein	484498	Oleibacter marinus	301
A0A1P8MIZ5	unreviewed	DUF368 domain-containing protein	680	Vibrio campbellii	305
A0A1P8PZT0	unreviewed	DUF368 domain-containing protein	1847728	Companilactobacillus allii	284
A0A1P8R1B7	unreviewed	DUF368 domain-containing protein	1883416	Halomonas sp. 1513	318
A0A1P8RZ66	unreviewed	DUF368 domain-containing protein	1936080	Winogradskyella sp. J14-2	322
A0A1P8S052	unreviewed	DUF368 domain-containing protein	1936080	Winogradskyella sp. J14-2	339
A0A1P8WSE9	unreviewed	Uncharacterized protein	1891926	Fuerstia marisgermanicae	331
A0A1Q1FHM6	unreviewed	DUF368 domain-containing protein	1932360	Halorientalis sp. IM1011	335
A0A1Q2CBN7	unreviewed	DUF368 domain-containing protein	1610493	Tessaracoccus flavus	327
A0A1Q2CS80	unreviewed	DUF368 domain-containing protein	1332264	Tessaracoccus aquimaris	319
A0A1Q2D2D4	unreviewed	DUF368 domain-containing protein	399497	Tessaracoccus flavescens	319
A0A1Q2D6V5	unreviewed	DUF368 domain-containing protein	633807	Vagococcus penaei	283
A0A1Q2M367	unreviewed	DUF368 domain-containing protein	260552	Microbulbifer agarilyticus	299
A0A1Q3DQ16	unreviewed	Uncharacterized protein	1718	Corynebacterium glutamicum	326
A0A1Q3GX71	unreviewed	DUF368 domain-containing protein	1905359	marine bacterium AO1-C	307
A0A1Q3QFJ2	unreviewed	DUF368 domain-containing protein	1895720	Bacteroidia bacterium 43-41	300
A0A1Q3WAZ6	unreviewed	Uncharacterized protein	1895716	Candidatus Amoebophilus sp. 36-38	308
A0A1Q4X9N6	unreviewed	DUF368 domain-containing protein	1718951	Nocardiopsis sp. TSRI0078	309
A0A1Q5FPQ9	unreviewed	Uncharacterized protein	1703932	Streptomyces sp. CB00316	321
A0A1Q5P9S2	unreviewed	DUF368 domain-containing protein	1797110	Pontibacter sp. S10-8	317
A0A1Q6DSY0	unreviewed	Putative membrane protein, DUF368 family	1903181	Candidatus Methanohalarchaeum thermophilum	302
A0A1Q6EBR5	unreviewed	DUF368 domain-containing protein	1896969	Alistipes sp. 56_sp_Nov_56_25	313
A0A1Q6F4J0	unreviewed	DUF368 domain-containing protein	28117	Alistipes putredinis	315
A0A1Q6F9N0	unreviewed	DUF368 domain-containing protein	1897038	Bacteroidales bacterium 43_36	305
A0A1Q6FYM0	unreviewed	Uncharacterized protein	1896975	Bacteroides sp. CAG:1060_57_27	307
A0A1Q6GR56	unreviewed	DUF368 domain-containing protein	626931	Bacteroides oleiciplenus	302
A0A1Q6HS18	unreviewed	DUF368 domain-containing protein	1897013	Parabacteroides sp. merdae-related_45_40	302
A0A1Q6IN79	unreviewed	DUF368 domain-containing protein	1897010	Odoribacter sp. 43_10	312
A0A1Q6JN40	unreviewed	Uncharacterized protein	1897049	Clostridiales bacterium 59_14	186
A0A1Q6K2K3	unreviewed	Uncharacterized protein	1896989	Clostridium sp. CAG:354_28_25	268
A0A1Q6KGM2	unreviewed	DUF368 domain-containing protein	1896983	Clostridium sp. 42_12	282
A0A1Q6LN90	unreviewed	Uncharacterized protein	1896991	Clostridium sp. CAG_433_25_7	197
A0A1Q6LT86	unreviewed	Uncharacterized protein	1896991	Clostridium sp. CAG_433_25_7	270
A0A1Q6LX95	unreviewed	DUF368 domain-containing protein	1896984	Clostridium sp. 44_14	283
A0A1Q6LXW8	unreviewed	DUF368 domain-containing protein	1896992	Clostridium sp. CAG:217_53_7	296
A0A1Q6M7L1	unreviewed	Uncharacterized protein	1896986	Clostridium sp. CAG:245_30_32	260
A0A1Q6M8D3	unreviewed	Uncharacterized protein	1896987	Clostridium sp. CAG:307_30_263	285
A0A1Q6Q3P5	unreviewed	Uncharacterized protein	1897005	Faecalibacterium sp. CAG:74_58_120	294
A0A1Q6QCV7	unreviewed	Uncharacterized protein	1897028	Firmicutes bacterium CAG:129_59_24	280
A0A1Q6QXB1	unreviewed	Uncharacterized protein	1897034	Firmicutes bacterium CAG:321_26_22	261
A0A1Q6RBN8	unreviewed	DUF368 domain-containing protein	1897011	Oscillibacter sp. 57_20	280
A0A1Q6S304	unreviewed	DUF368 domain-containing protein	1897020	Ruminococcus sp. CAG:108-related_41_35	307
A0A1Q6SBA4	unreviewed	Uncharacterized protein	1897036	Firmicutes bacterium CAG:65_45_313	284
A0A1Q6SMS9	unreviewed	DUF368 domain-containing protein	1897016	Roseburia sp. CAG:10041_57	274
A0A1Q8DB10	unreviewed	DUF368 domain-containing protein	1280	Staphylococcus aureus	283
A0A1Q8DNA1	unreviewed	DUF368 domain-containing protein	1926477	Psychrobacter sp. C 20.9	335
A0A1Q8DVT9	unreviewed	DUF368 domain-containing protein	1926478	Psychrobacter sp. Cmf 22.2	350
A0A1Q8E3T2	unreviewed	DUF368 domain-containing protein	1926479	Psychrobacter sp. Rd 27.2	318
A0A1Q8E8A3	unreviewed	DUF368 domain-containing protein	1432788	Streptococcus cuniculi	281
A0A1Q8EFH5	unreviewed	DUF368 domain-containing protein	1326	Streptococcus acidominimus	280
A0A1Q8G948	unreviewed	Uncharacterized protein	1772288	Marinobacter sp. C18	326
A0A1Q8JII1	unreviewed	Putative membrane protein	1885032	Pseudonocardia sp. Ae356_Ps1	358
A0A1Q8KPT3	unreviewed	Putative membrane protein	1885572	Pseudonocardia sp. Ae707_Ps1	336
A0A1Q8LS57	unreviewed	Membrane protein	1885573	Pseudonocardia sp. Ae717_Ps2	322
A0A1Q8RH47	unreviewed	DUF368 domain-containing protein	1915004	Streptococcus sp. 'caviae'	280
A0A1Q8SNZ8	unreviewed	DUF368 domain-containing protein	404433	Salinicola socius	294
A0A1Q8T016	unreviewed	DUF368 domain-containing protein	1928762	Salinicola sp. MH3R3-1	306
A0A1Q8TFG2	unreviewed	DUF368 domain-containing protein	223900	Chromohalobacter japonicus	313
A0A1Q8TRI1	unreviewed	DUF368 domain-containing protein	79885	Alkalihalobacillus pseudofirmus	280
A0A1Q9GUT0	unreviewed	DUF368 domain-containing protein	38294	Photobacterium damsela subsp. piscicida	305
A0A1Q9H1J7	unreviewed	DUF368 domain-containing protein	1903952	Photobacterium proteolyticum	303
A0A1Q9HR39	unreviewed	DUF368 domain-containing protein	1381081	Vibrio panuliri	305
A0A1Q9J0P2	unreviewed	DUF368 domain-containing protein	1261635	Roseburia sp. 831b	295
A0A1Q9JMN6	unreviewed	DUF368 domain-containing protein	1261634	Roseburia sp. 499	282
A0A1Q9JRR5	unreviewed	DUF368 domain-containing protein	1261636	Anaerostipes sp. 494a	292
A0A1Q9JSQ1	unreviewed	Uncharacterized protein	1261636	Anaerostipes sp. 494a	236
A0A1Q9K2E6	unreviewed	DUF368 domain-containing protein	1261637	Anaerostipes sp. 992a	283
A0A1Q9MDS0	unreviewed	Uncharacterized protein	1582	Lactobacillus casei	300
A0A1Q9PVC2	unreviewed	DUF368 domain-containing protein	79885	Alkalihalobacillus pseudofirmus	278
A0A1Q9S4U1	unreviewed	DUF368 domain-containing protein	1904964	Kocuria sp. CNJ-770	279
A0A1Q9T6B7	unreviewed	DUF368 domain-containing protein	1517939	Serinicoccus sp. CUA-874	318
A0A1Q9TSE3	unreviewed	DUF368 domain-containing protein	1904965	Nocardiopsis sp. CNR-923	309
A0A1Q9UGQ3	unreviewed	DUF368 domain-containing protein	1517936	Rhodococcus sp. CUA-806	320
A0A1Q9UTB7	unreviewed	DUF368 domain-containing protein	1904969	Saccharomonospora sp. CUA-673	297
A0A1Q9UW31	unreviewed	DUF368 domain-containing protein	1904970	Serinicoccus sp. CNJ-927	318
A0A1Q9VLU5	unreviewed	Uncharacterized protein	1517881	Cellulosimicrobium sp. CUA-896	128
A0A1Q9VN46	unreviewed	DUF368 domain-containing protein	1904962	Corynebacterium sp. CNJ-954	336
A0A1Q9XJ79	unreviewed	DUF368 domain-containing protein	1932111	Pseudomonas sp. PA15(2017)	309
A0A1Q9XW91	unreviewed	DUF368 domain-containing protein	1932112	Pseudomonas sp. PA27(2017)	309
A0A1Q9YDP4	unreviewed	DUF368 domain-containing protein	1917462	Erysipelotrichaceae bacterium NYU-BL-F16	288
A0A1Q9YLW8	unreviewed	DUF368 domain-containing protein	1702221	Faecalibaculum rodentium	282
A0A1R1ASJ5	unreviewed	DUF368 domain-containing protein	1401	Paenibacillus lautus	269
A0A1R1IEP7	unreviewed	DUF368 domain-containing protein	1906324	Tessaracoccus sp. ZS01	292
A0A1R1MHH8	unreviewed	DUF368 domain-containing protein	1897630	Motiliproteus sp. MSK22-1	292
A0A1R3EFR5	unreviewed	DUF368 domain-containing protein	1903178	Vibrio sp. 10N.222.47.A9	306
A0A1R3ESZ4	unreviewed	DUF368 domain-containing protein	136468	Vibrio lentus	306
A0A1R3FN63	unreviewed	DUF368 domain-containing protein	1903177	Vibrio sp. 10N.261.45.E1	306
A0A1R3SZH9	unreviewed	Integral membrane protein	1642647	Proteiniphilum saccharofermentans	304
A0A1R3UWF6	unreviewed	Membrane protein	1434837	Nocardiopsis sp. JB363	308
A0A1R3WI13	unreviewed	Putative membrane protein	1907411	Microbacterium sp. RU1D	304
A0A1R3XHQ0	unreviewed	Putative membrane protein	1317125	Pontibacter indicus	314
A0A1R4B650	unreviewed	Uncharacterized protein	1918946	Vibrio palustris	306
A0A1R4EI42	unreviewed	Uncharacterized protein	1945520	Psychrobacter pasteurii	333
A0A1R4EUE9	unreviewed	Membrane protein	1255656	Agrococcus casei LMG 22410	296
A0A1R4EZI8	unreviewed	Membrane protein	1255570	Gulosibacter sp. 10	307
A0A1R4FGV7	unreviewed	Putative membrane protein	1718	Corynebacterium glutamicum	326
A0A1R4FK72	unreviewed	Putative membrane protein	1434829	Frigoribacterium sp. JB110	316
A0A1R4GAH0	unreviewed	Uncharacterized protein	1945521	Psychrobacter piechaudii	333
A0A1R4I5W9	unreviewed	Arginine/ornithine antiporter ArcD	1434831	Halomonas sp. JB380	319
A0A1R4I7V6	unreviewed	Membrane protein	1434841	Psychrobacter sp. JB385	330
A0A1R4I7W3	unreviewed	Membrane protein	1273	Micrococcus lylae	289
A0A1R4IG14	unreviewed	Membrane protein	1255609	Marinilactibacillus psychrotolerans 42ea	304
A0A1R4IUS8	unreviewed	Membrane protein	1255698	Mycetocola reblochoni REB411	289
A0A1R4LQB0	unreviewed	Uncharacterized protein	1123498	Vibrio ruber DSM 16370	294
A0A1S0ZA81	unreviewed	DUF368 domain-containing protein	90105	Salmonella enterica subsp. enterica serovar Saintpaul	280
A0A1S1BQ60	unreviewed	DUF368 domain-containing protein	1715184	Aerococcus sp. HMSC035B07	289
A0A1S1CSE6	unreviewed	DUF368 domain-containing protein	1715107	Streptococcus sp. HMSC063B03	280
A0A1S1DE11	unreviewed	DUF368 domain-containing protein	1715134	Streptococcus sp. HMSC066F01	280
A0A1S1EQV2	unreviewed	DUF368 domain-containing protein	1739351	Corynebacterium sp. HMSC074C03	325
A0A1S1FAS0	unreviewed	DUF368 domain-containing protein	1715113	Streptococcus sp. HMSC034B03	280
A0A1S1FCT5	unreviewed	DUF368 domain-containing protein	1739287	Streptococcus sp. HMSC034F03	280
A0A1S1GVN0	unreviewed	DUF368 domain-containing protein	1608883	Staphylococcus sp. HMSC62A08	285
A0A1S1GZT6	unreviewed	DUF368 domain-containing protein	1608856	Streptococcus sp. HMSC34B10	280
A0A1S1H7R6	unreviewed	DUF368 domain-containing protein	1608868	Streptococcus sp. HMSC36C04	280
A0A1S1N0R7	unreviewed	DUF368 domain-containing protein	1859457	Pseudoalteromonas amylolytica	291
A0A1S1NAC9	unreviewed	DUF368 domain-containing protein	327939	Pseudoalteromonas byunsanensis	291
A0A1S1NX72	unreviewed	DUF368 domain-containing protein	657387	Kushneria phosphatilytica	321
A0A1S1Z3M8	unreviewed	DUF368 domain-containing protein	915059	Flammeovirga pacifica	305
A0A1S2DFY7	unreviewed	DUF368 domain-containing protein	1882734	Salinicola sp. MIT1003	295
A0A1S2FBK4	unreviewed	DUF368 domain-containing protein	1120679	Paenibacillus sp. LC231	269
A0A1S2K7Q1	unreviewed	DUF368 domain-containing protein	1906740	Streptomyces sp. CC53	326
A0A1S2K9F8	unreviewed	Uncharacterized protein	1906739	Streptomyces sp. CC77	462
A0A1S2L365	unreviewed	DUF368 domain-containing protein	1532552	Anaerobacillus isosaccharinicus	282
A0A1S2LB08	unreviewed	DUF368 domain-containing protein	1532552	Anaerobacillus isosaccharinicus	275
A0A1S2MJH8	unreviewed	DUF368 domain-containing protein	1914308	Staphylococcus sp. LCT-H4	283
A0A1S2N1K1	unreviewed	Uncharacterized protein	37923	Rothia kristinae	311
A0A1S2THP4	unreviewed	DUF368 domain-containing protein	38313	Shewanella algae	306
A0A1S6HQB3	unreviewed	Putative membrane protein	225848	Shewanella psychrophila	306
A0A1S6INP2	unreviewed	Uncharacterized protein	708126	Jeotgalibaca dankookensis	274
A0A1S6IRE0	unreviewed	Uncharacterized protein	708126	Jeotgalibaca dankookensis	294
A0A1S8ATZ2	unreviewed	DUF368 domain-containing protein	301967	Haloterrigena saccharevitans	317
A0A1S8B0Y2	unreviewed	DUF368 domain-containing protein	301967	Haloterrigena saccharevitans	319
A0A1S8DLD6	unreviewed	DUF368 domain-containing protein	254161	Pseudomonas pachastrellae	307
A0A1S8G9G0	unreviewed	Uncharacterized protein	1405	Bacillus mycoides	269
A0A1S9CC60	unreviewed	Uncharacterized protein	1764958	Epulopiscium sp. AS2M-Bin001	286
A0A1S9CFE7	unreviewed	Uncharacterized protein	1764963	Epulopiscium sp. Nele67-Bin005	265
A0A1S9CKS7	unreviewed	Uncharacterized protein	1764959	Epulopiscium sp. AS2M-Bin002	265
A0A1S9CNL3	unreviewed	Uncharacterized protein	1764962	Epulopiscium sp. Nele67-Bin004	260
A0A1S9TB68	unreviewed	DUF368 domain-containing protein	1405	Bacillus mycoides	268
A0A1S9TMK1	unreviewed	DUF368 domain-containing protein	1396	Bacillus cereus	268
A0A1S9VAA3	unreviewed	DUF368 domain-containing protein	1396	Bacillus cereus	268
A0A1S9Z8H9	unreviewed	DUF368 domain-containing protein	28037	Streptococcus mitis	280
A0A1T0C870	unreviewed	DUF368 domain-containing protein	28037	Streptococcus mitis	280
A0A1T0CD68	unreviewed	DUF368 domain-containing protein	90241	Moraxella lincolnii	325
A0A1T1HGH4	unreviewed	Uncharacterized protein	966	Oceanospirillum linum	293
A0A1T2PJQ6	unreviewed	DUF368 domain-containing protein	1396	Bacillus cereus	268
A0A1T4J8D5	unreviewed	Arginine/ornithine antiporter ArcD	1583	Weissella confusa	276
A0A1T4JPX9	unreviewed	Putative membrane protein	142842	Selenihalanaerobacter shriftii	252
A0A1T4K1I2	unreviewed	Putative membrane protein	180163	Cetobacterium ceti	245
A0A1T4KM15	unreviewed	Putative membrane protein	1121911	Garciella nitratireducens DSM 15102	266
A0A1T4NA34	unreviewed	Putative membrane protein	1121925	Globicatella sulfidifaciens DSM 15739	279
A0A1T4NRW2	unreviewed	Putative membrane protein	1123491	Vibrio cincinnatiensis DSM 19608	293
A0A1T4NT28	unreviewed	Putative membrane protein	225004	Treponema berlinense	298
A0A1T4P1I9	unreviewed	Putative membrane protein	118967	Anaerorhabdus furcosa	290
A0A1T4RHD0	unreviewed	Uncharacterized protein	1935446	Photobacterium toruni	305
A0A1T4VGH8	unreviewed	Putative membrane protein	1121868	Enterovibrio nigricans DSM 22720	307
A0A1T4W1R1	unreviewed	Putative membrane protein	1121442	Desulfovibrio bizertensis DSM 18034	321
A0A1T4W847	unreviewed	Putative membrane protein	1881060	Clostridium sp. USBA 49	285
A0A1T4XPP4	unreviewed	Putative membrane protein	759851	Sporosarcina newyorkensis	270
A0A1T4Y0D1	unreviewed	Putative membrane protein	1121449	Desulfovibrio gracilis DSM 16080	319
A0A1T5A4B9	unreviewed	Putative membrane protein	745369	Acetoanaerobium noterae	274
A0A1T5AZ72	unreviewed	Uncharacterized membrane protein	241145	Salegentibacter holothuriorum	350
A0A1T5AZB2	unreviewed	Putative membrane protein	241145	Salegentibacter holothuriorum	312
A0A1T5BMF9	unreviewed	Uncharacterized membrane protein	561365	Maribacter arcticus	339
A0A1T5BN74	unreviewed	Putative membrane protein	561365	Maribacter arcticus	304
A0A1T5C6D9	unreviewed	Putative membrane protein	1037355	Parabacteroides chartae	300
A0A1T5HCH0	unreviewed	Putative membrane protein	889453	Alkalitalea saponilacus	300
A0A1T5HWH0	unreviewed	Uncharacterized protein	1378299	Photobacterium piscicola	305
A0A1T5JCI3	unreviewed	Putative membrane protein	1945891	Bacteroidales bacterium WCE2008	292
A0A1T5MNC4	unreviewed	Putative membrane protein	688867	Ohtaekwangia koreensis	312
A0A1U6GQ50	unreviewed	Putative membrane protein	1028416	Psychrobacter sp. DAB_AL43B	346
A0A1U6J3M0	unreviewed	Putative membrane protein	1351755	Clostridium chauvoei JF4335	297
A0A1U7DU75	unreviewed	DUF368 domain-containing protein	1936081	Seonamhaeicola sp. S2-3	339
A0A1U7DUN8	unreviewed	DUF368 domain-containing protein	1936081	Seonamhaeicola sp. S2-3	307
A0A1U7EDE7	unreviewed	DUF368 domain-containing protein	1903686	Jeotgalibaca sp. PTS2502	296
A0A1U7EXM5	unreviewed	DUF368 family protein	348780	Natronomonas pharaonis (strain ATCC 35678 / DSM 2160 / CIP 103997 / JCM 8858 / NBRC 14720 / NCIMB 2260 / Gabara)	325
A0A1U7L931	unreviewed	DUF368 domain-containing protein	544644	Butyricimonas synergistica	307
A0A1U7M026	unreviewed	DUF368 domain-containing protein	1261639	Peptoniphilus porci	297
A0A1U7MRZ6	unreviewed	Uncharacterized protein	1904966	Ornithinimicrobium sp. CNJ-824	288
A0A1U7NEJ0	unreviewed	DUF368 domain-containing protein	1862668	Ileibacterium valens	288
A0A1U7NMC3	unreviewed	DUF368 domain-containing protein	1862672	Dubosiella newyorkensis	282
A0A1U7PN93	unreviewed	Putative membrane protein	550447	Edaphobacillus lindanitolerans	271
A0A1U9L3A5	unreviewed	DUF368 domain-containing protein	1529069	Polaribacter sp. BM10	335
A0A1U9L3C6	unreviewed	DUF368 domain-containing protein	1529069	Polaribacter sp. BM10	307
A0A1U9NBQ3	unreviewed	DUF368 domain-containing protein	1945512	Cellvibrio sp. PSBB023	327
A0A1U9NPK6	unreviewed	Uncharacterized protein	1936003	Anaerohalosphaera lusitana	336
A0A1U9RBZ4	unreviewed	DUF368 domain-containing protein	1962264	Halomonas sp. 'Soap Lake #7'	309
A0A1U9XWA5	unreviewed	DUF368 domain-containing protein	1898684	Pseudomonas sp. LPH1	312
A0A1V0BAB2	unreviewed	DUF368 domain-containing protein	1931241	Pseudomonas sp. S-6-2	296
A0A1V0DFM8	unreviewed	DUF368 domain-containing protein	1779382	Rhodothermaceae bacterium RA	302
A0A1V0H574	unreviewed	DUF368 domain-containing protein	1302	Streptococcus gordonii	280
A0A1V0IC98	unreviewed	DUF368 domain-containing protein	190893	Vibrio coralliilyticus	306
A0A1V1VD78	unreviewed	Uncharacterized protein	38294	Photobacterium damsela subsp. piscicida	293
A0A1V1ZE88	unreviewed	DUF368 domain-containing protein	1779330	Mangrovimonas sp. DI 80	337
A0A1V1ZE97	unreviewed	DUF368 domain-containing protein	1779330	Mangrovimonas sp. DI 80	339
A0A1V2ATV6	unreviewed	DUF368 domain-containing protein	1936242	[Flexibacter] sp. ATCC 35208	73
A0A1V2C931	unreviewed	DUF368 domain-containing protein	43765	Corynebacterium amycolatum	325
A0A1V2DPU3	unreviewed	DUF368 domain-containing protein	135739	Marinobacter lutaoensis	336
A0A1V2LX83	unreviewed	Uncharacterized protein	1710701	Epulopiscium sp. SCG-B11WGA-EpuloA1	265
A0A1V2M1W1	unreviewed	Uncharacterized protein	1712377	Epulopiscium sp. SCG-D08WGA-EpuloA1	265
A0A1V2MA54	unreviewed	Uncharacterized protein	1712378	Epulopiscium sp. SCG-C07WGA-EpuloA2	287
A0A1V2SCE2	unreviewed	DUF368 domain-containing protein	1917019	Bacillus sp. VT-16-64	269
A0A1V2SPX9	unreviewed	DUF368 domain-containing protein	1579424	Streptococcus azizii	280
A0A1V2UIF5	unreviewed	DUF368 domain-containing protein	53346	Enterococcus mundtii	278
A0A1V2YE27	unreviewed	Uncharacterized protein	1884657	Epulopiscium sp. Nuni2H_MBin003	284
A0A1V2YKE1	unreviewed	Uncharacterized protein	1884656	Epulopiscium sp. Nuni2H_MBin001	265
A0A1V3BWT4	unreviewed	DUF368 domain-containing protein	501010	Nocardiopsis sinuspersici	309
A0A1V3GPK4	unreviewed	DUF368 domain-containing protein	1909468	Salinivibrio sp. ML290	309
A0A1V3GYS8	unreviewed	DUF368 domain-containing protein	390883	Salinivibrio sharmensis	309
A0A1V3H837	unreviewed	DUF368 domain-containing protein	1909453	Salinivibrio sp. MA351	309
A0A1V3HT91	unreviewed	DUF368 domain-containing protein	1766123	Salinivibrio sp. IB872	309
A0A1V3NSX0	unreviewed	DUF368 domain-containing protein	37734	Enterococcus casseliflavus	280
A0A1V3R2U8	unreviewed	DUF368 domain-containing protein	1945863	Algoriphagus sp. A40	310
A0A1V4I9S6	unreviewed	Uncharacterized protein	1450648	Clostridium oryzae	268
A0A1V4MCD0	unreviewed	Uncharacterized protein	1775675	Firmicutes bacterium ML8_F2	257
A0A1V4MPX5	unreviewed	Uncharacterized protein	1775672	delta proteobacterium ML8_D	312
A0A1V4SWF2	unreviewed	Uncharacterized protein	1121339	Clostridium thermobutyricum DSM 4928	297
A0A1V4T215	unreviewed	DUF368 domain-containing protein	64969	Oceanospirillum multiglobuliferum	295
A0A1V4TAR8	unreviewed	Uncharacterized protein	1811674	Methanobacterium sp. PtaB.Bin024	291
A0A1V4U0P1	unreviewed	Uncharacterized protein	1811720	Methanoregulaceae archaeon PtaB.Bin009	294
A0A1V4U4L5	unreviewed	Uncharacterized protein	1811721	Methanoregulaceae archaeon PtaB.Bin056	295
A0A1V4YPZ1	unreviewed	Uncharacterized protein	1811676	Methanobacterium sp. PtaU1.Bin242	311
A0A1V4YQU7	unreviewed	Uncharacterized protein	1811675	Methanobacterium sp. PtaU1.Bin097	288
A0A1V5A7P2	unreviewed	Uncharacterized protein	1811725	Methanoregulaceae archaeon PtaU1.Bin066	294
A0A1V5G6L2	unreviewed	Uncharacterized protein	1852819	Bacteroidetes bacterium ADurb.BinA261	299
A0A1V5HK30	unreviewed	Uncharacterized protein	1852921	Tenericutes bacterium ADurb.BinA124	304
A0A1V5HZM8	unreviewed	Uncharacterized protein	1852922	Tenericutes bacterium ADurb.BinA155	318
A0A1V5JM80	unreviewed	Uncharacterized protein	1852815	Bacteroidetes bacterium ADurb.BinA012	287
A0A1V5M9Q9	unreviewed	Uncharacterized protein	1852892	Firmicutes bacterium ADurb.Bin419	291
A0A1V5MZX3	unreviewed	Uncharacterized protein	1852813	Bacteroidetes bacterium ADurb.Bin408	311
A0A1V5P598	unreviewed	Uncharacterized protein	1852890	Firmicutes bacterium ADurb.Bin356	232
A0A1V5QDY2	unreviewed	Uncharacterized protein	1852889	Firmicutes bacterium ADurb.Bin354	296
A0A1V5S5I9	unreviewed	Uncharacterized protein	1852888	Firmicutes bacterium ADurb.Bin300	295
A0A1V5SSM0	unreviewed	Uncharacterized protein	1852878	Euryarchaeota archaeon ADurb.Bin294	292
A0A1V5TYK5	unreviewed	Uncharacterized protein	1852886	Firmicutes bacterium ADurb.Bin248	292
A0A1V5UHE8	unreviewed	Uncharacterized protein	1852920	Tenericutes bacterium ADurb.Bin239	309
A0A1V5WCN9	unreviewed	Uncharacterized protein	1852910	Spirochaetes bacterium ADurb.Bin215	275
A0A1V5XK49	unreviewed	Uncharacterized protein	1852885	Firmicutes bacterium ADurb.Bin193	274
A0A1V5Y8A0	unreviewed	Uncharacterized protein	1852884	Firmicutes bacterium ADurb.Bin182	277
A0A1V5Z654	unreviewed	Uncharacterized protein	1852876	Euryarchaeota archaeon ADurb.Bin165	291
A0A1V6AJJ3	unreviewed	Uncharacterized protein	1852882	Firmicutes bacterium ADurb.Bin146	195
A0A1V6BN76	unreviewed	Uncharacterized protein	1852919	Tenericutes bacterium ADurb.Bin140	287
A0A1V6D4R1	unreviewed	Uncharacterized protein	1852856	Chloroflexi bacterium ADurb.Bin120	286
A0A1V6EEI0	unreviewed	Uncharacterized protein	1852881	Firmicutes bacterium ADurb.Bin099	280
A0A1V6FBG8	unreviewed	Uncharacterized protein	1852918	Tenericutes bacterium ADurb.Bin087	309
[truncated: 8,799 more rows]

## Sheet: DedA_PF09335
DedA-PAP2							PAP2-DedA							DedA-PAP2-PF09335							DedA-PAP2-LssY
Accession	Source Database	Name	Tax ID	Tax Name	Length		Accession	Source Database	Name	Tax ID	Tax Name	Length		Accession	Source Database	Name	Tax ID	Tax Name	Length		Accession	Source Database	Name	Tax ID	Tax Name	Length
A0A010SJS8	unreviewed	acidPPc domain-containing protein	1042209	Pseudomonas fluorescens HK44	438		A0A4U0U1J2	unreviewed	Golgi apparatus membrane protein TVP38	706561	Hortaea thailandica	1848		R7XRS7	unreviewed	acidPPc domain-containing protein	110319	Nocardioides sp. CF8	770		A0A011QHL7	unreviewed	acidPPc domain-containing protein	1454004	Candidatus Accumulibacter sp. BA-93	716
A0A023WMG8	unreviewed	acidPPc domain-containing protein	316	Pseudomonas stutzeri	439		A0A536WZT8	unreviewed	acidPPc domain-containing protein	1891241	Betaproteobacteria bacterium	508									A0A011QMV3	unreviewed	acidPPc domain-containing protein	1454003	Candidatus Accumulibacter sp. BA-92	653
A0A024EG35	unreviewed	acidPPc domain-containing protein	1147786	Pseudomonas mandelii JR-1	438		A0A536Y411	unreviewed	acidPPc domain-containing protein	1891241	Betaproteobacteria bacterium	508									A0A023Y0E8	unreviewed	Membrane protein	216778	Stenotrophomonas rhizophila	665
A0A024HC39	unreviewed	acidPPc domain-containing protein	1301098	Pseudomonas knackmussii (strain DSM 6978 / LMG 23759 / B13)	437		A0A536ZG97	unreviewed	TVP38/TMEM64 family membrane protein	1891241	Betaproteobacteria bacterium	445									A0A060H1J6	unreviewed	Membrane protein	155920	Xylella fastidiosa subsp. sandyi Ann-1	684
A0A031FMI2	unreviewed	acidPPc domain-containing protein	1470589	Pseudomonas sp. RIT288	438																A0A060HJE5	unreviewed	Membrane protein	1401256	Xylella fastidiosa MUL0034	689
A0A031J5J9	unreviewed	acidPPc domain-containing protein	1470593	Pseudomonas sp. RIT357	438																A0A074JES1	unreviewed	acidPPc domain-containing protein	1353537	Thioclava pacifica DSM 10166	696
A0A059L8V0	unreviewed	acidPPc domain-containing protein	1419583	Pseudomonas mandelii PD30	438																A0A081BQT1	unreviewed	acidPPc domain-containing protein	1499966	Candidatus Moduliflexus flocculans	708
A0A059V2D2	unreviewed	acidPPc domain-containing protein	303	Pseudomonas putida	438																A0A081BWT8	unreviewed	acidPPc domain-containing protein	1499967	Candidatus Vecturithrix granuli	711
A0A060BEU9	unreviewed	acidPPc domain-containing protein	213554	Halomonas campaniensis	463																A0A085TZQ6	unreviewed	acidPPc domain-containing protein	1317124	Thioclava atlantica	675
A0A061JNS7	unreviewed	acidPPc domain-containing protein	1218352	Pseudomonas stutzeri KOS6	439																A0A087MKG8	unreviewed	Uncharacterized protein	1121014	Arenimonas donghaensis DSM 18148 = HO3-R19	668
A0A072N0K9	unreviewed	acidPPc domain-containing protein	1137280	Marinobacter nitratireducens	482																A0A091BJ24	unreviewed	Uncharacterized protein	1384056	Arenimonas metalli CF5-1	667
A0A074LQ14	unreviewed	acidPPc domain-containing protein	1157490	Tumebacillus flagellatus	435																A0A091BMT4	unreviewed	Uncharacterized protein	1384054	Arenimonas malthae CC-JY-1	670
A0A076LCC5	unreviewed	acidPPc domain-containing protein	1301915	Methanocaldococcus bathoardescens	341																A0A091BXR6	unreviewed	Uncharacterized protein	1121013	Arenimonas composti TR7-09 = DSM 18010	665
A0A077F8Y2	unreviewed	acidPPc domain-containing protein	237609	Pseudomonas alkylphenolica	438																A0A098PW51	unreviewed	Membrane protein	325777	Xanthomonas axonopodis pv. vasculorum	692
A0A077LFB1	unreviewed	acidPPc domain-containing protein	1028989	Pseudomonas sp. StFLB209	440																A0A0A0EKP2	unreviewed	Membrane protein	1122185	Lysobacter concretionis Ko07 = DSM 16239	663
A0A078LXF6	unreviewed	acidPPc domain-containing protein	1499686	Pseudomonas saudiphocaensis	438																A0A0A0EU90	unreviewed	Membrane protein	913325	Lysobacter arseniciresistens ZS79	669
A0A081G1E7	unreviewed	acidPPc domain-containing protein	1232683	Marinobacterium sp. AK27	442																A0A0A0F057	unreviewed	Membrane protein	1385517	Lysobacter daejeonensis GH1-9	668
A0A081K8K5	unreviewed	acidPPc domain-containing protein	305900	Endozoicomonas elysicola	406																A0A0A2WZ78	unreviewed	Transmembrane DedA family protein	1300345	Lysobacter dokdonensis DS-58	657
A0A081NLH5	unreviewed	acidPPc domain-containing protein	1137799	Endozoicomonas numazuensis	417																A0A0A6TW19	unreviewed	Membrane protein	317013	Xanthomonas campestris pv. phaseoli	693
A0A083UDC1	unreviewed	acidPPc domain-containing protein	303	Pseudomonas putida	438																A0A0A8DZX1	unreviewed	Membrane protein	56458	Xanthomonas sacchari	670
A0A084C7M9	unreviewed	acidPPc domain-containing protein	1495066	Pseudomonas capeferrum	438																A0A0A8E8I3	unreviewed	acidPPc domain-containing protein	325775	Coxiella endosymbiont of Amblyomma americanum	686
A0A085DVE7	unreviewed	acidPPc domain-containing protein	1485007	Halomonas sp. SUBG004	469																A0A0B2C3B8	unreviewed	Membrane protein	1885894	Xanthomonas cannabis pv. cannabis	701
A0A085ULF5	unreviewed	acidPPc domain-containing protein	317	Pseudomonas syringae	438																A0A0B5BHX8	unreviewed	acidPPc domain-containing protein	345632	Geobacter pickeringii	738
A0A085VPD4	unreviewed	acidPPc domain-containing protein	317	Pseudomonas syringae	438																A0A0C2PW53	unreviewed	Membrane protein	1245935	Tolypothrix campylonemoides VB511288	663
A0A086D2M2	unreviewed	acidPPc domain-containing protein	1492922	Gammaproteobacteria bacterium MFB021	468																A0A0C5UNA9	unreviewed	Membrane protein	129394	Xanthomonas oryzae pv. oryzicola	695
A0A087F731	unreviewed	acidPPc domain-containing protein	633150	Pseudomonas sp. 1-7	438																A0A0D0JFL0	unreviewed	Membrane protein	40324	Stenotrophomonas maltophilia	663
A0A089HKV4	unreviewed	acidPPc domain-containing protein	44251	Paenibacillus durus	431																A0A0D0S804	unreviewed	NODE_63, whole genome shotgun sequence	1199154	Lysobacter sp. A03	663
A0A089WQ34	unreviewed	acidPPc domain-containing protein	157783	Pseudomonas cremoricolorata	438																A0A0D6PIB7	unreviewed	acidPPc domain-containing protein	1120923	Acidocella aminolytica 101 = DSM 11237	673
A0A089YY61	unreviewed	acidPPc domain-containing protein	216142	Pseudomonas rhizosphaerae	439																A0A0D6PJW6	unreviewed	acidPPc domain-containing protein	1120923	Acidocella aminolytica 101 = DSM 11237	673
A0A091AGR2	unreviewed	acidPPc domain-containing protein	1538640	Smithella sp. F21	350																A0A0E3UER1	unreviewed	Membrane protein	56448	Xanthomonas arboricola	695
A0A098FYZ5	unreviewed	acidPPc domain-containing protein	271420	Pseudomonas xanthomarina	439																A0A0E3Z0S0	unreviewed	Membrane protein	314722	Pseudoxanthomonas suwonensis	666
A0A099N6Y6	unreviewed	acidPPc domain-containing protein	70775	Pseudomonas plecoglossicida	438																A0A0E9MD75	unreviewed	acidPPc domain-containing protein	1632857	Sulfuricella sp. T08	682
A0A099RR09	unreviewed	acidPPc domain-containing protein	1487922	Pseudomonas sp. HMP271	439																A0A0F7JZN0	unreviewed	acidPPc domain-containing protein	1543721	Sedimenticola thiotaurini	659
A0A099SZM4	unreviewed	acidPPc domain-containing protein	323	Pseudomonas syringae pv. tomato	438																A0A0F9Z223	unreviewed	acidPPc domain-containing protein	1619065	Candidatus Peregrinibacteria bacterium GW2011_GWF2_33_10	693
A0A0A1I2E6	unreviewed	acidPPc domain-containing protein	984195	Pseudomonas sp. SHC52	438																A0A0G0Q5B1	unreviewed	acidPPc domain-containing protein	1618642	Candidatus Falkowbacteria bacterium GW2011_GWF2_39_8	707
A0A0A1YEU2	unreviewed	acidPPc domain-containing protein	1395571	Pseudomonas taeanensis MS-3	438																A0A0G0U6U4	unreviewed	acidPPc domain-containing protein	1618903	Parcubacteria group bacterium GW2011_GWC1_40_13	696
A0A0A1Z1G0	unreviewed	acidPPc domain-containing protein	1324332	Pseudomonas fluorescens LMG 5329	438																A0A0G0UPD1	unreviewed	acidPPc domain-containing protein	1618946	Parcubacteria group bacterium GW2011_GWE1_40_20	701
A0A0A2U4G1	unreviewed	acidPPc domain-containing protein	1395587	Paenibacillus sp. MAEPY2	428																A0A0G0UU86	unreviewed	acidPPc domain-containing protein	1618784	Parcubacteria group bacterium GW2011_GWA1_40_21	696
A0A0A6DFD6	unreviewed	acidPPc domain-containing protein	587753	Pseudomonas chlororaphis	438																A0A0G1TQJ1	unreviewed	acidPPc domain-containing protein	1618838	Parcubacteria group bacterium GW2011_GWA2_46_9	715
A0A0A7JTT5	unreviewed	acidPPc domain-containing protein	157782	Pseudomonas parafulva	438																A0A0G3EQU5	unreviewed	acidPPc domain-containing protein	445709	Pandoraea thiooxydans	674
A0A0A7PY52	unreviewed	acidPPc domain-containing protein	1215087	Pseudomonas putida S12	438																A0A0G3LQX9	unreviewed	Phosphatase PAP2 family protein	487909	Xanthomonas translucens pv. undulosa	671
A0A0A8RDB7	unreviewed	acidPPc domain-containing protein	287	Pseudomonas aeruginosa	437																A0A0G9ANL6	unreviewed	Phosphatase PAP2 family protein	442694	Xanthomonas perforans	695
A0A0B0HG07	unreviewed	acidPPc domain-containing protein	2340	Solemya velum gill symbiont	642																A0A0H1AU31	unreviewed	Membrane protein	1547516	Luteimonas sp. FCS-9	670
A0A0B0I5K6	unreviewed	acidPPc domain-containing protein	1472719	Paenibacillus sp. P1XP2	438																A0A0H2LUE9	unreviewed	acidPPc domain-containing protein	34073	Variovorax paradoxus	667
A0A0B1YWS2	unreviewed	acidPPc domain-containing protein	104087	Pseudomonas frederiksbergensis	438																A0A0H2X659	unreviewed	Uncharacterized protein	314565	Xanthomonas campestris pv. campestris (strain 8004)	693
A0A0B3BTN5	unreviewed	acidPPc domain-containing protein	706570	Pseudomonas flexibilis	442																A0A0H4UYI2	unreviewed	acidPPc domain-containing protein	2054173	Candidatus Coxiella mudrowiae	690
A0A0B4RB39	unreviewed	acidPPc domain-containing protein	1526927	Planococcus sp. PAMC 21323	440																A0A0J1CNT9	unreviewed	Membrane protein	908627	Caballeronia mineralivorans PML1(12)	674
A0A0B4XS74	unreviewed	acidPPc domain-containing protein	391936	Alcanivorax pacificus W11-5	438																A0A0J6FMX6	unreviewed	Membrane protein	1775876	Xanthomonas sp. NCPPB 1128	670
A0A0B6AML5	unreviewed	acidPPc domain-containing protein	1348623	Bacillus megaterium (strain ATCC 14581 / DSM 32 / JCM 2506 / NBRC 15308 / NCIMB 9376 / NCTC 10342 / NRRL B-14308 / VKM B-512)	430																A0A0K0GP89	unreviewed	PAP2 superfamily protein	360094	Xanthomonas oryzae pv. oryzae (strain PXO99A)	695
A0A0C1KGM4	unreviewed	acidPPc domain-containing protein	1586081	Pseudomonas sp. C5pp	438																A0A0K2J0C8	unreviewed	Membrane protein	40324	Stenotrophomonas maltophilia	665
A0A0C1ZMT3	unreviewed	acidPPc domain-containing protein	294	Pseudomonas fluorescens	438																A0A0K2ZY21	unreviewed	Uncharacterized protein	1195923	Xanthomonas translucens pv. arrhenatheri LMG 727	672
A0A0C2EE93	unreviewed	acidPPc domain-containing protein	1121915	Geoalkalibacter ferrihydriticus DSM 17813	505																A0A0K3A0X7	unreviewed	Uncharacterized protein	487906	Xanthomonas translucens pv. phlei	674
A0A0C2RGS6	unreviewed	acidPPc domain-containing protein	550743	Pseudomonas sp. W15Feb9B	438																A0A0K3A1I8	unreviewed	Uncharacterized protein	227946	Xanthomonas translucens pv. poae	672
A0A0C2RHT5	unreviewed	acidPPc domain-containing protein	1590651	Paenibacillus sp. VKM B-2647	434																A0A0K6HQV8	unreviewed	acidPPc domain-containing protein	466044	Pannonibacter indicus	673
A0A0C2S788	unreviewed	acidPPc domain-containing protein	316	Pseudomonas stutzeri	441																A0A0L8AAA5	unreviewed	Membrane protein	1167641	[Pseudomonas] geniculata N1	664
A0A0C3DSD0	unreviewed	acidPPc domain-containing protein	866350	Halomonas sp. KHS3	465																A0A0M0P583	unreviewed	Membrane protein	40324	Stenotrophomonas maltophilia	665
A0A0C4WQ17	unreviewed	acidPPc domain-containing protein	1328314	Azotobacter chroococcum NCIMB 8003	439																A0A0M1K928	unreviewed	Uncharacterized protein	347	Xanthomonas oryzae	695
A0A0C5E3G3	unreviewed	acidPPc domain-containing protein	1611770	Pseudomonas sp. MRSN12121	438																A0A0M6Y4H8	unreviewed	acidPPc domain-containing protein	187304	Labrenzia aggregata	691
A0A0C5RQC6	unreviewed	acidPPc domain-containing protein	1384061	Pseudomonas putida S13.1.2	438																A0A0M6YYJ8	unreviewed	acidPPc domain-containing protein	311410	Labrenzia alba	685
A0A0C5VVG8	unreviewed	acidPPc domain-containing protein	1445510	Gynuella sunshinyii YC6258	443																A0A0M7A2H2	unreviewed	acidPPc domain-containing protein	311410	Labrenzia alba	670
A0A0D0IZB9	unreviewed	acidPPc domain-containing protein	47880	Pseudomonas fulva	438																A0A0M7ART0	unreviewed	acidPPc domain-containing protein	388408	Labrenzia alexandrii	679
A0A0D0NI43	unreviewed	acidPPc domain-containing protein	294	Pseudomonas fluorescens	438																A0A0N1DKV0	unreviewed	acidPPc domain-containing protein	1538158	Rhizobium acidisoli	674
A0A0D0TGZ7	unreviewed	acidPPc domain-containing protein	294	Pseudomonas fluorescens	438																A0A0P6VUW8	unreviewed	Membrane protein	53413	Xanthomonas axonopodis	691
A0A0D1NLZ2	unreviewed	acidPPc domain-containing protein	303	Pseudomonas putida	438																A0A0Q2REH9	unreviewed	Uncharacterized protein	2371	Xylella fastidiosa	684
A0A0D5M3Q5	unreviewed	acidPPc domain-containing protein	1504981	Halomonas sp. KO116	465																A0A0Q4Q8K6	unreviewed	Uncharacterized protein	1736233	Stenotrophomonas sp. Leaf70	670
A0A0D5XU63	unreviewed	acidPPc domain-containing protein	587753	Pseudomonas chlororaphis	425																A0A0Q5GHE4	unreviewed	Uncharacterized protein	1736270	Xanthomonas sp. Leaf131	695
A0A0D6BQB2	unreviewed	acidPPc domain-containing protein	1500686	Pseudomonas sp. Os17	438																A0A0Q5IWN2	unreviewed	Uncharacterized protein	1736275	Xanthomonas sp. Leaf148	695
A0A0D6E8G5	unreviewed	acidPPc domain-containing protein	1610576	Halomonas sp. R57-5	471																A0A0Q6SZV1	unreviewed	acidPPc domain-containing protein	1736429	Rhizobium sp. Root1212	670
A0A0D6SAM0	unreviewed	acidPPc domain-containing protein	1604022	Pseudomonas sp. FeS53a	439																A0A0Q7PTZ5	unreviewed	Uncharacterized protein	1736549	Lysobacter sp. Root494	661
A0A0D7EBE5	unreviewed	acidPPc domain-containing protein	316	Pseudomonas stutzeri	439																A0A0Q8E5E5	unreviewed	Uncharacterized protein	1736574	Pseudoxanthomonas sp. Root630	668
A0A0D7V4Y5	unreviewed	acidPPc domain-containing protein	29570	Halomonas meridiana	465																A0A0Q8FHB4	unreviewed	Uncharacterized protein	1736576	Pseudoxanthomonas sp. Root65	669
A0A0D9A221	unreviewed	acidPPc domain-containing protein	1628833	Pseudomonas sp. ES3-33	438																A0A0Q8ITN2	unreviewed	Uncharacterized protein	1736588	Lysobacter sp. Root690	671
A0A0D9AE66	unreviewed	acidPPc domain-containing protein	316	Pseudomonas stutzeri	439																A0A0Q9EN34	unreviewed	Uncharacterized protein	1736612	Lysobacter sp. Root96	673
A0A0E4CVW9	unreviewed	acidPPc domain-containing protein	1073571	Paenibacillus riograndensis SBR5	428																A0A0R0AIE1	unreviewed	Uncharacterized protein	1236960	Stenotrophomonas pictorum JCM 9942	667
A0A0E9ZHC9	unreviewed	acidPPc domain-containing protein	1546029	Pseudomonas sp. 10-1B	438																A0A0R0AVW4	unreviewed	Uncharacterized protein	40324	Stenotrophomonas maltophilia	665
A0A0F0DNC6	unreviewed	acidPPc domain-containing protein	1619948	Pseudomonas sp. 21	438																A0A0R0BRJ8	unreviewed	Membrane protein	266128	Stenotrophomonas koreensis	671
A0A0F2JK64	unreviewed	acidPPc domain-containing protein	1617025	Desulfosporosinus sp. I2	426																A0A0R0CG26	unreviewed	Membrane protein	405444	Stenotrophomonas humi	668
A0A0F2QQW9	unreviewed	acidPPc domain-containing protein	1629711	Pseudomonas sp. BRH_c35	439																A0A0R0CKW4	unreviewed	Membrane protein	344882	Pseudoxanthomonas dokdonensis	680
A0A0F4T2R3	unreviewed	acidPPc domain-containing protein	294	Pseudomonas fluorescens	438																A0A0R0CL01	unreviewed	Membrane protein	405446	Stenotrophomonas terrae	665
A0A0F4TIF0	unreviewed	acidPPc domain-containing protein	294	Pseudomonas fluorescens	438																A0A0R0CTT4	unreviewed	Membrane protein	517011	Stenotrophomonas chelatiphaga	663
A0A0F4V4D2	unreviewed	acidPPc domain-containing protein	294	Pseudomonas fluorescens	438																A0A0R0D8F9	unreviewed	Membrane protein	336566	Stenotrophomonas ginsengisoli	681
A0A0F4XFB5	unreviewed	acidPPc domain-containing protein	132476	Pseudomonas kilonensis	438																A0A0R0DMQ1	unreviewed	Membrane protein	128780	Stenotrophomonas acidaminiphila	667
A0A0F7CIC0	unreviewed	acidPPc domain-containing protein	1333534	Paenibacillus durus ATCC 35681	431																A0A0R0E1X6	unreviewed	Membrane protein	659018	Stenotrophomonas daejeonensis	664
A0A0F7Y4Q7	unreviewed	acidPPc domain-containing protein	1649877	Pseudomonas sp. CCOS 191	438																A0A0S1B2G3	unreviewed	Transmembrane DedA family protein	128780	Stenotrophomonas acidaminiphila	667
A0A0F9QDG8	unreviewed	acidPPc domain-containing protein	412755	marine sediment metagenome	483																A0A0S2DCH6	unreviewed	SNARE associated Golgi protein/PAP2 superfamily protein	69	Lysobacter enzymogenes	669
A0A0F9TVW4	unreviewed	acidPPc domain-containing protein	412755	marine sediment metagenome	673																A0A0S2FFM8	unreviewed	Uncharacterized protein	84531	Lysobacter antibioticus	671
A0A0F9VTG2	unreviewed	acidPPc domain-containing protein	412755	marine sediment metagenome	465																A0A0S2FLC8	unreviewed	Uncharacterized protein	435897	Lysobacter capsici	671
A0A0F9Z8H1	unreviewed	acidPPc domain-containing protein	1619065	Candidatus Peregrinibacteria bacterium GW2011_GWF2_33_10	418																A0A0S2G2K7	unreviewed	Uncharacterized protein	262324	Lysobacter gummosus	681
A0A0G0CNN2	unreviewed	acidPPc domain-containing protein	1618716	Candidatus Moranbacteria bacterium GW2011_GWF1_35_5	447																A0A0S2TH19	unreviewed	acidPPc domain-containing protein	1748243	Candidatus Tenderia electrophaga	672
A0A0G0DRD0	unreviewed	acidPPc domain-containing protein	1618715	Candidatus Moranbacteria bacterium GW2011_GWF1_34_10	429																A0A0S7XYE9	unreviewed	acidPPc domain-containing protein	1703354	Coxiella sp. DG_40	671
A0A0G0EPF9	unreviewed	acidPPc domain-containing protein	1618707	Candidatus Moranbacteria bacterium GW2011_GWE1_35_17	447																A0A0T5YTN1	unreviewed	acidPPc domain-containing protein	54398	endosymbiont of Ridgeia piscesae	685
A0A0G0JLF0	unreviewed	acidPPc domain-containing protein	1619066	Candidatus Peregrinibacteria bacterium GW2011_GWF2_38_29	429																A0A0U3A8Q8	unreviewed	acidPPc domain-containing protein	77133	uncultured bacterium	684
A0A0G0Q639	unreviewed	acidPPc domain-containing protein	1619062	Candidatus Peregrinibacteria bacterium GW2011_GWC2_39_14	429																A0A0U3PGG0	unreviewed	acidPPc domain-containing protein	121719	Pannonibacter phragmitetus	679
A0A0G0YD89	unreviewed	acidPPc domain-containing protein	1618926	Parcubacteria group bacterium GW2011_GWC2_42_12	420																A0A0U5BXS5	unreviewed	VTT domain-containing protein	611301	Xanthomonas citri pv. citri	695
A0A0G3GC05	unreviewed	acidPPc domain-containing protein	587753	Pseudomonas chlororaphis	438																A0A0U5HYD0	unreviewed	Phosphatase PAP2 family protein	40324	Stenotrophomonas maltophilia	665
A0A0H2ZFR0	unreviewed	acidPPc domain-containing protein	208963	Pseudomonas aeruginosa (strain UCBPP-PA14)	437																A0A0U5I9C5	unreviewed	Putative transmembrane DedA family protein	40324	Stenotrophomonas maltophilia	665
A0A0H3Z384	unreviewed	acidPPc domain-containing protein	316	Pseudomonas stutzeri	439																A0A0W0TQX2	unreviewed	Secretion system protein Y	448	Legionella erythra	707
A0A0H4HYF5	unreviewed	acidPPc domain-containing protein	330734	Marinobacter psychrophilus	483																A0A0W0Y3M7	unreviewed	Secretion system protein Y	45073	Legionella quinlivanii	687
A0A0H5AA45	unreviewed	acidPPc domain-containing protein	200450	Pseudomonas trivialis	438																A0A0W1AJ38	unreviewed	Secretion system protein Y	45076	Legionella worsleiensis	682
A0A0I9W669	unreviewed	acidPPc domain-containing protein	1619235	Pseudomonas sp. BICA1-14	439																A0A0W7YP09	unreviewed	Uncharacterized protein	43353	Xanthomonas manihotis	693
A0A0J6GHZ8	unreviewed	acidPPc domain-containing protein	882211	Pseudomonas deceptionensis	438																A0A101GIG1	unreviewed	acidPPc domain-containing protein	1635273	Synergistales bacterium 53_16	690
A0A0J6GQN5	unreviewed	acidPPc domain-containing protein	47884	Pseudomonas taetrolens	438																A0A101KS45	unreviewed	acidPPc domain-containing protein	381	Rhizobium loti	674
A0A0J6ITD4	unreviewed	acidPPc domain-containing protein	1608994	Pseudomonas weihenstephanensis	438																A0A108U8L2	unreviewed	DedA protein	1444315	Lysobacter capsici AZ78	671
A0A0J6K336	unreviewed	acidPPc domain-containing protein	163011	Pseudomonas lini	438																A0A118KHT1	unreviewed	Uncharacterized protein	292	Burkholderia cepacia	681
A0A0J7J719	unreviewed	acidPPc domain-containing protein	1658765	Marinobacter subterrani	499																A0A120EW14	unreviewed	Uncharacterized protein	343	Xanthomonas campestris pv. translucens	671
A0A0J8G3I4	unreviewed	acidPPc domain-containing protein	1674920	Pseudomonas fildesensis	438																A0A125BD85	unreviewed	acidPPc domain-containing protein	36861	Thiobacillus denitrificans	682
A0A0K1QH45	unreviewed	acidPPc domain-containing protein	1221522	Pseudomonas fluorescens NCIMB 11764	438																A0A126NGU1	unreviewed	Uncharacterized protein	1793721	Stenotrophomonas sp. KCTC 12332	665
A0A0K1UCB2	unreviewed	acidPPc domain-containing protein	1671721	Marinobacter sp. CP1	485																A0A139C922	unreviewed	acidPPc domain-containing protein	1783518	Halomonadaceae bacterium T82-2	685
A0A0K1XGN7	unreviewed	acidPPc domain-containing protein	1697053	Oblitimonas alkaliphila	437																A0A139D3Y5	unreviewed	acidPPc domain-containing protein	1794808	Halanaerobium sp. T82-1	702
A0A0K9H0M8	unreviewed	acidPPc domain-containing protein	1679170	Peribacillus loiseleuriae	413																A0A149PF66	unreviewed	acidPPc domain-containing protein	1399968	Paraburkholderia monticola	667
A0A0K9H5A2	unreviewed	acidPPc domain-containing protein	1679168	Bacillus sp. FJAT-27231	435																A0A149PZ10	unreviewed	Membrane protein	1609637	Stenotrophomonas sp. DDT-1	664
A0A0L0B0L8	unreviewed	acidPPc domain-containing protein	1681194	Pseudomonas sp. RIT-PI-a	439																A0A163WAB6	unreviewed	acidPPc domain-containing protein	1561204	Labrenzia sp. OB1	684
A0A0L1LYT5	unreviewed	acidPPc domain-containing protein	317	Pseudomonas syringae	438																A0A165SE79	unreviewed	acidPPc domain-containing protein	1735584	Pseudovibrio sp. W74	667
A0A0L6FN28	unreviewed	acidPPc domain-containing protein	1478142	Pseudomonas sp. 250J	438																A0A165Z4G5	unreviewed	acidPPc domain-containing protein	989403	Pseudovibrio axinellae	667
A0A0L6W147	unreviewed	acidPPc domain-containing protein	281456	Thermincola ferriacetica	423																A0A179BA03	unreviewed	acidPPc domain-containing protein	384	Rhizobium leguminosarum	674
A0A0M0UP72	unreviewed	acidPPc domain-containing protein	83964	Pseudomonas coronafaciens pv. porri	438																A0A199P3U7	unreviewed	Uncharacterized protein	227946	Xanthomonas translucens pv. poae	672
A0A0M2RVE1	unreviewed	acidPPc domain-containing protein	316	Pseudomonas stutzeri	439																A0A1A6XPL4	unreviewed	Uncharacterized protein	40324	Stenotrophomonas maltophilia	665
A0A0M3D044	unreviewed	acidPPc domain-containing protein	303	Pseudomonas putida	438																A0A1A9M7I0	unreviewed	Uncharacterized protein	1843580	Xanthomonas floridensis	693
A0A0M4D221	unreviewed	acidPPc domain-containing protein	1603606	Desulfuromonas soudanensis	512																A0A1B1CG46	unreviewed	acidPPc domain-containing protein	384	Rhizobium leguminosarum	664
A0A0M9HGT1	unreviewed	acidPPc domain-containing protein	86841	Pseudomonas amygdali pv. sesami	438																A0A1B2N7J2	unreviewed	Membrane protein	216778	Stenotrophomonas rhizophila	662
A0A0M9HQ43	unreviewed	acidPPc domain-containing protein	235277	Pseudomonas coronafaciens pv. oryzae	438																A0A1B3W7Y0	unreviewed	Uncharacterized protein	1896164	Luteimonas sp. JM171	668
A0A0M9HUC4	unreviewed	acidPPc domain-containing protein	129139	Pseudomonas amygdali pv. myricae	438																A0A1C2HHG3	unreviewed	acidPPc domain-containing protein	1889770	Thioclava sp. SK-1	670
A0A0N0E2P4	unreviewed	acidPPc domain-containing protein	50340	Pseudomonas fuscovaginae	438																A0A1C3NHK8	unreviewed	Uncharacterized protein	56449	Xanthomonas bromi	695
A0A0N0FQF9	unreviewed	acidPPc domain-containing protein	59511	Pseudomonas syringae pv. maculicola	438																A0A1C3TK85	unreviewed	Putative membrane phospholipid phosphatase	1261556	Xanthomonas translucens pv. translucens DSM 18974	671
A0A0N0W515	unreviewed	acidPPc domain-containing protein	251721	Pseudomonas amygdali pv. mellea	438																A0A1D2RPS0	unreviewed	Uncharacterized protein	1660089	Arenimonas sp. SCN 70-307	665
A0A0N0WF63	unreviewed	acidPPc domain-containing protein	59511	Pseudomonas syringae pv. maculicola	438																A0A1D2U731	unreviewed	acidPPc domain-containing protein	1660096	Comamonas sp. SCN 67-35	699
A0A0N0WXD9	unreviewed	acidPPc domain-containing protein	59511	Pseudomonas syringae pv. maculicola	438																A0A1D8K7V3	unreviewed	acidPPc domain-containing protein	2792603	Acidihalobacter aeolianus	700
A0A0N0XDN7	unreviewed	acidPPc domain-containing protein	81035	Pseudomonas syringae pv. cilantro	438																A0A1D8Y897	unreviewed	Uncharacterized protein	1904944	Stenotrophomonas sp. LM091	667
A0A0N1DGW0	unreviewed	acidPPc domain-containing protein	1690247	Pseudomonas sp. RIT-PI-q	438																A0A1D9EFL9	unreviewed	Phosphatase PAP2 family protein	1401257	Xanthomonas citri pv. glycines str. 8ra	695
A0A0N1JUK3	unreviewed	acidPPc domain-containing protein	129138	Pseudomonas amygdali pv. morsprunorum	438																A0A1E2UNU8	unreviewed	acidPPc domain-containing protein	1818881	Candidatus Thiodiazotropha endoloripes	661
A0A0N7H296	unreviewed	acidPPc domain-containing protein	294	Pseudomonas fluorescens	438																A0A1E4KHW9	unreviewed	Uncharacterized protein	1660170	Xanthomonadaceae bacterium SCN 69-123	663
A0A0N8NM79	unreviewed	acidPPc domain-containing protein	1302151	Caloranaerobacter sp. TR13	430																A0A1E4KLR9	unreviewed	Uncharacterized protein	1660170	Xanthomonadaceae bacterium SCN 69-123	667
A0A0N8QCM2	unreviewed	PAP2 superfamily protein/DedA family protein	1292044	Pseudomonas cannabina pv. alisalensis (strain ATCC BAA-566 / CFBP 6866 / ICMP 15200 / BS91)	438																A0A1E4L6F3	unreviewed	acidPPc domain-containing protein	1660149	Thiobacillus sp. SCN 63-374	681
A0A0N8RL02	unreviewed	acidPPc domain-containing protein	53410	Pseudomonas ficuserectae	440																A0A1E4PSQ0	unreviewed	acidPPc domain-containing protein	1660139	Rubrivivax sp. SCN 70-15	663
A0A0N8T8E2	unreviewed	acidPPc domain-containing protein	83167	Pseudomonas syringae pv. aptata	438																A0A1E5HX62	unreviewed	acidPPc domain-containing protein	1898548	Halanaerobium sp. MDAL1	702
A0A0N9W2Y9	unreviewed	acidPPc domain-containing protein	294	Pseudomonas fluorescens	438																A0A1E7RQ12	unreviewed	Uncharacterized protein	1904462	Stenotrophomonas sp. BIIR7	663
A0A0P7CXL0	unreviewed	acidPPc domain-containing protein	303	Pseudomonas putida	438																A0A1F4Y4K3	unreviewed	acidPPc domain-containing protein	1797247	Candidatus Adlerbacteria bacterium RIFOXYC1_FULL_48_26	697
A0A0P7CZ96	unreviewed	acidPPc domain-containing protein	303	Pseudomonas putida	438																A0A1F7USH1	unreviewed	acidPPc domain-containing protein	1802402	Candidatus Uhrbacteria bacterium RIFCSPLOWO2_01_FULL_47_25	715
A0A0P7DT34	unreviewed	acidPPc domain-containing protein	1716176	Cobetia sp. UCD-24C	474																A0A1F7V678	unreviewed	acidPPc domain-containing protein	1802407	Candidatus Uhrbacteria bacterium RIFCSPLOWO2_02_FULL_48_12	678
A0A0P7WIE3	unreviewed	acidPPc domain-containing protein	1479237	Marinobacter sp. HL-58	483																A0A1F8VGI9	unreviewed	acidPPc domain-containing protein	1797696	Coxiella sp. RIFCSPHIGHO2_12_FULL_42_15	683
A0A0P7Z807	unreviewed	acidPPc domain-containing protein	1305731	Marinobacter excellens HL-55	483																A0A1G0E212	unreviewed	acidPPc domain-containing protein	1798263	Gammaproteobacteria bacterium GWF2_41_13	674
A0A0P8ATY3	unreviewed	acidPPc domain-containing protein	1479235	Halomonas sp. HL-48	465																A0A1G0E4I8	unreviewed	acidPPc domain-containing protein	1798261	Gammaproteobacteria bacterium GWE2_37_16	686
A0A0P8Z6P2	unreviewed	acidPPc domain-containing protein	294	Pseudomonas fluorescens	438																A0A1G0EAP6	unreviewed	acidPPc domain-containing protein	1798262	Gammaproteobacteria bacterium GWE2_42_36	641
A0A0P9GT88	unreviewed	acidPPc domain-containing protein	192087	Pseudomonas syringae pv. atrofaciens	438																A0A1G0F461	unreviewed	acidPPc domain-containing protein	1798266	Gammaproteobacteria bacterium RBG_16_57_12	621
A0A0P9J612	unreviewed	acidPPc domain-containing protein	81036	Pseudomonas syringae pv. apii	438																A0A1G0F6Q0	unreviewed	acidPPc domain-containing protein	1798271	Gammaproteobacteria bacterium RIFCSPHIGHO2_02_FULL_42_13	668
A0A0P9JLG6	unreviewed	acidPPc domain-containing protein	251702	Pseudomonas syringae pv. antirrhini	438																A0A1G0FE13	unreviewed	acidPPc domain-containing protein	1798273	Gammaproteobacteria bacterium RIFCSPHIGHO2_12_38_15	690
A0A0P9JLP0	unreviewed	acidPPc domain-containing protein	251704	Pseudomonas syringae pv. berberidis	438																A0A1G0FZX0	unreviewed	acidPPc domain-containing protein	1798274	Gammaproteobacteria bacterium RIFCSPHIGHO2_12_FULL_35_23	681
A0A0P9JLU3	unreviewed	acidPPc domain-containing protein	129135	Pseudomonas coronafaciens pv. atropurpurea	438																A0A1G0G6K7	unreviewed	acidPPc domain-containing protein	1798270	Gammaproteobacteria bacterium RIFCSPHIGHO2_02_FULL_39_13	682
A0A0P9KI16	unreviewed	acidPPc domain-containing protein	86840	Pseudomonas cannabina	438																A0A1G0GDN5	unreviewed	acidPPc domain-containing protein	1798276	Gammaproteobacteria bacterium RIFCSPHIGHO2_12_FULL_37_14	674
A0A0P9LVY7	unreviewed	acidPPc domain-containing protein	264453	Pseudomonas syringae pv. coriandricola	438																A0A1G0GMY6	unreviewed	acidPPc domain-containing protein	1798275	Gammaproteobacteria bacterium RIFCSPHIGHO2_12_FULL_36_30	685
A0A0P9LXK1	unreviewed	PAP2 superfamily protein/DedA family protein	264451	Pseudomonas syringae pv. cerasicola	435																A0A1G0GQU8	unreviewed	acidPPc domain-containing protein	1798279	Gammaproteobacteria bacterium RIFCSPHIGHO2_12_FULL_38_14	673
A0A0P9M3G4	unreviewed	acidPPc domain-containing protein	200452	Pseudomonas congelans	438																A0A1G0GX72	unreviewed	acidPPc domain-containing protein	1798281	Gammaproteobacteria bacterium RIFCSPHIGHO2_12_FULL_40_19	687
A0A0P9M5W7	unreviewed	PAP2 super protein/DedA protein	46678	Pseudomonas caricapapayae	438																A0A1G0GZW8	unreviewed	acidPPc domain-containing protein	1798277	Gammaproteobacteria bacterium RIFCSPHIGHO2_12_FULL_37_34	672
A0A0P9MYY0	unreviewed	acidPPc domain-containing protein	264450	Pseudomonas syringae pv. castaneae	438																A0A1G0H6Z1	unreviewed	acidPPc domain-containing protein	1798278	Gammaproteobacteria bacterium RIFCSPHIGHO2_12_FULL_38_11	688
A0A0P9N3L2	unreviewed	acidPPc domain-containing protein	264452	Pseudomonas amygdali pv. ciccaronei	438																A0A1G0HCB4	unreviewed	acidPPc domain-containing protein	1798283	Gammaproteobacteria bacterium RIFCSPHIGHO2_12_FULL_41_20	671
A0A0P9P606	unreviewed	acidPPc domain-containing protein	192088	Pseudomonas syringae pv. delphinii	438																A0A1G0HQQ7	unreviewed	acidPPc domain-containing protein	1798282	Gammaproteobacteria bacterium RIFCSPHIGHO2_12_FULL_41_15	675
A0A0P9Q596	unreviewed	acidPPc domain-containing protein	317659	Pseudomonas syringae pv. coryli	438																A0A1G0HUD6	unreviewed	acidPPc domain-containing protein	1798286	Gammaproteobacteria bacterium RIFCSPHIGHO2_12_FULL_42_13	684
A0A0P9R267	unreviewed	acidPPc domain-containing protein	235272	Pseudomonas amygdali pv. dendropanacis	438																A0A1G0I1F3	unreviewed	acidPPc domain-containing protein	1798287	Gammaproteobacteria bacterium RIFCSPHIGHO2_12_FULL_43_28	674
A0A0P9RXF0	unreviewed	acidPPc domain-containing protein	318	Pseudomonas savastanoi pv. glycinea	438																A0A1G0I976	unreviewed	acidPPc domain-containing protein	1798285	Gammaproteobacteria bacterium RIFCSPHIGHO2_12_FULL_42_10	635
A0A0P9RYX6	unreviewed	acidPPc domain-containing protein	251654	Pseudomonas syringae pv. helianthi	438																A0A1G0IJZ9	unreviewed	acidPPc domain-containing protein	1798294	Gammaproteobacteria bacterium RIFCSPLOWO2_02_FULL_42_14	680
A0A0P9SV26	unreviewed	acidPPc domain-containing protein	251723	Pseudomonas amygdali pv. hibisci	438																A0A1G0J2R3	unreviewed	acidPPc domain-containing protein	1798289	Gammaproteobacteria bacterium RIFCSPHIGHO2_12_FULL_45_9	730
A0A0P9T207	unreviewed	acidPPc domain-containing protein	251724	Pseudomonas amygdali pv. photiniae	438																A0A1G0J548	unreviewed	acidPPc domain-containing protein	1798293	Gammaproteobacteria bacterium RIFCSPLOWO2_02_FULL_38_11	690
A0A0P9U9T5	unreviewed	acidPPc domain-containing protein	86176	Pseudomonas meliae	438																A0A1G0Y1Z8	unreviewed	acidPPc domain-containing protein	1798573	Lentisphaerae bacterium GWF2_49_21	701
A0A0P9V1C9	unreviewed	acidPPc domain-containing protein	251653	Pseudomonas coronafaciens pv. garcae	438																A0A1G0ZBE3	unreviewed	acidPPc domain-containing protein	1798574	Lentisphaerae bacterium GWF2_50_93	701
A0A0P9VCD4	unreviewed	acidPPc domain-containing protein	360921	Pseudomonas savastanoi pv. nerii	438																A0A1G1X755	unreviewed	acidPPc domain-containing protein	1797282	Candidatus Andersenbacteria bacterium RIFCSPHIGHO2_12_FULL_45_11b	706
A0A0P9XXV6	unreviewed	acidPPc domain-containing protein	251707	Pseudomonas syringae pv. primulae	438																A0A1G1XN38	unreviewed	acidPPc domain-containing protein	1797530	Candidatus Buchananbacteria bacterium RBG_13_36_9	704
A0A0P9YRZ4	unreviewed	acidPPc domain-containing protein	55398	Pseudomonas syringae pv. ribicola	438																A0A1G2BGR1	unreviewed	acidPPc domain-containing protein	1798547	Candidatus Kerfeldbacteria bacterium RIFOXYB2_FULL_38_14	709
A0A0P9Z7Q3	unreviewed	acidPPc domain-containing protein	264458	Pseudomonas syringae pv. solidagae	438																A0A1G3ZUK1	unreviewed	Uncharacterized protein	1802654	Xanthomonadales bacterium GWF1_69_6	670
A0A0Q0BB31	unreviewed	acidPPc domain-containing protein	129140	Pseudomonas syringae pv. tagetis	438																A0A1G4A7M9	unreviewed	Uncharacterized protein	1802656	Xanthomonadales bacterium RIFOXYA1_FULL_69_10	672
A0A0Q0BKZ5	unreviewed	acidPPc domain-containing protein	360920	Pseudomonas savastanoi pv. savastanoi	438																A0A1G5Q7J3	unreviewed	acidPPc domain-containing protein	415747	Thiohalomonas denitrificans	667
A0A0Q0BPN9	unreviewed	acidPPc domain-containing protein	319	Pseudomonas savastanoi pv. phaseolicola	438																A0A1G6JGG1	unreviewed	acidPPc domain-containing protein	54121	Halanaerobium congolense	702
A0A0Q0BQM0	unreviewed	acidPPc domain-containing protein	322	Pseudomonas amygdali pv. tabaci	438																A0A1G6UAT8	unreviewed	Membrane protein DedA, SNARE-associated domain	265719	Aquimonas voraii	663
A0A0Q0D4B5	unreviewed	acidPPc domain-containing protein	251720	Pseudomonas amygdali pv. ulmi	438																A0A1G7FHQ3	unreviewed	acidPPc domain-containing protein	282683	Salipiger thiooxidans	701
A0A0Q0ET57	unreviewed	acidPPc domain-containing protein	33069	Pseudomonas viridiflava	438																A0A1G8LBB8	unreviewed	acidPPc domain-containing protein	428992	Pseudomonas panipatensis	695
A0A0Q0FPM3	unreviewed	acidPPc domain-containing protein	103985	Pseudomonas syringae pv. theae	438																A0A1H0UTW7	unreviewed	acidPPc domain-containing protein	1882772	Phyllobacterium sp. OV277	680
A0A0Q0FZ51	unreviewed	acidPPc domain-containing protein	321	Pseudomonas syringae pv. syringae	438																A0A1H1C4X3	unreviewed	Membrane protein DedA, SNARE-associated domain	1855303	Pseudoxanthomonas sp. CF125	671
A0A0Q0HAW2	unreviewed	acidPPc domain-containing protein	251700	Pseudomonas coronafaciens pv. zizaniae	438																A0A1H1FM89	unreviewed	Membrane protein DedA, SNARE-associated domain	1881042	Pseudoxanthomonas sp. CF385	668
A0A0Q0JKR6	unreviewed	acidPPc domain-containing protein	251703	Pseudomonas syringae pv. viburni	438																A0A1H1HLE8	unreviewed	acidPPc domain-containing protein	134537	Paraburkholderia fungorum	668
A0A0Q0SPK5	unreviewed	acidPPc domain-containing protein	1563157	Pseudomonas endophytica	438																A0A1H1J354	unreviewed	Membrane protein DedA, SNARE-associated domain	157910	Paraburkholderia tuberum	667
A0A0Q3WW54	unreviewed	acidPPc domain-containing protein	157838	Bacillus shackletonii	430																A0A1H2IJ11	unreviewed	acidPPc domain-containing protein	1881061	Stappia sp. ES.058	739
A0A0Q4EBY3	unreviewed	acidPPc domain-containing protein	1735680	Pseudomonas sp. Leaf15	438																A0A1H3D0C5	unreviewed	acidPPc domain-containing protein	1798195	Collimonas sp. OK242	673
A0A0Q4NEG5	unreviewed	Phosphoesterase	1736226	Pseudomonas sp. Leaf58	438																A0A1H3HMN2	unreviewed	Membrane protein DedA, SNARE-associated domain	69	Lysobacter enzymogenes	651
A0A0Q4RXZ6	unreviewed	acidPPc domain-containing protein	1736239	Pseudomonas sp. Leaf83	438																A0A1H3RY14	unreviewed	Membrane protein DedA, SNARE-associated domain	1761791	Lysobacter sp. yr284	669
A0A0Q5E4E2	unreviewed	acidPPc domain-containing protein	1736267	Pseudomonas sp. Leaf127	440																A0A1H5BTA8	unreviewed	acidPPc domain-containing protein	395600	Pseudomonas mohnii	687
A0A0Q6Q718	unreviewed	acidPPc domain-containing protein	1736515	Pseudomonas sp. Root329	438																A0A1H7RRW1	unreviewed	Membrane protein DedA, SNARE-associated domain	1881043	Pseudoxanthomonas sp. GM95	673
A0A0Q6YJA6	unreviewed	acidPPc domain-containing protein	1736526	Pseudomonas sp. Root401	438																A0A1I1UWV2	unreviewed	acidPPc domain-containing protein	1123397	Thiohalospira halophila DSM 15071	666
A0A0Q8AH47	unreviewed	acidPPc domain-containing protein	1736561	Pseudomonas sp. Root562	438																A0A1I4D3P4	unreviewed	acidPPc domain-containing protein	195913	Loktanella salsilacus	666
A0A0Q8CQD5	unreviewed	acidPPc domain-containing protein	1736568	Lysobacter sp. Root604	673																A0A1I4MZ77	unreviewed	acidPPc domain-containing protein	29563	Halanaerobium salsuginis	706
A0A0Q8CYH6	unreviewed	acidPPc domain-containing protein	1736566	Pseudomonas sp. Root569	438																A0A1I7AUX6	unreviewed	acidPPc domain-containing protein	258256	Pseudovibrio denitrificans	667
A0A0Q8HL33	unreviewed	acidPPc domain-containing protein	1736585	Pseudomonas sp. Root68	438																A0A1I9YLZ2	unreviewed	LssY_C domain-containing protein	754502	Paraburkholderia sprentiae WSM5005	667
A0A0Q8Y3X1	unreviewed	acidPPc domain-containing protein	1736604	Pseudomonas sp. Root9	438																A0A1J0VE14	unreviewed	acidPPc domain-containing protein	1897729	Halomonas aestuarii	677
A0A0R2YIL4	unreviewed	acidPPc domain-containing protein	75588	Pseudomonas libanensis	438																A0A1J1EN11	unreviewed	Uncharacterized protein	69	Lysobacter enzymogenes	669
A0A0R2YWK4	unreviewed	acidPPc domain-containing protein	47883	Pseudomonas synxantha	438																A0A1J4U7H6	unreviewed	acidPPc domain-containing protein	1805238	Candidatus Magasanikbacteria bacterium CG1_02_32_51	705
A0A0R2ZHL7	unreviewed	acidPPc domain-containing protein	200450	Pseudomonas trivialis	438																A0A1J5D937	unreviewed	acidPPc domain-containing protein	1805125	Deltaproteobacteria bacterium CG2_30_43_15	664
A0A0R3ADP9	unreviewed	acidPPc domain-containing protein	1615673	Pseudomonas paralactis	438																A0A1J5IMU7	unreviewed	acidPPc domain-containing protein	1805379	Syntrophobacteraceae bacterium CG2_30_61_12	658
A0A0R3CEE3	unreviewed	acidPPc domain-containing protein	1615674	Pseudomonas lactis	438																A0A1J8P628	unreviewed	acidPPc domain-containing protein	1225476	Candidatus Rickettsiella isopodorum	664
A0A0R3JRA2	unreviewed	acidPPc domain-containing protein	908809	Caloramator mitchellensis	423																A0A1L2ADJ9	unreviewed	VTT domain-containing protein	2371	Xylella fastidiosa	684
A0A0S4HX17	unreviewed	acidPPc domain-containing protein	1283291	Pseudomonas sp. URMO17WK12:I11	438																A0A1L5QRL9	unreviewed	Uncharacterized protein	56460	Xanthomonas vesicatoria	695
A0A0S4I7D5	unreviewed	acidPPc domain-containing protein	1283291	Pseudomonas sp. URMO17WK12:I11	438																A0A1L9QFR7	unreviewed	acidPPc domain-containing protein	1905358	Alphaproteobacteria bacterium AO1-B	677
A0A0S8YQN0	unreviewed	acidPPc domain-containing protein	1736221	Pseudomonas sp. Leaf48	439																A0A1M2Z1B4	unreviewed	acidPPc domain-containing protein	1895815	Rhizobiales bacterium 65-79	682
A0A0T6UHN0	unreviewed	acidPPc domain-containing protein	1729724	Pseudomonas sp. TTU2014-080ASC	438																A0A1M4L6Q5	unreviewed	Uncharacterized protein	134874	Xanthomonas translucens pv. graminis	672
A0A0T6V987	unreviewed	acidPPc domain-containing protein	1729726	Pseudomonas sp. TTU2014-105ASC	439																A0A1M5AE31	unreviewed	Membrane protein DedA, SNARE-associated domain	213588	Thermomonas hydrothermalis	641
A0A0T6W723	unreviewed	acidPPc domain-containing protein	1119533	Marinobacter sp. P4B1	486																A0A1M6PS12	unreviewed	Membrane protein DedA, SNARE-associated domain	169427	Paraburkholderia terricola	668
A0A0U2YKR7	unreviewed	acidPPc domain-containing protein	77133	uncultured bacterium	464																A0A1M6TYU6	unreviewed	acidPPc domain-containing protein	564117	Marinobacter antarcticus	709
A0A0U4VKI6	unreviewed	acidPPc domain-containing protein	47885	Pseudomonas oryzihabitans	442																A0A1M6Z4Y1	unreviewed	acidPPc domain-containing protein	735517	Labrenzia suaedae	683
A0A0U5BCW3	unreviewed	acidPPc domain-containing protein	1500254	Aneurinibacillus soli	428																A0A1M7JV40	unreviewed	acidPPc domain-containing protein	54121	Halanaerobium congolense	702
A0A0V8T0C9	unreviewed	acidPPc domain-containing protein	47660	Pseudomonas sp. (strain ADP)	437																A0A1N6LMW1	unreviewed	Membrane protein DedA, SNARE-associated domain	1882750	Burkholderia sp. GAS332	668
A0A0W0H471	unreviewed	acidPPc domain-containing protein	294	Pseudomonas fluorescens	438																A0A1N6UKT7	unreviewed	Membrane protein DedA, SNARE-associated domain	1604334	Lysobacter tolerans	663
A0A0W0HWW2	unreviewed	acidPPc domain-containing protein	1198309	Pseudomonas fluorescens ICMP 11288	438																A0A1N7AFC9	unreviewed	acidPPc domain-containing protein	56779	Halanaerobium kushneri	706
A0A0W0I8J3	unreviewed	acidPPc domain-containing protein	1198305	Pseudomonas viridiflava ICMP 13104	440																A0A1N7C7E5	unreviewed	acidPPc domain-containing protein	1907408	Bosea sp. TND4EK4	667
A0A0W0II61	unreviewed	acidPPc domain-containing protein	716914	Pseudomonas sp. ICMP 3272	438																A0A1N7RQB7	unreviewed	acidPPc domain-containing protein	1247936	Paraburkholderia ribeironis	668
A0A0W0IUG3	unreviewed	acidPPc domain-containing protein	716918	Pseudomonas syringae pv. syringae PD2766	440																A0A1P8UEZ1	unreviewed	acidPPc domain-containing protein	1765967	Acidihalobacter ferrooxydans	756
A0A0W0MD95	unreviewed	acidPPc domain-containing protein	1198317	Pseudomonas marginalis ICMP 9505	438																A0A1Q3KPG4	unreviewed	acidPPc domain-containing protein	1895711	Alphaproteobacteria bacterium 65-37	671
A0A0W0N9L5	unreviewed	acidPPc domain-containing protein	1208102	Pseudomonas sp. ICMP 19500	438																A0A1Q3YFA6	unreviewed	acidPPc domain-containing protein	1895727	Burkholderiales bacterium 66-26	699
A0A0W0PS13	unreviewed	acidPPc domain-containing protein	1208099	Pseudomonas syringae pv. actinidiae ICMP 19497	438																A0A1Q4CP07	unreviewed	acidPPc domain-containing protein	1895824	Rhodobacterales bacterium 65-51	658
A0A0W8H5E9	unreviewed	acidPPc domain-containing protein	360922	Pseudomonas savastanoi pv. fraxini	438																A0A1Q4D0E5	unreviewed	acidPPc domain-containing protein	1895824	Rhodobacterales bacterium 65-51	662
A0A0X1SZ67	unreviewed	Phosphoesterase	46677	Pseudomonas agarici	438																A0A1Q8IQM1	unreviewed	Phosphoesterase	1926878	Burkholderia sp. SRS-W-2-2016	667
A0A0X7K407	unreviewed	acidPPc domain-containing protein	191390	Pseudomonas palleroniana	438																A0A1Q8T432	unreviewed	acidPPc domain-containing protein	1928762	Salinicola sp. MH3R3-1	701
A0A0X8ETS9	unreviewed	acidPPc domain-containing protein	296	Pseudomonas fragi	438																A0A1S0V9J2	unreviewed	Membrane protein	1214121	Xylella fastidiosa 32	709
A0A0X8HCV8	unreviewed	acidPPc domain-containing protein	507626	Halomonas chromatireducens	467																A0A1S1XRM2	unreviewed	Uncharacterized protein	366650	Xanthomonas alfalfae	695
A0A101D2G3	unreviewed	acidPPc domain-containing protein	1635257	Halomonas sp. 54_146	465																A0A1T1PBV4	unreviewed	Uncharacterized protein	487834	Xanthomonas axonopodis pv. melhusii	695
A0A105T6J9	unreviewed	acidPPc domain-containing protein	1729583	Pseudomonas sp. TAD18	438																A0A1T1QRR6	unreviewed	Uncharacterized protein	487900	Xanthomonas campestris pv. vitiscarnosae	695
A0A109KL86	unreviewed	acidPPc domain-containing protein	294	Pseudomonas fluorescens	438																A0A1T2A3U9	unreviewed	acidPPc domain-containing protein	1915315	Thioclava sp. F28-4	678
A0A117NDD4	unreviewed	acidPPc domain-containing protein	1749078	Pseudomonas sp. EpS/L25	442																A0A1T2AW11	unreviewed	acidPPc domain-containing protein	1915313	Thioclava sp. DLFJ4-1	752
A0A120HIQ4	unreviewed	acidPPc domain-containing protein	76759	Pseudomonas monteilii	446																A0A1T2B0W2	unreviewed	acidPPc domain-containing protein	1915313	Thioclava sp. DLFJ4-1	678
A0A125QIW8	unreviewed	acidPPc domain-containing protein	294	Pseudomonas fluorescens	438																A0A1T2BEF2	unreviewed	acidPPc domain-containing protein	1915314	Thioclava sp. DLFJ5-1	678
A0A126SAJ7	unreviewed	acidPPc domain-containing protein	303	Pseudomonas putida	438																A0A1T2BYZ0	unreviewed	acidPPc domain-containing protein	1915318	Thioclava sp. L04-15	677
A0A127HSE4	unreviewed	acidPPc domain-containing protein	47878	Pseudomonas azotoformans	438																A0A1T2KZ25	unreviewed	acidPPc domain-containing protein	642797	Solemya pervernicosa gill symbiont	661
A0A127MMM5	unreviewed	acidPPc domain-containing protein	53408	Pseudomonas citronellolis	437																A0A1T3VD39	unreviewed	Uncharacterized protein	69	Lysobacter enzymogenes	669
A0A135L4T4	unreviewed	acidPPc domain-containing protein	1413211	Tepidibacillus decaturensis	417																A0A1T5JWL1	unreviewed	Membrane protein DedA, SNARE-associated domain	428993	Pseudoxanthomonas indica	673
A0A136QJF4	unreviewed	acidPPc domain-containing protein	76759	Pseudomonas monteilii	438																A0A1U7JIG5	unreviewed	acidPPc domain-containing protein	197461	Nesiotobacter exalbescens	669
A0A137S683	unreviewed	acidPPc domain-containing protein	1306954	Marinobacter excellens LAMA 842	485																A0A1V4CB15	unreviewed	acidPPc domain-containing protein	1882399	Hydrogenophaga sp. H7	715
A0A139C8A3	unreviewed	acidPPc domain-containing protein	1783518	Halomonadaceae bacterium T82-2	468																A0A1V8RN50	unreviewed	acidPPc domain-containing protein	1873176	Pseudaminobacter manganicus	675
A0A139DNA0	unreviewed	acidPPc domain-containing protein	1794906	Marinobacter sp. T13-3	484																A0A1V9H1W4	unreviewed	Uncharacterized protein	92828	Xanthomonas phaseoli pv. dieffenbachiae	693
A0A139SQN4	unreviewed	acidPPc domain-containing protein	1680762	Ventosimonas gracilis	438																A0A1V9H5G8	unreviewed	Uncharacterized protein	1437878	Xanthomonas phaseoli pv. syngonii LMG 9055	693
A0A142FU76	unreviewed	acidPPc domain-containing protein	1749259	Marinobacter sp. LQ44	485																A0A1W1H101	unreviewed	Membrane protein DedA, SNARE-associated domain	2045451	Stenotrophomonas indicatrix	665
A0A142IN98	unreviewed	acidPPc domain-containing protein	43263	Pseudomonas alcaligenes	438																A0A1W1XWB8	unreviewed	acidPPc domain-containing protein	1121390	Desulfacinum hydrothermale DSM 13146	682
A0A143GAN9	unreviewed	acidPPc domain-containing protein	515393	Pseudomonas yamanorum	438																A0A1W9XR20	unreviewed	Phosphatase PAP2 family protein	1549850	Thioclava electrotropha	678
A0A147GHS1	unreviewed	acidPPc domain-containing protein	157782	Pseudomonas parafulva	438																A0A1X0XSM8	unreviewed	acidPPc domain-containing protein	1969733	Geothermobacter hydrogeniphilus	642
A0A147GXI0	unreviewed	acidPPc domain-containing protein	237610	Pseudomonas psychrotolerans	442																A0A1X7LUS7	unreviewed	Membrane protein DedA, SNARE-associated domain	1515439	Paraburkholderia susongensis	681
A0A150F9V4	unreviewed	acidPPc domain-containing protein	1793963	Bacillus nakamurai	437																A0A1Y5Q7M2	unreviewed	Phosphoesterase PA-phosphatase related	165438	uncultured Stenotrophomonas sp.	666
A0A160A2K2	unreviewed	acidPPc domain-containing protein	294	Pseudomonas fluorescens	438																A0A1Y6HID6	unreviewed	Membrane-associated phospholipid phosphatase	48664	Xanthomonas fragariae	730
A0A160GJP7	unreviewed	Phosphatase PAP2 family protein	303	Pseudomonas putida	438																A0A1Z2LNJ4	unreviewed	Uncharacterized protein	2005046	Stenotrophomonas sp. WZN-1	664
A0A161PZ70	unreviewed	acidPPc domain-containing protein	520767	Thermovenabulum gondwanense	424																A0A1Z4VNI9	unreviewed	acidPPc domain-containing protein	585455	Thiohalobacter thiocyanaticus	668
A0A161WXK0	unreviewed	Inner membrane protein YghB	1121326	Clostridium magnum DSM 2767	430																A0A1Z9VPZ5	unreviewed	acidPPc domain-containing protein	1986653	bacterium TMED178	632
A0A161XIF3	unreviewed	acidPPc domain-containing protein	1735585	Pseudovibrio sp. WM33	667																A0A211ZTD3	unreviewed	acidPPc domain-containing protein	171674	Inquilinus limosus	657
A0A162M2Q6	unreviewed	acidPPc domain-containing protein	1468	Paenibacillus macquariensis	423																A0A220WEB2	unreviewed	Uncharacterized protein	473426	Xanthomonas citri pv. vignicola	695
A0A165VMZ3	unreviewed	acidPPc domain-containing protein	316	Pseudomonas stutzeri	439																A0A222FAA4	unreviewed	acidPPc domain-containing protein	2021862	Labrenzia sp. VG12	682
A0A165WBS5	unreviewed	acidPPc domain-containing protein	989410	Pseudovibrio sp. Ad26	667																A0A228QEF3	unreviewed	Uncharacterized protein	2015359	Burkholderia sp. HI2714	672
A0A166NVW9	unreviewed	acidPPc domain-containing protein	294	Pseudomonas fluorescens	438																A0A239QDP6	unreviewed	Membrane protein DedA, SNARE-associated domain	1378088	Stenotrophomonas sp. CC120222-04	664
A0A172WM36	unreviewed	acidPPc domain-containing protein	316	Pseudomonas stutzeri	439																A0A244DMM0	unreviewed	acidPPc domain-containing protein	169430	Paraburkholderia hospita	669
A0A172YFM7	unreviewed	acidPPc domain-containing protein	376489	Halotalea alkalilenta	470																A0A246HQ65	unreviewed	Uncharacterized protein	40324	Stenotrophomonas maltophilia	667
A0A172Z7I7	unreviewed	acidPPc domain-containing protein	219572	Pseudomonas antarctica	438																A0A246HZT9	unreviewed	Uncharacterized protein	40324	Stenotrophomonas maltophilia	665
A0A173H9J2	unreviewed	acidPPc domain-containing protein	1338689	Pseudomonas sp. JY-Q	438																A0A246L1T9	unreviewed	Uncharacterized protein	487698	Stenotrophomonas pavanii	665
A0A173JB03	unreviewed	acidPPc domain-containing protein	1534110	Pseudomonas sp. DR 5-09	438																A0A254UI21	unreviewed	acidPPc domain-containing protein	1973004	Thioclava sp. JM3	677
A0A174ABC3	unreviewed	Putative membrane-associated protein	84024	Clostridium disporicum	432																A0A254UTL0	unreviewed	acidPPc domain-containing protein	1973004	Thioclava sp. JM3	678
A0A176NLR4	unreviewed	acidPPc domain-containing protein	86265	Pseudomonas thivervalensis	438																A0A256FRZ5	unreviewed	acidPPc domain-containing protein	571254	Brucella rhizosphaerae	675
A0A177SS45	unreviewed	acidPPc domain-containing protein	303	Pseudomonas putida	438																A0A257NNV3	unreviewed	acidPPc domain-containing protein	1970304	Acidocella sp. 20-63-7	677
A0A178LHI6	unreviewed	acidPPc domain-containing protein	47885	Pseudomonas oryzihabitans	442																A0A257PWM9	unreviewed	acidPPc domain-containing protein	1970566	Rhodospirillales bacterium 20-64-7	672
A0A179S5C7	unreviewed	acidPPc domain-containing protein	303	Pseudomonas putida	438																A0A257QVM4	unreviewed	acidPPc domain-containing protein	1970302	Acidocella sp. 20-58-15	672
A0A191Z054	unreviewed	acidPPc domain-containing protein	1853130	Pseudomonas silesiensis	438																A0A257SUK9	unreviewed	acidPPc domain-containing protein	1970504	Chromatiales bacterium 21-64-14	676
A0A193SVJ1	unreviewed	acidPPc domain-containing protein	1583341	Pseudomonas cerasi	438																A0A257UGE5	unreviewed	acidPPc domain-containing protein	1970507	Deltaproteobacteria bacterium 37-65-8	678
A0A196QRP3	unreviewed	acidPPc domain-containing protein	1849167	Marinobacter sp. EhN04	483																A0A257XL34	unreviewed	acidPPc domain-containing protein	1970545	Rhizobiales bacterium 12-66-7	683
A0A198A423	unreviewed	acidPPc domain-containing protein	1850517	Paenibacillus oryzisoli	429																A0A258A2V0	unreviewed	acidPPc domain-containing protein	1970324	Bosea sp. 12-68-7	667
A0A1A3KAH7	unreviewed	acidPPc domain-containing protein	1778	Mycobacterium gordonae	440																A0A258J1F0	unreviewed	acidPPc domain-containing protein	1970549	Rhizobiales bacterium 32-66-11	683
A0A1A5D762	unreviewed	acidPPc domain-containing protein	1524461	Pseudomonas sp. EGD-AKN5	437																A0A258LH48	unreviewed	acidPPc domain-containing protein	1970306	Acidocella sp. 35-58-6	672
A0A1A9F3B6	unreviewed	acidPPc domain-containing protein	1821621	Marinobacterium aestuarii	450																A0A258TC66	unreviewed	acidPPc domain-containing protein	1970551	Rhizobiales bacterium 35-66-30	683
A0A1A9K6J5	unreviewed	acidPPc domain-containing protein	53408	Pseudomonas citronellolis	437																A0A259BKS7	unreviewed	acidPPc domain-containing protein	1970547	Rhizobiales bacterium 17-65-6	683
A0A1A9R7P8	unreviewed	acidPPc domain-containing protein	1805819	Halomonas sp. ALS9	465																A0A259ECH9	unreviewed	acidPPc domain-containing protein	1970526	Hydrogenophilales bacterium 17-64-11	684
A0A1B2FD62	unreviewed	acidPPc domain-containing protein	303	Pseudomonas putida	438																A0A259F612	unreviewed	acidPPc domain-containing protein	1970528	Hydrogenophilales bacterium 17-64-65	681
A0A1B3DFG5	unreviewed	Bifunctional DedA family/phosphatase PAP2 family protein	294	Pseudomonas fluorescens	438																A0A259LKS3	unreviewed	acidPPc domain-containing protein	1970553	Rhizobiales bacterium 39-66-18	683
A0A1B3E1H3	unreviewed	acidPPc domain-containing protein	1856685	Pseudomonas sp. TCU-HL1	438																A0A270NI21	unreviewed	Uncharacterized protein	40324	Stenotrophomonas maltophilia	665
A0A1B5CWF7	unreviewed	acidPPc domain-containing protein	1844094	Pseudomonas sp. 24 E 1	438																A0A285S777	unreviewed	acidPPc domain-containing protein	538381	Stappia indica	707
A0A1B5E9Q1	unreviewed	acidPPc domain-containing protein	1844105	Pseudomonas sp. 44 R 15	438																A0A286D388	unreviewed	Membrane protein DedA, SNARE-associated domain	1073196	Pseudoxanthomonas wuyuanensis	674
A0A1B5F6A7	unreviewed	acidPPc domain-containing protein	1844093	Pseudomonas sp. 22 E 5	438																A0A290XB13	unreviewed	Uncharacterized protein	2006110	Luteimonas chenhongjianii	670
A0A1B5F8T5	unreviewed	acidPPc domain-containing protein	1844093	Pseudomonas sp. 22 E 5	438																A0A290ZY19	unreviewed	Uncharacterized protein	435897	Lysobacter capsici	671
A0A1B8P3N5	unreviewed	acidPPc domain-containing protein	2746	Halomonas elongata	467																A0A2A3LF17	unreviewed	Uncharacterized protein	2032565	Xanthomonadaceae bacterium NML93-0399	673
A0A1B8TJH2	unreviewed	acidPPc domain-containing protein	1860123	Pseudomonas sp. AU12215	438																A0A2A4N9J5	unreviewed	acidPPc domain-containing protein	1904441	Rhodobacteraceae bacterium	677
A0A1B8VAS9	unreviewed	acidPPc domain-containing protein	1843184	Pseudomonas sp. AU11447	438																A0A2A6KA62	unreviewed	acidPPc domain-containing protein	1538159	Rhizobium hidalgonense	676
A0A1C0ZVY7	unreviewed	acidPPc domain-containing protein	512399	Paenibacillus pectinilyticus	435																A0A2C9D5E5	unreviewed	acidPPc domain-containing protein	1482074	Hartmannibacter diazotrophicus	671
A0A1C1A1K2	unreviewed	acidPPc domain-containing protein	512399	Paenibacillus pectinilyticus	429																A0A2D6YDX6	unreviewed	acidPPc domain-containing protein	2026754	Legionellales bacterium	632
A0A1C1WDF8	unreviewed	acidPPc domain-containing protein	1873126	Pseudomonas sp. S3E12	438																A0A2D8B9F9	unreviewed	acidPPc domain-containing protein	1872635	Arenimonas sp.	668
A0A1C2DT61	unreviewed	acidPPc domain-containing protein	271420	Pseudomonas xanthomarina	440																A0A2D8P0H7	unreviewed	acidPPc domain-containing protein	1978524	Salinicola sp.	683
A0A1C2E4N5	unreviewed	acidPPc domain-containing protein	158627	Pseudomonas graminis	438																A0A2D8X016	unreviewed	acidPPc domain-containing protein	267	Paracoccus sp.	690
A0A1C2KE54	unreviewed	acidPPc domain-containing protein	1882381	Pseudomonas sp. K35	439																A0A2E0GUG3	unreviewed	acidPPc domain-containing protein	2026754	Legionellales bacterium	679
A0A1C3GJ83	unreviewed	acidPPc domain-containing protein	1844091	Pseudomonas sp. 1 R 17	438																A0A2E0WN11	unreviewed	acidPPc domain-containing protein	1913989	Gammaproteobacteria bacterium	668
A0A1C3SHT6	unreviewed	acidPPc domain-containing protein	1664069	Bacillus glycinifermentans	435																A0A2E2THA9	unreviewed	acidPPc domain-containing protein	2026754	Legionellales bacterium	682
A0A1C6I239	unreviewed	acidPPc domain-containing protein	59620	uncultured Clostridium sp.	432																A0A2E2WME7	unreviewed	acidPPc domain-containing protein	2026753	Legionellaceae bacterium	669
A0A1C7BVZ7	unreviewed	acidPPc domain-containing protein	1402545	Pseudomonas aeruginosa BL04	437																A0A2E3PMM8	unreviewed	acidPPc domain-containing protein	1904441	Rhodobacteraceae bacterium	678
A0A1C7DN97	unreviewed	acidPPc domain-containing protein	1215089	Planococcus halocryophilus	440																A0A2E4NTQ0	unreviewed	acidPPc domain-containing protein	50741	Marinobacter sp.	709
A0A1C7Z8S2	unreviewed	acidPPc domain-containing protein	317	Pseudomonas syringae	438																A0A2E4QCN6	unreviewed	acidPPc domain-containing protein	2026754	Legionellales bacterium	656
A0A1D2XDW7	unreviewed	acidPPc domain-containing protein	1868284	Endozoicomonas sp. (ex Bugula neritina AB1)	409																A0A2E7E2T2	unreviewed	acidPPc domain-containing protein	2026754	Legionellales bacterium	667
A0A1D3K4I1	unreviewed	acidPPc domain-containing protein	1295141	Pseudomonas veronii 1YdBTEX2	438																A0A2E9Z8B5	unreviewed	acidPPc domain-containing protein	2026727	Coxiellaceae bacterium	681
A0A1D9GMG0	unreviewed	acidPPc domain-containing protein	1874317	Marinobacter salinus	482																A0A2G1ZUV6	unreviewed	acidPPc domain-containing protein	59288	Coxiella sp. (in: Bacteria)	682
A0A1D9IK43	unreviewed	acidPPc domain-containing protein	86185	Pseudomonas lundensis	438																A0A2G7RRF0	unreviewed	Uncharacterized protein	487706	Stenotrophomonas sp. LMG 10879	665
A0A1E2VAF9	unreviewed	acidPPc domain-containing protein	197479	Terasakiispira papahanaumokuakeensis	464																A0A2G9ZLN6	unreviewed	acidPPc domain-containing protein	1974572	Candidatus Falkowbacteria bacterium CG23_combo_of_CG06-09_8_20_14_all_49_15	704
A0A1E3C8P4	unreviewed	acidPPc domain-containing protein	1033846	Marinobacter adhaerens	483																A0A2H0IDX2	unreviewed	acidPPc domain-containing protein	1974024	Gammaproteobacteria bacterium CG12_big_fil_rev_8_21_14_0_65_46_12	658
A0A1E3Y0W0	unreviewed	acidPPc domain-containing protein	1884210	Pseudomonas sp. BDAL1	438																A0A2H0L531	unreviewed	acidPPc domain-containing protein	1974792	Candidatus Peregrinibacteria bacterium CG11_big_fil_rev_8_21_14_0_20_41_10	704
A0A1E4UUB4	unreviewed	acidPPc domain-containing protein	1843690	Pseudomonas sp. 21C1	438																A0A2H0TQX7	unreviewed	acidPPc domain-containing protein	1974652	Candidatus Magasanikbacteria bacterium CG10_big_fil_rev_8_21_14_0_10_47_10	696
A0A1E4VZA0	unreviewed	acidPPc domain-containing protein	1535632	Pseudomonas sp. AP42	438																A0A2H0TWQ1	unreviewed	acidPPc domain-containing protein	1974649	Candidatus Magasanikbacteria bacterium CG10_big_fil_rev_8_21_14_0_10_42_10	706
A0A1E4WMU5	unreviewed	acidPPc domain-containing protein	1535636	Pseudomonas sp. ENNP23	439																A0A2H0TXJ2	unreviewed	acidPPc domain-containing protein	1974645	Candidatus Magasanikbacteria bacterium CG10_big_fil_rev_8_21_14_0_10_36_16	704
A0A1E4XL42	unreviewed	acidPPc domain-containing protein	1535623	Pseudomonas sp. AP19	438																A0A2H0V2U7	unreviewed	acidPPc domain-containing protein	1974567	Candidatus Falkowbacteria bacterium CG10_big_fil_rev_8_21_14_0_10_43_10	702
A0A1E5X8T7	unreviewed	acidPPc domain-containing protein	1904754	Pseudomonas sp. J237	439																A0A2H1SI67	unreviewed	VTT domain-containing protein	366649	Xanthomonas citri pv. fuscans	695
A0A1E7IFW2	unreviewed	acidPPc domain-containing protein	1869309	Desulfuromonadales bacterium C00003107	502																A0A2H1SKL4	unreviewed	Uncharacterized protein	366649	Xanthomonas citri pv. fuscans	695
A0A1F0IXI3	unreviewed	acidPPc domain-containing protein	1739516	Pseudomonas sp. HMSC065H01	437																A0A2H6F7C5	unreviewed	acidPPc domain-containing protein	2005714	bacterium BMS3Abin06	706
A0A1F1PYA6	unreviewed	acidPPc domain-containing protein	1581141	Pseudomonas sp. HMSC08G10	438																A0A2H6FVC2	unreviewed	acidPPc domain-containing protein	2005718	bacterium BMS3Abin10	703
A0A1F5SVD9	unreviewed	acidPPc domain-containing protein	1797991	Candidatus Falkowbacteria bacterium RIFCSPLOWO2_12_FULL_45_13	425																A0A2H6GK77	unreviewed	acidPPc domain-containing protein	2005722	bacterium BMS3Abin14	684
A0A1F9LV71	unreviewed	acidPPc domain-containing protein	1797906	Deltaproteobacteria bacterium RIFOXYD12_FULL_57_12	476																A0A2H6GPY6	unreviewed	acidPPc domain-containing protein	2005722	bacterium BMS3Abin14	735
A0A1G3D8Z5	unreviewed	acidPPc domain-containing protein	1817754	Pseudomonadales bacterium GWC2_63_15	439																A0A2H6IQK2	unreviewed	acidPPc domain-containing protein	2005732	bacterium BMS3Bbin09	707
A0A1G3ED44	unreviewed	acidPPc domain-containing protein	1802005	Pseudomonadales bacterium RIFCSPHIGHO2_02_FULL_60_43	438																A0A2H6J9F6	unreviewed	acidPPc domain-containing protein	2005735	bacterium BMS3Bbin12	690
A0A1G3FDG2	unreviewed	acidPPc domain-containing protein	1802008	Pseudomonadales bacterium RIFCSPLOWO2_12_FULL_59_450	438																A0A2J0SJ33	unreviewed	Uncharacterized protein	40324	Stenotrophomonas maltophilia	665
A0A1G4TPI0	unreviewed	Phosphatase PAP2 family protein	592361	Pseudomonas peli	438																A0A2J0SY46	unreviewed	Uncharacterized protein	40324	Stenotrophomonas maltophilia	665
A0A1G4UX89	unreviewed	acidPPc domain-containing protein	1566241	Pseudomonas sp. NFACC05-1	438																A0A2J0TZN5	unreviewed	Uncharacterized protein	40324	Stenotrophomonas maltophilia	665
A0A1G4ZRZ8	unreviewed	acidPPc domain-containing protein	1566198	Pseudomonas sp. NFACC32-1	438																A0A2J0UDF3	unreviewed	Uncharacterized protein	40324	Stenotrophomonas maltophilia	665
A0A1G5N7Y3	unreviewed	Undecaprenyl-diphosphatase	237610	Pseudomonas psychrotolerans	442																A0A2J0UL29	unreviewed	Uncharacterized protein	40324	Stenotrophomonas maltophilia	664
A0A1G5NZI9	unreviewed	acidPPc domain-containing protein	1566234	Pseudomonas sp. NFIX46	438																A0A2K2HB30	unreviewed	acidPPc domain-containing protein	1969733	Geothermobacter hydrogeniphilus	642
A0A1G5YG26	unreviewed	acidPPc domain-containing protein	1566230	Pseudomonas sp. NFPP33	438																A0A2K4KZH4	unreviewed	acidPPc domain-containing protein	2075551	Pseudomonas sp. DP16D-R1	686
A0A1G5ZM41	unreviewed	acidPPc domain-containing protein	1566243	Pseudomonas sp. NFACC15-1	438																A0A2K9JQV4	unreviewed	acidPPc domain-containing protein	1904441	Rhodobacteraceae bacterium	690
A0A1G6NUR2	unreviewed	acidPPc domain-containing protein	28234	Geotoga petraea	499																A0A2L0SNC2	unreviewed	Uncharacterized protein	128780	Stenotrophomonas acidaminiphila	667
A0A1G6U9G9	unreviewed	acidPPc domain-containing protein	489632	Pseudomonas chengduensis	438																A0A2M6P189	unreviewed	acidPPc domain-containing protein	1974647	Candidatus Magasanikbacteria bacterium CG10_big_fil_rev_8_21_14_0_10_38_6	707
A0A1G6X0X8	unreviewed	Undecaprenyl-diphosphatase	198620	Pseudomonas koreensis	438																A0A2M6WS90	unreviewed	acidPPc domain-containing protein	1974561	Candidatus Falkowbacteria bacterium CG10_big_fil_rev_8_21_14_0_10_37_14	617
A0A1G7G312	unreviewed	acidPPc domain-containing protein	101564	Pseudomonas alcaliphila	438																A0A2M7DPS0	unreviewed	acidPPc domain-containing protein	1974560	Candidatus Falkowbacteria bacterium CG02_land_8_20_14_3_00_36_14	699
A0A1G7KC16	unreviewed	acidPPc domain-containing protein	640205	Pseudomonas seleniipraecipitans	438																A0A2M7R9D1	unreviewed	acidPPc domain-containing protein	1974640	Candidatus Magasanikbacteria bacterium CG_4_10_14_0_8_um_filter_32_14	704
A0A1G7TXN1	unreviewed	acidPPc domain-containing protein	284577	Halomonas taeanensis	467																A0A2M7RAW3	unreviewed	acidPPc domain-containing protein	1974626	Candidatus Levybacteria bacterium CG_4_10_14_0_8_um_filter_35_23	701
A0A1G8AZ51	unreviewed	acidPPc domain-containing protein	556533	Pseudomonas benzenivorans	438																A0A2M7SKN4	unreviewed	acidPPc domain-containing protein	1973958	Deltaproteobacteria bacterium CG_4_10_14_0_8_um_filter_43_12	684
A0A1G8DG94	unreviewed	acidPPc domain-containing protein	29435	Pseudomonas flavescens	438																A0A2M7V5B1	unreviewed	acidPPc domain-containing protein	1974639	Candidatus Magasanikbacteria bacterium CG_4_10_14_0_2_um_filter_41_31	708
A0A1G8EJ23	unreviewed	acidPPc domain-containing protein	428992	Pseudomonas panipatensis	437																A0A2M7V7P2	unreviewed	acidPPc domain-containing protein	1974638	Candidatus Magasanikbacteria bacterium CG_4_10_14_0_2_um_filter_41_10	706
A0A1G8MUS6	unreviewed	acidPPc domain-containing protein	89065	Pseudomonas abietaniphila	438																A0A2M8A062	unreviewed	acidPPc domain-containing protein	1974022	Gammaproteobacteria bacterium CG_4_9_14_3_um_filter_38_9	683
A0A1G8TEN4	unreviewed	acidPPc domain-containing protein	376427	Halomonas gudaonensis	465																A0A2M8F562	unreviewed	acidPPc domain-containing protein	1974780	Candidatus Peregrinibacteria bacterium CG_4_9_14_0_2_um_filter_53_11	700
A0A1G9ATL5	unreviewed	acidPPc domain-containing protein	137658	Pseudomonas indica	439																A0A2M8FCG5	unreviewed	acidPPc domain-containing protein	1974627	Candidatus Levybacteria bacterium CG_4_9_14_0_2_um_filter_35_21	701
A0A1G9K3J0	unreviewed	acidPPc domain-containing protein	392333	Geoalkalibacter ferrihydriticus	505																A0A2M9E0F9	unreviewed	Uncharacterized protein	2032582	Xanthomonadaceae bacterium NML91-0213	671
A0A1G9MQZ8	unreviewed	acidPPc domain-containing protein	119000	Halomonas muralis	466																A0A2M9E4X9	unreviewed	Uncharacterized protein	2032581	Xanthomonadaceae bacterium NML03-0222	663
A0A1G9T171	unreviewed	acidPPc domain-containing protein	1882755	Pseudomonas sp. BS3759	438																A0A2M9EIK8	unreviewed	acidPPc domain-containing protein	2032575	Xanthomonadaceae bacterium NML120232	662
A0A1G9UQJ4	unreviewed	acidPPc domain-containing protein	1123016	Pseudomonas balearica DSM 6083	441																A0A2M9ELM2	unreviewed	acidPPc domain-containing protein	2032577	Xanthomonadaceae bacterium NML95-0200	663
A0A1G9VJ36	unreviewed	acidPPc domain-containing protein	48727	Halomonas pantelleriensis	468																A0A2M9EUV1	unreviewed	Uncharacterized protein	2032574	Xanthomonadaceae bacterium NML07-0707	663
A0A1G9X0W5	unreviewed	acidPPc domain-containing protein	219572	Pseudomonas antarctica	438																A0A2M9QZM5	unreviewed	Uncharacterized protein	2045214	Stenotrophomonas lactitubi	665
A0A1G9ZMB2	unreviewed	acidPPc domain-containing protein	1882761	Bacillus sp. OK048	433																A0A2N1GKL7	unreviewed	Uncharacterized protein	2058301	Stenotrophomonas sp. Betaine-02u-21	663
A0A1H0EXJ8	unreviewed	acidPPc domain-containing protein	416873	Halomonas arcis	465																A0A2N2FUY8	unreviewed	acidPPc domain-containing protein	2013754	Deltaproteobacteria bacterium HGW-Deltaproteobacteria-4	705
A0A1H0FZ87	unreviewed	acidPPc domain-containing protein	702115	Pseudomonas arsenicoxydans	438																A0A2N2FUZ3	unreviewed	acidPPc domain-containing protein	2013754	Deltaproteobacteria bacterium HGW-Deltaproteobacteria-4	699
A0A1H0G286	unreviewed	acidPPc domain-containing protein	198616	Pseudomonas jinjuensis	437																A0A2N2PMW0	unreviewed	acidPPc domain-containing protein	2013722	candidate division BRC1 bacterium HGW-BRC1-1	683
A0A1H0IM69	unreviewed	acidPPc domain-containing protein	1761880	Paenibacillus sp. yr247	429																A0A2N2UA32	unreviewed	acidPPc domain-containing protein	2013706	Betaproteobacteria bacterium HGW-Betaproteobacteria-15	715
A0A1H0INA5	unreviewed	acidPPc domain-containing protein	419597	Halomonas shengliensis	467																A0A2N3RP31	unreviewed	Uncharacterized protein	2053930	Xanthomonas prunicola	695
A0A1H0K607	unreviewed	acidPPc domain-containing protein	200451	Pseudomonas poae	438																A0A2N6CZT1	unreviewed	acidPPc domain-containing protein	191960	Sedimenticola selenatireducens	672
A0A1H0R078	unreviewed	acidPPc domain-containing protein	395598	Pseudomonas reinekei	438																A0A2N6GN70	unreviewed	acidPPc domain-containing protein	1940285	Sedimenticola sp.	667
A0A1H0RBJ1	unreviewed	Phosphoesterase	169669	Pseudomonas extremorientalis	438																A0A2N6N6E5	unreviewed	acidPPc domain-containing protein	1592897	Coxiella-like endosymbiont	679
A0A1H0XCH7	unreviewed	acidPPc domain-containing protein	1198456	Pseudomonas guguanensis	438																A0A2N7WSD8	unreviewed	LssY_C domain-containing protein	487049	Paraburkholderia rhynchosiae	667
A0A1H1A6N4	unreviewed	acidPPc domain-containing protein	1855328	Pseudomonas sp. UC 17F4	438																A0A2N8QGY3	unreviewed	Phosphatase PAP2 family protein	134537	Paraburkholderia fungorum	672
A0A1H1FAD7	unreviewed	acidPPc domain-containing protein	129847	Pseudomonas grimontii	438																A0A2N9D5V6	unreviewed	Membrane-associated phospholipid phosphatase	487822	Xanthomonas arboricola pv. fragariae	702
A0A1H1HK23	unreviewed	acidPPc domain-containing protein	1798213	Pseudovibrio sp. Tun.PSC04-5.I4	667																A0A2P5Z5P6	unreviewed	Uncharacterized protein	56458	Xanthomonas sacchari	670
A0A1H1I370	unreviewed	Undecaprenyl-diphosphatase	395599	Pseudomonas moorei	438																A0A2P6M5W2	unreviewed	Uncharacterized protein	2058085	Arenimonas caeni	666
A0A1H1MYR0	unreviewed	acidPPc domain-containing protein	1761895	Pseudomonas sp. bs2935	438																A0A2P9HET2	unreviewed	acidPPc domain-containing protein	2448455	[Ochrobactrum] soli	679
A0A1H1Q1Y7	unreviewed	acidPPc domain-containing protein	53407	Pseudomonas asplenii	438																A0A2R2WPE4	unreviewed	Membrane protein	76802	Xanthomonas citri pv. aurantifolii	695
A0A1H1QBG4	unreviewed	acidPPc domain-containing protein	1855380	Pseudomonas sp. Z003-0.4C(8344-21)	438																A0A2R3Q521	unreviewed	Uncharacterized protein	40324	Stenotrophomonas maltophilia	665
A0A1H1VJQ6	unreviewed	acidPPc domain-containing protein	1392877	Pseudomonas oryzae	435																A0A2R7IQJ9	unreviewed	Uncharacterized protein	2056859	Stenotrophomonas sp. HMWF023	665
A0A1H1YC31	unreviewed	acidPPc domain-containing protein	117157	Actinopolymorpha singaporensis	462																A0A2S3V1E0	unreviewed	acidPPc domain-containing protein	281252	Labrenzia marina	684
A0A1H1YE51	unreviewed	acidPPc domain-containing protein	1148509	Pseudomonas prosekii	438																A0A2S6B6U2	unreviewed	Phosphatase PAP2 family protein	2067658	Pseudoxanthomonas sp. KAs_5_3	668
A0A1H2CJN6	unreviewed	acidPPc domain-containing protein	198618	Pseudomonas umsongensis	438																A0A2S6Y434	unreviewed	Uncharacterized protein	473403	Xanthomonas axonopodis pv. begoniae	693
A0A1H2E0V5	unreviewed	acidPPc domain-containing protein	364197	Pseudomonas pohangensis	438																A0A2S6Z1D0	unreviewed	Uncharacterized protein	487823	Xanthomonas arboricola pv. populi	695
A0A1H2FVQ1	unreviewed	Undecaprenyl-diphosphatase	76758	Pseudomonas orientalis	438																A0A2S6ZBU1	unreviewed	Uncharacterized protein	56464	Xanthomonas theicola	671
A0A1H2GE79	unreviewed	acidPPc domain-containing protein	1245526	Pseudomonas guangdongensis	428																A0A2S6ZF10	unreviewed	Uncharacterized protein	487851	Xanthomonas arboricola pv. arracaciae	695
A0A1H2HGM1	unreviewed	acidPPc domain-containing protein	515393	Pseudomonas yamanorum	438																A0A2S7A7I0	unreviewed	Uncharacterized protein	487867	Xanthomonas arboricola pv. guizotiae	695
A0A1H2MAC6	unreviewed	acidPPc domain-containing protein	1274359	Pseudomonas sihuiensis	438																A0A2S7AHJ0	unreviewed	Uncharacterized protein	56448	Xanthomonas arboricola	695
A0A1H2P304	unreviewed	acidPPc domain-containing protein	46679	Pseudomonas mucidolens	478																A0A2S7B2A6	unreviewed	Uncharacterized protein	487823	Xanthomonas arboricola pv. populi	695
A0A1H2PH90	unreviewed	acidPPc domain-containing protein	95300	Pseudomonas vancouverensis	438																A0A2S7BZY3	unreviewed	Uncharacterized protein	743699	Xanthomonas dyei	695
A0A1H2W5Q5	unreviewed	acidPPc domain-containing protein	1007099	Pseudomonas kuykendallii	438																A0A2S7CJ95	unreviewed	Uncharacterized protein	487821	Xanthomonas arboricola pv. corylina	691
A0A1H3AX55	unreviewed	acidPPc domain-containing protein	574349	Aidingimonas halophila	468																A0A2S7CV06	unreviewed	Uncharacterized protein	56463	Xanthomonas codiaei	695
A0A1H3CYS2	unreviewed	acidPPc domain-containing protein	488533	Marinobacter mobilis	483																A0A2S7D1P7	unreviewed	Uncharacterized protein	56457	Xanthomonas pisi	693
A0A1H3UCN8	unreviewed	acidPPc domain-containing protein	191391	Pseudomonas salomonii	438																A0A2S7DIA4	unreviewed	Uncharacterized protein	56456	Xanthomonas melonis	695
A0A1H3UPW8	unreviewed	acidPPc domain-containing protein	1566235	Pseudomonas sp. NFIX28	438																A0A2S7E5K9	unreviewed	Uncharacterized protein	453603	Xanthomonas hortorum pv. hederae	695
A0A1H3UZG5	unreviewed	acidPPc domain-containing protein	1882759	Pseudomonas sp. PDC86	438																A0A2S7E8H9	unreviewed	Uncharacterized protein	53414	Xanthomonas populi	695
A0A1H4GTM9	unreviewed	acidPPc domain-containing protein	1122198	Marinobacterium georgiense DSM 11526	446																A0A2S7EEJ7	unreviewed	Uncharacterized protein	189396	Xanthomonas euvesicatoria pv. citrumelonis	699
A0A1H4IFF6	unreviewed	acidPPc domain-containing protein	307251	Pseudomonas panacis	438																A0A2S7EZW2	unreviewed	Uncharacterized protein	56455	Xanthomonas hyacinthi	672
A0A1H4JIC2	unreviewed	acidPPc domain-containing protein	1882751	Paenibacillus sp. GP183	430																A0A2S8RGV4	unreviewed	acidPPc domain-containing protein	1938801	Paraburkholderia sp. BL21I4N1	668
A0A1H4JMQ9	unreviewed	acidPPc domain-containing protein	556534	Pseudomonas saponiphila	438																A0A2T0PJ72	unreviewed	Membrane protein DedA with SNARE-associated domain	1938804	Paraburkholderia sp. BL25I1N1	668
A0A1H4MM70	unreviewed	acidPPc domain-containing protein	104087	Pseudomonas frederiksbergensis	438																A0A2T1A1X1	unreviewed	Membrane protein DedA with SNARE-associated domain	1441714	Paraburkholderia insulsa	674
A0A1H4WZ83	unreviewed	acidPPc domain-containing protein	395600	Pseudomonas mohnii	438																A0A2T1AAM9	unreviewed	Membrane protein DedA with SNARE-associated domain	1441714	Paraburkholderia insulsa	676
A0A1H4ZXR2	unreviewed	acidPPc domain-containing protein	53406	Pseudomonas anguilliseptica	438																A0A2T1IBM1	unreviewed	Phosphatase PAP2 family protein	40324	Stenotrophomonas maltophilia	665
A0A1H5AFX0	unreviewed	acidPPc domain-containing protein	191390	Pseudomonas palleroniana	438																A0A2T3X071	unreviewed	Uncharacterized protein	2116542	Stenotrophomonas sp. Nf4	665
A0A1H5E576	unreviewed	acidPPc domain-containing protein	132476	Pseudomonas kilonensis	438																A0A2T5RQI0	unreviewed	acidPPc domain-containing protein	43595	Halanaerobium saccharolyticum	706
A0A1H5KMK7	unreviewed	acidPPc domain-containing protein	1605838	Pseudomonas coleopterorum	439																A0A2T6AYL5	unreviewed	acidPPc domain-containing protein	589035	Gemmobacter caeni	662
A0A1H5N483	unreviewed	acidPPc domain-containing protein	78543	Pseudomonas migulae	438																A0A2T6N1C9	unreviewed	acidPPc domain-containing protein	1968598	gamma proteobacterium symbiont of Ctena orbiculata	662
A0A1H5SW13	unreviewed	acidPPc domain-containing protein	419596	Halomonas daqingensis	466																A0A2T6NGS1	unreviewed	acidPPc domain-containing protein	1968598	gamma proteobacterium symbiont of Ctena orbiculata	662
A0A1H5WM38	unreviewed	acidPPc domain-containing protein	29344	Caloramator fervidus	418																A0A2T6NK29	unreviewed	acidPPc domain-containing protein	1968598	gamma proteobacterium symbiont of Ctena orbiculata	661
A0A1H6CSV1	unreviewed	acidPPc domain-containing protein	568106	Marinobacterium lutimaris	441																A0A2T7HF61	unreviewed	acidPPc domain-containing protein	2171494	Labrenzia sp. 011	685
A0A1H6FJE3	unreviewed	acidPPc domain-containing protein	29539	Thermoleophilum album	579																A0A2T7UP23	unreviewed	acidPPc domain-containing protein	404875	Pararhodobacter aggregans	690
A0A1H6N733	unreviewed	acidPPc domain-containing protein	50340	Pseudomonas fuscovaginae	438																A0A2U0ADX9	unreviewed	acidPPc domain-containing protein	1968598	gamma proteobacterium symbiont of Ctena orbiculata	664
A0A1H6RU61	unreviewed	acidPPc domain-containing protein	915471	Pseudomonas linyingensis	436																A0A2U1Y5K9	unreviewed	acidPPc domain-containing protein	716760	Azospirillum sp. TSO5	682
A0A1H6SJR9	unreviewed	acidPPc domain-containing protein	64971	Pseudospirillum japonicum	468																A0A2U2C6D3	unreviewed	acidPPc domain-containing protein	2184063	Pararhodobacter marinus	680
A0A1H6W9Z2	unreviewed	acidPPc domain-containing protein	170623	Azotobacter beijerinckii	439																A0A2U4HF01	unreviewed	Uncharacterized protein	40324	Stenotrophomonas maltophilia	664
A0A1H7C149	unreviewed	acidPPc domain-containing protein	1566190	Pseudomonas sp. NFACC23-1	438																A0A2V3R7Y5	unreviewed	acidPPc domain-containing protein	2135496	Paraburkholderia sp. OV446	667
A0A1H7D333	unreviewed	acidPPc domain-containing protein	1566248	Pseudomonas sp. NFR16	438																A0A2W4VB92	unreviewed	acidPPc domain-containing protein	1926873	Xanthomonadaceae bacterium	670
A0A1H7J5S5	unreviewed	acidPPc domain-containing protein	1429083	Pseudomonas hussainii	427																A0A2W4Y1A2	unreviewed	Uncharacterized protein	314722	Pseudoxanthomonas suwonensis	679
A0A1H7KI03	unreviewed	acidPPc domain-containing protein	650850	Halomonas daqiaonensis	467																A0A2W5LB78	unreviewed	Uncharacterized protein	128780	Stenotrophomonas acidaminiphila	693
A0A1H7XI84	unreviewed	acidPPc domain-containing protein	46177	Nonomuraea pusilla	453																A0A2W6GTE7	unreviewed	Uncharacterized protein	40324	Stenotrophomonas maltophilia	664
A0A1H7ZXN7	unreviewed	acidPPc domain-containing protein	1566194	Pseudomonas sp. NFACC41-3	438																A0A2W6HTE1	unreviewed	Uncharacterized protein	40324	Stenotrophomonas maltophilia	665
A0A1H8F8K1	unreviewed	acidPPc domain-containing protein	77097	Halomonas aquamarina	465																A0A2W6I336	unreviewed	Uncharacterized protein	40324	Stenotrophomonas maltophilia	664
A0A1H8IGM8	unreviewed	acidPPc domain-containing protein	1566195	Pseudomonas sp. NFACC39-1	438																A0A2W6NBH7	unreviewed	Uncharacterized protein	40324	Stenotrophomonas maltophilia	665
A0A1H8PX16	unreviewed	acidPPc domain-containing protein	1761896	Pseudomonas sp. ok266	438																A0A2W6TWI2	unreviewed	Uncharacterized protein	69392	Stenotrophomonas sp.	671
A0A1H8RWN0	unreviewed	acidPPc domain-containing protein	1500302	Pseudomonas sp. Snoq117.2	442																A0A2W7E037	unreviewed	acidPPc domain-containing protein	1300272	Mesorhizobium kowhaii	691
A0A1H9CG13	unreviewed	Undecaprenyl-diphosphatase	243924	Pseudomonas lutea	440																A0A2W7JIK6	unreviewed	acidPPc domain-containing protein	1261629	Pseudomonas sp. URMO17WK12:I6	679
A0A1H9LTP4	unreviewed	acidPPc domain-containing protein	170623	Azotobacter beijerinckii	439																A0A2Z4Y2S9	unreviewed	acidPPc domain-containing protein	2250252	Candidatus Sumerlaea chitinivorans	689
A0A1H9NH37	unreviewed	acidPPc domain-containing protein	543360	Pseudomonas cuatrocienegasensis	438																A0A2Z5MH17	unreviewed	acidPPc domain-containing protein	134536	Paraburkholderia caledonica	667
A0A1H9QXA2	unreviewed	acidPPc domain-containing protein	1566250	Pseudomonas sp. NFACC02	438																A0A2Z5UWR5	unreviewed	acidPPc domain-containing protein	676208	Candidatus Rickettsiella viridis	672
A0A1H9SHI8	unreviewed	acidPPc domain-containing protein	1306993	Pseudomonas soli	438																A0A315QT61	unreviewed	acidPPc domain-containing protein	1895664	Halanaerobium sp.	706
A0A1H9VDS6	unreviewed	acidPPc domain-containing protein	416874	Halomonas subterranea	469																A0A317BUN0	unreviewed	Phosphatase PAP2 family protein	40324	Stenotrophomonas maltophilia	664
A0A1I0G240	unreviewed	acidPPc domain-containing protein	430453	Marinobacter segnicrescens	479																A0A317L5J0	unreviewed	acidPPc domain-containing protein	2203419	Ochrobactrum sp. POC9	682
A0A1I0J0A1	unreviewed	acidPPc domain-containing protein	158627	Pseudomonas graminis	438																A0A318TV86	unreviewed	acidPPc domain-containing protein	1054202	Rhodobacter viridis	701
A0A1I0URT1	unreviewed	acidPPc domain-containing protein	319939	Pseudomonas otitidis	439																A0A328XNG1	unreviewed	acidPPc domain-containing protein	284577	Halomonas taeanensis	683
A0A1I0WWS6	unreviewed	acidPPc domain-containing protein	1855288	Cohnella sp. OV330	368																A0A329BA86	unreviewed	Membrane protein DedA with SNARE-associated domain	420952	Paraburkholderia bryophila	668
A0A1I1G5V8	unreviewed	acidPPc domain-containing protein	402385	Kushneria avicenniae	472																A0A345ZLK2	unreviewed	acidPPc domain-containing protein	2290922	Lysobacter sp. TY2-98	661
A0A1I1VK37	unreviewed	acidPPc domain-containing protein	47882	Pseudomonas straminea	438																A0A349H7U8	unreviewed	acidPPc domain-containing protein	2053538	Candidatus Competibacteraceae bacterium	664
A0A1I1XBD9	unreviewed	acidPPc domain-containing protein	1761793	Marinobacter sp. DSM 26671	485																A0A352LTE9	unreviewed	acidPPc domain-containing protein	2026727	Coxiellaceae bacterium	706
A0A1I2YYN0	unreviewed	acidPPc domain-containing protein	1404	Bacillus megaterium	430																A0A352N7M3	unreviewed	acidPPc domain-containing protein	2053569	Lentisphaeria bacterium	701
A0A1I2ZLH4	unreviewed	acidPPc domain-containing protein	504797	Actinopolymorpha cephalotaxi	462																A0A352QTM8	unreviewed	Uncharacterized protein	1872635	Arenimonas sp.	670
A0A1I3C1L5	unreviewed	acidPPc domain-containing protein	504797	Actinopolymorpha cephalotaxi	462																A0A356CQI3	unreviewed	acidPPc domain-containing protein	2053652	Candidatus Zambryskibacteria bacterium	701
A0A1I3HPK0	unreviewed	acidPPc domain-containing protein	1502753	Paenibacillus sp. UNC496MF	436																A0A357MRR5	unreviewed	acidPPc domain-containing protein	2026727	Coxiellaceae bacterium	706
A0A1I3HS59	unreviewed	acidPPc domain-containing protein	289370	Pseudomonas argentinensis	438																A0A357N1Q7	unreviewed	Uncharacterized protein	69392	Stenotrophomonas sp.	664
A0A1I3JJ63	unreviewed	acidPPc domain-containing protein	1566215	Pseudomonas sp. NFPP04	438																A0A357NIZ8	unreviewed	Uncharacterized protein	69392	Stenotrophomonas sp.	664
A0A1I3LNQ0	unreviewed	acidPPc domain-containing protein	425504	Pseudomonas guineae	438																A0A363RX93	unreviewed	Uncharacterized protein	2170735	Stenotrophomonas sp. SPM	664
A0A1I3RE39	unreviewed	acidPPc domain-containing protein	1211807	Pseudomonas kunmingensis	439																A0A364LJ35	unreviewed	Uncharacterized protein	45073	Legionella quinlivanii	640
A0A1I3ULU1	unreviewed	acidPPc domain-containing protein	930118	Marinobacter persicus	482																A0A368X352	unreviewed	acidPPc domain-containing protein	2183914	Halanaerobium sp. ST460_2HS_T2	706
A0A1I4AQA1	unreviewed	acidPPc domain-containing protein	170623	Azotobacter beijerinckii	439																A0A369CL39	unreviewed	acidPPc domain-containing protein	547122	Thioalbus denitrificans	681
A0A1I4E9N0	unreviewed	acidPPc domain-containing protein	1566219	Pseudomonas sp. NFACC52	438																A0A370CHQ1	unreviewed	acidPPc domain-containing protein	2016198	Candidatus Aquirickettsiella gammari	664
A0A1I4GU27	unreviewed	acidPPc domain-containing protein	1761790	Lysobacter sp. cf310	673																A0A370DJW2	unreviewed	acidPPc domain-containing protein	2200907	endosymbiont of Lamellibrachia luymesi	642
A0A1I4TD91	unreviewed	acidPPc domain-containing protein	488535	Marinobacter zhejiangensis	483																A0A370DKN4	unreviewed	acidPPc domain-containing protein	2200908	endosymbiont of Escarpia spicata	642
A0A1I4UWG3	unreviewed	acidPPc domain-containing protein	1761898	Pseudomonas sp. ok602	438																A0A370GPH4	unreviewed	acidPPc domain-containing protein	254246	Aquicella lusitana	672
A0A1I4YDY5	unreviewed	acidPPc domain-containing protein	379482	Marinobacter pelagius	500																A0A370KFB3	unreviewed	acidPPc domain-containing protein	1120045	Rhizobium grahamii	671
A0A1I5F9W1	unreviewed	Putative membrane-associated protein, PAP2 superfamily	317	Pseudomonas syringae	438																A0A370NH73	unreviewed	Phosphoesterase	2666307	Cupriavidus lacunae	671
A0A1I5KEW5	unreviewed	acidPPc domain-containing protein	1566189	Pseudomonas sp. NFACC24-1	438																A0A371JWV5	unreviewed	Phosphatase PAP2 family protein	2293254	Lysobacter silvisoli	669
A0A1I5NGC4	unreviewed	acidPPc domain-containing protein	289003	Pseudomonas borbori	438																A0A372DR36	unreviewed	Phosphatase PAP2 family protein	2303539	Lysobacter sp. WF-2	691
A0A1I5P7F0	unreviewed	acidPPc domain-containing protein	1135990	Pseudomonas sagittaria	615																A0A378IB94	unreviewed	DedA/PAP2 domain protein	28083	Legionella birminghamensis	693
A0A1I5RU08	unreviewed	acidPPc domain-containing protein	658457	Pseudomonas composti	438																A0A378ZQQ8	unreviewed	acidPPc domain-containing protein	121719	Pannonibacter phragmitetus	673
A0A1I5VHA5	unreviewed	acidPPc domain-containing protein	554344	Pseudomonas toyotomiensis	438																A0A381LS30	unreviewed	Phosphatase PAP2 family protein	2259622	Xanthomonas euroxanthea	702
A0A1I6HQU3	unreviewed	acidPPc domain-containing protein	375760	Marinobacter gudaonensis	487																A0A383SCX5	unreviewed	Phosphatase PAP2 family protein	195709	Xanthomonas campestris pv. juglandis	702
A0A1I6J455	unreviewed	acidPPc domain-containing protein	650891	Marinobacter daqiaonensis	482																A0A383T1E7	unreviewed	Phosphatase PAP2 family protein	195709	Xanthomonas campestris pv. juglandis	698
A0A1I7APY4	unreviewed	acidPPc domain-containing protein	416872	Halomonas saccharevitans	467																A0A397NJL9	unreviewed	Membrane protein DedA with SNARE-associated domain	2183909	Stenotrophomonas sp. AG209	665
A0A1I7DM86	unreviewed	acidPPc domain-containing protein	437900	Pseudomonas marincola	439																A0A3A4VWM0	unreviewed	acidPPc domain-containing protein	2024896	Anaerolineaceae bacterium	706
A0A1I7FED1	unreviewed	acidPPc domain-containing protein	463301	Halomonas korlensis	467																A0A3A5EPY6	unreviewed	Uncharacterized protein	2082399	Xanthomonas sp. CFBP 7698	701
A0A1I7KRT3	unreviewed	acidPPc domain-containing protein	1881063	Pseudomonas sp. OV546	438																A0A3B0YT97	unreviewed	acidPPc domain-containing protein	652676	hydrothermal vent metagenome	676
A0A1J0EJE7	unreviewed	acidPPc domain-containing protein	104087	Pseudomonas frederiksbergensis	438																A0A3B0ZRD7	unreviewed	acidPPc domain-containing protein	652676	hydrothermal vent metagenome	669
A0A1J0VIV4	unreviewed	acidPPc domain-containing protein	1897729	Halomonas aestuarii	467																A0A3B1B8X3	unreviewed	acidPPc domain-containing protein	652676	hydrothermal vent metagenome	656
A0A1J5F2A8	unreviewed	acidPPc domain-containing protein	1805211	Candidatus Gracilibacteria bacterium CG2_30_37_12	448																A0A3B8KQS8	unreviewed	acidPPc domain-containing protein	2053624	Synergistaceae bacterium	584
A0A1J5H5D9	unreviewed	acidPPc domain-containing protein	1805319	Parcubacteria group bacterium CG2_30_45_37	423																A0A3B9TRE9	unreviewed	acidPPc domain-containing protein	2053624	Synergistaceae bacterium	689
A0A1J8Q631	unreviewed	acidPPc domain-containing protein	1123773	Halomonas sp. QHL1	465																A0A3C0QBS3	unreviewed	acidPPc domain-containing protein	1913989	Gammaproteobacteria bacterium	669
A0A1K1RR45	unreviewed	acidPPc domain-containing protein	1554560	Pseudomonas sp. NFACC16-2	438																A0A3C1MWX6	unreviewed	acidPPc domain-containing protein	1891241	Betaproteobacteria bacterium	692
A0A1K1SDG6	unreviewed	acidPPc domain-containing protein	1566242	Pseudomonas sp. NFACC04-2	438																A0A3C1SPT4	unreviewed	acidPPc domain-containing protein	2053538	Candidatus Competibacteraceae bacterium	664
A0A1K1ZN57	unreviewed	acidPPc domain-containing protein	1566199	Pseudomonas sp. NFACC47-1	438																A0A3D0MUB8	unreviewed	acidPPc domain-containing protein	1872491	Aminobacterium sp.	698
A0A1K2BFR4	unreviewed	acidPPc domain-containing protein	1566197	Pseudomonas sp. NFACC36	438																A0A3D1K1A1	unreviewed	acidPPc domain-containing protein	2053569	Lentisphaeria bacterium	701
A0A1K2CIC5	unreviewed	acidPPc domain-containing protein	1566211	Pseudomonas sp. NFPP09	438																A0A3D4RR64	unreviewed	Phosphatase PAP2 family protein	2049432	Chromatiaceae bacterium	665
A0A1L3GDE1	unreviewed	acidPPc domain-containing protein	29542	Syntrophotalea acetylenica	502																A0A3D4TKA6	unreviewed	Uncharacterized protein	69392	Stenotrophomonas sp.	665
A0A1L3GNF8	unreviewed	acidPPc domain-containing protein	1842532	Syntrophotalea acetylenivorans	509																A0A3D4Y991	unreviewed	acidPPc domain-containing protein	2026727	Coxiellaceae bacterium	690
A0A1L5PWX2	unreviewed	acidPPc domain-containing protein	303	Pseudomonas putida	438																A0A3D5JN54	unreviewed	Uncharacterized protein	69392	Stenotrophomonas sp.	665
A0A1L7G478	unreviewed	acidPPc domain-containing protein	741155	Pseudomonas alcaliphila JAB1	438																A0A3D5WCC1	unreviewed	acidPPc domain-containing protein	2026735	Deltaproteobacteria bacterium	684
A0A1L7NK83	unreviewed	acidPPc domain-containing protein	303	Pseudomonas putida	438																A0A3D8V8E1	unreviewed	Phosphatase PAP2 family protein	453783	Lysobacter soli	669
A0A1M2V123	unreviewed	acidPPc domain-containing protein	2743	Marinobacter hydrocarbonoclasticus	485																A0A3D9MVZ9	unreviewed	Membrane protein DedA with SNARE-associated domain	1938805	Paraburkholderia sp. BL27I4N3	668
A0A1M3BMK3	unreviewed	acidPPc domain-containing protein	1895833	Solirubrobacterales bacterium 70-9	491																A0A3E0C3L3	unreviewed	Membrane protein DedA with SNARE-associated domain	1938807	Paraburkholderia sp. BL6669N2	668
A0A1M4SEV4	unreviewed	acidPPc domain-containing protein	1121429	Desulfotomaculum putei DSM 12395	432																A0A3E1KE77	unreviewed	Phosphatase PAP2 family protein	1843581	Xanthomonas nasturtii	693
A0A1M5BQ67	unreviewed	acidPPc domain-containing protein	1121262	Caloramator proteoclasticus DSM 10124	426																A0A3E1LBC8	unreviewed	Phosphatase PAP2 family protein	339	Xanthomonas campestris	693
A0A1M5BUV6	unreviewed	acidPPc domain-containing protein	1121942	Halomonas ilicicola DSM 19980	468																A0A3G2W364	unreviewed	Phosphatase PAP2 family protein	1101443	Xanthomonas axonopodis pv. commiphoreae	695
A0A1M5KJQ4	unreviewed	acidPPc domain-containing protein	1403346	Pseudomonas xanthomarina DSM 18231	439																A0A3M1S5U9	unreviewed	acidPPc domain-containing protein	2026887	Nitrospirae bacterium	688
A0A1M5WX23	unreviewed	acidPPc domain-containing protein	1121316	Clostridium grantii DSM 8605	427																A0A3M1UMG8	unreviewed	acidPPc domain-containing protein	1913989	Gammaproteobacteria bacterium	638
A0A1M6BTI5	unreviewed	acidPPc domain-containing protein	658167	Candidimonas bauzanensis	457																A0A3M2C766	unreviewed	acidPPc domain-containing protein	2030809	Candidatus Hydrogenedentes bacterium	689
A0A1M6UC65	unreviewed	acidPPc domain-containing protein	438744	Halomonas caseinilytica	467																A0A3M2HIH4	unreviewed	Phosphatase PAP2 family protein	2483112	Lysobacter pythonis	664
A0A1M6UTT6	unreviewed	acidPPc domain-containing protein	564117	Marinobacter antarcticus	483																A0A3M6Q1A9	unreviewed	Phosphatase PAP2 family protein	415229	Pseudoxanthomonas spadix	684
A0A1M6X2Y0	unreviewed	acidPPc domain-containing protein	1121421	Desulfotomaculum aeronauticum DSM 10349	432																A0A3M8SQV8	unreviewed	Phosphatase PAP2 family protein	1327343	Lysobacter psychrotolerans	681
A0A1M6XZA9	unreviewed	acidPPc domain-containing protein	1220495	Pseudomonas punonensis	438																A0A3N1KDU4	unreviewed	Membrane protein DedA with SNARE-associated domain	216778	Stenotrophomonas rhizophila	667
A0A1M7HUE2	unreviewed	acidPPc domain-containing protein	44933	Halomonas cupida	467																A0A3N1R4L9	unreviewed	Membrane protein DedA with SNARE-associated domain	40324	Stenotrophomonas maltophilia	663
A0A1M7P9W8	unreviewed	acidPPc domain-containing protein	1190415	Pseudomonas asturiensis	438																A0A3N1Y8C8	unreviewed	acidPPc domain-containing protein	1750597	Inmirania thermothiophila	672
A0A1N6H8M0	unreviewed	acidPPc domain-containing protein	29570	Halomonas meridiana	465																A0A3N2RB10	unreviewed	Phosphatase PAP2 family protein	69	Lysobacter enzymogenes	669
A0A1N6N7F5	unreviewed	acidPPc domain-containing protein	706570	Pseudomonas flexibilis	442																A0A3N5RS77	unreviewed	acidPPc domain-containing protein	2049433	Desulfobacteraceae bacterium	698
A0A1N6TNP1	unreviewed	acidPPc domain-containing protein	948756	Paenibacillus macquariensis	441																A0A3Q8D1P5	unreviewed	acidPPc domain-containing protein	1987500	Coxiella-like endosymbiont of Amblyomma americanum	686
A0A1N6U6L1	unreviewed	acidPPc domain-containing protein	49186	Marinobacterium stanieri	458																A0A3Q8FIH3	unreviewed	Uncharacterized protein	2072413	Stenotrophomonas sp. SAU14A_NAIMI4_5	664
A0A1N6VX53	unreviewed	acidPPc domain-containing protein	43263	Pseudomonas alcaligenes	438																A0A3Q8FPK2	unreviewed	Uncharacterized protein	2072410	Stenotrophomonas sp. ZAC14D1_NAIMI4_6	664
A0A1N7BCD3	unreviewed	acidPPc domain-containing protein	118613	Pseudomonas sp. B10	438																A0A3Q9IHL5	unreviewed	acidPPc domain-containing protein	69665	Caulobacter sp. FWC26	646
A0A1N7C4Q8	unreviewed	acidPPc domain-containing protein	1855331	Pseudomonas sp. A214	438																A0A3Q9Q3B5	unreviewed	Membrane protein	1680158	Xanthomonas sp. ISO98C4	693
A0A1N7GQ68	unreviewed	acidPPc domain-containing protein	1881017	Pseudomonas sp. 7SR1	438																A0A3R7D2L9	unreviewed	Uncharacterized protein	339	Xanthomonas campestris	693
A0A1N7ULD7	unreviewed	acidPPc domain-containing protein	321846	Pseudomonas simiae	438																A0A3R7E9M0	unreviewed	Phosphoesterase	134537	Paraburkholderia fungorum	671
A0A1P8EWH9	unreviewed	acidPPc domain-containing protein	104087	Pseudomonas frederiksbergensis	438																A0A3R8MRS8	unreviewed	Phosphatase PAP2 family protein	2493089	Pseudoxanthomonas sp. SGD-10	671
A0A1P8R2C9	unreviewed	acidPPc domain-containing protein	1883416	Halomonas sp. 1513	468																A0A3R8T4T4	unreviewed	Phosphatase PAP2 family protein	40324	Stenotrophomonas maltophilia	664
A0A1Q3NFP3	unreviewed	acidPPc domain-containing protein	1895832	Solirubrobacterales bacterium 67-14	491																A0A3R8V3W2	unreviewed	Phosphatase PAP2 family protein	40324	Stenotrophomonas maltophilia	664
A0A1Q5WMZ1	unreviewed	acidPPc domain-containing protein	1349435	Paenibacillus sp. P3E	430																A0A3S0I7X3	unreviewed	acidPPc domain-containing protein	1909294	Hyphomicrobiales bacterium	675
A0A1Q5Y1F5	unreviewed	acidPPc domain-containing protein	1349436	Paenibacillus sp. P46E	430																A0A3S0KDQ6	unreviewed	Phosphatase PAP2 family protein	40324	Stenotrophomonas maltophilia	665
A0A1Q7BTW9	unreviewed	acidPPc domain-containing protein	1803494	Actinobacteria bacterium 13_2_20CM_2_71_6	503																A0A3S0W2Q2	unreviewed	acidPPc domain-containing protein	2053538	Candidatus Competibacteraceae bacterium	664
A0A1Q8EK65	unreviewed	acidPPc domain-containing protein	587753	Pseudomonas chlororaphis	438																A0A3S0W6T9	unreviewed	acidPPc domain-containing protein	2053538	Candidatus Competibacteraceae bacterium	664
A0A1Q8GAW3	unreviewed	acidPPc domain-containing protein	1772288	Marinobacter sp. C18	483																A0A3S0WXT7	unreviewed	acidPPc domain-containing protein	2053538	Candidatus Competibacteraceae bacterium	664
A0A1Q8SQ64	unreviewed	acidPPc domain-containing protein	404433	Salinicola socius	468																A0A3S1U677	unreviewed	acidPPc domain-containing protein	2496726	Mesorhizobium sp. M7A.F.Ca.US.001.04.1.1	691
A0A1Q8T5Q9	unreviewed	acidPPc domain-containing protein	1928762	Salinicola sp. MH3R3-1	468																A0A3S4RXP0	unreviewed	Phosphatase PAP2 family protein	1185660	Xanthomonas axonopodis pv. manihotis str. CIO151	693
A0A1Q8TGZ2	unreviewed	acidPPc domain-containing protein	223900	Chromohalobacter japonicus	469																A0A3S7KUW7	unreviewed	Uncharacterized protein	2072414	Stenotrophomonas sp. ESTM1D_MKCIP4_1	664
A0A1Q9R955	unreviewed	acidPPc domain-containing protein	303	Pseudomonas putida	438																A0A3S7UL32	unreviewed	acidPPc domain-containing protein	356837	Azoarcus sp. DN11	716
A0A1Q9Y043	unreviewed	acidPPc domain-containing protein	1932111	Pseudomonas sp. PA15(2017)	438																A0A401JE30	unreviewed	acidPPc domain-containing protein	1559896	Sulfuriferula multivorans	682
A0A1Q9Y4C7	unreviewed	acidPPc domain-containing protein	1932112	Pseudomonas sp. PA27(2017)	438																A0A411XX02	unreviewed	Phosphatase PAP2 family protein	64187	Xanthomonas oryzae pv. oryzae	695
A0A1R0GHD0	unreviewed	acidPPc domain-containing protein	1771311	Pseudomonas sp. ATCC PTA-122608	438																A0A419TQ29	unreviewed	Membrane protein DedA with SNARE-associated domain	458836	Paraburkholderia sediminicola	668
A0A1R1F0T0	unreviewed	acidPPc domain-containing protein	297318	Paenibacillus rhizosphaerae	439																A0A419Z4A0	unreviewed	acidPPc domain-containing protein	2135615	Stappia sp. ARW1T	697
A0A1R4HWQ4	unreviewed	acidPPc domain-containing protein	1434831	Halomonas sp. JB380	465																A0A421JZ97	unreviewed	acidPPc domain-containing protein	1968599	gamma proteobacterium symbiont of Stewartia floridana	659
A0A1S1GMK0	unreviewed	acidPPc domain-containing protein	1608908	Pseudomonas sp. HMSC75E02	437																A0A426QI98	unreviewed	acidPPc domain-containing protein	585455	Thiohalobacter thiocyanaticus	668
A0A1S1NTZ8	unreviewed	acidPPc domain-containing protein	657387	Kushneria phosphatilytica	468																A0A427CDC4	unreviewed	Phosphatase PAP2 family protein	2479851	Stenotrophomonas sp. 278	668
A0A1S1QCU4	unreviewed	acidPPc domain-containing protein	1834515	Frankia sp. EUN1h	459																A0A431QTC0	unreviewed	acidPPc domain-containing protein	1909294	Hyphomicrobiales bacterium	691
A0A1S1UX15	unreviewed	acidPPc domain-containing protein	1917281	Pseudomonas sp. 06C 126	438																A0A431R1S5	unreviewed	acidPPc domain-containing protein	1909294	Hyphomicrobiales bacterium	678
A0A1S2C935	unreviewed	acidPPc domain-containing protein	412384	Priestia aryabhattai	430																A0A433K1W0	unreviewed	Phosphatase PAP2 family protein	2498111	Legionella sp. km772	672
A0A1S2CH72	unreviewed	acidPPc domain-containing protein	1879031	Marinobacter sp. AC-23	483																A0A433K7C9	unreviewed	Phosphatase PAP2 family protein	2498107	Legionella sp. km535	682
A0A1S2DAF4	unreviewed	acidPPc domain-containing protein	1882734	Salinicola sp. MIT1003	468																A0A439ESZ5	unreviewed	Uncharacterized protein	671135	Xylella fastidiosa subsp. sandyi	684
A0A1S2UVU0	unreviewed	Phosphoesterase	168469	Pseudomonas costantinii	438																A0A495G6M5	unreviewed	acidPPc domain-containing protein	1938798	Paraburkholderia sp. BL17N1	668
A0A1S8GV70	unreviewed	acidPPc domain-containing protein	1917484	Pseudomonas sp. FSL W5-0299	438																A0A495GSS0	unreviewed	Membrane protein DedA with SNARE-associated domain	458836	Paraburkholderia sediminicola	668
A0A1T1HWB0	unreviewed	acidPPc domain-containing protein	1960827	Pseudomonas sp. MF4836	438																A0A495TQZ6	unreviewed	Membrane protein DedA with SNARE-associated domain	1938810	Paraburkholderia sp. RAU2J	667
A0A1T1HWV4	unreviewed	acidPPc domain-containing protein	1960829	Pseudomonas sp. MF6394	438																A0A497TGM9	unreviewed	acidPPc domain-containing protein	1221601	bacterium endosymbiont of Escarpia laminata	642
A0A1T2D0D6	unreviewed	acidPPc domain-containing protein	2340	Solemya velum gill symbiont	642																A0A497TJ65	unreviewed	acidPPc domain-containing protein	1221601	bacterium endosymbiont of Escarpia laminata	642
A0A1T2XXH5	unreviewed	acidPPc domain-containing protein	294	Pseudomonas fluorescens	438																A0A498CGK1	unreviewed	Membrane protein DedA with SNARE-associated domain	216778	Stenotrophomonas rhizophila	667
A0A1T2YZ52	unreviewed	acidPPc domain-containing protein	294	Pseudomonas fluorescens	438																A0A4P6GAT4	unreviewed	acidPPc domain-containing protein	702115	Pseudomonas arsenicoxydans	682
A0A1T3AA65	unreviewed	acidPPc domain-containing protein	294	Pseudomonas fluorescens	438																A0A4P6GM67	unreviewed	acidPPc domain-containing protein	2052956	Pseudomonas sp. ACM7	678
A0A1T4QFX9	unreviewed	acidPPc domain-containing protein	1122188	Lysobacter spongiicola DSM 21749	664																A0A4P6W2L5	unreviewed	Phosphatase PAP2 family protein	2282124	Stenotrophomonas sp. ASS1	664
A0A1T4XAD5	unreviewed	acidPPc domain-containing protein	1147123	Caloramator quimbayensis	434																A0A4P6X1B7	unreviewed	acidPPc domain-containing protein	47421	Hydrogenophaga pseudoflava	715
A0A1U9Q5Q1	unreviewed	acidPPc domain-containing protein	47878	Pseudomonas azotoformans	438																A0A4P7ZCY1	unreviewed	acidPPc domain-containing protein	709810	Azospirillum sp. TSA2s	682
A0A1U9RA69	unreviewed	acidPPc domain-containing protein	1962264	Halomonas sp. 'Soap Lake #7'	465																A0A4Q1CVB4	unreviewed	Phosphatase PAP2 family protein	2508572	Stenotrophomonas sp. MA5	665
A0A1U9XU23	unreviewed	acidPPc domain-containing protein	1898684	Pseudomonas sp. LPH1	438																A0A4Q1JZM0	unreviewed	Phosphatase PAP2 family protein	2137479	Pseudoxanthomonas composti	664
A0A1V0DCS9	unreviewed	acidPPc domain-containing protein	1779382	Rhodothermaceae bacterium RA	449																A0A4Q6C869	unreviewed	Phosphatase PAP2 family protein	1926873	Xanthomonadaceae bacterium	678
A0A1V2DQ05	unreviewed	acidPPc domain-containing protein	135739	Marinobacter lutaoensis	493																A0A4Q6GX09	unreviewed	Phosphatase PAP2 family protein	1926873	Xanthomonadaceae bacterium	666
A0A1V2I4P7	unreviewed	acidPPc domain-containing protein	1834516	Frankia asymbiotica	468																A0A4Q6X1A5	unreviewed	LssY_C domain-containing protein	2511130	Paraburkholderia sp. UYCP14C	667
A0A1V2J6J6	unreviewed	acidPPc domain-containing protein	47878	Pseudomonas azotoformans	438																A0A4Q7RDI8	unreviewed	Membrane protein DedA with SNARE-associated domain	2512175	Stenotrophomonas sp. BK441	670
A0A1V2K706	unreviewed	acidPPc domain-containing protein	76762	Pseudomonas cedrina subsp. cedrina	438																A0A4Q8LDK9	unreviewed	Phosphatase PAP2 family protein	2480816	Pseudoxanthomonas sp. NML171200	679
A0A1V3SLI7	unreviewed	acidPPc domain-containing protein	1945865	Pseudomonas sp. A25(2017)	438																A0A4Q8LL84	unreviewed	Phosphatase PAP2 family protein	2480817	Pseudoxanthomonas sp. NML171202	679
A0A1V4HKY6	unreviewed	acidPPc domain-containing protein	1469647	Paenibacillus ferrarius	431																A0A4Q8LQU1	unreviewed	Phosphatase PAP2 family protein	2480812	Pseudoxanthomonas sp. NML140781	679
A0A1V9UAM1	unreviewed	acidPPc domain-containing protein	1943632	Pseudomonas sp. Bc-h	438																A0A4Q8LYI4	unreviewed	Phosphatase PAP2 family protein	2480811	Pseudoxanthomonas sp. NML130969	679
A0A1V9UX36	unreviewed	acidPPc domain-containing protein	1938440	Pseudomonas sp. T	438																A0A4Q8XNL6	unreviewed	acidPPc domain-containing protein	384	Rhizobium leguminosarum	684
A0A1W1Z1J9	unreviewed	acidPPc domain-containing protein	1261630	Pseudomonas sp. URIL14HWK12:I5	438																A0A4Q9G5Q5	unreviewed	acidPPc domain-containing protein	2528244	Paracoccus subflavus	626
A0A1W2C2P1	unreviewed	acidPPc domain-containing protein	937218	Fulvimarina manganoxydans	656																A0A4Q9THH7	unreviewed	Phosphatase PAP2 family protein	2527958	Pseudoxanthomonas sp. NML171590	679
A0A1X0N205	unreviewed	acidPPc domain-containing protein	1958950	Pseudomonas floridensis	438																A0A4R0PA40	unreviewed	acidPPc domain-containing protein	1429082	Oricola cellulosilytica	675
A0A1X0SK86	unreviewed	acidPPc domain-containing protein	287	Pseudomonas aeruginosa	437																A0A4R0WSJ4	unreviewed	acidPPc domain-containing protein	1245417	Paraburkholderia strydomiana	667
A0A1X0VJK4	unreviewed	acidPPc domain-containing protein	158627	Pseudomonas graminis	438																A0A4R1HFF8	unreviewed	acidPPc domain-containing protein	1537524	Thiogranum longum	678
A0A1X0ZFK1	unreviewed	acidPPc domain-containing protein	303	Pseudomonas putida	438																A0A4R1M860	unreviewed	acidPPc domain-containing protein	1938809	Paraburkholderia sp. BL9I2N2	668
A0A1X1A094	unreviewed	acidPPc domain-containing protein	303	Pseudomonas putida	438																A0A4R3JFX3	unreviewed	acidPPc domain-containing protein	1773489	Varunaivibrio sulfuroxidans	693
A0A1X1A9Y7	unreviewed	acidPPc domain-containing protein	303	Pseudomonas putida	438																A0A4R3M9D6	unreviewed	acidPPc domain-containing protein	627131	Paralcaligenes ureilyticus	668
A0A1X1MJ44	unreviewed	acidPPc domain-containing protein	683318	Frankia sp. KB5	450																A0A4R3MZN0	unreviewed	Membrane protein DedA with SNARE-associated domain	141949	Thermomonas haemolytica	641
A0A1X7AGP8	unreviewed	acidPPc domain-containing protein	1960125	Parendozoicomonas haliclonae	456																A0A4R4CD99	unreviewed	acidPPc domain-containing protein	2094191	Burkholderia sp. SRS-46	709
A0A1X7E5V6	unreviewed	acidPPc domain-containing protein	1305834	Pseudomonas sp. URMO17WK12:I5	438																A0A4R4ETM4	unreviewed	Phosphatase PAP2 family protein	2545719	Lysobacter sp. N42	666
A0A1X7EYE8	unreviewed	acidPPc domain-containing protein	1265486	Pseudomonas sp. LAMO17WK12:I1	438																A0A4R4IGD5	unreviewed	Phosphatase PAP2 family protein	2259330	Stenotrophomonas sp. ATCM1_4	669
A0A1X7QBN4	unreviewed	acidPPc domain-containing protein	1566187	Pseudomonas sp. NFIX51	438																A0A4R5TIT7	unreviewed	Phosphatase PAP2 family protein	453837	Luteimonas aestuarii	669
A0A1Y0IC84	unreviewed	acidPPc domain-containing protein	141451	Oleiphilus messinensis	481																A0A4R5U5E3	unreviewed	Phosphatase PAP2 family protein	1530191	Luteimonas terrae	673
A0A1Y0KN54	unreviewed	acidPPc domain-containing protein	1981174	Pseudomonas sp. M30-35	438																A0A4R6M109	unreviewed	acidPPc domain-containing protein	43595	Halanaerobium saccharolyticum	707
A0A1Y1QKB4	unreviewed	acidPPc domain-containing protein	525917	Thiothrix lacustris	672																A0A4R6SIH8	unreviewed	acidPPc domain-containing protein	43595	Halanaerobium saccharolyticum	706
A0A1Y1R1D5	unreviewed	acidPPc domain-containing protein	1940822	Oceanospirillales bacterium LUC14_002_19_P2	452																A0A4R7UNI3	unreviewed	Membrane protein DedA with SNARE-associated domain	1378087	Stenotrophomonas sp. CC22-02	665
A0A1Y3L1F6	unreviewed	acidPPc domain-containing protein	1985343	Pseudomonas sp. 1239	438																A0A4R7W7F9	unreviewed	acidPPc domain-containing protein	2485134	Ochrobactrum sp. LP_5_YM	674
A0A1Y3L1W8	unreviewed	acidPPc domain-containing protein	303	Pseudomonas putida	438																A0A4R8FIA5	unreviewed	acidPPc domain-containing protein	2135722	Pleomorphomonas sp. CF100	713
A0A1Y3P134	unreviewed	acidPPc domain-containing protein	1451454	Pseudomonas caspiana	438																A0A4R8GEK4	unreviewed	acidPPc domain-containing protein	54121	Halanaerobium congolense	702
A0A1Y5H3G2	unreviewed	acidPPc domain-containing protein	1856297	Gammaproteobacteria bacterium 45_16_T64	460																A0A4R8IIG5	unreviewed	acidPPc domain-containing protein	381308	Thiohalophilus thiocyanatoxydans	670
A0A1Y6JGW5	unreviewed	acidPPc domain-containing protein	33069	Pseudomonas viridiflava	438																A0A4R9X946	unreviewed	acidPPc domain-containing protein	2500528	Mesorhizobium sp. M00.F.Ca.ET.216.01.1.1	675
A0A1Z7YRR5	unreviewed	acidPPc domain-containing protein	1856293	Gammaproteobacteria bacterium 42_54_T18	463																A0A4S0J8C9	unreviewed	LssY_C domain-containing protein	2563911	bacterium M00.F.Ca.ET.191.01.1.1	667
A0A212BJC1	unreviewed	acidPPc domain-containing protein	1973009	Pseudomonas sp. A46	438																A0A4S0R8U8	unreviewed	Phosphatase PAP2 family protein	2563908	bacterium M00.F.Ca.ET.177.01.1.1	665
A0A212QE37	unreviewed	acidPPc domain-containing protein	1761794	Marinobacter sp. es.042	485																A0A4S0Z756	unreviewed	Phosphatase PAP2 family protein	2563906	bacterium M00.F.Ca.ET.163.01.1.1	665
A0A212UDL9	unreviewed	acidPPc domain-containing protein	1761795	Marinobacter sp. es.048	483																A0A4S1MMJ5	unreviewed	Phosphatase PAP2 family protein	40324	Stenotrophomonas maltophilia	665
A0A219A7Q4	unreviewed	acidPPc domain-containing protein	1615674	Pseudomonas lactis	438																A0A4S2D8S2	unreviewed	Phosphatase PAP2 family protein	40324	Stenotrophomonas maltophilia	664
A0A220RBW1	unreviewed	acidPPc domain-containing protein	2014541	Halomonas sp. N3-2A	463																A0A4T1DEB5	unreviewed	Uncharacterized protein	40324	Stenotrophomonas maltophilia	664
A0A223VID1	unreviewed	acidPPc domain-containing protein	2025658	Pseudomonas sp. NS1(2017)	438																A0A4U3GK87	unreviewed	Uncharacterized protein	216778	Stenotrophomonas rhizophila	665
A0A231FX16	unreviewed	acidPPc domain-containing protein	77298	Pseudomonas jessenii	438																A0A4U5JW54	unreviewed	Phosphatase PAP2 family protein	2572684	Luteimonas gilva	662
A0A239EB37	unreviewed	acidPPc domain-containing protein	256466	Pseudomonas japonica	438																A0A4V3FFE3	unreviewed	acidPPc domain-containing protein	2135612	Labrenzia sp. PT13C1	677
A0A239H3A5	unreviewed	acidPPc domain-containing protein	298908	Pseudomonas segetis	438																A0A4V3G1P1	unreviewed	acidPPc domain-containing protein	232346	Halomonas alkaliantarctica	667
A0A239M4P0	unreviewed	acidPPc domain-containing protein	366289	Pseudomonas delhiensis	437																A0A4V3H8P5	unreviewed	Membrane protein DedA with SNARE-associated domain	1938806	Paraburkholderia sp. BL6665CI2N2	668
A0A240UL75	unreviewed	acidPPc domain-containing protein	157779	Kushneria marisflavi	472																A0A4Y6RR11	unreviewed	acidPPc domain-containing protein	2590016	Labrenzia sp. PHM005	677
A0A241XJS6	unreviewed	Phosphoesterase	287	Pseudomonas aeruginosa	437																A0A4Y8MXC8	unreviewed	LssY_C domain-containing protein	1211383	Paraburkholderia dipogonis	668
A0A243T6T7	unreviewed	acidPPc domain-containing protein	1191209	Halomonas desiderata SP1	466																A0A4Z0BMR8	unreviewed	acidPPc domain-containing protein	2530451	Ramlibacter sp. 18x22-1	663
A0A244EM83	unreviewed	acidPPc domain-containing protein	317	Pseudomonas syringae	438																A0A4Z0DF38	unreviewed	Phosphatase PAP2 family protein	40324	Stenotrophomonas maltophilia	664
A0A246F624	unreviewed	acidPPc domain-containing protein	46680	Pseudomonas nitroreducens	438																A0A4Z1RF90	unreviewed	Phosphatase PAP2 family protein	2565782	Luteimonas yindakuii	671
A0A246FSI6	unreviewed	acidPPc domain-containing protein	2013577	Pseudomonas sp. K2I15	438																A0A502HVG5	unreviewed	acidPPc domain-containing protein	702115	Pseudomonas arsenicoxydans	682
A0A246GYT8	unreviewed	acidPPc domain-containing protein	2006091	Pseudomonas sp. DrBHI1	438																A0A502HXI7	unreviewed	acidPPc domain-containing protein	75612	Pseudomonas mandelii	679
A0A246S2S2	unreviewed	acidPPc domain-containing protein	213554	Halomonas campaniensis	425																A0A502ICM8	unreviewed	acidPPc domain-containing protein	75612	Pseudomonas mandelii	678
A0A255X300	unreviewed	acidPPc domain-containing protein	75612	Pseudomonas mandelii	438																A0A502J214	unreviewed	acidPPc domain-containing protein	1451454	Pseudomonas caspiana	678
A0A256FRI6	unreviewed	acidPPc domain-containing protein	94627	Brucella grignonensis	673																A0A502JAG4	unreviewed	acidPPc domain-containing protein	1451454	Pseudomonas caspiana	679
A0A257C4K9	unreviewed	acidPPc domain-containing protein	2015556	Pseudomonas sp. PGPPP4	442																A0A503HER3	unreviewed	acidPPc domain-containing protein	2589930	Mesorhizobium sp. B2-4-19	678
A0A257E4M9	unreviewed	acidPPc domain-containing protein	2015553	Pseudomonas sp. PGPPP1	438																A0A503K2E5	unreviewed	acidPPc domain-containing protein	2589933	Mesorhizobium sp. B2-4-16	675
A0A258CGK4	unreviewed	acidPPc domain-containing protein	1970544	Pseudomonadales bacterium 32-61-5	438																A0A508AS30	unreviewed	Phosphatase PAP2 family protein	1706195	Lysobacter aestuarii	671
A0A258EPM6	unreviewed	acidPPc domain-containing protein	1970559	Rhodobacterales bacterium 32-66-9	658																A0A514BP24	unreviewed	Phosphatase PAP2 family protein	2591633	Lysobacter alkalisoli	670
A0A259L4Y7	unreviewed	acidPPc domain-containing protein	1970395	Marinobacter sp. 34-60-7	483																A0A514E8N2	unreviewed	Phosphatase PAP2 family protein	152263	Xanthomonas translucens pv. cerealis	671
A0A259TLW5	unreviewed	acidPPc domain-containing protein	2026089	Paenibacillus sp. XY044	431																A0A516V583	unreviewed	Phosphatase PAP2 family protein	1324796	Lysobacter lycopersici	665
A0A261GKE7	unreviewed	acidPPc domain-containing protein	1926491	Hahella sp. CCB-MM4	483																A0A517GRW7	unreviewed	Phosphatase PAP2 family protein	473421	Xanthomonas campestris pv. glycines	695
A0A261WM21	unreviewed	acidPPc domain-containing protein	46257	Pseudomonas avellanae	438																A0A518N555	unreviewed	Phosphatase PAP2 family protein	1176533	Luteimonas granuli	723
A0A263NSD4	unreviewed	acidPPc domain-containing protein	1702250	Pseudomonas sp. IB20	438																A0A521LCD4	unreviewed	acidPPc domain-containing protein	1871050	Bosea sp.	666
A0A265DTZ3	unreviewed	acidPPc domain-containing protein	1072583	Halomonas boliviensis LC1	465																A0A521V0B0	unreviewed	Phosphatase PAP2 family protein	1926873	Xanthomonadaceae bacterium	667
A0A266LRX5	unreviewed	acidPPc domain-containing protein	296	Pseudomonas fragi	438																A0A521Y4M5	unreviewed	acidPPc domain-containing protein	1913989	Gammaproteobacteria bacterium	671
A0A266NEJ6	unreviewed	acidPPc domain-containing protein	86185	Pseudomonas lundensis	438																A0A522JW25	unreviewed	acidPPc domain-containing protein	1883445	Pandoraea sp.	674
A0A267A7G0	unreviewed	acidPPc domain-containing protein	296	Pseudomonas fragi	438																A0A522TJ28	unreviewed	acidPPc domain-containing protein	1955812	Castellaniella sp.	716
A0A267JY33	unreviewed	acidPPc domain-containing protein	360921	Pseudomonas savastanoi pv. nerii	438																A0A522XRC7	unreviewed	Phosphatase PAP2 family protein	72226	Lysobacter sp.	664
A0A270PKB3	unreviewed	acidPPc domain-containing protein	1805930	Pseudomonas sp. ERMR1:02	438																A0A524KRZ4	unreviewed	acidPPc domain-containing protein	1909294	Hyphomicrobiales bacterium	670
A0A285GRE8	unreviewed	acidPPc domain-containing protein	1286371	Pseudomonas sp. LAMO17WK12:I10	438																A0A524P910	unreviewed	acidPPc domain-containing protein	2026735	Deltaproteobacteria bacterium	598
A0A285NNQ1	unreviewed	acidPPc domain-containing protein	1261633	Pseudomonas sp. URIL14HWK12:I9	437																A0A528X2C9	unreviewed	acidPPc domain-containing protein	1871066	Mesorhizobium sp.	675
A0A285Q518	unreviewed	acidPPc domain-containing protein	1415568	Marinobacter sp. LV10R510-11A	501																A0A533I7H9	unreviewed	acidPPc domain-containing protein	266	Paracoccus denitrificans	649
A0A285VPQ8	unreviewed	acidPPc domain-containing protein	141389	Chromohalobacter canadensis	469																A0A533SAR8	unreviewed	acidPPc domain-containing protein	1869227	bacterium	704
A0A285YU75	unreviewed	acidPPc domain-containing protein	1265485	Pseudomonas sp. LAIL14HWK12:I8	438																A0A534A1M2	unreviewed	acidPPc domain-containing protein	1913989	Gammaproteobacteria bacterium	664
A0A291ABW2	unreviewed	acidPPc domain-containing protein	104087	Pseudomonas frederiksbergensis	438																A0A537NZP2	unreviewed	acidPPc domain-containing protein	1913988	Alphaproteobacteria bacterium	671
A0A291JWK6	unreviewed	acidPPc domain-containing protein	115561	Halomonas hydrothermalis	465																A0A537P3R0	unreviewed	acidPPc domain-containing protein	1913988	Alphaproteobacteria bacterium	671
A0A291P8K9	unreviewed	acidPPc domain-containing protein	475662	Halomonas beimenensis	467																A0A543DBB3	unreviewed	Membrane protein DedA with SNARE-associated domain	1690214	Pseudoxanthomonas sp. 3HH-4	668
A0A292D2Y2	unreviewed	acidPPc domain-containing protein	2018067	Pseudomonas sp. FDAARGOS_380	438																A0A554LEL5	unreviewed	acidPPc domain-containing protein	2017171	Parcubacteria group bacterium Licking1014_17	696
A0A2A2DQ39	unreviewed	acidPPc domain-containing protein	1949067	Pseudomonas sp. PICF141	438																A0A554UIL0	unreviewed	acidPPc domain-containing protein	2578109	Mycobacterium sp. KBS0706	656
A0A2A2E7W1	unreviewed	acidPPc domain-containing protein	1958773	Pseudomonas sp. PIC25	439																A0A558DAK0	unreviewed	acidPPc domain-containing protein	1543721	Sedimenticola thiotaurini	666
A0A2A2EPS6	unreviewed	acidPPc domain-containing protein	2032625	Halomonas sp. WRN001	468																A0A558DV25	unreviewed	acidPPc domain-containing protein	191960	Sedimenticola selenatireducens	659
A0A2A2I354	unreviewed	acidPPc domain-containing protein	1484056	Tamilnaduibacter salinus	485																A0A561M4M0	unreviewed	Membrane protein DedA with SNARE-associated domain	2587048	Burkholderia sp. 604	668
A0A2A2IWN8	unreviewed	acidPPc domain-containing protein	1985301	Pseudomonas sp. HAR-UPW-AIA-41	439																A0A561PE57	unreviewed	Membrane protein DedA with SNARE-associated domain	343	Xanthomonas campestris pv. translucens	671
A0A2A2PMW7	unreviewed	acidPPc domain-containing protein	321662	Pseudomonas moraviensis	438																A0A562BY86	unreviewed	Membrane protein DedA with SNARE-associated domain	935283	Luteimonas sp. J16	669
A0A2A3VGT6	unreviewed	acidPPc domain-containing protein	2032566	Xanthomonadaceae bacterium NML93-0792	670																A0A562LEW8	unreviewed	Membrane protein DedA with SNARE-associated domain	985012	Luteimonas cucumeris	662
A0A2A3XF83	unreviewed	acidPPc domain-containing protein	2024405	Halomonas sp. JB37	465																A0A562LS74	unreviewed	Membrane protein DedA with SNARE-associated domain	686800	Lysobacter ruishenii	668
A0A2A4HHW5	unreviewed	acidPPc domain-containing protein	2042704	Halomonas nigrificans	465																A0A562T357	unreviewed	acidPPc domain-containing protein	150831	Roseibium hamelinense	687
A0A2A4XJH7	unreviewed	acidPPc domain-containing protein	1914300	Oceanospirillales bacterium	483																A0A562WQ09	unreviewed	acidPPc domain-containing protein	345631	Geobacter argillaceus	706
A0A2A5CNM8	unreviewed	acidPPc domain-containing protein	1889775	Moraxellaceae bacterium	464																A0A5A9XRQ0	unreviewed	acidPPc domain-containing protein	2509454	Geobacter sp. Red88	705
A0A2A5LV83	unreviewed	acidPPc domain-containing protein	2039467	Marinobacter sp. ANT_B65	483																A0A5B0EIQ4	unreviewed	acidPPc domain-containing protein	2597352	Pseudomonas sp. ANT_J28	682
A0A2A5R8L2	unreviewed	acidPPc domain-containing protein	294	Pseudomonas fluorescens	438																A0A5B0EZ93	unreviewed	acidPPc domain-containing protein	2597352	Pseudomonas sp. ANT_J28	679
A0A2A8VZK0	unreviewed	acidPPc domain-containing protein	1404	Bacillus megaterium	436																A0A5B0F7M7	unreviewed	acidPPc domain-containing protein	2597351	Pseudomonas sp. ANT_J12	679
A0A2A9FLT8	unreviewed	acidPPc domain-containing protein	1761796	Marinobacter sp. LV10R520-4	483																A0A5B0GI86	unreviewed	Phosphatase PAP2 family protein	2603818	Paraburkholderia panacisoli	668
A0A2C5HK79	unreviewed	acidPPc domain-containing protein	412384	Priestia aryabhattai	436																A0A5B2ZB76	unreviewed	Phosphatase PAP2 family protein	2608255	Arenimonas fontis	725
A0A2C5W9M7	unreviewed	acidPPc domain-containing protein	303	Pseudomonas putida	438																A0A5B8RFA2	unreviewed	acidPPc domain-containing protein	155900	uncultured organism	715
A0A2C9EU14	unreviewed	acidPPc domain-containing protein	1124983	Pseudomonas protegens (strain DSM 19095 / LMG 27888 / CFBP 6595 / CHA0)	438																A0A5C4RPE0	unreviewed	Phosphatase PAP2 family protein	2546226	Arenimonas terrae	670
A0A2D1TSC4	unreviewed	acidPPc domain-containing protein	303	Pseudomonas putida	438																A0A5C7RT15	unreviewed	acidPPc domain-containing protein	924	Thiobacillus sp.	676
A0A2D2MBQ8	unreviewed	acidPPc domain-containing protein	2049589	Pseudomonas sp. HLS-6	438																A0A5C7S1M5	unreviewed	Phosphatase PAP2 family protein	1926873	Xanthomonadaceae bacterium	668
A0A2D5CGZ0	unreviewed	acidPPc domain-containing protein	1914538	Pseudomonadaceae bacterium	439																A0A5C7XIQ5	unreviewed	Phosphatase PAP2 family protein	72226	Lysobacter sp.	668
A0A2D5EBL5	unreviewed	acidPPc domain-containing protein	50741	Marinobacter sp.	483																A0A5D0W0P7	unreviewed	acidPPc domain-containing protein	1948890	Rhodobacterales bacterium	657
A0A2D5J619	unreviewed	acidPPc domain-containing protein	1904441	Rhodobacteraceae bacterium	433																A0A5D0WFL3	unreviewed	acidPPc domain-containing protein	2592622	Stappia sp. BW2	692
A0A2D5VRT1	unreviewed	acidPPc domain-containing protein	306	Pseudomonas sp.	438																A0A5D1A254	unreviewed	Uncharacterized protein	56458	Xanthomonas sacchari	670
A0A2D6JAT8	unreviewed	acidPPc domain-containing protein	306	Pseudomonas sp.	439																A0A5D4XSC4	unreviewed	Phosphatase PAP2 family protein	1132694	Luteimonas sp. XBU10	670
A0A2D6PKD4	unreviewed	acidPPc domain-containing protein	1486246	Halomonas sp.	465																A0A5E4PJ75	unreviewed	acidPPc domain-containing protein	254247	Aquicella siphonis	680
A0A2D6VZX5	unreviewed	acidPPc domain-containing protein	50741	Marinobacter sp.	483																A0A5E8GXY0	unreviewed	acidPPc domain-containing protein	244592	Labrenzia alexandrii (strain DSM 17067 / NCIMB 14079 / DFL-11)	679
A0A2D8A280	unreviewed	acidPPc domain-containing protein	306	Pseudomonas sp.	439																A0A5E8KN93	unreviewed	Uncharacterized protein	347	Xanthomonas oryzae	695
A0A2D8J6Q8	unreviewed	acidPPc domain-containing protein	1916082	Alteromonadaceae bacterium	499																A0A5J6MG03	unreviewed	acidPPc domain-containing protein	2602015	Hypericibacter terrae	684
A0A2D8NIV2	unreviewed	acidPPc domain-containing protein	50741	Marinobacter sp.	485																A0A5J6N274	unreviewed	acidPPc domain-containing protein	2602016	Hypericibacter adhaerens	674
A0A2D8NW72	unreviewed	acidPPc domain-containing protein	1978524	Salinicola sp.	468																A0A5K8A8K0	unreviewed	acidPPc domain-containing protein	2752305	Desulfosarcina ovata subsp. ovata	689
A0A2D8RBE2	unreviewed	acidPPc domain-containing protein	2048971	Hahellaceae bacterium	472																A0A5N0KLC7	unreviewed	Phosphatase PAP2 family protein	2771362	Stenotrophomonas cyclobalanopsidis	664
A0A2D9LAQ8	unreviewed	acidPPc domain-containing protein	50741	Marinobacter sp.	483																A0A5P2ZQ83	unreviewed	acidPPc domain-containing protein	1904441	Rhodobacteraceae bacterium	674
A0A2D9LHY1	unreviewed	acidPPc domain-containing protein	1486246	Halomonas sp.	465																A0A5P3KPG6	unreviewed	Phosphatase PAP2 family protein	69929	Xanthomonas arboricola pv. pruni	695
A0A2D9U1G1	unreviewed	acidPPc domain-containing protein	1891229	Pseudomonadales bacterium	451																A0A5P9BKI6	unreviewed	acidPPc domain-containing protein	2587864	Labrenzia sp. THAF187b	691
A0A2E0HHU2	unreviewed	acidPPc domain-containing protein	1891229	Pseudomonadales bacterium	451																A0A5P9CSI5	unreviewed	acidPPc domain-containing protein	2587861	Labrenzia sp. THAF82	678
A0A2E1K0R1	unreviewed	acidPPc domain-containing protein	2026754	Legionellales bacterium	469																A0A5R9PDP2	unreviewed	Phosphatase PAP2 family protein	215690	Thermomonas fusca	640
A0A2E2BKY5	unreviewed	acidPPc domain-containing protein	2026746	Halomonadaceae bacterium	467																A0A640W7W5	unreviewed	acidPPc domain-containing protein	2606937	Salinicola sp. L3	683
A0A2E2GJP8	unreviewed	acidPPc domain-containing protein	306	Pseudomonas sp.	439																A0A653AE33	unreviewed	acidPPc domain-containing protein	1748965	uncultured Desulfatiglans sp.	688
A0A2E2JLU1	unreviewed	acidPPc domain-containing protein	1872654	Aurantimonas sp.	656																A0A653NMS4	unreviewed	Uncharacterized protein	2653148	Luteimonas sp. 9C	672
A0A2E2QRN6	unreviewed	acidPPc domain-containing protein	1486246	Halomonas sp.	486																A0A653X6G4	unreviewed	acidPPc domain-containing protein	2653182	Bosea sp. 62	667
A0A2E3CVY6	unreviewed	acidPPc domain-containing protein	1891229	Pseudomonadales bacterium	451																A0A661J4N1	unreviewed	acidPPc domain-containing protein	2026735	Deltaproteobacteria bacterium	709
A0A2E3H4L8	unreviewed	acidPPc domain-containing protein	1914328	Pseudooceanicola sp.	451																A0A661JVP7	unreviewed	acidPPc domain-containing protein	2026735	Deltaproteobacteria bacterium	698
A0A2E3MI42	unreviewed	acidPPc domain-containing protein	2026754	Legionellales bacterium	669																A0A661SIS9	unreviewed	acidPPc domain-containing protein	2026735	Deltaproteobacteria bacterium	680
A0A2E4P053	unreviewed	acidPPc domain-containing protein	50741	Marinobacter sp.	484																A0A661SL51	unreviewed	acidPPc domain-containing protein	2026735	Deltaproteobacteria bacterium	615
A0A2E4PWT2	unreviewed	acidPPc domain-containing protein	1873876	Cobetia sp.	474																A0A6A4TXD8	unreviewed	acidPPc domain-containing protein	1904441	Rhodobacteraceae bacterium	662
A0A2E5MIS6	unreviewed	acidPPc domain-containing protein	1916082	Alteromonadaceae bacterium	480																A0A6A7SE68	unreviewed	acidPPc domain-containing protein	527639	wastewater metagenome	715
A0A2E5SCG9	unreviewed	acidPPc domain-containing protein	1914300	Oceanospirillales bacterium	493																A0A6B8HIT1	unreviewed	Phosphatase PAP2 family protein	40324	Stenotrophomonas maltophilia	664
A0A2E5SPY1	unreviewed	acidPPc domain-containing protein	50741	Marinobacter sp.	485																A0A6B8JBU3	unreviewed	Phosphatase PAP2 family protein	40324	Stenotrophomonas maltophilia	664
A0A2E6K3X2	unreviewed	acidPPc domain-containing protein	306	Pseudomonas sp.	439																A0A6C8X0V2	unreviewed	Uncharacterized protein	40324	Stenotrophomonas maltophilia	665
A0A2E6LZX3	unreviewed	acidPPc domain-containing protein	1913989	Gammaproteobacteria bacterium	389																A0A6G3VEE3	unreviewed	Phosphatase PAP2 family protein	2706018	Streptomyces sp. SID10244	664
A0A2E6W5Q3	unreviewed	acidPPc domain-containing protein	2026754	Legionellales bacterium	469																A0A6G6X074	unreviewed	acidPPc domain-containing protein	2712222	Nordella sp. HKS 07	678
A0A2E6XYJ0	unreviewed	acidPPc domain-containing protein	1870903	Stappia sp.	710																A0A6G6X087	unreviewed	acidPPc domain-containing protein	2712222	Nordella sp. HKS 07	671
A0A2E8IG76	unreviewed	acidPPc domain-containing protein	1914538	Pseudomonadaceae bacterium	439																A0A6G7YUR8	unreviewed	Phosphatase PAP2 family protein	2714936	Lysobacter sp. HDW10	664
A0A2E9DKH4	unreviewed	acidPPc domain-containing protein	1899355	Oceanospirillaceae bacterium	442																A0A6G7ZST0	unreviewed	acidPPc domain-containing protein	2714945	Thermomonas sp. HDW16	643
A0A2G0W475	unreviewed	acidPPc domain-containing protein	1718919	Pseudomonas sp. ICMP 564	438																A0A6G8NMK7	unreviewed	LssY_C domain-containing protein	2705548	Caballeronia sp. SBC1	669
A0A2G0WD40	unreviewed	acidPPc domain-containing protein	1718918	Pseudomonas sp. ICMP 561	438																A0A6G8YN10	unreviewed	Membrane protein	216778	Stenotrophomonas rhizophila	664
A0A2G0WIB2	unreviewed	acidPPc domain-containing protein	1718917	Pseudomonas sp. ICMP 460	438																A0A6I2KHH1	unreviewed	Phosphatase PAP2 family protein	644357	Xylella fastidiosa subsp. multiplex	684
A0A2G0Z0S1	unreviewed	acidPPc domain-containing protein	1718920	Pseudomonas sp. ICMP 8385	438																A0A6I6H1P4	unreviewed	Phosphatase PAP2 family protein	453783	Lysobacter soli	669
A0A2G0Z1C5	unreviewed	acidPPc domain-containing protein	33069	Pseudomonas viridiflava	438																A0A6I7Q1Y6	unreviewed	Phosphatase PAP2 family protein	2049432	Chromatiaceae bacterium	686
A0A2G1QS62	unreviewed	acidPPc domain-containing protein	1982044	Zhengella mangrovi	716																A0A6J5FV03	unreviewed	Uncharacterized protein	1200993	Paraburkholderia fynbosensis	667
A0A2G1UKI4	unreviewed	acidPPc domain-containing protein	2666256	Marinobacter profundi	484																A0A6J5K8H4	unreviewed	LssY_C domain-containing protein	252970	Paraburkholderia phenoliruptrix	668
A0A2G1VD08	unreviewed	acidPPc domain-containing protein	432303	Marinobacter guineae	486																A0A6L9KQU4	unreviewed	acidPPc domain-containing protein	50421	Rhodoferax sp.	662
A0A2G2BR88	unreviewed	acidPPc domain-containing protein	1486246	Halomonas sp.	465																A0A6M2VQV3	unreviewed	Phosphatase PAP2 family protein	487838	Xanthomonas citri pv. punicae	695
A0A2G2NHX1	unreviewed	acidPPc domain-containing protein	50741	Marinobacter sp.	485																A0A6N0HUY4	unreviewed	acidPPc domain-containing protein	2738883	Candidatus Reidiella endopervernicosa	661
A0A2G4E1B1	unreviewed	acidPPc domain-containing protein	1230465	Pseudomonas sp. NZIPFR-PS5	438																A0A6N3WVH4	unreviewed	Membrane protein	339	Xanthomonas campestris	693
A0A2G5FF15	unreviewed	acidPPc domain-containing protein	1691904	Pseudomonas sediminis	438																A0A6N4DR10	unreviewed	acidPPc domain-containing protein	2548426	Candidatus Sedimenticola endophacoides	671
A0A2G5LTB2	unreviewed	acidPPc domain-containing protein	1712677	Pseudomonas sp. 2822-15	438																A0A6N6QTL5	unreviewed	acidPPc domain-containing protein	2650568	Ochrobactrum sp. Kaboul	673
A0A2G5N5M1	unreviewed	acidPPc domain-containing protein	1712678	Pseudomonas sp. 2822-17	438																A0A6N6TBP9	unreviewed	acidPPc domain-containing protein	2651161	Candidatus Contendobacter sp.	663
A0A2G6D4E6	unreviewed	acidPPc domain-containing protein	1977087	Proteobacteria bacterium	508																A0A6N7K149	unreviewed	Phosphatase PAP2 family protein	2040281	Stenotrophomonas sp. MYb238	667
A0A2G6L071	unreviewed	acidPPc domain-containing protein	1913989	Gammaproteobacteria bacterium	453																A0A6N7NN50	unreviewed	Phosphatase PAP2 family protein	2662209	Stenotrophomonas sp. MY15	665
A0A2G6L890	unreviewed	acidPPc domain-containing protein	1913989	Gammaproteobacteria bacterium	512																A0A6N7Q515	unreviewed	Phosphatase PAP2 family protein	2650745	Xanthomonas sontii	670
A0A2G8N0E8	unreviewed	acidPPc domain-containing protein	1751969	Pseudomonas sp. 382	438																A0A6N7ZVN8	unreviewed	acidPPc domain-containing protein	2529384	Roseibium sp. RKSG952	684
A0A2G9L9T3	unreviewed	acidPPc domain-containing protein	103796	Pseudomonas syringae pv. actinidiae	438																A0A6N8B2B3	unreviewed	Phosphatase PAP2 family protein	69392	Stenotrophomonas sp.	667
A0A2H2YX62	unreviewed	acidPPc domain-containing protein	1844100	Pseudomonas sp. 31 E 6	438																A0A6P1EGL8	unreviewed	Phosphatase PAP2 family protein	2691571	Stenotrophomonas sp. 364	665
A0A2H4VVJ7	unreviewed	acidPPc domain-containing protein	1206777	Pseudomonas sp. Lz4W	438																A0A6P1SCA6	unreviewed	Uncharacterized protein	29447	Xanthomonas albilineans	671
A0A2H6B5S5	unreviewed	acidPPc domain-containing protein	2035436	bacterium HR41	565																A0A6P2PYD6	unreviewed	acidPPc domain-containing protein	488729	Burkholderia metallica	681
A0A2H6FEE7	unreviewed	acidPPc domain-containing protein	2005715	bacterium BMS3Abin07	461																A0A6P2UKB8	unreviewed	DedA family protein	482957	Burkholderia lata (strain ATCC 17760 / DSM 23089 / LMG 22485 / NCIMB 9086 / R18194 / 383)	672
A0A2H6FJ01	unreviewed	acidPPc domain-containing protein	2005716	bacterium BMS3Abin08	464																A0A6P2Z880	unreviewed	DedA family protein	488447	Burkholderia contaminans	672
A0A2H6H0A6	unreviewed	acidPPc domain-containing protein	2005741	archaeon BMS3Abin17	433																A0A6S4RVF4	unreviewed	Membrane protein	40324	Stenotrophomonas maltophilia	665
A0A2H9TB25	unreviewed	acidPPc domain-containing protein	1711999	invertebrate metagenome	417																A0A6S7ART2	unreviewed	acidPPc domain-containing protein	1544867	Paraburkholderia ultramafica	668
A0A2I0C954	unreviewed	acidPPc domain-containing protein	1247546	Pseudomonas hunanensis	438																A0A6V7C4I1	unreviewed	Uncharacterized protein	2754056	Xanthomonas hortorum pv. gardneri	695
A0A2I0CMJ8	unreviewed	acidPPc domain-containing protein	1905276	Pseudomonas pharmacofabricae	438																A0A6V7C5F9	unreviewed	Uncharacterized protein	453602	Xanthomonas hortorum pv. pelargonii	702
A0A2J6J9Q2	unreviewed	acidPPc domain-containing protein	892	Desulfuromonas sp.	507																A0A6V7CFR0	unreviewed	Uncharacterized protein	487904	Xanthomonas hortorum pv. carotae	702
A0A2J7TSF2	unreviewed	acidPPc domain-containing protein	380021	Pseudomonas protegens	438																A0A6V7FBL8	unreviewed	DedA protein	707209	Xanthomonas hortorum pv. vitians	702
A0A2J7Y8R4	unreviewed	acidPPc domain-containing protein	303	Pseudomonas putida	438																A0A7C0VXD4	unreviewed	acidPPc domain-containing protein	2026887	Nitrospirae bacterium	702
A0A2K4FGK1	unreviewed	acidPPc domain-containing protein	2075549	Pseudomonas sp. MPBD7-1	438																A0A7C0ZWJ0	unreviewed	acidPPc domain-containing protein	1913989	Gammaproteobacteria bacterium	690
A0A2K4G7B5	unreviewed	acidPPc domain-containing protein	2075555	Pseudomonas sp. FW300-N1A1	438																A0A7C1U2K3	unreviewed	acidPPc domain-containing protein	1913989	Gammaproteobacteria bacterium	685
A0A2K4IKD3	unreviewed	acidPPc domain-containing protein	2075548	Pseudomonas sp. MPR-ANC1	438																A0A7C1UJP6	unreviewed	acidPPc domain-containing protein	1940285	Sedimenticola sp.	658
A0A2K4J415	unreviewed	acidPPc domain-containing protein	2075552	Pseudomonas sp. FW507-12TSA	438																A0A7C1UUG1	unreviewed	acidPPc domain-containing protein	1913989	Gammaproteobacteria bacterium	682
A0A2K4L2L0	unreviewed	acidPPc domain-containing protein	2075551	Pseudomonas sp. DP16D-R1	438																A0A7C1XZD5	unreviewed	acidPPc domain-containing protein	2026796	Thiotrichales bacterium	730
A0A2K4LTJ1	unreviewed	acidPPc domain-containing protein	2075558	Pseudomonas sp. FW305-E2	438																A0A7C1YEA2	unreviewed	acidPPc domain-containing protein	2026786	Rhodospirillales bacterium	612
A0A2K4VNM2	unreviewed	acidPPc domain-containing protein	663959	Pseudomonas syringae pv. avii	438																A0A7C4U5E2	unreviewed	acidPPc domain-containing protein	1869227	bacterium	703
A0A2K4WKB5	unreviewed	Phosphoesterase	251701	Pseudomonas syringae group genomosp. 3	438																A0A7C5LWW9	unreviewed	acidPPc domain-containing protein	1872442	Aliiroseovarius sp.	698
A0A2K4WPP4	unreviewed	Phosphoesterase	317	Pseudomonas syringae	438																A0A7C5NMR2	unreviewed	acidPPc domain-containing protein	1913989	Gammaproteobacteria bacterium	684
A0A2K9CHH3	unreviewed	acidPPc domain-containing protein	2054914	Pseudomonas sp. 02C 26	438																A0A7C5PN57	unreviewed	acidPPc domain-containing protein	1909294	Hyphomicrobiales bacterium	673
A0A2K9CZM0	unreviewed	acidPPc domain-containing protein	2054919	Pseudomonas sp. S09G 359	438																A0A7C5XQG7	unreviewed	acidPPc domain-containing protein	2026725	Chromatiales bacterium	698
A0A2K9LQX8	unreviewed	acidPPc domain-containing protein	1917421	Ketobacter alkanivorans	451																A0A7C6RVH0	unreviewed	acidPPc domain-containing protein	1926873	Xanthomonadaceae bacterium	663
A0A2K9M8P1	unreviewed	acidPPc domain-containing protein	294	Pseudomonas fluorescens	438																A0A7C7B3A4	unreviewed	Phosphatase PAP2 family protein	2164062	Xanthomonas vasicola pv. zeae	690
A0A2L0LSG9	unreviewed	acidPPc domain-containing protein	1636610	Pseudomonas sp. PONIH3	438																A0A7C9LH20	unreviewed	Phosphatase PAP2 family protein	2682097	Lysobacter gilvus	657
A0A2L0S2S8	unreviewed	acidPPc domain-containing protein	76758	Pseudomonas orientalis	438																A0A7D0GV89	unreviewed	Phosphatase PAP2 family protein	40324	Stenotrophomonas maltophilia	665
A0A2L0T4B5	unreviewed	acidPPc domain-containing protein	2069256	Pseudomonas sp. XWY-1	438																A0A7D0ISN2	unreviewed	Phosphatase PAP2 family protein	40324	Stenotrophomonas maltophilia	664
A0A2L1HG20	unreviewed	acidPPc domain-containing protein	2083051	Pseudomonas sp. SWI6	438																A0A7D5MZR5	unreviewed	acidPPc domain-containing protein	2026727	Coxiellaceae bacterium	678
A0A2L1IFW7	unreviewed	acidPPc domain-containing protein	2083052	Pseudomonas sp. SWI36	438																A0A7G2TUX5	unreviewed	acidPPc domain-containing protein	2024862	Yangia sp.	701
A0A2L1JIK0	unreviewed	acidPPc domain-containing protein	191390	Pseudomonas palleroniana	438																A0A7G3EI33	unreviewed	Uncharacterized protein	1895856	Stenotrophomonas sp. 69-14	667
A0A2L1W9I5	unreviewed	Bifunctional DedA family/phosphatase PAP2 family protein	47880	Pseudomonas fulva	438																A0A7G4A110	unreviewed	LssY_C domain-containing protein	2746060	Legionella sp. PC1000	677
A0A2M7VET7	unreviewed	acidPPc domain-containing protein	1974470	Candidatus Komeilibacteria bacterium CG_4_10_14_0_2_um_filter_37_10	432																A0A7G4RP96	unreviewed	VTT domain-containing protein	644356	Xylella fastidiosa subsp. fastidiosa	684
A0A2M8SG78	unreviewed	acidPPc domain-containing protein	2054929	Pseudomonas sp. WCS365	438																A0A7G6RQJ9	unreviewed	acidPPc domain-containing protein	293958	Rhizobium lusitanum	683
A0A2M8UVQ0	unreviewed	acidPPc domain-containing protein	306	Pseudomonas sp.	438																A0A7G6RR03	unreviewed	acidPPc domain-containing protein	293958	Rhizobium lusitanum	674
A0A2M9GFL0	unreviewed	acidPPc domain-containing protein	2054917	Pseudomonas sp. S10E 269	438																A0A7G6SU34	unreviewed	acidPPc domain-containing protein	28104	Mesorhizobium huakuii	708
A0A2M9TDL0	unreviewed	acidPPc domain-containing protein	2056666	Halomonas sp. 141	465																A0A7G6UIF4	unreviewed	VTT domain-containing protein	128785	Pseudoxanthomonas mexicana	668
A0A2M9VJK2	unreviewed	acidPPc domain-containing protein	1163398	Pseudomonas donghuensis	438																A0A7G7SG60	unreviewed	Phosphatase PAP2 family protein	2724122	Xanthomonas sp. SS	671
A0A2N0DT79	unreviewed	acidPPc domain-containing protein	674054	Pseudomonas baetica	438																A0A7G7STF8	unreviewed	Phosphatase PAP2 family protein	2724121	Xanthomonas sp. GW	671
A0A2N0GCN3	unreviewed	acidPPc domain-containing protein	1761788	Halomonas sp. es.049	479																A0A7G9QQT8	unreviewed	Bifunctional DedA family/phosphatase PAP2 family protein	215691	Thermomonas brevis	640
A0A2N1ARY5	unreviewed	acidPPc domain-containing protein	2058321	Halomonas sp. MES3-P3E	465																A0A7G9SRN8	unreviewed	Bifunctional DedA family/phosphatase PAP2 family protein	1463158	Thermomonas carbonis	643
A0A2N1CZX6	unreviewed	acidPPc domain-containing protein	2058311	Pseudomonas sp. Choline-3u-10	439																A0A7G9TCZ6	unreviewed	VTT domain-containing protein	128785	Pseudoxanthomonas mexicana	668
A0A2N1E9K2	unreviewed	acidPPc domain-containing protein	294	Pseudomonas fluorescens	438																A0A7H0FZQ5	unreviewed	VTT domain-containing protein	2763317	Lysobacter solisilvae	661
A0A2N1GS49	unreviewed	acidPPc domain-containing protein	2058307	Pseudomonas sp. Choline-02u-1	438																A0A7H1ANW3	unreviewed	VTT domain-containing protein	2770322	Stenotrophomonas sp. 169	663
A0A2N1IKD0	unreviewed	Phosphoesterase	76759	Pseudomonas monteilii	438																A0A7H1RKF7	unreviewed	Phosphatase PAP2 family protein	2771436	Thermomonas sp. XSG	640
A0A2N1WQ88	unreviewed	acidPPc domain-containing protein	2013805	Gammaproteobacteria bacterium HGW-Gammaproteobacteria-9	439																A0A7H8NQ17	unreviewed	VTT domain-containing protein	2742129	Stenotrophomonas sp. NA06056	665
A0A2N1Z292	unreviewed	acidPPc domain-containing protein	2013795	Gammaproteobacteria bacterium HGW-Gammaproteobacteria-13	438																A0A7H8WHE5	unreviewed	VTT domain-containing protein	359385	Xanthomonas campestris pv. raphani	693
A0A2N3H9X6	unreviewed	acidPPc domain-containing protein	2058659	Pseudomonas sp. YY-1	438																A0A7I8CPA1	unreviewed	Membrane protein	2735434	Paraburkholderia sp. PGU19	669
A0A2N3LNK3	unreviewed	acidPPc domain-containing protein	1707093	Bacillus camelliae	430																A0A7J6ZNF4	unreviewed	acidPPc domain-containing protein	2069292	Abscondita terminalis	560
A0A2N3P9P7	unreviewed	acidPPc domain-containing protein	2054916	Pseudomonas sp. S06B 330	438																A0A7K4E7M5	unreviewed	acidPPc domain-containing protein	2670410	Halobacteria archaeon	672
A0A2N5BUU2	unreviewed	acidPPc domain-containing protein	2060417	Pseudomonas sp. FFUP_PS_41	438																A0A7L8CUW8	unreviewed	Bifunctional DedA family/phosphatase PAP2 family protein	2762611	Lysobacter sp. CW239	663
A0A2N5F830	unreviewed	acidPPc domain-containing protein	2065822	Pseudomonas sp. QC2	438																A0A7L8LIA6	unreviewed	VTT domain-containing protein	339	Xanthomonas campestris	693
A0A2N6EFP3	unreviewed	acidPPc domain-containing protein	892	Desulfuromonas sp.	526																A0A7L8TZ83	unreviewed	VTT domain-containing protein	2775920	Stenotrophomonas sp. CW117	667
A0A2N7RI81	unreviewed	acidPPc domain-containing protein	396378	Pseudomonas sp. AD21	438																A0A7R6Y0U3	unreviewed	Membrane protein	2744519	Mesorhizobium sp. 131-2-5	691
A0A2N7TKE0	unreviewed	acidPPc domain-containing protein	1387883	Halomonas heilongjiangensis	467																A0A7R7JDX7	unreviewed	Membrane protein	2795687	Thiohalobacter sp. COW1	668
A0A2N7U938	unreviewed	acidPPc domain-containing protein	2033802	Halomonas endophytica	467																A0A7S4GWM3	unreviewed	VTT domain-containing protein	2259622	Xanthomonas euroxanthea	695
A0A2N7UFI7	unreviewed	acidPPc domain-containing protein	1684789	Halomonas urumqiensis	466																A0A7S6UGV0	unreviewed	VTT domain-containing protein	2781022	Lysobacter sp. H21R20	663
A0A2N7XI52	unreviewed	acidPPc domain-containing protein	2070561	Pseudomonas sp. FW305-122	438																A0A7S6URR6	unreviewed	VTT domain-containing protein	2781024	Lysobacter sp. H23M47	663
A0A2N7Y4X1	unreviewed	acidPPc domain-containing protein	2070571	Pseudomonas sp. GP01-A4	438																A0A7S6YXR8	unreviewed	VTT domain-containing protein	2776703	Xanthomonas sp. gxlp16	695
A0A2N7YVN4	unreviewed	acidPPc domain-containing protein	2070577	Pseudomonas sp. GW704-F2	438																A0A7T4TBU4	unreviewed	LssY C-terminal domain-containing protein	311231	Paraburkholderia ginsengisoli	670
A0A2N7Z4B6	unreviewed	acidPPc domain-containing protein	2070584	Pseudomonas sp. GW456-11-11-14-LB4	438																A0A7T7X8P1	unreviewed	acidPPc domain-containing protein	147212	Pseudomonas sp. SW-3	686
A0A2N8AWI2	unreviewed	acidPPc domain-containing protein	2070631	Pseudomonas sp. FW306-2-2C-D06C	438																A0A7T7XAP6	unreviewed	VTT domain-containing protein	2799325	Luteimonas sp. MC1572	675
A0A2N8BAK2	unreviewed	acidPPc domain-containing protein	2070636	Pseudomonas sp. FW305-25	438																A0A7T8MMS2	unreviewed	VTT domain-containing protein	69	Lysobacter enzymogenes	669
A0A2N8C2Z2	unreviewed	acidPPc domain-containing protein	2070663	Pseudomonas sp. FW306-2-11AA	438																A0A7T8PXD2	unreviewed	VTT domain-containing protein	40324	Stenotrophomonas maltophilia	664
A0A2N8D1V9	unreviewed	acidPPc domain-containing protein	2070668	Pseudomonas sp. FW104-R4	438																A0A7T8S1Q2	unreviewed	VTT domain-containing protein	69	Lysobacter enzymogenes	669
A0A2N8E0G9	unreviewed	acidPPc domain-containing protein	2070616	Pseudomonas sp. FW215-R4	438																A0A7T9GV31	unreviewed	acidPPc domain-containing protein	2053538	Candidatus Competibacteraceae bacterium	663
A0A2N8EVM2	unreviewed	acidPPc domain-containing protein	2070670	Pseudomonas sp. FW305-131	438																A0A7T9GXD7	unreviewed	acidPPc domain-containing protein	2053538	Candidatus Competibacteraceae bacterium	622
A0A2N8G2V8	unreviewed	acidPPc domain-containing protein	2070644	Pseudomonas sp. FW305-130	438																A0A7U1KCS1	unreviewed	VTT domain-containing protein	57975	Burkholderia thailandensis	677
A0A2N8H954	unreviewed	acidPPc domain-containing protein	2070673	Pseudomonas sp. FW305-BF6	438																A0A7U2PWC9	unreviewed	acidPPc domain-containing protein	1402135	Sulfitobacter pseudonitzschiae	672
A0A2N8RDE9	unreviewed	acidPPc domain-containing protein	316	Pseudomonas stutzeri	439																A0A7U4RQN2	unreviewed	acidPPc domain-containing protein	206403	Sulfurovum lithotrophicum	682
A0A2N8S4B4	unreviewed	acidPPc domain-containing protein	316	Pseudomonas stutzeri	439																A0A7U5WID6	unreviewed	Uncharacterized protein	2072408	Stenotrophomonas sp. YAU14A_MKIMI4_1	664
A0A2N8SG76	unreviewed	acidPPc domain-containing protein	1211807	Pseudomonas kunmingensis	439																A0A7U7G9V4	unreviewed	acidPPc domain-containing protein	1400861	Candidatus Contendobacter odensis Run_B_J11	664
A0A2N8STL7	unreviewed	acidPPc domain-containing protein	316	Pseudomonas stutzeri	439																A0A7V0IXD5	unreviewed	acidPPc domain-containing protein	2026887	Nitrospirae bacterium	707
A0A2N8SUP2	unreviewed	acidPPc domain-containing protein	316	Pseudomonas stutzeri	439																A0A7V0KQ71	unreviewed	acidPPc domain-containing protein	2026725	Chromatiales bacterium	656
A0A2P4FWT1	unreviewed	acidPPc domain-containing protein	321	Pseudomonas syringae pv. syringae	438																A0A7V0QKK2	unreviewed	acidPPc domain-containing protein	2026735	Deltaproteobacteria bacterium	698
A0A2P6WDU2	unreviewed	acidPPc domain-containing protein	1978231	Acidobacteria bacterium	456																A0A7V1AK70	unreviewed	acidPPc domain-containing protein	2026887	Nitrospirae bacterium	706
A0A2P7PDP4	unreviewed	acidPPc domain-containing protein	2054178	Halomonas sp. ND22Bw	467																A0A7V1BVC5	unreviewed	acidPPc domain-containing protein	2026887	Nitrospirae bacterium	702
A0A2P8EQS4	unreviewed	acidPPc domain-containing protein	267374	Marinobacterium halophilum	445																A0A7V1L3A7	unreviewed	acidPPc domain-containing protein	2030810	Candidatus Kaiserbacteria bacterium	702
A0A2P8LA41	unreviewed	acidPPc domain-containing protein	1390498	Pseudomonas sp. R9.37	438																A0A7V5KWI8	unreviewed	acidPPc domain-containing protein	2053307	Desulfobulbaceae bacterium	712
A0A2R3HLC6	unreviewed	acidPPc domain-containing protein	1827300	Pseudomonas sp. MYb193	438																A0A7V7SZ70	unreviewed	acidPPc domain-containing protein	1977087	Proteobacteria bacterium	678
A0A2R3IRU7	unreviewed	acidPPc domain-containing protein	287	Pseudomonas aeruginosa	437																A0A7V8CDF7	unreviewed	Phosphatase PAP2 family protein	216778	Stenotrophomonas rhizophila	667
A0A2R3QQT0	unreviewed	acidPPc domain-containing protein	300	Pseudomonas mendocina	438																A0A7V8K829	unreviewed	Uncharacterized protein	83619	Pseudoxanthomonas broegbernensis	668
A0A2R7NA43	unreviewed	acidPPc domain-containing protein	2056857	Pseudomonas sp. HMWF021	438																A0A7W3FLG3	unreviewed	VTT domain-containing protein	1685415	Stenotrophomonas tumulicola	664
A0A2R7SAZ4	unreviewed	acidPPc domain-containing protein	2056847	Pseudomonas sp. HMWF010	438																A0A7W3U0W9	unreviewed	VTT domain-containing protein	2759900	Lysobacter penaei	677
A0A2R7SC73	unreviewed	acidPPc domain-containing protein	2056842	Pseudomonas sp. HMWF005	438																A0A7W3V1N3	unreviewed	VTT domain-containing protein	2760085	Stenotrophomonas sp. W1S232	671
A0A2R7UEV9	unreviewed	acidPPc domain-containing protein	70775	Pseudomonas plecoglossicida	438																A0A7W3Y700	unreviewed	Bifunctional DedA family/phosphatase PAP2 family protein	2025720	Lysobacter spongiae	671
A0A2R8CK26	unreviewed	acidPPc domain-containing protein	2100822	Kushneria phyllosphaerae	472																A0A7W4R976	unreviewed	Membrane protein DedA with SNARE-associated domain/membrane-associated phospholipid phosphatase	339	Xanthomonas campestris	695
A0A2S0UA54	unreviewed	acidPPc domain-containing protein	1532905	Paenibacillus sp. CAA11	328																A0A7W4T0Q3	unreviewed	acidPPc domain-containing protein	198618	Pseudomonas umsongensis	679
A0A2S3TDP9	unreviewed	acidPPc domain-containing protein	46257	Pseudomonas avellanae	438																A0A7W5NVM8	unreviewed	Membrane protein DedA with SNARE-associated domain/membrane-associated phospholipid phosphatase	2587011	Pseudoxanthomonas sp. OG2	676
A0A2S3VCL8	unreviewed	acidPPc domain-containing protein	317	Pseudomonas syringae	438																A0A7W5ZCE4	unreviewed	Membrane protein DedA with SNARE-associated domain/membrane-associated phospholipid phosphatase	56448	Xanthomonas arboricola	701
A0A2S3VKW2	unreviewed	acidPPc domain-containing protein	1943631	Pseudomonas laurylsulfativorans	438																A0A7W6PEG1	unreviewed	Membrane protein DedA with SNARE-associated domain	343	Xanthomonas campestris pv. translucens	671
A0A2S3W6E3	unreviewed	acidPPc domain-containing protein	303	Pseudomonas putida	438																A0A7W6PI52	unreviewed	Membrane protein DedA with SNARE-associated domain/membrane-associated phospholipid phosphatase	339	Xanthomonas campestris	696
A0A2S3WVJ0	unreviewed	acidPPc domain-containing protein	303	Pseudomonas putida	438																A0A7W6ZC57	unreviewed	Membrane protein DedA with SNARE-associated domain/membrane-associated phospholipid phosphatase	134537	Paraburkholderia fungorum	676
A0A2S3X1A0	unreviewed	acidPPc domain-containing protein	303	Pseudomonas putida	438																A0A7W7BJU9	unreviewed	Membrane protein DedA with SNARE-associated domain/membrane-associated phospholipid phosphatase	2663865	Xanthomonas sp. F14	695
A0A2S4AMH8	unreviewed	acidPPc domain-containing protein	316	Pseudomonas stutzeri	439																A0A7W7KWW9	unreviewed	Membrane protein DedA with SNARE-associated domain/membrane-associated phospholipid phosphatase	456327	Xanthomonas euvesicatoria	695
A0A2S4I000	unreviewed	acidPPc domain-containing protein	321	Pseudomonas syringae pv. syringae	438																A0A7W7X337	unreviewed	Membrane protein DedA with SNARE-associated domain	216778	Stenotrophomonas rhizophila	662
A0A2S4IIH5	unreviewed	acidPPc domain-containing protein	129138	Pseudomonas amygdali pv. morsprunorum	438																A0A7W8DFL8	unreviewed	Membrane protein DedA with SNARE-associated domain/membrane-associated phospholipid phosphatase	1341696	Rehaibacterium terrae	670
A0A2S4IX64	unreviewed	acidPPc domain-containing protein	129138	Pseudomonas amygdali pv. morsprunorum	438																A0A7W8FZU0	unreviewed	acidPPc domain-containing protein	659595	Chiayiivirga flava	670
A0A2S4J726	unreviewed	acidPPc domain-containing protein	321	Pseudomonas syringae pv. syringae	438																A0A7W8LCM2	unreviewed	acidPPc domain-containing protein	2782701	Paraburkholderia youngii	667
A0A2S5Z6I4	unreviewed	acidPPc domain-containing protein	2055143	Marinobacter maroccanus	483																A0A7W8PK88	unreviewed	Membrane protein DedA with SNARE-associated domain/membrane-associated phospholipid phosphatase	2723095	Paraburkholderia sp. HC6.4b	667
A0A2S6FDI1	unreviewed	acidPPc domain-containing protein	2011015	Pseudomonas laurylsulfatiphila	438																A0A7W8RSG1	unreviewed	Membrane protein DedA with SNARE-associated domain/membrane-associated phospholipid phosphatase	2723094	Paraburkholderia sp. Cpub6	667
A0A2S6G7X2	unreviewed	acidPPc domain-containing protein	930118	Marinobacter persicus	484																A0A7W8S7M2	unreviewed	Membrane protein DedA with SNARE-associated domain/membrane-associated phospholipid phosphatase	2723093	Paraburkholderia sp. CI2	667
A0A2S6JA98	unreviewed	acidPPc domain-containing protein	317	Pseudomonas syringae	438																A0A7W8SR79	unreviewed	Membrane protein DedA with SNARE-associated domain/membrane-associated phospholipid phosphatase	2723099	Paraburkholderia sp. WSM4180	667
A0A2S7FLC9	unreviewed	acidPPc domain-containing protein	301	Pseudomonas oleovorans	438																A0A7W8VAV7	unreviewed	Membrane protein DedA with SNARE-associated domain/membrane-associated phospholipid phosphatase	2654982	Paraburkholderia atlantica	667
A0A2S8HK10	unreviewed	acidPPc domain-containing protein	104087	Pseudomonas frederiksbergensis	438																A0A7W8WQD5	unreviewed	Membrane protein DedA with SNARE-associated domain/membrane-associated phospholipid phosphatase	2723097	Paraburkholderia sp. MM5384-R2	667
A0A2S8PKW7	unreviewed	acidPPc domain-containing protein	1631599	Paenibacillus sp. AR247	439																A0A7W9JMX0	unreviewed	Membrane protein DedA with SNARE-associated domain/membrane-associated phospholipid phosphatase	56448	Xanthomonas arboricola	696
A0A2S8YB23	unreviewed	acidPPc domain-containing protein	1848717	Pseudomonas sp. MYb115	438																A0A7W9N6R1	unreviewed	Membrane protein DedA with SNARE-associated domain	2663863	Xanthomonas sp. 3498	670
A0A2S8YUE5	unreviewed	acidPPc domain-containing protein	1827299	Pseudomonas sp. MYb187	438																A0A7W9NAV3	unreviewed	Membrane protein DedA with SNARE-associated domain	2663864	Xanthomonas sp. F1	670
A0A2S9AV23	unreviewed	acidPPc domain-containing protein	1848738	Pseudomonas sp. MYb60	438																A0A7W9V4B3	unreviewed	Membrane protein DedA with SNARE-associated domain	56448	Xanthomonas arboricola	670
A0A2S9B8Y4	unreviewed	acidPPc domain-containing protein	1848735	Pseudomonas sp. MYb3	438																A0A7X0FJ73	unreviewed	Membrane protein DedA with SNARE-associated domain	56458	Xanthomonas sacchari	670
A0A2S9DW34	unreviewed	acidPPc domain-containing protein	651740	Pseudomonas cedrina	438																A0A7X0QQX8	unreviewed	VTT domain-containing protein	2761107	Luteimonas sp. MC1825	671
A0A2S9ECK2	unreviewed	acidPPc domain-containing protein	200451	Pseudomonas poae	438																A0A7X3LT70	unreviewed	acidPPc domain-containing protein	2692190	Stappia sp. GBMRC 2046	667
A0A2T0NV73	unreviewed	acidPPc domain-containing protein	1566246	Pseudomonas sp. NFACC11-2	438																A0A7X5FFK4	unreviewed	acidPPc domain-containing protein	2762014	Candidatus Parcubacteria bacterium	707
A0A2T0V1E6	unreviewed	acidPPc domain-containing protein	1176243	Halomonas songnenensis	465																A0A7X5JAJ8	unreviewed	acidPPc domain-containing protein	2750085	Pannonibacter sp. XCT-53	673
A0A2T0VNK0	unreviewed	acidPPc domain-containing protein	229007	Halomonas ventosae	467																A0A7X5JLQ4	unreviewed	acidPPc domain-containing protein	2044595	Candidatus Gracilibacteria bacterium	706
A0A2T0YVK9	unreviewed	acidPPc domain-containing protein	1566221	Pseudomonas sp. NFACC50-1	438																A0A7X8PIQ4	unreviewed	acidPPc domain-containing protein	2726737	Rhizobium sp. P28RR-XV	676
A0A2T0Z0F6	unreviewed	acidPPc domain-containing protein	1566224	Pseudomonas sp. NFPP22	438																A0A7X9UTS8	unreviewed	Phosphatase PAP2 family protein	346	Xanthomonas citri	695
A0A2T1KB23	unreviewed	acidPPc domain-containing protein	1323740	Marinobacter halophilus	483																A0A7X9V0T6	unreviewed	Phosphatase PAP2 family protein	453602	Xanthomonas hortorum pv. pelargonii	695
A0A2T1KK74	unreviewed	acidPPc domain-containing protein	2109942	Marinobacter fuscus	483																A0A7X9ZX82	unreviewed	acidPPc domain-containing protein	2728839	Paraburkholderia sp. G-4-1-8	667
A0A2T1KY62	unreviewed	acidPPc domain-containing protein	1389223	Marinobacter shengliensis	485																A0A7Y0DI46	unreviewed	acidPPc domain-containing protein	2021635	Glaciimonas sp.	667
A0A2T3CMF2	unreviewed	acidPPc domain-containing protein	2109731	Pseudomonas sp. BBP2017	438																A0A7Y5D876	unreviewed	Phosphatase PAP2 family protein	72226	Lysobacter sp.	662
A0A2T4FVJ8	unreviewed	acidPPc domain-containing protein	2137766	Pseudomonas sp. S1E44	438																A0A7Y6JVT9	unreviewed	Phosphatase PAP2 family protein	2782701	Paraburkholderia youngii	667
A0A2T4ULU2	unreviewed	acidPPc domain-containing protein	2133960	Conexibacter sp. Seoho-28	514																A0A7Y7DP39	unreviewed	acidPPc domain-containing protein	1904441	Rhodobacteraceae bacterium	701
A0A2T5B8Y0	unreviewed	acidPPc domain-containing protein	28320	Mycoplana dimorpha	671																A0A7Y8KSV3	unreviewed	Phosphatase PAP2 family protein	2729141	Stenotrophomonas sp. SAM-B	667
A0A2T5H7B2	unreviewed	acidPPc domain-containing protein	2135754	Pseudomonas sp. GV071	438																A0A7Y8TBL7	unreviewed	VTT domain-containing protein	340	Xanthomonas campestris pv. campestris	693
A0A2T5KX94	unreviewed	acidPPc domain-containing protein	2135756	Pseudomonas sp. GV085	438																A0A7Y9MRR0	unreviewed	Membrane protein DedA with SNARE-associated domain	2723067	Xanthomonas sp. JAI131	671
A0A2T5P8T3	unreviewed	acidPPc domain-containing protein	2161748	Pseudomonas mangrovi	438																A0A7Y9T022	unreviewed	Membrane protein DedA with SNARE-associated domain	2723077	Stenotrophomonas sp. JAI102	667
A0A2T5PI88	unreviewed	acidPPc domain-containing protein	404407	Pseudomonas indoloxydans	438																A0A7Y9WV48	unreviewed	Membrane protein DedA with SNARE-associated domain/membrane-associated phospholipid phosphatase	420952	Paraburkholderia bryophila	668
A0A2T5S5K4	unreviewed	acidPPc domain-containing protein	2135750	Pseudomonas sp. GV041	438																A0A7Y9YWJ2	unreviewed	Membrane protein DedA with SNARE-associated domain/membrane-associated phospholipid phosphatase	339	Xanthomonas campestris	701
A0A2T5V7P6	unreviewed	acidPPc domain-containing protein	665038	Breoghania corrubedonensis	674																A0A7Z0AY84	unreviewed	Membrane protein DedA with SNARE-associated domain/membrane-associated phospholipid phosphatase	420952	Paraburkholderia bryophila	668
A0A2T5VJG5	unreviewed	acidPPc domain-containing protein	2135758	Pseudomonas sp. GV091	438																A0A7Z0IX12	unreviewed	acidPPc domain-containing protein	384	Rhizobium leguminosarum	676
A0A2T5Z707	unreviewed	acidPPc domain-containing protein	2135749	Pseudomonas sp. GV021	438																A0A7Z0NXE3	unreviewed	Phosphatase PAP2 family protein	2723885	Stenotrophomonas sp. SbOxS2	665
A0A2T6EC91	unreviewed	acidPPc domain-containing protein	1897632	Saccharospirillum sp. MSK14-1	450																A0A7Z0TV04	unreviewed	acidPPc domain-containing protein	2752306	Luteimonas sp. SJ-16	670
A0A2T6GCN4	unreviewed	acidPPc domain-containing protein	380021	Pseudomonas protegens	438																A0A7Z0VPR9	unreviewed	acidPPc domain-containing protein	1655433	Candidatus Thiodiazotropha endolucinida	661
A0A2T6K499	unreviewed	acidPPc domain-containing protein	2135694	Paenisporosarcina sp. OV554	418																A0A7Z0ZHG9	unreviewed	acidPPc domain-containing protein	1938441	Burkholderia sp. Bk	667
A0A2T6LDK3	unreviewed	acidPPc domain-containing protein	2135759	Pseudomonas sp. GV105	438																A0A7Z1LIJ2	unreviewed	Uncharacterized protein	40324	Stenotrophomonas maltophilia	665
A0A2U0VWX7	unreviewed	acidPPc domain-containing protein	2135593	Pseudomonas sp. OV508	438																A0A7Z1SKT0	unreviewed	Uncharacterized protein	2754057	Xanthomonas hortorum pv. cynarae	695
A0A2U1BJL2	unreviewed	acidPPc domain-containing protein	132476	Pseudomonas kilonensis	438																A0A7Z2VEF1	unreviewed	Phosphatase PAP2 family protein	149696	Xanthomonas campestris pv. badrii	693
A0A2U1D0E4	unreviewed	acidPPc domain-containing protein	1484056	Tamilnaduibacter salinus	485																A0A7Z3BU22	unreviewed	Phosphatase PAP2 family protein	40324	Stenotrophomonas maltophilia	665
A0A2U1IIY1	unreviewed	acidPPc domain-containing protein	2233856	Pseudomonas sp. B1(2018)	438																A0A7Z6ZB37	unreviewed	Phosphatase PAP2 family protein	2497685	Xanthomonas axonopodis pv. eucalyptorum	695
A0A2U1R932	unreviewed	acidPPc domain-containing protein	2170733	Pseudomonas sp. NDM	438																A0A7Z7IXJ2	unreviewed	Uncharacterized protein	317013	Xanthomonas campestris pv. phaseoli	695
A0A2U2DAL4	unreviewed	acidPPc domain-containing protein	1148509	Pseudomonas prosekii	438																A0A7Z8HF79	unreviewed	Phosphatase PAP2 family protein	57975	Burkholderia thailandensis	677
A0A2U2MZZ6	unreviewed	acidPPc domain-containing protein	2182432	Spiribacter sp. E85	650																A0A808FC20	unreviewed	VTT domain-containing protein	473423	Xanthomonas citri pv. phaseoli var. fuscans	695
A0A2U2XJW5	unreviewed	acidPPc domain-containing protein	287	Pseudomonas aeruginosa	437																A0A808Q067	unreviewed	Phosphatase PAP2 family protein	57975	Burkholderia thailandensis	677
A0A2U8HL82	unreviewed	acidPPc domain-containing protein	311180	Salipiger pacificus	664																A0A811B5H0	unreviewed	Membrane protein	2675101	Lysobacter caseinilyticus	660
A0A2U8SU61	unreviewed	acidPPc domain-containing protein	316	Pseudomonas stutzeri	439																A0A811BHS4	unreviewed	Membrane protein	2675059	Lysobacter helvus	660
A0A2U8TY90	unreviewed	acidPPc domain-containing protein	2201356	Pseudomonas sp. 31-12	438																A0A822K6Y2	unreviewed	VTT domain-containing protein	2259622	Xanthomonas euroxanthea	695
A0A2U9N6M3	unreviewed	acidPPc domain-containing protein	2213057	Pseudomonas sp. R2A2	439																A0A822K8N5	unreviewed	VTT domain-containing protein	195709	Xanthomonas campestris pv. juglandis	695
A0A2U9TD81	unreviewed	acidPPc domain-containing protein	1605891	Lysobacter maris	669																A0A822KCU6	unreviewed	VTT domain-containing protein	195709	Xanthomonas campestris pv. juglandis	695
A0A2V0QYL6	unreviewed	acidPPc domain-containing protein	103796	Pseudomonas syringae pv. actinidiae	438																A0A822KET7	unreviewed	VTT domain-containing protein	2259622	Xanthomonas euroxanthea	695
A0A2V1Y352	unreviewed	acidPPc domain-containing protein	1761894	Pseudomonas sp. 43mfcvi1.1	438																A0A831JYJ7	unreviewed	Phosphatase PAP2 family protein	1977087	Proteobacteria bacterium	684
A0A2V2AGI9	unreviewed	acidPPc domain-containing protein	2135588	Pseudomonas sp. OV226	438																A0A831P3V6	unreviewed	Phosphatase PAP2 family protein	1977087	Proteobacteria bacterium	735
A0A2V2T265	unreviewed	acidPPc domain-containing protein	2202894	Pseudomonas sp. RW407	437																A0A831RL45	unreviewed	Phosphatase PAP2 family protein	1543721	Sedimenticola thiotaurini	668
A0A2V3CTK1	unreviewed	acidPPc domain-containing protein	2202652	Pseudomonas sp. RW405	438																A0A832N4S4	unreviewed	Phosphatase PAP2 family protein	1748243	Candidatus Tenderia electrophaga	669
A0A2V3PZF2	unreviewed	acidPPc domain-containing protein	2135583	Pseudomonas sp. NP28-5	438																A0A836P0H8	unreviewed	Membrane protein	1184265	Xanthomonas vasicola pv. vasculorum NCPPB 890	690
A0A2V3ZGL5	unreviewed	acidPPc domain-containing protein	1286370	Pseudomonas sp. LAMO17WK12:I9	438																A0A838XYA9	unreviewed	VTT domain-containing protein	992267	Stappia taiwanensis	671
A0A2V3ZHN9	unreviewed	acidPPc domain-containing protein	1928331	Marinobacter vulgaris	484																A0A839AGQ5	unreviewed	VTT domain-containing protein	2758565	Stappia albiluteola	671
A0A2V4F3L7	unreviewed	acidPPc domain-containing protein	435519	Pseudomonas sp. SMT-1	438																A0A839WQM8	unreviewed	Membrane protein DedA with SNARE-associated domain/membrane-associated phospholipid phosphatase	2587035	Luteimonas sp. RC10	670
A0A2V4HCP0	unreviewed	acidPPc domain-containing protein	2213079	Pseudomonas sp. LB-090624	438																A0A839ZL37	unreviewed	Membrane protein DedA with SNARE-associated domain/membrane-associated phospholipid phosphatase	339	Xanthomonas campestris	693
A0A2V4I0C5	unreviewed	acidPPc domain-containing protein	1306993	Pseudomonas soli	438																A0A840JET2	unreviewed	Membrane protein DedA with SNARE-associated domain/membrane-associated phospholipid phosphatase	53413	Xanthomonas axonopodis	695
A0A2V4JZ68	unreviewed	acidPPc domain-containing protein	2213078	Pseudomonas sp. MB-090624	438																A0A840JP33	unreviewed	Membrane protein DedA with SNARE-associated domain/membrane-associated phospholipid phosphatase	56448	Xanthomonas arboricola	695
A0A2V4K7T2	unreviewed	acidPPc domain-containing protein	77298	Pseudomonas jessenii	438																A0A840JZ67	unreviewed	Membrane protein DedA with SNARE-associated domain/membrane-associated phospholipid phosphatase	339	Xanthomonas campestris	695
A0A2V4KQE7	unreviewed	acidPPc domain-containing protein	43263	Pseudomonas alcaligenes	438																A0A841GP54	unreviewed	Undecaprenyl-diphosphatase	675874	Tolumonas osonensis	703
A0A2V4L668	unreviewed	acidPPc domain-containing protein	78327	Pseudomonas mosselii	438																A0A844W0J9	unreviewed	Phosphatase PAP2 family protein	2676438	Pseudooceanicola pacificus	674
A0A2V4QPD6	unreviewed	acidPPc domain-containing protein	59510	Pseudomonas syringae pv. pisi	438																A0A845H3Z7	unreviewed	Phosphatase PAP2 family protein	2695269	Pusillimonas sp. TS35	724
A0A2V4TX48	unreviewed	acidPPc domain-containing protein	2135576	Pseudomonas sp. GV034	438																A0A846HU14	unreviewed	Membrane-associated protein	2049430	Halochromatium sp.	662
A0A2V4YQW3	unreviewed	acidPPc domain-containing protein	2135753	Pseudomonas sp. GV058	438																A0A847J6Q0	unreviewed	Phosphatase PAP2 family protein	1871068	Phyllobacteriaceae bacterium	667
A0A2V4ZU89	unreviewed	acidPPc domain-containing protein	2135592	Pseudomonas sp. OV467	438																A0A848DWW8	unreviewed	Phosphatase PAP2 family protein	707209	Xanthomonas hortorum pv. vitians	695
A0A2V5A386	unreviewed	acidPPc domain-containing protein	2135594	Pseudomonas sp. OV529	438																A0A848H210	unreviewed	Phosphatase PAP2 family protein	2728837	Ramlibacter sp. G-1-2-2	664
A0A2V5ASE1	unreviewed	acidPPc domain-containing protein	2135589	Pseudomonas sp. OV286	438																A0A849HZ25	unreviewed	Phosphatase PAP2 family protein	2026754	Legionellales bacterium	681
A0A2V5E1I2	unreviewed	acidPPc domain-containing protein	1378083	Pseudomonas sp. RV120224-01b	438																A0A853JFM5	unreviewed	VTT domain-containing protein	2752307	Luteimonas sp. SJ-92	672
A0A2V6ALM4	unreviewed	acidPPc domain-containing protein	2026799	Verrucomicrobia bacterium	471																A0A854CLH5	unreviewed	Membrane protein	64187	Xanthomonas oryzae pv. oryzae	695
A0A2V6ENK7	unreviewed	acidPPc domain-containing protein	2026799	Verrucomicrobia bacterium	477																A0A854DYZ7	unreviewed	Uncharacterized protein	1663558	Stenotrophomonas sp. MB339	665
A0A2V6QNJ4	unreviewed	acidPPc domain-containing protein	2053607	Candidatus Rokubacteria bacterium	416																A0A854EYQ6	unreviewed	Uncharacterized protein	95486	Burkholderia cenocepacia	681
A0A2V7EGG4	unreviewed	acidPPc domain-containing protein	2026742	Gemmatimonadetes bacterium	454																A0A854H5N8	unreviewed	Uncharacterized protein	346	Xanthomonas citri	695
A0A2V7EJQ7	unreviewed	acidPPc domain-containing protein	2026742	Gemmatimonadetes bacterium	463																A0A855JDZ5	unreviewed	Phosphatase PAP2 family protein	195709	Xanthomonas campestris pv. juglandis	691
A0A2V7FNY3	unreviewed	acidPPc domain-containing protein	2026742	Gemmatimonadetes bacterium	442																A0A855NII8	unreviewed	Uncharacterized protein	56448	Xanthomonas arboricola	695
A0A2V7LFL9	unreviewed	acidPPc domain-containing protein	2026742	Gemmatimonadetes bacterium	434																A0A855NVK2	unreviewed	Uncharacterized protein	56448	Xanthomonas arboricola	695
A0A2V7PY42	unreviewed	acidPPc domain-containing protein	2026742	Gemmatimonadetes bacterium	434																A0A856CG85	unreviewed	Phosphatase PAP2 family protein	347	Xanthomonas oryzae	695
A0A2V7RVQ7	unreviewed	acidPPc domain-containing protein	2026742	Gemmatimonadetes bacterium	467																A0A857C8Y3	unreviewed	Phosphatase PAP2 family protein	538381	Stappia indica	695
A0A2V7SC04	unreviewed	acidPPc domain-containing protein	2026742	Gemmatimonadetes bacterium	447																A0A8A6X537	unreviewed	VTT domain-containing protein	1365648	Xanthomonas citri pv. glycines CFBP 2526	695
A0A2V7YMR8	unreviewed	acidPPc domain-containing protein	1978231	Acidobacteria bacterium	422																A0A8A6XH58	unreviewed	VTT domain-containing protein	473421	Xanthomonas campestris pv. glycines	695
A0A2V9SDX9	unreviewed	acidPPc domain-containing protein	1978231	Acidobacteria bacterium	455																A0A8A6Y2M2	unreviewed	VTT domain-containing protein	359387	Xanthomonas euvesicatoria pv. alfalfae	695
A0A2W0F486	unreviewed	acidPPc domain-containing protein	77298	Pseudomonas jessenii	438																A0A8A9EA32	unreviewed	Phosphatase PAP2 family protein	1032	Thiothrix sp.	672
A0A2W0FB78	unreviewed	acidPPc domain-containing protein	2052591	Pseudomonas sp. TKO29	438																A0A8B0U4Z3	unreviewed	VTT domain-containing protein	644357	Xylella fastidiosa subsp. multiplex	689
A0A2W1NDC5	unreviewed	acidPPc domain-containing protein	2213080	Pseudomonas sp. 57B-090624	439																A0A8B4XCQ8	unreviewed	Membrane protein DedA with SNARE-associated domain	56459	Xanthomonas vasicola	695
A0A2W2ALG9	unreviewed	acidPPc domain-containing protein	2650924	Aestuariivirga litoralis	671																A0A8B5Z3A5	unreviewed	Phosphatase PAP2 family protein	56459	Xanthomonas vasicola	690
A0A2W5EYM6	unreviewed	acidPPc domain-containing protein	1007099	Pseudomonas kuykendallii	438																A0NU46	unreviewed	acidPPc domain-containing protein	384765	Labrenzia aggregata (strain ATCC 25650 / DSM 13394 / JCM 20685 / NBRC 16684 / NCIMB 2208 / IAM 12614 / B1)	691
A0A2W5G5Q6	unreviewed	acidPPc domain-containing protein	80866	Delftia acidovorans	558																A1SVZ4	unreviewed	acidPPc domain-containing protein	357804	Psychromonas ingrahamii (strain 37)	702
A0A2W5HL44	unreviewed	acidPPc domain-containing protein	146939	Azospira oryzae	671																A8PQ95	unreviewed	acidPPc domain-containing protein	59196	Rickettsiella grylli	665
A0A2W5PCM5	unreviewed	acidPPc domain-containing protein	301	Pseudomonas oleovorans	438																A9KFW6	unreviewed	acidPPc domain-containing protein	434922	Coxiella burnetii (strain Dugway 5J108-111)	682
A0A2W7I7U5	unreviewed	acidPPc domain-containing protein	990373	Humitalea rosea	664																B0RP56	unreviewed	Putative membrane phospholipid phosphatase	509169	Xanthomonas campestris pv. campestris (strain B100)	693
A0A2W7IQQ2	unreviewed	acidPPc domain-containing protein	1261623	Pseudomonas sp. URMO17WK12:I2	438																B2FT45	unreviewed	Putative transmembrane DedA family protein	522373	Stenotrophomonas maltophilia (strain K279a)	665
A0A2W7JF26	unreviewed	acidPPc domain-containing protein	1261629	Pseudomonas sp. URMO17WK12:I6	438																B2I759	unreviewed	Phosphoesterase PA-phosphatase related	405441	Xylella fastidiosa (strain M23)	684
A0A2W7L4E5	unreviewed	acidPPc domain-containing protein	2183926	Pseudomonas sp. 2848	438																B2TDU0	unreviewed	LssY_C domain-containing protein	398527	Paraburkholderia phytofirmans (strain DSM 17436 / LMG 22146 / PsJN)	668
A0A2W7LUP4	unreviewed	acidPPc domain-containing protein	2183930	Pseudomonas sp. 478	438																B4SI34	unreviewed	Phosphoesterase PA-phosphatase related	391008	Stenotrophomonas maltophilia (strain R551-3)	664
A0A2X2C448	unreviewed	acidPPc domain-containing protein	47886	Pseudomonas luteola	440																B5ZXT3	unreviewed	acidPPc domain-containing protein	395492	Rhizobium leguminosarum bv. trifolii (strain WSM2304)	676
A0A2Z2HA59	unreviewed	acidPPc domain-containing protein	698828	Kushneria konosiri	472																B6R5U7	unreviewed	acidPPc domain-containing protein	439495	Pseudovibrio sp. JE062	667
A0A2Z3I7Y4	unreviewed	acidPPc domain-containing protein	2070539	Gammaproteobacteria bacterium ESL0073	429																B8L3S3	unreviewed	SNARE associated Golgi protein	391601	Stenotrophomonas sp. SKA14	648
A0A2Z4RN00	unreviewed	acidPPc domain-containing protein	303	Pseudomonas putida	438																D2UBR9	unreviewed	Uncharacterized protein	380358	Xanthomonas albilineans (strain GPE PC73 / CFBP 7063)	671
A0A2Z4ZIH8	unreviewed	acidPPc domain-containing protein	86265	Pseudomonas thivervalensis	438																D3PC77	unreviewed	acidPPc domain-containing protein	639282	Deferribacter desulfuricans (strain DSM 14783 / JCM 11476 / NBRC 101012 / SSM1)	709
A0A2Z5A6X8	unreviewed	acidPPc domain-containing protein	47885	Pseudomonas oryzihabitans	442																D4TAM9	unreviewed	Uncharacterized protein	427082	Xanthomonas citri pv. aurantifolii str. ICPB 10535	695
A0A315SZ37	unreviewed	acidPPc domain-containing protein	1378075	Pseudomonas sp. CC120222-01a	438																D5EDH2	unreviewed	acidPPc domain-containing protein	572547	Aminobacterium colombiense (strain DSM 12261 / ALA-1)	704
A0A315WU31	unreviewed	acidPPc domain-containing protein	2170734	Pseudomonas sp. SDI	438																D5WGL2	unreviewed	Phosphoesterase PA-phosphatase related protein	2654982	Paraburkholderia atlantica	667
A0A317MLP3	unreviewed	acidPPc domain-containing protein	1938893	Nocardiopsis sp. L17-MgMaSL7	456																E6WVZ7	unreviewed	Phosphoesterase PA-phosphatase related protein	743721	Pseudoxanthomonas suwonensis (strain 11-1)	680
A0A317NJ20	unreviewed	acidPPc domain-containing protein	2183985	Halomonas sp. A11-A	469																F0BJR2	unreviewed	Uncharacterized membrane-associated protein	925775	Xanthomonas vesicatoria ATCC 35937	695
A0A317QZS3	unreviewed	acidPPc domain-containing protein	158080	Chromohalobacter salexigens	469																F0C0Z0	unreviewed	Uncharacterized membrane-associated protein	925777	Xanthomonas gardneri ATCC 19865	695
A0A318E848	unreviewed	acidPPc domain-containing protein	54121	Halanaerobium congolense	521																F2IVG3	unreviewed	acidPPc domain-containing protein	991905	Polymorphum gilvum (strain LMG 25793 / CGMCC 1.9160 / SL003B-26A1)	668
A0A318L1Y5	unreviewed	acidPPc domain-containing protein	2044917	Halomonas sp. LBP4	467																F2LXI1	unreviewed	acidPPc domain-containing protein	760142	Hippea maritima (strain ATCC 700847 / DSM 10411 / MH2)	698
A0A323TKL8	unreviewed	acidPPc domain-containing protein	1838287	Gammaproteobacteria bacterium 2W06	639																G0CEM0	unreviewed	PAP2 superfamily protein	990315	Xanthomonas campestris pv. raphani 756C	693
A0A326T8M9	unreviewed	acidPPc domain-containing protein	2135582	Pseudomonas sp. NP10-3	438																G2DDH9	unreviewed	acidPPc domain-containing protein	1048808	endosymbiont of Riftia pachyptila (vent Ph05)	668
A0A327IAX0	unreviewed	acidPPc domain-containing protein	2137478	Halomonas sp. SL1	467																G2FGV3	unreviewed	acidPPc domain-containing protein	1049564	endosymbiont of Tevnia jerichonana (vent Tica)	668
A0A327MPB1	unreviewed	acidPPc domain-containing protein	294	Pseudomonas fluorescens	438																G7TFN6	unreviewed	PAP2 superfamily protein	383407	Xanthomonas oryzae pv. oryzicola (strain BLS256)	695
A0A327RR93	unreviewed	acidPPc domain-containing protein	2135743	Bacillus sp. YR335	435																G7UTC6	unreviewed	Membrane-associated phospholipid phosphatase	1045855	Pseudoxanthomonas spadix (strain BD-a59)	684
A0A328W215	unreviewed	acidPPc domain-containing protein	2218663	Pseudomonas sp. MDMC224	438																G8PK85	unreviewed	acidPPc domain-containing protein	911045	Pseudovibrio sp. (strain FO-BEG1)	667
A0A328XVF2	unreviewed	acidPPc domain-containing protein	284577	Halomonas taeanensis	467																H8FC04	unreviewed	PAP2 superfamily protein	1156940	Xanthomonas citri pv. mangiferaeindicae LMG 941	695
A0A329C0D3	unreviewed	acidPPc domain-containing protein	1283290	Pseudomonas sp. URMO17WK12:I7	438																I5CFR2	unreviewed	acidPPc domain-containing protein	1171375	Paraburkholderia hospita BS001	669
A0A329HAV0	unreviewed	acidPPc domain-containing protein	2202160	Pseudomonas sp. RIT 411	442																I9N9J6	unreviewed	acidPPc domain-containing protein	754764	Rhizobium leguminosarum bv. trifolii WSM597	676
A0A329IVF3	unreviewed	acidPPc domain-containing protein	2202161	Pseudomonas sp. RIT 412	438																J7SYG4	unreviewed	Uncharacterized protein	1183154	Stenotrophomonas maltophilia Ab55555	665
A0A329Q9R9	unreviewed	acidPPc domain-containing protein	2746	Halomonas elongata	467																K0DX24	unreviewed	LssY_C domain-containing protein	1229205	Paraburkholderia phenoliruptrix BR3459a	668
A0A341F413	unreviewed	acidPPc domain-containing protein	198620	Pseudomonas koreensis	438																K1YQD8	unreviewed	acidPPc domain-containing protein	77133	uncultured bacterium	605
A0A345RWJ0	unreviewed	acidPPc domain-containing protein	1628086	Pseudomonas kribbensis	438																K1ZZ10	unreviewed	acidPPc domain-containing protein	77133	uncultured bacterium	674
A0A345V321	unreviewed	acidPPc domain-containing protein	294	Pseudomonas fluorescens	438																K2BQJ9	unreviewed	acidPPc domain-containing protein	77133	uncultured bacterium	690
A0A346R5G0	unreviewed	acidPPc domain-containing protein	2304600	Breoghania sp. L-A4	851																K2BVJ0	unreviewed	acidPPc domain-containing protein	77133	uncultured bacterium	670
A0A346S4Q2	unreviewed	acidPPc domain-containing protein	2304594	Marinobacter sp. Arc7-DN-1	486																K2C7W2	unreviewed	acidPPc domain-containing protein	77133	uncultured bacterium	678
A0A348HEY3	unreviewed	acidPPc domain-containing protein	33074	Zymobacter palmae	459																K2E410	unreviewed	acidPPc domain-containing protein	77133	uncultured bacterium	710
A0A349EE94	unreviewed	acidPPc domain-containing protein	1913989	Gammaproteobacteria bacterium	557																M4TY21	unreviewed	Uncharacterized protein	1304892	Xanthomonas axonopodis Xac29-1	695
A0A349Y930	unreviewed	acidPPc domain-containing protein	69392	Stenotrophomonas sp.	486																M5CQL9	unreviewed	Dihydrosphingosine 1-phosphate phosphatase.11	1118156	Stenotrophomonas maltophilia SKK35	688
A0A350DES2	unreviewed	acidPPc domain-containing protein	1486246	Halomonas sp.	465																M5D310	unreviewed	Uncharacterized membrane protein	1118157	Stenotrophomonas maltophilia RA8	687
A0A350HDQ0	unreviewed	acidPPc domain-containing protein	1977087	Proteobacteria bacterium	469																M7CNN6	unreviewed	acidPPc domain-containing protein	1288826	Marinobacter santoriniensis NKSG1	707
A0A352G089	unreviewed	acidPPc domain-containing protein	306	Pseudomonas sp.	439																Q21R67	unreviewed	acidPPc domain-containing protein	338969	Rhodoferax ferrireducens (strain ATCC BAA-621 / DSM 15236 / T118)	662
A0A352IN64	unreviewed	acidPPc domain-containing protein	1033846	Marinobacter adhaerens	478																Q2T619	unreviewed	DedA family family	271848	Burkholderia thailandensis (strain ATCC 700388 / DSM 13276 / CIP 106301 / E264)	677
A0A353C0M6	unreviewed	acidPPc domain-containing protein	1879010	Firmicutes bacterium	447																Q3BPN4	unreviewed	Putative membrane-associated phospholipid phosphatase	316273	Xanthomonas campestris pv. vesicatoria (strain 85-10)	695
A0A353GLY2	unreviewed	acidPPc domain-containing protein	1879010	Firmicutes bacterium	437																Q3REQ1	unreviewed	DedA:Phosphoesterase, PA-phosphatase related	155919	Xylella fastidiosa Dixon	684
A0A354EKL1	unreviewed	acidPPc domain-containing protein	2045217	Candidatus Moranbacteria bacterium	429																Q5H3K5	unreviewed	Uncharacterized protein	291331	Xanthomonas oryzae pv. oryzae (strain KACC10331 / KXO85)	702
A0A354XIX2	unreviewed	acidPPc domain-containing protein	1486246	Halomonas sp.	465																Q83C62	unreviewed	acidPPc domain-containing protein	227377	Coxiella burnetii (strain RSA 493 / Nine Mile phase I)	682
A0A354YC05	unreviewed	acidPPc domain-containing protein	1926873	Xanthomonadaceae bacterium	435																Q87ES4	unreviewed	Uncharacterized protein	183190	Xylella fastidiosa (strain Temecula1 / ATCC 700964)	709
A0A355PK46	unreviewed	acidPPc domain-containing protein	1486246	Halomonas sp.	465																Q8P5P9	unreviewed	Uncharacterized protein	190485	Xanthomonas campestris pv. campestris (strain ATCC 33913 / DSM 3586 / NCPPB 528 / LMG 568 / P 25)	693
A0A355R6M3	unreviewed	acidPPc domain-containing protein	306	Pseudomonas sp.	438																Q8PH27	unreviewed	Uncharacterized protein	190486	Xanthomonas axonopodis pv. citri (strain 306)	695
A0A356IX88	unreviewed	acidPPc domain-containing protein	1913989	Gammaproteobacteria bacterium	451																Q9PGM1	unreviewed	Uncharacterized protein	160492	Xylella fastidiosa (strain 9a5c)	709
A0A356SSM0	unreviewed	acidPPc domain-containing protein	1486246	Halomonas sp.	465																T0YM95	unreviewed	acidPPc domain-containing protein	410659	mine drainage metagenome	578
A0A357GSU2	unreviewed	acidPPc domain-containing protein	2045217	Candidatus Moranbacteria bacterium	425																T5KAV5	unreviewed	Membrane protein	1333853	Stenotrophomonas maltophilia MF89	665
A0A358GIU1	unreviewed	acidPPc domain-containing protein	58172	Paenibacillus sp.	428																U2HKF5	unreviewed	DedA family	1335308	Burkholderia sp. AU4i	681
A0A358RVN8	unreviewed	acidPPc domain-containing protein	306	Pseudomonas sp.	439																U7GLA2	unreviewed	acidPPc domain-containing protein	1397530	Labrenzia sp. C1B10	691
A0A359DBG0	unreviewed	acidPPc domain-containing protein	306	Pseudomonas sp.	438																V4JHS7	unreviewed	Uncharacterized protein	1385625	Thiohalocapsa sp. PB-PSB1	665
A0A362XM65	unreviewed	acidPPc domain-containing protein	2135610	Marinobacter sp. PT19DW	485																V7Z8X9	unreviewed	Membrane-associated phospholipid phosphatase	863365	Xanthomonas hortorum pv. carotae str. M081	695
A0A365PU48	unreviewed	acidPPc domain-containing protein	1176257	Pseudomonas zhaodongensis	439																W4SNK5	unreviewed	Membrane-associated phospholipid phosphatase	1418095	Xanthomonas arboricola pv. pruni MAFF 301420	702
A0A365TP18	unreviewed	acidPPc domain-containing protein	115553	Halomonas sulfidaeris	465																W6M6P4	unreviewed	acidPPc domain-containing protein	1400863	Candidatus Competibacter denitrificans Run_A_D11	664
A0A365VU03	unreviewed	acidPPc domain-containing protein	2071715	Pseudomonas sp. MWU12-2534b	438																Z9JLC0	unreviewed	Membrane protein	1444770	Xylella taiwanensis	675
A0A366H041	unreviewed	acidPPc domain-containing protein	379482	Marinobacter pelagius	500
A0A366H122	unreviewed	acidPPc domain-containing protein	645616	Eoetvoesia caeni	457
A0A366WKM8	unreviewed	acidPPc domain-containing protein	2267231	Marinobacter sp. F3R11	483
A0A368AKE5	unreviewed	acidPPc domain-containing protein	2259497	Pseudomonas sp. AFG_SD02_1510_Pfu_092	438
A0A368U105	unreviewed	acidPPc domain-containing protein	2282306	Halomonas sp. TQ8S	465
A0A368U3C2	unreviewed	acidPPc domain-containing protein	2282305	Halomonas montanilacus	467
A0A368V101	unreviewed	acidPPc domain-containing protein	2743	Marinobacter hydrocarbonoclasticus	483
A0A368XM42	unreviewed	acidPPc domain-containing protein	2743	Marinobacter hydrocarbonoclasticus	483
A0A369C621	unreviewed	acidPPc domain-containing protein	2184002	Bacillus sp. AG236	430
A0A369L381	unreviewed	acidPPc domain-containing protein	2282311	Halomonas sp. DQ26W	467
A0A369W968	unreviewed	acidPPc domain-containing protein	2283196	Motiliproteus coralliicola	472
A0A370SDP6	unreviewed	acidPPc domain-containing protein	1265487	Pseudomonas sp. LAMO17WK12:I3	438
A0A370SR17	unreviewed	acidPPc domain-containing protein	77298	Pseudomonas jessenii	438
A0A371SC70	unreviewed	acidPPc domain-containing protein	2293325	Bacillus sp. HNG	431
A0A379IJN4	unreviewed	acidPPc domain-containing protein	294	Pseudomonas fluorescens	438
A0A379IQM0	unreviewed	acidPPc domain-containing protein	300	Pseudomonas mendocina	438
A0A379JDY9	unreviewed	acidPPc domain-containing protein	294	Pseudomonas fluorescens	438
A0A379JPN4	unreviewed	acidPPc domain-containing protein	301	Pseudomonas oleovorans	438
A0A379KAD5	unreviewed	acidPPc domain-containing protein	301	Pseudomonas oleovorans	438
A0A379KH69	unreviewed	acidPPc domain-containing protein	303	Pseudomonas putida	438
A0A379L4B2	unreviewed	acidPPc domain-containing protein	303	Pseudomonas putida	438
A0A380STR6	unreviewed	acidPPc domain-containing protein	1785161	Pseudomonas wadenswilerensis	438
A0A383RN78	unreviewed	acidPPc domain-containing protein	1785162	Pseudomonas reidholzensis	438
A0A385BBJ0	unreviewed	acidPPc domain-containing protein	253237	Pseudomonas sp. phDV1	438
A0A385Z8P3	unreviewed	acidPPc domain-containing protein	2320867	Pseudomonas sp. K2W31S-8	438
A0A386X9W7	unreviewed	acidPPc domain-containing protein	272774	Halomonas alkaliphila	463
A0A386YG10	unreviewed	acidPPc domain-containing protein	294	Pseudomonas fluorescens	438
A0A387AG12	unreviewed	acidPPc domain-containing protein	1755504	Pseudomonas sp. DY-1	438
A0A391NDB6	unreviewed	acidPPc domain-containing protein	412955	Pseudomonas sp. SCT	439
A0A397M4R9	unreviewed	acidPPc domain-containing protein	301	Pseudomonas oleovorans	438
A0A399LZN6	unreviewed	acidPPc domain-containing protein	76759	Pseudomonas monteilii	438
A0A399PQP0	unreviewed	acidPPc domain-containing protein	2292261	Pseudomonas sp. 91RF	438
A0A3A6RBJ4	unreviewed	acidPPc domain-containing protein	2315859	Pseudomonas sp. LS-2	438
A0A3A9JSW0	unreviewed	acidPPc domain-containing protein	2292448	Thermoanaerobacteraceae bacterium SP2	429
A0A3B0CM75	unreviewed	acidPPc domain-containing protein	400777	Paenibacillus ginsengarvi	430
A0A3B1CHV2	unreviewed	acidPPc domain-containing protein	652676	hydrothermal vent metagenome	461
A0A3B1CXP0	unreviewed	acidPPc domain-containing protein	652676	hydrothermal vent metagenome	462
A0A3B7L3G0	unreviewed	acidPPc domain-containing protein	2306583	Halomonas sp. JS92-SW72	469
A0A3B8TY04	unreviewed	acidPPc domain-containing protein	306	Pseudomonas sp.	438
A0A3B8WUI3	unreviewed	acidPPc domain-containing protein	2743	Marinobacter hydrocarbonoclasticus	483
A0A3B8YI92	unreviewed	acidPPc domain-containing protein	306	Pseudomonas sp.	442
A0A3B8ZXA2	unreviewed	acidPPc domain-containing protein	892	Desulfuromonas sp.	609
A0A3C0GMQ9	unreviewed	acidPPc domain-containing protein	69392	Stenotrophomonas sp.	473
A0A3D0KC52	unreviewed	acidPPc domain-containing protein	213554	Halomonas campaniensis	463
A0A3D1B6D2	unreviewed	acidPPc domain-containing protein	306	Pseudomonas sp.	439
A0A3D1QZX4	unreviewed	acidPPc domain-containing protein	2026763	Myxococcales bacterium	578
A0A3D1W5X9	unreviewed	acidPPc domain-containing protein	306	Pseudomonas sp.	439
A0A3D3YX18	unreviewed	acidPPc domain-containing protein	1883427	Actinobacteria bacterium	468
A0A3D4KKC2	unreviewed	acidPPc domain-containing protein	1486246	Halomonas sp.	465
A0A3D4NFZ8	unreviewed	acidPPc domain-containing protein	306	Pseudomonas sp.	438
A0A3D4U938	unreviewed	acidPPc domain-containing protein	1889775	Moraxellaceae bacterium	474
A0A3D5Q3A0	unreviewed	acidPPc domain-containing protein	50741	Marinobacter sp.	482
A0A3D8GYZ0	unreviewed	acidPPc domain-containing protein	262076	Marinobacter flavimaris	485
A0A3D8PQ50	unreviewed	acidPPc domain-containing protein	1229152	Oceanobacillus chungangensis	431
A0A3D8PR71	unreviewed	acidPPc domain-containing protein	1229153	Oceanobacillus arenosus	434
A0A3D8X5B1	unreviewed	acidPPc domain-containing protein	1404	Bacillus megaterium	436
A0A3D9DYZ5	unreviewed	acidPPc domain-containing protein	1122140	Kushneria indalinina DSM 14324	472
A0A3D9EN53	unreviewed	acidPPc domain-containing protein	301	Pseudomonas oleovorans	442
A0A3D9GV73	unreviewed	acidPPc domain-containing protein	2135608	Paenibacillus sp. VMFN-D1	439
A0A3D9K0P2	unreviewed	acidPPc domain-containing protein	2135458	Pseudomonas sp. 424	438
A0A3D9P8S9	unreviewed	acidPPc domain-containing protein	2183916	Pseudomonas sp. 443	438
A0A3D9SP51	unreviewed	acidPPc domain-containing protein	1156355	Paenibacillus taihuensis	429
A0A3D9VP62	unreviewed	acidPPc domain-containing protein	2135584	Pseudomonas sp. OV081	438
A0A3D9XZS2	unreviewed	acidPPc domain-containing protein	2135580	Pseudomonas sp. GV088	438
A0A3D9Y0Z2	unreviewed	acidPPc domain-containing protein	2135596	Pseudomonas sp. OV657	438
A0A3E0A3T0	unreviewed	acidPPc domain-containing protein	2135587	Pseudomonas sp. OV221	438
A0A3E0FKI0	unreviewed	acidPPc domain-containing protein	2135577	Pseudomonas sp. GV062	438
A0A3E0FLR1	unreviewed	acidPPc domain-containing protein	2135591	Pseudomonas sp. OV397	438
A0A3E1I6D3	unreviewed	acidPPc domain-containing protein	2014741	Pseudomonas sp. GL93	438
A0A3F2V3K2	unreviewed	acidPPc domain-containing protein	2083498	Ketobacter sp.	450
A0A3G1KUE0	unreviewed	CRIB domain-containing protein	1761012	Candidatus Formimonas warabiya	430
A0A3G2HM34	unreviewed	Phosphoesterase	76759	Pseudomonas monteilii	438
A0A3G2NAY4	unreviewed	acidPPc domain-containing protein	2479392	Pseudomonas sp. LTJR-52	440
A0A3G2R3J7	unreviewed	acidPPc domain-containing protein	2316383	Biomaibacter acetigenes	429
A0A3G3JV57	unreviewed	acidPPc domain-containing protein	2674991	Cohnella candidum	431
A0A3G7A7C2	unreviewed	acidPPc domain-containing protein	658630	Pseudomonas sp. CMR5c	438
A0A3G7BTK8	unreviewed	acidPPc domain-containing protein	1513890	Pseudomonas chlororaphis subsp. piscium	438
A0A3G7HII8	unreviewed	acidPPc domain-containing protein	587753	Pseudomonas chlororaphis	438
A0A3G7N7G5	unreviewed	acidPPc domain-containing protein	86192	Pseudomonas chlororaphis subsp. aurantiaca	438
A0A3G7TWK2	unreviewed	acidPPc domain-containing protein	587753	Pseudomonas chlororaphis	438
A0A3G7UE32	unreviewed	acidPPc domain-containing protein	47883	Pseudomonas synxantha	438
A0A3G7UYE8	unreviewed	acidPPc domain-containing protein	47883	Pseudomonas synxantha	438
A0A3G7X6T7	unreviewed	acidPPc domain-containing protein	76758	Pseudomonas orientalis	438
A0A3G7YI60	unreviewed	acidPPc domain-containing protein	658644	Pseudomonas sp. R5-89-07	438
A0A3G8CGS4	unreviewed	acidPPc domain-containing protein	658642	Pseudomonas sp. R4-34-07	438
A0A3G9GUR4	unreviewed	acidPPc domain-containing protein	2231112	Hydrogenimonas sp.	538
A0A3G9J3K1	unreviewed	Uncharacterized protein	1712516	Paenibacillus baekrokdamisoli	431
A0A3G9J5B5	unreviewed	Uncharacterized protein	1712516	Paenibacillus baekrokdamisoli	426
A0A3L8B5Q9	unreviewed	acidPPc domain-containing protein	2072747	Ketobacter sp. GenoA1	451
A0A3L8BQC6	unreviewed	acidPPc domain-containing protein	2083498	Ketobacter sp.	451
A0A3L8C138	unreviewed	acidPPc domain-containing protein	2083498	Ketobacter sp.	451
A0A3L8C5H6	unreviewed	acidPPc domain-containing protein	2083498	Ketobacter sp.	451
A0A3L8CYT7	unreviewed	acidPPc domain-containing protein	1148509	Pseudomonas prosekii	438
A0A3M1DF71	unreviewed	acidPPc domain-containing protein	2026803	Candidatus Woesearchaeota archaeon	432
A0A3M1KI21	unreviewed	acidPPc domain-containing protein	1913989	Gammaproteobacteria bacterium	482
A0A3M1RFB4	unreviewed	acidPPc domain-containing protein	2026769	Nitrospinae bacterium	451
A0A3M2H908	unreviewed	acidPPc domain-containing protein	2482750	Pseudomonas sp. AOB-7	438
A0A3M2HPN4	unreviewed	acidPPc domain-containing protein	1176257	Pseudomonas zhaodongensis	439
A0A3M2RJ93	unreviewed	acidPPc domain-containing protein	187981	Marinobacter litoralis	483
A0A3M2TV28	unreviewed	acidPPc domain-containing protein	663708	Pseudomonas savastanoi pv. retacarpa	438
A0A3M2U0I3	unreviewed	acidPPc domain-containing protein	199201	Pseudomonas syringae pv. lapsa	438
A0A3M2VFG3	unreviewed	acidPPc domain-containing protein	192087	Pseudomonas syringae pv. atrofaciens	438
A0A3M2VPT6	unreviewed	acidPPc domain-containing protein	55398	Pseudomonas syringae pv. ribicola	438
A0A3M2W5I4	unreviewed	acidPPc domain-containing protein	318	Pseudomonas savastanoi pv. glycinea	473
A0A3M2ZG86	unreviewed	PAP2 protein/DedA protein	29438	Pseudomonas savastanoi	438
A0A3M3BCE0	unreviewed	acidPPc domain-containing protein	317	Pseudomonas syringae	438
A0A3M3CGF5	unreviewed	acidPPc domain-containing protein	59510	Pseudomonas syringae pv. pisi	438
A0A3M3DXJ8	unreviewed	acidPPc domain-containing protein	83167	Pseudomonas syringae pv. aptata	438
A0A3M3ESI0	unreviewed	acidPPc domain-containing protein	47879	Pseudomonas corrugata	438
A0A3M3HDG0	unreviewed	acidPPc domain-containing protein	235276	Pseudomonas coronafaciens pv. striafaciens	438
A0A3M3L262	unreviewed	acidPPc domain-containing protein	251700	Pseudomonas coronafaciens pv. zizaniae	438
A0A3M3L578	unreviewed	acidPPc domain-containing protein	251700	Pseudomonas coronafaciens pv. zizaniae	438
A0A3M3QVW3	unreviewed	acidPPc domain-containing protein	86840	Pseudomonas cannabina	438
A0A3M3RFZ3	unreviewed	acidPPc domain-containing protein	235275	Pseudomonas coronafaciens pv. coronafaciens	438
A0A3M3RMV2	unreviewed	acidPPc domain-containing protein	81036	Pseudomonas syringae pv. apii	438
A0A3M3SD28	unreviewed	acidPPc domain-containing protein	319	Pseudomonas savastanoi pv. phaseolicola	439
A0A3M3SJ71	unreviewed	acidPPc domain-containing protein	251700	Pseudomonas coronafaciens pv. zizaniae	438
A0A3M3TIG7	unreviewed	acidPPc domain-containing protein	36746	Pseudomonas cichorii	438
A0A3M3WDV7	unreviewed	acidPPc domain-containing protein	97473	Pseudomonas marginalis pv. marginalis	438
A0A3M3XAG6	unreviewed	acidPPc domain-containing protein	129137	Pseudomonas amygdali pv. eriobotryae	430
A0A3M3XG03	unreviewed	acidPPc domain-containing protein	251707	Pseudomonas syringae pv. primulae	438
A0A3M3Z6X6	unreviewed	acidPPc domain-containing protein	129140	Pseudomonas syringae pv. tagetis	438
A0A3M3Z8D7	unreviewed	acidPPc domain-containing protein	251706	Pseudomonas syringae pv. philadelphi	438
A0A3M3ZKI7	unreviewed	acidPPc domain-containing protein	237306	Pseudomonas syringae pv. persicae	438
A0A3M4BYM7	unreviewed	acidPPc domain-containing protein	129135	Pseudomonas coronafaciens pv. atropurpurea	438
A0A3M4F108	unreviewed	acidPPc domain-containing protein	97473	Pseudomonas marginalis pv. marginalis	438
A0A3M4IY37	unreviewed	acidPPc domain-containing protein	33069	Pseudomonas viridiflava	438
A0A3M4MC84	unreviewed	acidPPc domain-containing protein	36746	Pseudomonas cichorii	438
A0A3M4Q5J8	unreviewed	acidPPc domain-containing protein	191391	Pseudomonas salomonii	438
A0A3M4R4L6	unreviewed	acidPPc domain-containing protein	318	Pseudomonas savastanoi pv. glycinea	438
A0A3M4SHP2	unreviewed	acidPPc domain-containing protein	251707	Pseudomonas syringae pv. primulae	438
A0A3M4TEF3	unreviewed	acidPPc domain-containing protein	237306	Pseudomonas syringae pv. persicae	438
A0A3M4VC56	unreviewed	acidPPc domain-containing protein	321	Pseudomonas syringae pv. syringae	438
A0A3M4W6G1	unreviewed	acidPPc domain-containing protein	36746	Pseudomonas cichorii	438
A0A3M4YB73	unreviewed	acidPPc domain-containing protein	235276	Pseudomonas coronafaciens pv. striafaciens	438
A0A3M5AI54	unreviewed	acidPPc domain-containing protein	235275	Pseudomonas coronafaciens pv. coronafaciens	438
A0A3M5B784	unreviewed	acidPPc domain-containing protein	251653	Pseudomonas coronafaciens pv. garcae	438
A0A3M5B914	unreviewed	acidPPc domain-containing protein	199198	Pseudomonas syringae pv. aceris	438
A0A3M5CSQ8	unreviewed	acidPPc domain-containing protein	53410	Pseudomonas ficuserectae	438
A0A3M5EB22	unreviewed	acidPPc domain-containing protein	199198	Pseudomonas syringae pv. aceris	438
A0A3M5FIM7	unreviewed	acidPPc domain-containing protein	29438	Pseudomonas savastanoi	434
A0A3M5ILD2	unreviewed	acidPPc domain-containing protein	53707	Pseudomonas amygdali pv. lachrymans	438
A0A3M5JLS4	unreviewed	acidPPc domain-containing protein	34065	Pseudomonas amygdali pv. mori	438
A0A3M5JW29	unreviewed	acidPPc domain-containing protein	264459	Pseudomonas syringae pv. spinaceae	438
A0A3M5KA53	unreviewed	acidPPc domain-containing protein	29438	Pseudomonas savastanoi	438
A0A3M5LK58	unreviewed	acidPPc domain-containing protein	29438	Pseudomonas savastanoi	435
A0A3M5MMC2	unreviewed	acidPPc domain-containing protein	47878	Pseudomonas azotoformans	438
A0A3M5NY03	unreviewed	acidPPc domain-containing protein	360921	Pseudomonas savastanoi pv. nerii	444
A0A3M5P0H0	unreviewed	acidPPc domain-containing protein	33069	Pseudomonas viridiflava	438
A0A3M5PVN3	unreviewed	acidPPc domain-containing protein	97473	Pseudomonas marginalis pv. marginalis	438
A0A3M5RNH5	unreviewed	acidPPc domain-containing protein	264453	Pseudomonas syringae pv. coriandricola	438
A0A3M5W2G1	unreviewed	acidPPc domain-containing protein	321	Pseudomonas syringae pv. syringae	438
A0A3M5WBX2	unreviewed	acidPPc domain-containing protein	663959	Pseudomonas syringae pv. avii	438
A0A3M5WT90	unreviewed	acidPPc domain-containing protein	83167	Pseudomonas syringae pv. aptata	438
A0A3M5WW01	unreviewed	acidPPc domain-containing protein	81036	Pseudomonas syringae pv. apii	438
A0A3M6A2V5	unreviewed	acidPPc domain-containing protein	29438	Pseudomonas savastanoi	438
A0A3M6C9I3	unreviewed	acidPPc domain-containing protein	319	Pseudomonas savastanoi pv. phaseolicola	438
A0A3M6ELS8	unreviewed	acidPPc domain-containing protein	46678	Pseudomonas caricapapayae	438
A0A3M6EVJ3	unreviewed	acidPPc domain-containing protein	129135	Pseudomonas coronafaciens pv. atropurpurea	438
A0A3M8RVV5	unreviewed	acidPPc domain-containing protein	303	Pseudomonas putida	438
A0A3M8T9Z5	unreviewed	acidPPc domain-containing protein	303	Pseudomonas putida	438
A0A3N1QZ94	unreviewed	acidPPc domain-containing protein	2485141	Marinobacter sp. 3-2	485
A0A3N2QM34	unreviewed	acidPPc domain-containing protein	2484250	Marinobacter sp. R17	481
A0A3N4UYB9	unreviewed	acidPPc domain-containing protein	1273429	Vulcaniibacterium tengchongense	664
A0A3N5A3T9	unreviewed	acidPPc domain-containing protein	154117	Georgenia muralis	469
A0A3N7EEI2	unreviewed	acidPPc domain-containing protein	2153360	Pseudomonas sp. KBW05	438
A0A3N9PCY1	unreviewed	acidPPc domain-containing protein	1850366	Paenibacillus sp. 7197	430
A0A3N9U359	unreviewed	acidPPc domain-containing protein	2483111	Halomonas sp. YLB-10	468
A0A3Q8WF15	unreviewed	acidPPc domain-containing protein	44935	Halomonas venusta	463
A0A3Q8X567	unreviewed	acidPPc domain-containing protein	2495582	Paenibacillus albus	431
A0A3Q9JLR1	unreviewed	acidPPc domain-containing protein	2213226	Entomomonas moraniae	429
A0A3R5QUL2	unreviewed	Membrane-associated protein	2320868	Clostridium sp. CT4	423
A0A3R8UXM1	unreviewed	acidPPc domain-containing protein	2479849	Pseudomonas sp. v388	442
A0A3R8W9T9	unreviewed	acidPPc domain-containing protein	2479850	Pseudomonas sp. s199	440
A0A3R8WK96	unreviewed	acidPPc domain-containing protein	2479854	Pseudomonas sp. p106	438
A0A3R8WU43	unreviewed	acidPPc domain-containing protein	2479852	Pseudomonas sp. p99-361	438
A0A3R8X0X8	unreviewed	acidPPc domain-containing protein	301	Pseudomonas oleovorans	438
A0A3S0LY33	unreviewed	acidPPc domain-containing protein	287	Pseudomonas aeruginosa	437
A0A3S0X3R9	unreviewed	acidPPc domain-containing protein	2498859	Halomonas sp. RC	465
A0A3S0YW84	unreviewed	acidPPc domain-containing protein	648716	Cohnella sp. AR92	438
A0A3S1DYD5	unreviewed	acidPPc domain-containing protein	2498450	Pseudomonas sp. PAMC 29040	438
A0A3S3AZG3	unreviewed	acidPPc domain-containing protein	53407	Pseudomonas asplenii	438
A0A3S4T424	unreviewed	acidPPc domain-containing protein	294	Pseudomonas fluorescens	438
A0A3S4VLW5	unreviewed	acidPPc domain-containing protein	316	Pseudomonas stutzeri	439
[truncated: 873 more rows]
