# Supplementary material for: Undecaprenyl phosphate translocases confer conditional microbial fitness
Source: Nature. 2022 Nov 30;613(7945):721–8. doi: 10.1038/s41586-022-05569-1 (PMC9876793; doi:10.1038/s41586-022-05569-1)
Supplement: Supplementary file 6 — RNAseq of Δvca0040 V. cholerae during sphere formation. For the top 40 up-regulated genes in Δvca0040, manual curation of subcellular localization was performed with SignalP and pSortb. P-values were obtained through the Wald test performed by DESeq2 with adjustments for multiple comparisons. [file 41586_2022_5569_MOESM6_ESM.xlsx]

## Sheet: Table S4
Supplementary Table 4. RNAseq of Δvca0040 V. cholerae during sphere formation.
For the top 40 up-regulated genes in vca0040, manual curation of subcellular localization was performed with SignalP and pSortb.
Locus Tag	baseMean	log2FoldChange	lfcSE	pvalue	padj	VC Locus	Gene Name	Annotation	TM domains?	Secretion signals?	pSortB
N900_RS00770	2605.89	4.63704	0.456017	8.94e-26	1.34e-23	VC0157	ivaP	S8 family peptidase	ND	Sec SP1	Extracellular
N900_RS14675	1449.17	4.60941	0.648467	2.97e-14	1.08e-12	VCA0139		DUF3316 domain-containing protein	1TM	Sec SP1	Non-cytoplasmic
N900_RS20380	830.609	3.82035	0.372886	1.16e-25	1.67e-23	#N/A		hypothetical protein	ND	ND	Unknown
N900_RS04600	2519.97	3.68748	0.377007	1.43e-23	1.66e-21	VC1962	nlpE	MULTISPECIES: copper resistance protein NlpE N-terminal domain-containing protein	ND	Sec SP2	OM
N900_RS14190	886.794	3.30733	0.377958	2.96e-19	2.17e-17	VCA0035	pgpB	phosphatase PAP2 family protein	1TM	ND	CM
N900_RS18290	1429.76	3.20356	0.221107	2.35e-48	1.69e-45	VCA0962		DUF3541 domain-containing protein	1TM	Sec SP1	Non-cytoplasmic
N900_RS17730	1522.57	3.04418	0.230467	1.39e-40	7.15e-38	VCA0845		MULTISPECIES: hypothetical protein	1TM	ND	CM
N900_RS08430	1119.98	2.94144	0.139515	2.18e-99	3.93e-96	VC1162		ATP-dependent zinc protease	ND	Sec SP2	Cytoplasm
N900_RS14680	1365.15	2.29117	0.183155	1.16e-36	4.19e-34	VCA0140		lytic polysaccharide monooxygenase	ND	Sec SP1	Non-cytoplasmic
N900_RS17735	569.241	2.17054	0.217851	2.03e-24	2.71e-22	VCA0846		MULTISPECIES: LysE family translocator	5/6TM	Unclear	CM
N900_RS12765	169.472	2.15257	0.312589	1.47e-13	5.03e-12	VC0370	ydiY	YdiY family protein	ND	Sec SP1	OM
N900_RS14605	616.681	2.08677	0.490969	4.06e-08	5.69e-07	VCA0125		DUF3012 domain-containing protein	ND	Sec SP2	Non-cytoplasmic
N900_RS06850	2440.02	1.90437	0.0887656	1.45e-103	5.23e-100	VC1490	zapC	MULTISPECIES: cell division protein ZapC	ND	ND	ND
N900_RS01235	3171.83	1.88343	0.194521	2.96e-24	3.81e-22	VC2662		MULTISPECIES: hypothetical protein	1TM	Sec SP1	CM
N900_RS15220	181.375	1.88191	0.253909	4.65e-16	2.23e-14	VCA0258		cupin domain-containing protein	ND	ND	Cytoplasm
N900_RS03390	29954.4	1.87079	0.205	4.32e-22	4.32e-20	VC2213	ompA	OmpA family protein	ND	Sec SP1	OM
N900_RS12150	5126.5	1.82441	0.429014	1.31e-08	2.05e-07	VC0483		MULTISPECIES: oxidative stress defense protein	ND	Sec SP1	Periplasm
N900_RS04660	246.19	1.75854	0.261961	1.51e-14	5.85e-13	VC1947		LysR family transcriptional regulator	ND	ND	Cytoplasm
N900_RS06495	181.454	1.72946	0.162183	1.73e-29	3.28e-27	VC0165	vexA	efflux RND transporter periplasmic adaptor subunit	1TM	Unclear	CM
N900_RS08440	910.798	1.70547	0.156458	9.25e-31	2.38e-28	VC1160		alpha-L-glutamate ligase-like protein	ND	ND	Cytoplasm
N900_RS03395	161.654	1.59336	0.214071	1.57e-17	9.73e-16	VC2212		MULTISPECIES: Fe3+-citrate ABC transporter substrate-binding protein	ND	ND	Cytoplasm
N900_RS07190	448.766	1.59035	0.269089	5.99e-13	1.86e-11	VC1423	vigA	chromosome segregation ATPase	1TM	ND	Cytoplasm
N900_RS08435	1315.94	1.52524	0.145666	8.06e-30	1.61e-27	VC1161		inactive transglutaminase family protein	7TM	Unclear	CM
N900_RS10635	8628.06	1.46756	0.163995	1.95e-23	2.13e-21	VC0706	raiA	MULTISPECIES: ribosome-associated translation inhibitor RaiA	ND	ND	Cytoplasm
N900_RS06035	593.684	1.35403	0.115136	2.53e-36	7.59e-34	VC1655	mgtE	magnesium transporter	5TM	ND	CM
N900_RS04885	846.254	1.326	0.142726	9.25e-25	1.28e-22	VC1899		DUF1887 family protein	ND	ND	Cytoplasm
N900_RS10035	24.3473	1.302	0.469361	2.16e-06	2.13e-05	VC0831	tcpC	toxin-coregulated pilus secretin TcpC	ND	Sec SP2	OM
N900_RS09030	2416.65	1.28378	0.201898	2.48e-14	9.2e-13	VC1039	asmA	AsmA family protein	1TM	ND	Non-cytoplasmic
N900_RS04520	227.736	1.25261	0.153428	4e-20	3.27e-18	VC1978	yfbR	5\\'-deoxynucleotidase	ND	ND	Cytoplasm
N900_RS06735	554.106	1.25169	0.173329	7.01e-17	4.07e-15	VC1514		MULTISPECIES: twin-arginine translocation signal domain-containing protein	ND	Tat	Non-cytoplasmic
N900_RS05705	4042.61	1.22332	0.146027	8.92e-21	7.65e-19	VC1722	tfoX	TfoX/Sxy family DNA transformation protein	ND	ND	Cytoplasm
N900_RS06740	4365.76	1.2207	0.105493	8.81e-35	2.44e-32	VC1692		formate dehydrogenase subunit alpha	ND	Tat	Cytoplasm
N900_RS02590	99.4245	1.19635	0.404825	1.46e-06	1.51e-05	VC2387		TIGR02646 family protein	ND	ND	Cytoplasm
N900_RS03035	714.362	1.19411	0.235411	1.11e-10	2.53e-09	VC2286	yggN	YggN family protein	ND	Sec SP1	Non-cytoplasmic
N900_RS01775	1489.3	1.16808	0.164833	4.4e-16	2.16e-14	VC2548	tamA	MULTISPECIES: outer membrane protein assembly factor	ND	Sec SP1	OM
N900_RS12110	1612.38	1.16745	0.147156	6.79e-19	4.8e-17	VC0492		MULTISPECIES: hypothetical protein	ND	ND	Cytoplasm
N900_RS17240	369.169	1.13938	0.126848	1.21e-22	1.24e-20	VCA0516		hypothetical protein	ND	ND	Cytoplasm
N900_RS14545	144.902	1.13578	0.16965	9.94e-15	4.02e-13	VCA0113	tssJ	MULTISPECIES: type VI secretion system lipoprotein TssJ	ND	Sec SP2	Unknown
N900_RS05565	1027.39	1.12686	0.111167	2.08e-27	3.4e-25	VC1756	vexC	multidrug efflux RND transporter periplasmic adaptor subunit VexC	ND	Sec SP2	CM
N900_RS05185	1567.21	1.11828	0.155167	3.26e-16	1.65e-14	VC1837	tolA	MULTISPECIES: cell envelope integrity protein TolA	1TM	ND	Cytoplasm
N900_RS05005	7911.07	1.10427	0.0824735	5.45e-44	3.27e-41	VC1873		MULTISPECIES: YeaH/YhbH family protein	ND	ND	Cytoplasm
N900_RS05010	35125.3	1.09508	0.0870972	2.6e-39	1.17e-36	VC1872	prkA	MULTISPECIES: PrkA family serine protein kinase	ND	ND	Cytoplasm
N900_RS14085	898.851	1.08774	0.100469	2.4e-30	5.76e-28	VCA0013		glycogen/starch/alpha-glucan phosphorylase
N900_RS14145	1283.02	1.06887	0.258497	2.95e-08	4.25e-07	VCA0026		DUF2057 domain-containing protein
N900_RS01920	1737.53	1.06339	0.214074	6.24e-10	1.22e-08	VC2517		phospholipid-binding protein MlaC
N900_RS14560	414.467	1.06113	0.13997	3.92e-17	2.32e-15	VCA0116		type VI secretion system ATPase TssH
N900_RS04650	4452.59	1.05652	0.103007	1.5e-27	2.58e-25	VC1950		molybdopterin guanine dinucleotide-containing S/N-oxide reductase
N900_RS18990	1539.78	1.05001	0.13796	3.56e-17	2.14e-15	VCA1115		MULTISPECIES: AAA family ATPase
N900_RS14510	163.827	1.03062	0.190015	7.84e-11	1.83e-09	VCA0106		sel1 repeat family protein
N900_RS01970	7289.71	1.02847	0.13123	7.85e-18	5.12e-16	VC2507		PhoH family protein
N900_RS06490	140.22	1.0218	0.228233	9.94e-09	1.6e-07	VC1565		TolC family protein
N900_RS01180	1063.47	1.02171	0.218554	3.96e-09	6.86e-08	VC2674		HslU--HslV peptidase ATPase subunit
N900_RS08570	316.595	1.01855	0.129795	8.1e-18	5.12e-16	VC1133		MULTISPECIES: histidinol dehydrogenase
N900_RS06115	330.9	1.01793	0.150363	2.28e-14	8.55e-13	VC1638		MULTISPECIES: response regulator transcription factor
N900_RS00980	901.169	1.0123	0.127359	3.89e-18	2.6e-16	VC2716		RNA-binding transcriptional accessory protein
N900_RS13780	383.749	1.00803	0.171253	7.11e-12	1.97e-10	VC0175		deoxycytidylate deaminase
N900_RS08235	1763.15	0.986859	0.0992496	8.12e-26	1.27e-23	VC1203		MULTISPECIES: urocanate hydratase
N900_RS03995	23694.5	0.981368	0.111996	5.77e-21	5.2e-19	VC2086		2-oxoglutarate dehydrogenase complex dihydrolipoyllysine-residue succinyltransferase
N900_RS20290	50.8991	0.971216	0.266764	5.04e-07	5.71e-06	#N/A		#N/A
N900_RS11785	3710.55	0.969923	0.12866	1.5e-16	8.42e-15	VC0566		DegQ family serine endoprotease
N900_RS16945	375.224	0.968544	0.141967	2.7e-14	9.91e-13	VCA0678		periplasmic nitrate reductase subunit alpha
N900_RS10135	103.427	0.967463	0.355511	1.1e-05	9.23e-05	VC0175		NERD domain-containing protein
N900_RS15155	51.0724	0.948901	0.317022	5.56e-06	4.99e-05	VCA0244		MULTISPECIES: L-ribulose-5-phosphate 4-epimerase
N900_RS09165	472.728	0.940713	0.125544	2.83e-16	1.46e-14	VC1012		electron transport complex subunit E
N900_RS08230	603.686	0.928842	0.105784	8.28e-21	7.28e-19	VC1204		formimidoylglutamase
N900_RS14835	219.333	0.928708	0.166663	9.74e-11	2.25e-09	VCA0175		MoxR family ATPase
N900_RS14565	286.485	0.921908	0.153349	8.03e-12	2.21e-10	VCA0117		MULTISPECIES: sigma-54 dependent T6SS transcriptional regulator VasH
N900_RS01350	3686.88	0.894017	0.16851	5.83e-10	1.17e-08	VC2635		penicillin-binding protein 1A
N900_RS14540	251.698	0.892501	0.149475	1.35e-11	3.56e-10	VCA0112		type VI secretion system-associated FHA domain protein TagH
N900_RS03990	32067.6	0.892211	0.0932901	8.27e-24	9.93e-22	VC2087		2-oxoglutarate dehydrogenase E1 component
N900_RS06120	281.609	0.87992	0.191076	2.18e-08	3.24e-07	VC1637		MULTISPECIES: PepSY domain-containing protein
N900_RS10515	2314.11	0.878775	0.0911943	4.59e-24	5.71e-22	VC0728		MULTISPECIES: polyphosphate kinase 2
N900_RS17815	142.533	0.878484	0.171121	1.66e-09	3.06e-08	VCA0862		outer membrane protein transport protein
N900_RS11715	3083.06	0.87709	0.106891	1.79e-18	1.24e-16	VC0581		penicillin-binding protein activator
N900_RS07220	212.321	0.874471	0.283163	7.77e-06	6.75e-05	VC1418		lipase
N900_RS13730	398.956	0.869649	0.133722	5.82e-13	1.82e-11	VC0183		hypothetical protein
N900_RS11630	1298.91	0.866434	0.176881	6.07e-09	1.01e-07	VC0602		penicillin-binding protein 1B
N900_RS06480	174.2	0.865089	0.152544	1e-10	2.31e-09	VC1567		ABC transporter permease
N900_RS02515	1254.25	0.861981	0.0905764	1.67e-23	1.88e-21	VC2400		MULTISPECIES: UDP-N-acetylmuramate--L-alanine ligase
N900_RS08240	1666.63	0.858963	0.113517	3.35e-16	1.68e-14	VC1202		MULTISPECIES: histidine ammonia-lyase
N900_RS10060	243.042	0.856531	0.177298	9.24e-09	1.51e-07	VC0826		toxin-coregulated pilus transcriptional regulator TcpP
N900_RS04645	3128.45	0.854098	0.0774003	2.68e-30	6.04e-28	VC1951		NapC/NirT family cytochrome c
N900_RS00875	87830.5	0.854001	0.0698296	2.28e-36	7.46e-34	VC2738		phosphoenolpyruvate carboxykinase (ATP)
N900_RS04515	682.192	0.851748	0.115734	1.69e-15	7.63e-14	VC1979		deoxyguanosinetriphosphate triphosphohydrolase family protein
N900_RS14805	903.228	0.848708	0.133716	1.92e-12	5.66e-11	VCA0167		MULTISPECIES: SIMPL domain-containing protein
N900_RS17915	35126.1	0.848408	0.133588	1.87e-12	5.58e-11	VCA0883		HBL/NHE enterotoxin family protein
N900_RS14090	805.999	0.844557	0.116502	4.05e-15	1.7e-13	VCA0014		4-alpha-glucanotransferase
N900_RS16690	2951.37	0.838298	0.0930706	2.33e-21	2.21e-19	VCA0623		MULTISPECIES: transaldolase
N900_RS11175	1062.46	0.832247	0.160665	1.97e-09	3.53e-08	VC1451		BREX system P-loop protein BrxC
N900_RS15275	644.413	0.830693	0.214277	7.57e-07	8.39e-06	VCA0271		MULTISPECIES: helix-turn-helix transcriptional regulator
N900_RS17920	7789.93	0.8299	0.137286	1.49e-11	3.82e-10	VCA0884		MULTISPECIES: hypothetical protein
N900_RS10650	453.035	0.828436	0.140014	3.27e-11	8.11e-10	VC0703		GGDEF and EAL domain-containing protein
N900_RS06780	997.437	0.822499	0.146599	2.04e-10	4.44e-09	VC1363		hypothetical protein
N900_RS08585	3690.53	0.818341	0.160701	3.5e-09	6.09e-08	VC1130		H-NS histone family protein
N900_RS17885	5162.48	0.811444	0.0735015	3.47e-30	7.35e-28	VCA0877		linear amide C-N hydrolase
N900_RS17910	14593.9	0.811033	0.149953	6.94e-10	1.34e-08	VCA0882		hypothetical protein
N900_RS17235	659.372	0.808749	0.112965	1.03e-14	4.09e-13	VCA0740		YceH family protein
N900_RS06730	528.095	0.808748	0.170794	2.24e-08	3.3e-07	VC1515		molecular chaperone
N900_RS08875	247.956	0.805155	0.132792	1.62e-11	4.15e-10	VC1069		ArsJ-associated glyceraldehyde-3-phosphate dehydrogenase
N900_RS15295	5003.67	0.801828	0.185553	1.58e-07	1.96e-06	VCA0728		aminomethyl-transferring glycine dehydrogenase
N900_RS11635	650.932	0.801601	0.149878	1.04e-09	1.96e-08	VC0601		ATP-dependent helicase HrpB
N900_RS04620	536.209	0.799327	0.14678	6.23e-10	1.22e-08	VC1957		YcgL domain-containing protein
N900_RS08745	3818.25	0.79687	0.119428	3.42e-13	1.11e-11	VC1097		phosphate acetyltransferase
N900_RS08390	741.031	0.793157	0.102919	1.9e-16	1.02e-14	VC1170		tryptophan synthase subunit beta
N900_RS05200	1316.87	0.79118	0.0834629	4.04e-23	4.28e-21	VC1834		tol-pal system protein YbgF
N900_RS01905	945.372	0.78993	0.157522	6.61e-09	1.1e-07	VC2520		phospholipid ABC transporter ATP-binding protein MlaF
N900_RS14950	282.823	0.78806	0.144353	6.34e-10	1.23e-08	VCA0199		DUF262 domain-containing protein
N900_RS09295	1079.39	0.785145	0.116183	2.09e-13	6.97e-12	VC0984		transcriptional regulator
N900_RS02475	114.123	0.784569	0.17147	5.84e-08	7.97e-07	VC2408		MULTISPECIES: cell division protein FtsL
N900_RS05995	12773.7	0.773783	0.13496	1.5e-10	3.33e-09	VC1663		MULTISPECIES: META domain-containing protein
N900_RS03310	1225.29	0.770317	0.217603	4.57e-06	4.2e-05	VC2231		acyl-CoA dehydrogenase
N900_RS08695	893.203	0.765782	0.159085	2.2e-08	3.26e-07	VC1107		MULTISPECIES: outer membrane lipoprotein chaperone LolA
N900_RS01070	13548.5	0.76562	0.0884273	8.87e-20	6.95e-18	VC2698		aspartate ammonia-lyase
N900_RS02595	101.048	0.763712	0.336879	0.00017274	0.00101668	VC2386		AAA family ATPase
N900_RS01780	1614.22	0.761719	0.143802	1.9e-09	3.46e-08	VC2547		translocation/assembly module TamB
N900_RS09710	1372.35	0.76018	0.0934859	8.04e-18	5.12e-16	VC0899		LOG family protein
N900_RS08575	344.864	0.751212	0.113166	6.08e-13	1.87e-11	VC1132		MULTISPECIES: ATP phosphoribosyltransferase
N900_RS15200	95.3289	0.747282	0.208978	4.95e-06	4.51e-05	#N/A		glycoside hydrolase
N900_RS08985	3020.14	0.746757	0.104597	1.89e-14	7.18e-13	VC1047		fatty acid oxidation complex subunit alpha FadJ
N900_RS14550	179.191	0.745652	0.153385	2.05e-08	3.08e-07	VCA0114		MULTISPECIES: type VI secretion system baseplate subunit TssK
N900_RS14640	478.079	0.74186	0.106844	7.95e-14	2.78e-12	VCA0132		substrate-binding domain-containing protein
N900_RS09465	1412.23	0.741162	0.109767	3.02e-13	9.88e-12	VC0948		septal ring lytic transglycosylase RlpA
N900_RS01925	696.405	0.72659	0.165337	2.17e-07	2.62e-06	VC2516		MULTISPECIES: STAS domain-containing protein
N900_RS06890	937.206	0.723554	0.139551	4.68e-09	7.99e-08	VC1481		MULTISPECIES: macrodomain Ter protein MatP
N900_RS17820	474.739	0.720246	0.169577	4.38e-07	4.99e-06	VCA0863		lysophospholipase VolA
N900_RS12120	2355.62	0.716311	0.0993606	1.42e-14	5.56e-13	VC0490		MULTISPECIES: DUF3732 domain-containing protein
N900_RS15210	137.839	0.714079	0.167646	4.37e-07	4.99e-06	VCA0256		MULTISPECIES: response regulator transcription factor
N900_RS14975	3674.48	0.709504	0.105288	4.18e-13	1.34e-11	VCA0205		anaerobic C4-dicarboxylate transporter
N900_RS18220	348.137	0.707891	0.236086	4.67e-05	0.000320801	VCA0947		MULTISPECIES: spermidine N1-acetyltransferase
N900_RS12115	552.001	0.700882	0.155652	1.64e-07	2.01e-06	VC0491		MULTISPECIES: hypothetical protein
N900_RS14095	2688.64	0.698625	0.104479	6.44e-13	1.95e-11	VCA1029		1,4-alpha-glucan branching protein GlgB
N900_RS17890	307.746	0.696215	0.124838	6.72e-10	1.3e-08	VCA0878		MULTISPECIES: integrase
N900_RS18405	1236.52	0.696148	0.0929041	1.98e-15	8.79e-14	VCA0987		phosphoenolpyruvate synthase
N900_RS13940	5011.94	0.694988	0.159	3.13e-07	3.7e-06	VC2758		fatty acid oxidation complex subunit alpha FadB
N900_RS12070	330.838	0.694668	0.130493	2.79e-09	4.91e-08	VC0516		tyrosine-type recombinase/integrase
N900_RS12220	87.5531	0.69464	0.191749	6.65e-06	5.84e-05	VC0470		extracellular deoxyribonuclease Dns
N900_RS08990	1869.12	0.69276	0.142261	3.02e-08	4.33e-07	VC1046		MULTISPECIES: acetyl-CoA C-acyltransferase FadI
N900_RS05180	585.061	0.69141	0.17271	1.56e-06	1.58e-05	VC1838		MULTISPECIES: ExbD/TolR family protein
N900_RS04255	9278.86	0.687577	0.112005	2.5e-11	6.3e-10	VC2033		MULTISPECIES: bifunctional acetaldehyde-CoA/alcohol dehydrogenase
N900_RS09500	3110.74	0.68525	0.0743987	1.06e-21	1.03e-19	VC0941		serine hydroxymethyltransferase
N900_RS20295	80.6803	0.684405	0.256961	0.000144939	0.000871568	#N/A		#N/A
N900_RS13385	1092.11	0.68248	0.211166	2.86e-05	0.000213641	VC0255		FkbM family methyltransferase
N900_RS05625	271.514	0.679964	0.149653	1.61e-07	1.99e-06	VC1743		1-aminocyclopropane-1-carboxylate deaminase/D-cysteine desulfhydrase
N900_RS08565	390.314	0.67915	0.12029	5.16e-10	1.04e-08	VC1134		histidinol-phosphate transaminase
N900_RS09915	9649.48	0.674705	0.15468	3.85e-07	4.43e-06	VC0855		molecular chaperone DnaK
N900_RS06745	396.875	0.674298	0.145457	1.09e-07	1.41e-06	VC1512		MULTISPECIES: 4Fe-4S dicluster domain-containing protein
N900_RS13010	21081.2	0.668461	0.097629	2.67e-13	8.84e-12	VC0328		DNA-directed RNA polymerase subunit beta
N900_RS17285	153.505	0.665956	0.229819	9.18e-05	0.000581685	VCA0749		anaerobic glycerol-3-phosphate dehydrogenase subunit C
N900_RS16435	492.41	0.660612	0.164731	1.96e-06	1.95e-05	VCA0567		MULTISPECIES: DUF2861 family protein
N900_RS03640	1496.93	0.659899	0.0956125	1.94e-13	6.54e-12	VC2164		M48 family metallopeptidase
N900_RS06815	8962.61	0.659111	0.133195	2.65e-08	3.86e-07	VC1497		MULTISPECIES: RNA chaperone ProQ
N900_RS13160	5367.86	0.658625	0.0862681	8.76e-16	4e-14	VC0305		MULTISPECIES: ATP-dependent RNA helicase RhlB
N900_RS17215	816.073	0.65771	0.102696	5.73e-12	1.61e-10	VCA0735		flagellar brake protein
N900_RS11360	609.794	0.650117	0.103348	1.27e-11	3.36e-10	VC0652		U32 family peptidase
N900_RS15160	39.9945	0.647067	0.283678	0.000489636	0.00251953	VCA0245		MULTISPECIES: PTS sugar transporter subunit IIA
N900_RS11320	1476.43	0.646341	0.138835	1.24e-07	1.58e-06	VC0345		MULTISPECIES: ATP-binding protein
N900_RS04940	1130.13	0.64545	0.106542	5.68e-11	1.36e-09	VC1887		peptidoglycan binding protein CsiV
N900_RS03215	4099.33	0.645209	0.0924136	1.23e-13	4.27e-12	VC2251		OmpH family outer membrane protein
N900_RS07230	136.326	0.644692	0.160442	2.16e-06	2.13e-05	VC1416		type VI secretion system tip protein VgrG
N900_RS17930	1414.66	0.643915	0.0953979	6.29e-13	1.92e-11	VCA0886		glycine C-acetyltransferase
N900_RS00655	895.501	0.642382	0.121402	4.99e-09	8.48e-08	VC0132		COG3650 family protein
N900_RS09970	13.7994	0.642257	0.453929	0.00170421	0.0071712	VC0844		accessory colonization factor AcfA
N900_RS07290	4545.98	0.641697	0.106369	6.84e-11	1.62e-09	VC1402		chemotaxis protein CheW
N900_RS01175	735.235	0.639516	0.194954	3.57e-05	0.000257193	VC2675		MULTISPECIES: ATP-dependent protease subunit HslV
N900_RS03265	394.016	0.636868	0.109772	2.87e-10	6.16e-09	VC2240		MULTISPECIES: phenolic acid decarboxylase
N900_RS02080	1343.7	0.636718	0.0823698	4.9e-16	2.32e-14	VC2492		MULTISPECIES: 3-isopropylmalate dehydratase large subunit
N900_RS01930	750.42	0.635611	0.127047	2.42e-08	3.54e-07	VC2515		MULTISPECIES: BolA family iron metabolism protein IbaG
N900_RS07215	42.673	0.633206	0.326973	0.00100867	0.00459323	VC1419		hypothetical protein
N900_RS05175	746.971	0.632037	0.150809	1.16e-06	1.25e-05	VC1839		protein TolQ
N900_RS01915	253.097	0.630673	0.248797	0.000329368	0.00177602	VC2518		MULTISPECIES: outer membrane lipid asymmetry maintenance protein MlaD
N900_RS01525	8373.51	0.629383	0.0712074	4.71e-20	3.77e-18	VC2599		ribonuclease R
N900_RS08560	319.948	0.628916	0.124206	1.86e-08	2.86e-07	VC1135		bifunctional histidinol-phosphatase/imidazoleglycerol-phosphate dehydratase HisB
N900_RS02120	2296.89	0.627547	0.0773003	2.31e-17	1.41e-15	VC2483		acetolactate synthase 3 large subunit
N900_RS13720	278.306	0.624806	0.151036	1.55e-06	1.58e-05	VC0185		site-specific integrase
N900_RS02270	900.907	0.624069	0.140162	3.86e-07	4.43e-06	VC2452		23S rRNA (uracil(1939)-C(5))-methyltransferase RlmD
N900_RS18985	407.608	0.623153	0.139914	3.86e-07	4.43e-06	VCA1114		MULTISPECIES: ParB/RepB/Spo0J family partition protein
N900_RS11040	526.997	0.621928	0.132968	1.36e-07	1.72e-06	VC1878		hypothetical protein
N900_RS09555	42.2937	0.621664	0.261952	0.000517021	0.00262792	VC0929		hypothetical protein
N900_RS01265	25948	0.621309	0.0792125	2.24e-16	1.19e-14	VC2656		fumarate reductase (quinol) flavoprotein subunit
N900_RS03080	1910.48	0.62101	0.10824	4.75e-10	9.66e-09	VC2279		aminoacyl-histidine dipeptidase
N900_RS05530	405.508	0.618139	0.187591	4.1e-05	0.000289228	VC1763		flagellar motor protein MotB
N900_RS05680	13057.2	0.616713	0.078142	1.57e-16	8.71e-15	VC1727		MULTISPECIES: glucose-1-phosphate adenylyltransferase
N900_RS09300	1150.52	0.614888	0.0991613	2.94e-11	7.36e-10	VC0983		transmembrane regulator ToxS
N900_RS05730	662.706	0.614321	0.145482	1.17e-06	1.25e-05	VC1717		tRNA uridine 5-oxyacetic acid(34) methyltransferase CmoM
N900_RS10565	689.849	0.612663	0.10678	5.06e-10	1.02e-08	VC0718		recombination-associated protein RdgC
N900_RS04640	561.342	0.611545	0.108907	1.04e-09	1.96e-08	VC1952		chitinase
N900_RS04625	1284.19	0.611274	0.115063	5.68e-09	9.52e-08	VC1956		lytic murein transglycosylase
N900_RS16425	1082.76	0.60816	0.104218	2.93e-10	6.19e-09	VCA0565		MULTISPECIES: DUF3404 domain-containing protein
N900_RS09490	514.933	0.60687	0.109703	1.74e-09	3.19e-08	VC0943		lipoyl synthase
N900_RS05990	961.39	0.606698	0.0852465	6.25e-14	2.23e-12	VC1664		ABC transporter substrate-binding protein
N900_RS09160	405.204	0.604341	0.168868	1.69e-05	0.000133548	VC1013		MULTISPECIES: electron transport complex subunit RsxG
N900_RS03690	403.466	0.603556	0.117847	1.68e-08	2.61e-07	VC2152		succinyl-diaminopimelate desuccinylase
N900_RS05685	6026.87	0.601979	0.0808549	5.71e-15	2.36e-13	VC1726		glycogen synthase GlgA
N900_RS17055	2044.44	0.601712	0.0816449	1.01e-14	4.04e-13	VCA0702		iron-containing alcohol dehydrogenase
N900_RS07285	6895.46	0.601073	0.12393	6.9e-08	9.17e-07	VC1403		methyl-accepting chemotaxis protein
N900_RS00085	1576.55	0.598677	0.174733	3.08e-05	0.000227067	VC0018		MULTISPECIES: Hsp20 family protein
N900_RS02085	747.379	0.597265	0.103337	4.45e-10	9.11e-09	VC2491		3-isopropylmalate dehydrogenase
N900_RS05635	1042.67	0.596548	0.193438	9.83e-05	0.000612514	VC1740		MULTISPECIES: acyl-CoA dehydrogenase
N900_RS01240	544.332	0.596475	0.113659	9.06e-09	1.48e-07	VC2661		EF-P beta-lysylation protein EpmB
N900_RS15040	3254.11	0.588733	0.0980231	1.22e-10	2.75e-09	VCA0219		cytolysin VCC
N900_RS10540	1692.73	0.588318	0.0879388	1.45e-12	4.35e-11	VC0723		polyphosphate kinase 1
N900_RS15080	49.5641	0.586669	0.26388	0.000983615	0.00450188	VCA0228		MULTISPECIES: ABC transporter permease
N900_RS14555	68.3539	0.586423	0.20596	0.000218556	0.00124563	VCA0115		DotU family type IV/VI secretion system protein
N900_RS08690	758.789	0.585232	0.0982729	1.71e-10	3.75e-09	VC1108		replication-associated recombination protein A
N900_RS16950	92.2912	0.583696	0.196113	0.000153286	0.000917169	VCA0679		MULTISPECIES: nitrate reductase cytochrome c-type subunit
N900_RS02510	594.104	0.5834	0.128049	3.31e-07	3.87e-06	VC2401		undecaprenyldiphospho-muramoylpentapeptide beta-N-acetylglucosaminyltransferase
N900_RS20385	61.8556	0.58294	0.214839	0.000326785	0.00176738	#N/A		#N/A
N900_RS01260	7730.59	0.58183	0.0749413	5.7e-16	2.63e-14	VC2657		MULTISPECIES: succinate dehydrogenase/fumarate reductase iron-sulfur subunit
N900_RS17605	2811.92	0.58026	0.0810373	5.6e-14	2.02e-12	VCA0815		arginine decarboxylase
N900_RS14150	346.924	0.580068	0.175601	5.53e-05	0.000373923	VCA0027		chitinase
N900_RS07295	1871.57	0.579891	0.105019	2.27e-09	4.06e-08	VC1401		chemotaxis protein CheB
N900_RS02645	1776.83	0.57814	0.0946602	7.05e-11	1.66e-09	VC2376		glutamate synthase large subunit
N900_RS14060	497.722	0.576839	0.114927	3.55e-08	5.07e-07	VCA0007		NAD(P)-dependent oxidoreductase
N900_RS02845	3275.62	0.575648	0.0737863	4.44e-16	2.16e-14	VC2333		RimK family protein
N900_RS06950	165.037	0.571872	0.155849	1.59e-05	0.000126893	#N/A		MULTISPECIES: helix-turn-helix transcriptional regulator
N900_RS17905	6633.44	0.571344	0.160104	2.32e-05	0.000178841	VCA0881		MULTISPECIES: hypothetical protein
N900_RS04000	31101.7	0.568508	0.11337	3.88e-08	5.5e-07	VC2085		MULTISPECIES: ADP-forming succinate--CoA ligase subunit beta
N900_RS12095	371.567	0.568025	0.132358	1.26e-06	1.32e-05	#N/A		MULTISPECIES: IS3-like element ISVch4 family transposase
N900_RS15240	204.471	0.567161	0.132581	1.35e-06	1.39e-05	VCA0264		MerR family transcriptional regulator
N900_RS08555	259.047	0.565314	0.140134	3.9e-06	3.64e-05	VC1136		MULTISPECIES: imidazole glycerol phosphate synthase subunit HisH
N900_RS07580	332.625	0.565307	0.214446	0.000470558	0.002448	VC1339		2-methylaconitate cis-trans isomerase PrpF
N900_RS02485	875.595	0.56446	0.100376	1.44e-09	2.68e-08	VC2406		UDP-N-acetylmuramoyl-L-alanyl-D-glutamate--2,6-diaminopimelate ligase
N900_RS02070	117.343	0.561597	0.162886	3.91e-05	0.000277892	VC2494		DUF547 domain-containing protein
N900_RS11285	4619.21	0.560844	0.0719248	5.14e-16	2.4e-14	VC2406		MULTISPECIES: Tn3 family transposase
N900_RS04665	121.77	0.560046	0.169899	6.72e-05	0.000440242	VC1945		FAD-binding protein
N900_RS02500	671.865	0.55814	0.1232	4.58e-07	5.21e-06	VC2403		UDP-N-acetylmuramoyl-L-alanine--D-glutamate ligase
N900_RS08780	1052.91	0.556566	0.107801	1.96e-08	2.96e-07	VC1089		phosphate/phosphite/phosphonate ABC transporter substrate-binding protein
N900_RS06085	4828.06	0.556358	0.114869	1.02e-07	1.32e-06	VC1643		methyl-accepting chemotaxis protein
N900_RS01150	1051.85	0.55512	0.105249	1.09e-08	1.73e-07	VC2681		MULTISPECIES: malate dehydrogenase
N900_RS16525	270.701	0.553922	0.12617	9.05e-07	9.94e-06	VCA0586		TetR/AcrR family transcriptional regulator
N900_RS10310	14.7523	0.55226	0.379154	0.00352963	0.0132435	VC0773		isochorismate synthase MenF
N900_RS12745	2085.18	0.551944	0.0800608	4.7e-13	1.5e-11	VC0374		glucose-6-phosphate isomerase
N900_RS11200	168.056	0.550698	0.179577	0.000154711	0.000923495	VC2233		DNA polymerase III subunit epsilon
N900_RS10705	744.378	0.550049	0.092009	1.96e-10	4.27e-09	VC0691		anhydro-N-acetylmuramic acid kinase
N900_RS10755	679.559	0.549397	0.170703	9.57e-05	0.000601199	VC0680		murein biosynthesis integral membrane protein MurJ
N900_RS18980	8122.13	0.546032	0.108804	4.56e-08	6.31e-07	VCA1113		MULTISPECIES: spermidine/putrescine ABC transporter substrate-binding protein
N900_RS17000	30445.2	0.544418	0.067869	9.7e-17	5.54e-15	VCA0688		MULTISPECIES: class I poly(R)-hydroxyalkanoic acid synthase
N900_RS08305	2465.1	0.544027	0.084584	1.16e-11	3.09e-10	VC1188		NAD-dependent malic enzyme
N900_RS12225	274.448	0.543153	0.136135	5.63e-06	5.03e-05	VC0469		16S rRNA (uracil(1498)-N(3))-methyltransferase
N900_RS13005	27792.3	0.54287	0.113758	1.62e-07	1.99e-06	VC0329		DNA-directed RNA polymerase subunit beta\\'
N900_RS12840	10654.6	0.542739	0.167321	9.3e-05	0.000586873	VC0354		MULTISPECIES: FKBP-type peptidyl-prolyl cis-trans isomerase
N900_RS09305	1015.2	0.540971	0.108085	5.09e-08	7.02e-07	VC0982		MULTISPECIES: SelT/SelW/SelH family protein
N900_RS15455	276.757	0.540935	0.156511	4.51e-05	0.000312687	VCA0386		MULTISPECIES: type II toxin-antitoxin system Phd/YefM family antitoxin
N900_RS05570	585.01	0.540659	0.128259	2.2e-06	2.16e-05	VC1755		MULTISPECIES: membrane integrity-associated transporter subunit PqiC
N900_RS02695	728.763	0.53951	0.11163	1.23e-07	1.57e-06	VC2364		bifunctional aspartate kinase/homoserine dehydrogenase I
N900_RS13510	369.276	0.539228	0.12691	1.92e-06	1.91e-05	VC0230		glycosyltransferase family 2 protein
N900_RS05850	63.0471	0.539136	0.211419	0.000744016	0.0035496	VC1693		pentaheme c-type cytochrome TorC
N900_RS13470	145.293	0.538557	0.197582	0.000470977	0.002448	VC0238		acyltransferase
N900_RS09930	391.926	0.537795	0.188802	0.000335127	0.00180098	VC0852		DNA repair protein RecN
N900_RS13735	99.7688	0.536229	0.237687	0.00150067	0.0063894	VC0182		MULTISPECIES: hypothetical protein
N900_RS15150	70.0227	0.535217	0.219246	0.00100559	0.00458498	VCA0243		MULTISPECIES: Cof-type HAD-IIB family hydrolase
N900_RS02275	2852.73	0.535158	0.0966239	2.95e-09	5.16e-08	VC2451		GTP diphosphokinase
N900_RS03235	198.219	0.533099	0.139101	1.16e-05	9.56e-05	VC2247		lipid-A-disaccharide synthase
N900_RS02310	490.185	0.532286	0.210229	0.000828578	0.00388612	VC2443		SH3 domain-containing protein
N900_RS17625	122.58	0.531585	0.165667	0.000114903	0.000702683	VCA0820		chaperonin GroEL
N900_RS11580	200.758	0.53077	0.156464	6.17e-05	0.000409197	VC0612		MULTISPECIES: N,N\\'-diacetylchitobiose phosphorylase
N900_RS11625	1677.11	0.528589	0.10427	4.02e-08	5.68e-07	VC0603		patatin-like phospholipase family protein
N900_RS15910	41.4359	0.528463	0.24885	0.00209423	0.00859158	VCA0141		hypothetical protein
N900_RS05920	693.884	0.525965	0.100536	1.74e-08	2.69e-07	VC1678		phage shock protein PspA
N900_RS17045	4085.6	0.524147	0.0728878	6.96e-14	2.46e-12	VCA0699		glucose-1-phosphate adenylyltransferase
N900_RS10685	125.928	0.524044	0.163849	0.000126751	0.000769913	VC0695		3-deoxy-7-phosphoheptulonate synthase
N900_RS06920	168.039	0.523446	0.172287	0.000213678	0.00121976	VC1476		MULTISPECIES: helix-turn-helix transcriptional regulator
N900_RS12375	1455.37	0.522905	0.0897642	6.12e-10	1.21e-08	VC0445		peptidylprolyl isomerase SurA
N900_RS18755	123.998	0.522033	0.196665	0.000661602	0.00322169	VCA1063		ornithine decarboxylase SpeF
N900_RS17590	942.503	0.521108	0.157261	8.8e-05	0.000563708	VCA0812		trypsin-like peptidase domain-containing protein
N900_RS03980	49515.3	0.520394	0.104114	6.21e-08	8.44e-07	VC2089		MULTISPECIES: succinate dehydrogenase flavoprotein subunit
N900_RS11170	1651	0.520144	0.150072	5.18e-05	0.000352727	VC1488		BREX-1 system adenine-specific DNA-methyltransferase PglX
N900_RS17370	721.541	0.519664	0.111458	3.33e-07	3.89e-06	VCA0765		low-specificity L-threonine aldolase
N900_RS17245	2139.42	0.519615	0.170973	0.000220092	0.0012524	VCA0741		MULTISPECIES: DUF496 family protein
N900_RS01225	1592.8	0.517667	0.188691	0.000538875	0.00272234	VC2665		MULTISPECIES: co-chaperone GroES
N900_RS09850	1806.99	0.517423	0.0918386	1.97e-09	3.53e-08	VC0869		phosphoribosylformylglycinamidine synthase
N900_RS02655	482.626	0.517059	0.135634	1.43e-05	0.00011588	VC2373		glutamate synthase large subunit
N900_RS08730	399.735	0.515059	0.131429	9.47e-06	8.04e-05	VC1100		MULTISPECIES: VF530 family DNA-binding protein
N900_RS02460	6816.19	0.514992	0.0845224	1.27e-10	2.87e-09	VC2413		pyruvate dehydrogenase complex dihydrolipoyllysine-residue acetyltransferase
N900_RS05405	356.014	0.513223	0.138801	2.31e-05	0.000178279	#N/A		MULTISPECIES: IS3-like element ISVch4 family transposase
N900_RS05425	8679.6	0.512786	0.0886167	8.36e-10	1.59e-08	VC1784		sialidase
N900_RS17880	77.4781	0.511661	0.184245	0.000516436	0.00262792	VCA0876		DNA-binding transcriptional regulator DsdC
N900_RS17495	349.495	0.510111	0.126389	6.07e-06	5.37e-05	#N/A		MULTISPECIES: IS3-like element ISVch4 family transposase
N900_RS07750	12723.4	0.509326	0.0664325	2.16e-15	9.36e-14	VC1304		fumarate hydratase
N900_RS02000	243.971	0.508343	0.146622	5.69e-05	0.000380815	VC2502		DNA polymerase III subunit chi
N900_RS13770	47.1065	0.507555	0.246569	0.0028884	0.0112598	VC0176		helix-turn-helix transcriptional regulator
N900_RS04550	320.25	0.507266	0.125248	5.85e-06	5.19e-05	VC1972		o-succinylbenzoate synthase
N900_RS10080	54.8021	0.506529	0.211476	0.00145702	0.00623448	VC2735		membrane protein
N900_RS05345	43.2837	0.505647	0.261399	0.00360417	0.013495	VC1800		hypothetical protein
N900_RS18880	3539.62	0.503659	0.0775956	1.08e-11	2.9e-10	VCA1092		methyl-accepting chemotaxis protein
N900_RS06510	19623.6	0.503339	0.118599	2.62e-06	2.53e-05	VC1560		catalase/peroxidase HPI
N900_RS15725	207.741	0.502846	0.202882	0.00123327	0.00543226	VCA0367		hypothetical protein
N900_RS14535	90.9472	0.500303	0.183108	0.000646327	0.00316744	VCA0111		type VI secretion system baseplate subunit TssG
N900_RS07415	303.103	0.499975	0.140776	4.47e-05	0.000310826	VC1374		Hsp70 family protein
N900_RS06985	425.036	0.499065	0.113996	1.49e-06	1.53e-05	VC1464		helix-turn-helix transcriptional regulator
N900_RS14515	194.525	0.496963	0.157421	0.00018224	0.00107085	VCA0107		type VI secretion system contractile sheath small subunit
N900_RS08145	172.283	0.496912	0.136691	3.35e-05	0.000244625	VC1217		GNAT family N-acetyltransferase
N900_RS05825	674.879	0.49491	0.120673	5.21e-06	4.71e-05	VC1697		NAD(P)H-binding protein
N900_RS06820	8163	0.494175	0.158615	0.000213455	0.00121976	VC1496		carboxy terminal-processing peptidase
N900_RS09955	149.207	0.493667	0.190062	0.000987602	0.00450973	VC0847		tyrosine-type recombinase/integrase
N900_RS11275	548.602	0.491716	0.115766	2.83e-06	2.7e-05	VC0765		MULTISPECIES: IS91-like element ISVsa3 family transposase
N900_RS01910	631.693	0.491425	0.124995	1.09e-05	9.11e-05	VC2519		MULTISPECIES: lipid asymmetry maintenance ABC transporter permease subunit MlaE
N900_RS09325	910.043	0.491369	0.118136	4.17e-06	3.87e-05	VC0977		MULTISPECIES: co-chaperone YbbN
N900_RS13715	3676.23	0.49071	0.0780215	4.45e-11	1.08e-09	VC0186		glutathione-disulfide reductase
N900_RS14520	941.009	0.490401	0.0864186	1.92e-09	3.48e-08	VCA0108		MULTISPECIES: type VI secretion system contractile sheath large subunit
N900_RS17645	187.76	0.490142	0.138472	5.06e-05	0.000345826	VCA0824		diaminobutyrate--2-oxoglutarate transaminase
N900_RS13725	677.39	0.489819	0.134683	3.53e-05	0.000255484	VC0184		hypothetical protein
N900_RS12105	286.882	0.487319	0.139325	6.04e-05	0.000402076	VC0493		MarR family transcriptional regulator
N900_RS14830	175.776	0.484617	0.164168	0.000387337	0.00204873	VCA0174		DUF58 domain-containing protein
N900_RS15740	358.596	0.484089	0.13307	3.68e-05	0.000263319	#N/A		MULTISPECIES: IS3-like element ISVch4 family transposase
N900_RS06475	72.169	0.481527	0.215051	0.00259665	0.0103693	VC1568		MULTISPECIES: ABC transporter ATP-binding protein
N900_RS17490	66.7961	0.480985	0.205483	0.00208232	0.00855246	VCA0790		hypothetical protein
N900_RS06750	893.69	0.480211	0.111771	2.5e-06	2.43e-05	VC1511		formate dehydrogenase subunit gamma
N900_RS10255	1215.29	0.479677	0.103916	5.73e-07	6.43e-06	VC0786		D-amino acid dehydrogenase
N900_RS15500	212.329	0.479439	0.150526	0.000191743	0.00111397	VCA0322		hypothetical protein
N900_RS11165	1538.2	0.478578	0.139581	8.32e-05	0.00053608	VC2572		PglZ domain-containing protein
N900_RS03285	339.606	0.478192	0.122839	1.42e-05	0.000115104	VC2236		hydroxyacylglutathione hydrolase
N900_RS05935	541.321	0.478088	0.150334	0.000197062	0.00113936	VC1675		efflux RND transporter periplasmic adaptor subunit
N900_RS06725	1167.97	0.475183	0.0885718	1.26e-08	1.98e-07	VC1516		4Fe-4S binding protein
N900_RS11240	18365.6	0.474765	0.107787	1.6e-06	1.61e-05	#N/A		MULTISPECIES: sulfonamide-resistant dihydropteroate synthase Sul2
N900_RS16725	101.169	0.47465	0.166225	0.000563039	0.00282068	VCA0631		GNAT family N-acetyltransferase
N900_RS10830	2022.69	0.473342	0.112869	4.14e-06	3.86e-05	VC0664		MULTISPECIES: lysine--tRNA ligase
N900_RS05745	2462.67	0.473007	0.096219	1.38e-07	1.73e-06	VC1714		chromosome partition protein MukB
N900_RS09315	815.878	0.471812	0.116524	7.8e-06	6.76e-05	VC0980		MULTISPECIES: TIGR01777 family protein
N900_RS08975	641.044	0.471492	0.106892	1.59e-06	1.61e-05	VC1049		LysR family transcriptional regulator
N900_RS04380	3037.05	0.469017	0.0749127	6.33e-11	1.51e-09	VC2008		pyruvate kinase
N900_RS09950	1768.36	0.468908	0.088472	1.88e-08	2.87e-07	VC0848		MULTISPECIES: SsrA-binding protein SmpB
N900_RS10625	3226.71	0.468538	0.0909769	4.23e-08	5.91e-07	VC0709		23S rRNA pseudouridine(1911/1915/1917) synthase RluD
N900_RS09910	235.012	0.467206	0.207146	0.00285462	0.0111874	VC0856		MULTISPECIES: molecular chaperone DnaJ
N900_RS14875	97.6446	0.466968	0.187947	0.00166497	0.0070143	VCA0183		NO-inducible flavohemoprotein
N900_RS06095	65.2149	0.466836	0.218109	0.00364836	0.0136165	VC1642		ribosome recycling factor family protein
N900_RS07560	518.457	0.462108	0.107714	2.96e-06	2.81e-05	VC1343		M20/M25/M40 family metallo-hydrolase
N900_RS05505	841.134	0.461703	0.14541	0.000228755	0.00129352	VC1768		restriction endonuclease subunit S
N900_RS06555	32.8314	0.461165	0.263593	0.00728769	0.0241938	VC1550		MULTISPECIES: ABC transporter permease subunit
N900_RS13425	1067.29	0.460617	0.147461	0.000273485	0.00150167	VC0247		ABC transporter ATP-binding protein
N900_RS16675	840.965	0.460322	0.0928124	1.22e-07	1.56e-06	VCA0620		3-mercaptopyruvate sulfurtransferase
N900_RS01950	818.843	0.459769	0.121962	2.68e-05	0.000201744	VC2511		MULTISPECIES: aspartate carbamoyltransferase regulatory subunit
N900_RS14760	163.01	0.459365	0.155759	0.000480844	0.00248851	VCA0158		hypothetical protein
N900_RS12760	1642.08	0.456448	0.128606	6.39e-05	0.000421554	VC0371		MULTISPECIES: replicative DNA helicase
N900_RS07045	27.8975	0.455751	0.267885	0.00814487	0.0264305	VC1456		cholera enterotoxin binding subunit CtxB
N900_RS11720	330.9	0.455746	0.117498	1.79e-05	0.000140291	VC0580		MULTISPECIES: YraN family protein
N900_RS11620	31311.1	0.455304	0.0987974	7.18e-07	7.98e-06	VC0604		bifunctional aconitate hydratase 2/2-methylisocitrate dehydratase
N900_RS05190	6617.35	0.452593	0.0881206	5.15e-08	7.08e-07	VC1836		Tol-Pal system protein TolB
N900_RS18905	1585.65	0.451184	0.107412	4.78e-06	4.37e-05	VCA1096		MULTISPECIES: response regulator
N900_RS01355	318.397	0.449677	0.19694	0.00313361	0.012066	VC2634		type IV pilus assembly protein PilM
N900_RS09405	1081.67	0.449316	0.0983362	9.06e-07	9.94e-06	VC0961		MULTISPECIES: PhoH family protein
N900_RS15800	279.874	0.446645	0.157872	0.000765831	0.00364402	#N/A		MULTISPECIES: type II toxin-antitoxin system Phd/YefM family antitoxin
N900_RS14600	125.554	0.446556	0.22944	0.00632937	0.0216303	VCA0124		hypothetical protein
N900_RS01125	464.742	0.446553	0.156379	0.00070855	0.0034166	VC2686		MULTISPECIES: cell division protein ZapB
N900_RS14765	940.439	0.446278	0.0901397	1.42e-07	1.77e-06	VCA0159		universal stress protein
N900_RS13710	1002.12	0.445767	0.0867919	5.42e-08	7.43e-07	VC0187		23S rRNA (adenine(2030)-N(6))-methyltransferase RlmJ
N900_RS04945	992.07	0.444271	0.0875461	7.58e-08	1e-06	VC1886		transcription-repair coupling factor
N900_RS18765	683.699	0.444094	0.0948434	5.48e-07	6.19e-06	VCA1067		coniferyl aldehyde dehydrogenase
N900_RS06110	271.938	0.441543	0.137053	0.000229607	0.00129353	VC1639		sensor histidine kinase
N900_RS17005	25934.7	0.440853	0.109686	1.12e-05	9.33e-05	VCA0689		MULTISPECIES: phasin family protein
N900_RS11670	428.986	0.440305	0.138768	0.000273043	0.00150153	VC0592		3-methyl-2-oxobutanoate hydroxymethyltransferase
N900_RS05735	542.195	0.439192	0.11603	2.95e-05	0.000219372	VC1716		chromosome partition protein MukF
N900_RS15515	645.475	0.439192	0.139366	0.000295917	0.00161011	VCA0324		MULTISPECIES: type II toxin-antitoxin system RelB/DinJ family antitoxin
N900_RS15810	137.704	0.438282	0.165079	0.00134888	0.00583974	VCA0388		hypothetical protein
N900_RS17155	244.407	0.436583	0.137768	0.00028486	0.00155465	VCA0723		hydroxymethylglutaryl-CoA reductase
N900_RS01965	294.72	0.436353	0.219771	0.00650281	0.0220815	VC2508		ornithine carbamoyltransferase
N900_RS10075	63.4041	0.436165	0.206772	0.00513309	0.0182341	VC0823		hypothetical protein
N900_RS02200	4034.06	0.435892	0.13111	0.000168416	0.000994482	VC2466		MULTISPECIES: sigma-E factor negative regulatory protein
N900_RS08310	54.7644	0.43487	0.212384	0.0058693	0.0203513	VC1187		DUF3392 domain-containing protein
N900_RS02820	578.63	0.434401	0.132833	0.000205659	0.00117959	VC1097		beta-galactosidase
N900_RS01465	34.6934	0.433375	0.239629	0.00893735	0.0284888	VC2612		YheU family protein
N900_RS11585	120.761	0.432675	0.157135	0.00106847	0.00482889	VC0611		phosphoglucomutase/phosphomannomutase family protein
N900_RS14595	442.515	0.432203	0.134039	0.000244591	0.0013638	VCA0123		type VI secretion system tip protein VgrG
N900_RS14505	75.7312	0.432071	0.185709	0.00329847	0.0125859	VCA0105		MULTISPECIES: type VI secretion system PAAR protein
N900_RS03630	418.361	0.431874	0.123188	9.07e-05	0.000579426	VC2166		NAD(P)H:quinone oxidoreductase
N900_RS13945	2439.33	0.431798	0.103324	6.08e-06	5.37e-05	VC2759		MULTISPECIES: acetyl-CoA C-acyltransferase FadA
N900_RS03240	128.364	0.430967	0.155399	0.00102286	0.00465192	VC2246		ribonuclease HII
N900_RS18650	2838.48	0.430122	0.0840946	6.82e-08	9.13e-07	VCA1041		phospho-sugar mutase
N900_RS12235	450.809	0.429467	0.103124	6.59e-06	5.81e-05	VC0467		YqgE/AlgH family protein
N900_RS02455	6822.74	0.429281	0.0713748	4.02e-10	8.27e-09	VC2414		pyruvate dehydrogenase (acetyl-transferring), homodimeric type
N900_RS15695	69.1622	0.428316	0.227856	0.00841105	0.0271232	VCA0361		hypothetical protein
N900_RS05335	6.56926	0.427276	0.458014	0.0113114	NA	VC1801		hypothetical protein
N900_RS01850	393.819	0.426004	0.122682	0.000107196	0.000661164	VC2532		RNase adapter RapZ
N900_RS15430	220.101	0.425969	0.169159	0.00215378	0.00879584	VCA0307		HNH endonuclease
N900_RS07445	491.307	0.425872	0.35897	0.0133558	0.03966	VC1368		MULTISPECIES: hypothetical protein
N900_RS11575	123.923	0.425051	0.185474	0.00379785	0.0140162	VC0613		beta-N-acetylhexosaminidase
N900_RS17800	133.074	0.42448	0.15129	0.000979176	0.00448727	VCA0860		alpha-amylase
N900_RS00725	1604.76	0.424407	0.105676	1.29e-05	0.000105979	VC0147		signal recognition particle-docking protein FtsY
N900_RS06375	65.5341	0.423165	0.199531	0.00562465	0.0196318	VC1590		MULTISPECIES: acetolactate synthase AlsS
N900_RS11570	29.6026	0.422887	0.250083	0.0115988	0.0352268	VC0614		glucosamine kinase GspK
N900_RS10385	2662.73	0.422673	0.0843177	1.23e-07	1.57e-06	VC0758		cytoskeleton protein RodZ
N900_RS13165	1769.05	0.422465	0.076476	7.68e-09	1.27e-07	VC0304		guanosine-5\\'-triphosphate,3\\'-diphosphate diphosphatase
N900_RS05575	1552.47	0.422163	0.0875933	3.29e-07	3.86e-06	VC1754		intermembrane transport protein PqiB
N900_RS08425	135.466	0.421614	0.154235	0.0012352	0.00543226	VC1163		tRNA 5-methoxyuridine(34)/uridine 5-oxyacetic acid(34) synthase CmoB
N900_RS06910	341.39	0.420901	0.130247	0.000260314	0.00144254	#N/A		IS3-like element ISVch4 family transposase
N900_RS02090	873.211	0.420839	0.0848142	1.62e-07	1.99e-06	VC2490		2-isopropylmalate synthase
N900_RS08740	1564.49	0.420811	0.0914695	9.66e-07	1.04e-05	VC1098		MULTISPECIES: acetate kinase
N900_RS02650	217.755	0.42063	0.151451	0.00109678	0.00493208	VC2374		MULTISPECIES: glutamate synthase subunit beta
N900_RS09470	2570.78	0.420134	0.103559	1.12e-05	9.32e-05	VC0947		serine hydrolase
N900_RS09565	58.2218	0.417151	0.215053	0.00842447	0.0271384	VC0927		WecB/TagA/CpsF family glycosyltransferase
N900_RS14810	487.558	0.416964	0.101904	9.89e-06	8.33e-05	VCA1004		BatD family protein
N900_RS06145	430.428	0.416569	0.109966	3.46e-05	0.000251726	VC1632		DUF2867 domain-containing protein
N900_RS18345	2637.98	0.415986	0.119883	0.000116627	0.000712016	VCA0975		ATP-binding protein
N900_RS16430	1170.82	0.415625	0.0881066	5.71e-07	6.43e-06	VCA0566		MULTISPECIES: response regulator transcription factor
N900_RS15145	39.343	0.415439	0.253949	0.0133298	0.039647	VCA0242		3-keto-L-gulonate-6-phosphate decarboxylase UlaD
N900_RS02130	1863.27	0.414607	0.0754842	9.71e-09	1.57e-07	VC2481		phosphoglycerate dehydrogenase
N900_RS17460	1421.19	0.413607	0.100576	9.28e-06	7.9e-05	VCA0784		trans-2-enoyl-CoA reductase family protein
N900_RS15645	331.382	0.411568	0.149431	0.00125867	0.00552049	VCA0351		hypothetical protein
N900_RS13345	631.114	0.410751	0.10116	1.18e-05	9.74e-05	VC0267		D-2-hydroxyacid dehydrogenase
N900_RS13305	383.605	0.410355	0.134626	0.000517165	0.00262792	VC0275		phosphoribosylamine--glycine ligase
N900_RS06840	33521	0.409877	0.0772719	2.86e-08	4.13e-07	VC1492		NAD-glutamate dehydrogenase
N900_RS10615	2593.42	0.408584	0.12772	0.000318777	0.00172927	VC0711		ATP-dependent chaperone ClpB
N900_RS11160	996.687	0.408006	0.198408	0.00731989	0.0242783	VC1920		protease Lon-related BREX system protein BrxL
N900_RS18470	92.5082	0.407591	0.168766	0.00325228	0.012436	VCA1001		MULTISPECIES: AraC family transcriptional regulator
N900_RS03695	164.363	0.405894	0.163458	0.00277104	0.0109444	VC2150		MULTISPECIES: ArsC family reductase
N900_RS04450	1709.72	0.405192	0.139977	0.000869818	0.00405315	VC1993		NADPH-dependent 2,4-dienoyl-CoA reductase
N900_RS13215	825.53	0.40451	0.103549	2.35e-05	0.00017917	VC0293		MULTISPECIES: 50S ribosomal protein L11 methyltransferase
N900_RS13690	274.216	0.40362	0.124627	0.000289177	0.00157582	VC0192		MULTISPECIES: AraC family transcriptional regulator
N900_RS16635	1260.63	0.403525	0.0917246	2.8e-06	2.68e-05	VCA0610		MULTISPECIES: isoprenoid biosynthesis glyoxalase ElbB
N900_RS04910	2757.11	0.401829	0.113849	0.000103951	0.000643352	VC1894		MULTISPECIES: penicillin-binding protein activator LpoB
N900_RS11835	1876.06	0.400977	0.104078	2.99e-05	0.000221432	VC0556		glutamate--cysteine ligase
N900_RS12270	447.726	0.398579	0.100535	1.93e-05	0.000150924	VC0460		MULTISPECIES: pyrroline-5-carboxylate reductase
N900_RS12455	12227.9	0.397324	0.0922481	4.44e-06	4.1e-05	VC0430		TAXI family TRAP transporter solute-binding subunit
N900_RS08915	109.597	0.396662	0.168296	0.00409878	0.014913	VC1061		MULTISPECIES: PLP-dependent cysteine synthase family protein
N900_RS12505	1246.14	0.396392	0.0904336	3.17e-06	2.97e-05	VC0419		MULTISPECIES: ribonuclease G
N900_RS13705	1374.17	0.395877	0.114832	0.000146619	0.000880201	VC0188		oligopeptidase A
N900_RS09095	148.446	0.394696	0.163116	0.00355983	0.0133429	VC1026		cyclic pyranopterin monophosphate synthase MoaC
N900_RS16455	3031.04	0.393494	0.140184	0.00123666	0.00543226	VCA0571		MULTISPECIES: DUF3319 domain-containing protein
N900_RS01855	765.926	0.393087	0.102247	3.27e-05	0.000239565	VC2531		PTS IIA-like nitrogen regulatory protein PtsN
N900_RS02490	1051.72	0.389809	0.13261	0.00084926	0.00396248	VC2405		UDP-N-acetylmuramoyl-tripeptide--D-alanyl-D-alanine ligase
N900_RS13380	848.32	0.389736	0.110275	0.00011137	0.000685733	VC0259		glycosyltransferase family 4 protein
N900_RS08095	477.903	0.389483	0.10329	4.5e-05	0.000312542	VC1231		MULTISPECIES: cytidine deaminase
N900_RS07970	77.1253	0.389419	0.182086	0.00720242	0.0239328	VC1259		MULTISPECIES: rhodanese-related sulfurtransferase
N900_RS16710	1377.95	0.388301	0.20089	0.011025	0.0336544	VCA0628		preprotein translocase subunit SecA
N900_RS16670	584.691	0.388062	0.0992649	2.6e-05	0.00019711	VCA0619		MULTISPECIES: glyoxalase
N900_RS09630	297.275	0.387373	0.136718	0.00119578	0.00529139	VC0913		vibriobactin export RND transporter periplasmic adaptor subunit VexG
N900_RS07005	417.776	0.387362	0.136442	0.00117578	0.00521864	#N/A		helix-turn-helix transcriptional regulator
N900_RS12265	770.74	0.387152	0.0962667	1.65e-05	0.00013084	VC0461		YggS family pyridoxal phosphate-dependent enzyme
N900_RS06520	210.016	0.386624	0.125995	0.000576559	0.0028844	VC1557		LacI family DNA-binding transcriptional regulator
N900_RS17025	168.136	0.384813	0.165746	0.00490171	0.0175332	VCA0693		protein translocase subunit SecD
N900_RS07225	73.9194	0.384595	0.202542	0.0121201	0.0364339	VC1417		DUF4123 domain-containing protein
N900_RS16585	215.506	0.38417	0.147869	0.00240872	0.00972667	VCA0600		MULTISPECIES: phosphonate utilization transcriptional regulator PhnR
N900_RS11710	1013.98	0.384023	0.0941408	1.32e-05	0.000108129	VC0582		16S rRNA (cytidine(1402)-2\\'-O)-methyltransferase
N900_RS06275	528.551	0.383423	0.134957	0.00120255	0.00531485	VC1607		HlyD family secretion protein
N900_RS05760	714.024	0.382587	0.115221	0.000253451	0.00140667	VC1711		YgiQ family radical SAM protein
N900_RS06175	2365.93	0.382098	0.153952	0.00334085	0.0126708	VC2618		pyridoxal phosphate-dependent class III aminotransferase
N900_RS08140	761.466	0.38134	0.103354	6.55e-05	0.000430552	VC1219		phenylalanine--tRNA ligase subunit alpha
N900_RS16550	559.96	0.381275	0.106709	0.0001022	0.000633602	VCA0591		ABC transporter substrate-binding protein
N900_RS05910	1095.06	0.380766	0.103329	6.69e-05	0.000439023	VC1680		ABC transporter substrate-binding protein
N900_RS16280	156.095	0.380293	0.143421	0.00213622	0.00873401	VCA1113		DedA family protein
N900_RS13520	90.2316	0.379831	0.195949	0.0117318	0.0354659	VC0228		WavE lipopolysaccharide synthesis family protein
N900_RS12385	1038.63	0.37931	0.09686	2.69e-05	0.00020197	VC0443		16S rRNA (adenine(1518)-N(6)/adenine(1519)-N(6))-dimethyltransferase RsmA
N900_RS20245	328.812	0.378994	0.179021	0.00821304	0.0265798	#N/A		hypothetical protein
N900_RS09100	237.214	0.378765	0.121493	0.000519332	0.0026347	VC1025		MULTISPECIES: molybdenum cofactor biosynthesis protein B
N900_RS14570	52.7069	0.378361	0.206066	0.0142977	0.0420842	VCA0118		type VI secretion system-associated protein TagO
N900_RS19730	269.362	0.37815	0.181552	0.00889735	0.0284368	VCA0791		IS3 family transposase
N900_RS10510	244.913	0.378111	0.131513	0.00112713	0.00504966	VC0730		copper homeostasis protein CutC
N900_RS04840	1930.92	0.377921	0.119105	0.000434359	0.0022807	VC1909		hypothetical protein
N900_RS05560	2866.75	0.377469	0.0973386	3.18e-05	0.000233719	VC1757		efflux RND transporter permease subunit VexD
N900_RS01955	1270.64	0.377403	0.123743	0.00065409	0.00320113	VC2510		MULTISPECIES: aspartate carbamoyltransferase
N900_RS08290	391.066	0.375625	0.161619	0.00523005	0.0185055	VC1191		hypothetical protein
N900_RS01255	2431.12	0.375601	0.110569	0.000202856	0.0011691	VC2658		MULTISPECIES: fumarate reductase subunit FrdC
N900_RS01795	9653.94	0.375317	0.0690922	1.79e-08	2.75e-07	VC2544		MULTISPECIES: class 1 fructose-bisphosphatase
N900_RS08900	1806.49	0.375244	0.0986126	4.33e-05	0.000301791	VC1064		MULTISPECIES: YbaY family lipoprotein
N900_RS03795	174.511	0.373883	0.139439	0.00205763	0.0084607	VC2129		flagella biosynthesis chaperone FliJ
N900_RS17105	247.214	0.373628	0.130115	0.00117644	0.00521864	VCA0712		MULTISPECIES: bifunctional nicotinamidase/pyrazinamidase
N900_RS06460	27.4667	0.37314	0.260557	0.0249633	0.0670529	VC1572		hypothetical protein
N900_RS17650	111.854	0.372551	0.165723	0.00642515	0.021854	VCA0825		diaminobutyrate acetyltransferase
N900_RS02405	140.273	0.37246	0.144952	0.00283921	0.0111646	VC2424		type IV-A pilus assembly ATPase PilB
N900_RS12230	2623.28	0.372339	0.0805993	1.24e-06	1.31e-05	VC0468		MULTISPECIES: glutathione synthase
N900_RS05855	246.474	0.371277	0.123271	0.000771566	0.00366647	VC1692		trimethylamine-N-oxide reductase TorA
N900_RS01040	793.34	0.37105	0.151924	0.00402177	0.0146839	VC2703		potassium/proton antiporter
N900_RS06350	265.958	0.370278	0.130495	0.00133561	0.00578924	VC1595		galactokinase
N900_RS11725	621.685	0.369948	0.0906277	1.43e-05	0.00011588	VC0579		MULTISPECIES: phosphoheptose isomerase
N900_RS15550	202.659	0.369726	0.171393	0.0080888	0.0262959	VCA0331		hypothetical protein
N900_RS04270	6649.41	0.369397	0.0801319	1.32e-06	1.38e-05	VC2030		ribonuclease E
N900_RS17150	405.478	0.368963	0.113813	0.00036587	0.00194375	VCA0722		hypothetical protein
N900_RS05140	278.13	0.368947	0.133769	0.00170744	0.00717644	VC1846		Holliday junction branch migration protein RuvA
N900_RS16460	1014.34	0.368209	0.197523	0.0148514	0.0432807	VCA0572		D-alanine--D-alanine ligase
N900_RS09400	457.234	0.367419	0.107703	0.000203645	0.0011699	VC0962		MULTISPECIES: tRNA (N6-isopentenyl adenosine(37)-C2)-methylthiotransferase MiaB
N900_RS13420	247.548	0.366697	0.163555	0.00681363	0.0229157	VC0248		acyl carrier protein
N900_RS15715	837.515	0.36623	0.0982816	6.28e-05	0.000415384	VCA0293		hypothetical protein
N900_RS10365	1337.8	0.365435	0.0951729	4.03e-05	0.000285619	VC0762		outer membrane protein assembly factor BamB
N900_RS02640	484.619	0.364913	0.115356	0.000490788	0.00252185	VC2377		MULTISPECIES: FAD-dependent oxidoreductase
N900_RS00180	792.435	0.364798	0.103197	0.000131804	0.000797911	VC0037		MULTISPECIES: YihD family protein
N900_RS11975	15072.7	0.364508	0.0821655	3.08e-06	2.9e-05	VC0534		RNA polymerase sigma factor RpoS
N900_RS05495	1213.05	0.364102	0.116927	0.000581777	0.00290244	VC1770		hypothetical protein
N900_RS17065	147.041	0.363845	0.1461	0.00373856	0.0138828	VCA0704		sigma-54-dependent Fis family transcriptional regulator
N900_RS08625	989.156	0.363242	0.10041	9.76e-05	0.00060909	VC1122		class I SAM-dependent methyltransferase
N900_RS01530	843.711	0.362952	0.0868574	9.88e-06	8.33e-05	VC2598		23S rRNA (guanosine(2251)-2\\'-O)-methyltransferase RlmB
N900_RS14960	79.6807	0.362896	0.205888	0.0185166	0.0519043	VCA0201		hypothetical protein
N900_RS05940	618.515	0.362476	0.117657	0.000655978	0.00320167	VC1674		efflux RND transporter periplasmic adaptor subunit
N900_RS08520	2048.91	0.362229	0.0794637	1.77e-06	1.77e-05	VC1143		MULTISPECIES: ATP-dependent Clp protease adapter ClpS
N900_RS09120	3072.64	0.362217	0.0842277	5.8e-06	5.17e-05	VC1021		MULTISPECIES: sigma-54-dependent Fis family transcriptional regulator
N900_RS20325	216.993	0.360172	0.123765	0.00114742	0.00512144	#N/A		#N/A
N900_RS10005	53.1737	0.359823	0.245983	0.0281052	0.0739481	VC0837		colonization factor TcpF
N900_RS04915	1220.85	0.359206	0.139827	0.00312775	0.012066	VC1893		phosphotransferase
N900_RS18675	640.628	0.358813	0.0977277	8.17e-05	0.000527089	VCA1046		MULTISPECIES: mannitol-1-phosphate 5-dehydrogenase
N900_RS11315	179.809	0.356997	0.134619	0.00252135	0.0101135	VC1758		MULTISPECIES: integrase family protein
N900_RS13875	2406.41	0.356315	0.0927067	4.21e-05	0.000295032	VC0162		MULTISPECIES: ketol-acid reductoisomerase
N900_RS01470	441.044	0.355809	0.102183	0.000170076	0.00100264	VC2610		hydrolase
N900_RS16720	100.702	0.355802	0.165477	0.00914103	0.0289841	VCA0630		D-2-hydroxyacid dehydrogenase family protein
N900_RS09215	518.999	0.355778	0.103423	0.000198355	0.00114499	VC1002		SPOR domain-containing protein
N900_RS14580	660.918	0.354614	0.104824	0.00024555	0.00136703	VCA0120		type VI secretion system membrane subunit TssM
N900_RS02360	1954.06	0.354582	0.0838268	8.33e-06	7.16e-05	VC2433		3\\',5\\'-cyclic-AMP phosphodiesterase
N900_RS10340	2781.73	0.354197	0.0970648	9.17e-05	0.000581685	VC0767		IMP dehydrogenase
N900_RS01475	687.606	0.353805	0.114521	0.000675804	0.00327184	VC2609		MULTISPECIES: TIGR02444 family protein
N900_RS12155	161.097	0.353069	0.165894	0.00979987	0.0305356	VC0482		MULTISPECIES: LysR family transcriptional regulator ArgP
N900_RS15110	427.942	0.351703	0.106246	0.000323738	0.00175354	VCA0235		acetate/propionate family kinase
N900_RS05615	343.443	0.351581	0.114411	0.000723877	0.00348118	VC1745		NAD-dependent succinate-semialdehyde dehydrogenase
N900_RS02470	1122.13	0.351341	0.101475	0.000188196	0.00110225	VC2409		MULTISPECIES: 16S rRNA (cytosine(1402)-N(4))-methyltransferase RsmH
N900_RS17640	123.614	0.350578	0.152208	0.0066256	0.0224088	VCA0823		ectoine synthase
N900_RS03160	1075.94	0.34998	0.10373	0.000261303	0.0014458	VC2262		bifunctional uridylyltransferase/uridylyl-removing protein GlnD
N900_RS07050	1135.83	0.349577	0.0825887	8.48e-06	7.28e-05	VC1451		MARTX multifunctional-autoprocessing repeats-in-toxin holotoxin RtxA
N900_RS12630	2521.84	0.349372	0.0796433	4.26e-06	3.94e-05	VC0394		excinuclease ABC subunit UvrA
N900_RS00465	9321.05	0.347941	0.0702796	2.8e-07	3.33e-06	VC0089		cytochrome-c peroxidase
N900_RS11245	10240.1	0.34787	0.0949965	9.09e-05	0.000579576	VC1893		MULTISPECIES: aminoglycoside O-phosphotransferase APH(3\\'\\')-Ib
N900_RS18600	1169.35	0.34784	0.112646	0.000706404	0.00341081	VCA1069		methyl-accepting chemotaxis protein
N900_RS15205	80.1461	0.347528	0.182226	0.0162235	0.0463051	VCA0255		DUF2861 family protein
N900_RS09060	6703.09	0.346356	0.0750977	1.51e-06	1.54e-05	VC1034		MULTISPECIES: uridine phosphorylase
N900_RS18670	902.613	0.346306	0.0902281	4.58e-05	0.000315673	VCA1045		PTS mannitol transporter subunit IICBA
N900_RS02075	679.553	0.345829	0.102369	0.000264258	0.0014599	VC2493		3-isopropylmalate dehydratase small subunit
N900_RS01230	4619.04	0.345803	0.151102	0.00710734	0.0237043	VC2664		MULTISPECIES: chaperonin GroEL
N900_RS11140	59.7872	0.345728	0.194721	0.0209553	0.0578841	VC1903		conjugative transfer system coupling protein TraD
N900_RS06345	205.739	0.34508	0.124153	0.00188835	0.00785431	VC1596		UDP-glucose--hexose-1-phosphate uridylyltransferase
N900_RS18075	36.7918	0.345002	0.23187	0.0318263	0.0820603	VCA0914		iron ABC transporter permease
N900_RS16310	137.958	0.344408	0.159693	0.0097992	0.0305356	VCA0540		formate transporter FocA
N900_RS14820	178.407	0.342334	0.144132	0.00587034	0.0203513	VCA0172		VWA domain-containing protein
N900_RS11025	452.611	0.342139	0.143926	0.00584785	0.0203124	VC0698		AAA family ATPase
N900_RS08880	22.0434	0.342066	0.269451	0.0381065	0.0942717	VC1068		MULTISPECIES: metalloregulator ArsR/SmtB family transcription factor
N900_RS05550	286.883	0.342061	0.128399	0.00269675	0.0106861	VC1758		tyrosine-type recombinase/integrase
N900_RS16660	811.853	0.341695	0.110751	0.000741426	0.00354193	VCA0617		molybdopterin molybdotransferase MoeA
N900_RS04105	5728.62	0.340972	0.0862164	2.94e-05	0.000218779	VC2062		chemotaxis response regulator protein-glutamate methylesterase
N900_RS05435	184.966	0.340948	0.133149	0.00362892	0.0135605	VC1782		N-acetylmannosamine kinase
N900_RS15885	132.721	0.340213	0.253799	0.0378327	0.0937876	VCA0447		site-specific DNA-methyltransferase
N900_RS07740	1028.44	0.340058	0.095098	0.00013255	0.000801083	VC1306		YcjX family protein
N900_RS15140	42.0068	0.337597	0.228674	0.0346154	0.0875595	VCA0241		L-ribulose-5-phosphate 3-epimerase
N900_RS04785	1963.34	0.337187	0.163479	0.0127386	0.0380154	VC1920		MULTISPECIES: endopeptidase La
N900_RS06695	518.978	0.336689	0.0952672	0.000158271	0.000940746	VC1522		sigma-54-dependent Fis family transcriptional regulator
N900_RS02765	1155.2	0.336618	0.0885217	5.61e-05	0.000376911	VC2349		thymidine phosphorylase
N900_RS15850	166.531	0.33579	0.176254	0.0178355	0.0502686	VCA0441		hypothetical protein
N900_RS06455	176.085	0.33553	0.135987	0.00484	0.017347	VC1573		MULTISPECIES: class II fumarate hydratase
N900_RS05740	229.826	0.335527	0.146518	0.00761048	0.0250805	VC1715		MULTISPECIES: chromosome partition protein MukE
N900_RS00510	2639.58	0.334383	0.0784104	8.08e-06	6.96e-05	VC0098		methyl-accepting chemotaxis protein
N900_RS14290	812.055	0.333241	0.109891	0.000929122	0.00428681	VCA0058		L,D-transpeptidase family protein
N900_RS11540	546.9	0.333157	0.10264	0.000455436	0.00237751	VC0620		MULTISPECIES: ABC transporter substrate-binding protein
N900_RS06210	8121.8	0.332761	0.0895419	8.08e-05	0.000523425	VC1451		cadherin domain-containing protein
N900_RS14575	160.935	0.332187	0.150984	0.00966572	0.0303011	VCA0119		TssA family type VI secretion system protein VasJ
N900_RS09110	261.646	0.33185	0.121141	0.00231765	0.00940109	VC1023		MULTISPECIES: YvcK family protein
N900_RS06020	393.597	0.331212	0.107638	0.000813577	0.00383377	VC1659		HlyD family efflux transporter periplasmic adaptor subunit
N900_RS13685	237.97	0.328857	0.134627	0.00539974	0.018994	VC0194		gamma-glutamyltransferase
N900_RS20285	460.137	0.328628	0.137933	0.00632321	0.0216298	#N/A		#N/A
N900_RS18775	2402.4	0.327953	0.112595	0.00140518	0.00606164	VCA1069		MULTISPECIES: methyl-accepting chemotaxis protein
N900_RS12645	606.463	0.32714	0.10747	0.000929482	0.00428681	VC0391		lysine-sensitive aspartokinase 3
N900_RS08410	2381.93	0.326695	0.0742147	4.54e-06	4.18e-05	VC1166		aspartate--tRNA ligase
N900_RS07685	322.831	0.326361	0.114748	0.00175322	0.00734024	VC1317		VirK/YbjX family protein
N900_RS10355	113.272	0.326294	0.185449	0.0251878	0.0675048	VC0764		alanyl-tRNA editing protein
N900_RS04005	9897.18	0.32581	0.0943354	0.000227506	0.00128849	VC2084		MULTISPECIES: succinate--CoA ligase subunit alpha
N900_RS09790	139.551	0.324166	0.151447	0.0117366	0.0354659	VC0882		hypothetical protein
N900_RS13300	844.158	0.323841	0.0923519	0.000189442	0.00110595	VC0276		bifunctional phosphoribosylaminoimidazolecarboxamide formyltransferase/IMP cyclohydrolase
N900_RS17200	261.353	0.323271	0.321672	0.0426835	0.103324	VCA0732		MULTISPECIES: YgiW/YdeI family stress tolerance OB fold protein
N900_RS09725	270.552	0.322937	0.150955	0.0118675	0.0357416	VC0896		MULTISPECIES: transcriptional regulator GcvA
N900_RS11860	5771.64	0.3229	0.096622	0.00034635	0.00185372	VC0550		sodium-extruding oxaloacetate decarboxylase subunit alpha
N900_RS14040	418.25	0.322455	0.110005	0.00137134	0.00592986	VCA0003		hypothetical protein
N900_RS04525	589.674	0.320923	0.0996233	0.00053361	0.00269953	VC1977		MULTISPECIES: pyridoxal phosphate-dependent aminotransferase
N900_RS18795	13540.5	0.320849	0.145731	0.0104073	0.0320677	VCA1073		bifunctional proline dehydrogenase/L-glutamate gamma-semialdehyde dehydrogenase PutA
N900_RS04905	1374.51	0.32056	0.132684	0.00611349	0.0210122	VC1895		YcfL family protein
N900_RS17990	230.828	0.320432	0.135308	0.00692298	0.02324	VCA0897		6-phosphogluconolactonase
N900_RS10375	1585.47	0.320092	0.0784952	1.98e-05	0.000154812	VC0760		MULTISPECIES: histidine--tRNA ligase
N900_RS08280	206.619	0.319898	0.133673	0.00651478	0.0220963	VC1194		J domain-containing protein
N900_RS03220	3243.43	0.319868	0.0711408	3.05e-06	2.88e-05	VC2250		UDP-3-O-(3-hydroxymyristoyl)glucosamine N-acyltransferase
N900_RS17465	177.208	0.318742	0.147575	0.0116435	0.0352731	VCA0785		GGDEF and EAL domain-containing protein
N900_RS11310	16.1372	0.318703	0.295484	0.049048	0.11532	VC1059		MULTISPECIES: hypothetical protein
N900_RS12195	38.4754	0.318525	0.226114	0.0445943	0.106929	VC0474		MULTISPECIES: LysR family transcriptional regulator
N900_RS04775	2962.21	0.317812	0.111083	0.00175457	0.00734024	VC1922		MULTISPECIES: ATP-dependent Clp endopeptidase proteolytic subunit ClpP
N900_RS03985	16713.1	0.317398	0.0947437	0.000347464	0.00185692	VC2088		MULTISPECIES: succinate dehydrogenase iron-sulfur subunit
N900_RS18380	578.728	0.317262	0.0975114	0.000487925	0.00251432	VCA0982		MULTISPECIES: LysR family transcriptional regulator
N900_RS12495	691.382	0.317243	0.0907047	0.000203587	0.0011699	VC0421		carbon-nitrogen hydrolase family protein
N900_RS03565	1584.68	0.317153	0.0804517	3.56e-05	0.000257193	VC2182		4-(cytidine 5\\'-diphospho)-2-C-methyl-D-erythritol kinase
N900_RS10885	41.5348	0.31687	0.223723	0.0449273	0.107331	VC1831		MULTISPECIES: flagellar transcriptional regulator FlhD
N900_RS03915	187.639	0.316709	0.140183	0.00931195	0.0294742	VC2103		LysR family transcriptional regulator
N900_RS13775	968.651	0.315563	0.162016	0.0189773	0.0530303	#N/A		hypothetical protein
N900_RS11250	2541.69	0.315276	0.103037	0.000948017	0.00436112	VC2656		MULTISPECIES: aminoglycoside O-phosphotransferase APH(6)-Id
N900_RS02505	585.191	0.315202	0.124013	0.00451633	0.0162841	VC2402		MULTISPECIES: cell division protein FtsW
N900_RS01480	926.701	0.314573	0.101566	0.000841671	0.00393727	VC2608		ABC transporter ATP-binding protein
N900_RS10040	3.63852	0.314081	0.513766	0.0227799	NA	VC0830		toxin-coregulated pilus protein TcpQ
N900_RS00885	456.648	0.313386	0.125238	0.00508518	0.0181115	VC2735		ribosome-associated heat shock protein Hsp15
N900_RS01320	325.325	0.313201	0.166446	0.0220634	0.0606196	VC2642		MULTISPECIES: argininosuccinate synthase
N900_RS10420	211.823	0.312518	0.134256	0.00807088	0.0262879	VC0751		MULTISPECIES: co-chaperone HscB
N900_RS14185	4379.83	0.312101	0.0747472	1.36e-05	0.000111028	VCA0034		HDOD domain-containing protein
N900_RS17620	28.1473	0.312032	0.269928	0.0550646	0.126012	VCA0819		MULTISPECIES: co-chaperone GroES
N900_RS15630	134.034	0.311832	0.172219	0.0255731	0.0683339	VCA0503		type II toxin-antitoxin system mRNA interferase toxin, RelE/StbE family
N900_RS17365	956.061	0.311603	0.091819	0.000307289	0.00166947	VCA0764		NUDIX hydrolase
N900_RS13210	2541.97	0.311489	0.0831462	8.12e-05	0.000525184	VC0295		MULTISPECIES: acetyl-CoA carboxylase biotin carboxylase subunit
N900_RS18540	147.398	0.311157	0.15437	0.0169412	0.0481248	VCA1018		DNA-3-methyladenine glycosylase 2 family protein
N900_RS11085	289.777	0.311152	0.164799	0.0221029	0.0606819	VC2747		MULTISPECIES: type IV toxin-antitoxin system AbiEi family antitoxin
N900_RS12240	312.222	0.309594	0.113665	0.00278464	0.010974	VC0466		MULTISPECIES: Holliday junction resolvase RuvX
N900_RS01815	183.98	0.3095	0.154628	0.0176608	0.0498935	VC2539		thiamine ABC transporter substrate binding subunit
N900_RS18285	62.7889	0.30776	0.191046	0.0373471	0.0931609	VCA0961		alpha-ketoglutarate-dependent dioxygenase AlkB
N900_RS13295	136.354	0.307418	0.14749	0.0149235	0.0433502	VC1166		MULTISPECIES: hypothetical protein
N900_RS05490	1937.4	0.307073	0.114511	0.0031966	0.0122622	VC1771		hypothetical protein
N900_RS18930	82.6333	0.306618	0.178081	0.03127	0.0811488	VCA1101		ABC transporter ATP-binding protein
N900_RS07975	14828.4	0.304889	0.0736557	1.65e-05	0.000131176	VC1258		DNA topoisomerase (ATP-hydrolyzing) subunit A
N900_RS16930	306.088	0.302849	0.121358	0.00552336	0.0193345	VCA0675		nitrate/nitrite two-component system sensor histidine kinase NarQ
N900_RS05455	410.214	0.302676	0.113058	0.00332265	0.012638	VC1778		sialic acid TRAP transporter small permease SiaQ
N900_RS13070	394.948	0.302541	0.120261	0.00523781	0.0185124	VC0320		type I pantothenate kinase
N900_RS03615	447.451	0.302471	0.123775	0.006361	0.0216973	VC2171		uracil-xanthine permease
N900_RS06870	2408.02	0.30062	0.0863958	0.000238753	0.00133538	VC1485		DUF3466 family protein
N900_RS00530	383.253	0.299381	0.112152	0.0034636	0.0130364	VC0103		TatD family hydrolase
N900_RS10745	5757.74	0.298946	0.0809314	0.000106824	0.000659999	VC0682		isoleucine--tRNA ligase
N900_RS02600	111.128	0.298497	0.170846	0.0316766	0.0817942	VC2385		RNA-directed DNA polymerase
N900_RS05450	628.603	0.298129	0.100505	0.00141468	0.0060953	VC1779		sialic acid TRAP transporter solute-binding subunit SiaP
N900_RS18525	1514.55	0.297321	0.0945581	0.00079311	0.00375892	VCA1015		Na+/H+ antiporter NhaD
N900_RS10470	1760.87	0.297294	0.0991139	0.00127777	0.00558559	VC0741		MULTISPECIES: tRNA guanosine(34) transglycosylase Tgt
N900_RS10370	1766.88	0.297007	0.0978064	0.00113463	0.00507693	VC0761		MULTISPECIES: YfgM family protein
N900_RS12525	3604.24	0.296488	0.10017	0.00145737	0.00623448	VC0415		MULTISPECIES: rod shape-determining protein
N900_RS14105	61.3384	0.29628	0.188712	0.0435318	0.105059	VCA0018		type VI secretion system tip protein VgrG
N900_RS02575	3131	0.296165	0.0792745	9.19e-05	0.000581685	VC2389		MULTISPECIES: carbamoyl-phosphate synthase large subunit
N900_RS11030	58.4839	0.294749	0.196152	0.0487256	0.114938	VC1809		IS21 family transposase
N900_RS05535	276.077	0.29461	0.136304	0.0135513	0.0401082	VC1762		transcriptional regulator
N900_RS07480	2766.26	0.294064	0.127	0.00932821	0.0294997	VC1361		amino acid ABC transporter permease
N900_RS15905	42.0789	0.293917	0.231757	0.0641617	0.141266	VCA0451		hypothetical protein
N900_RS04615	393.799	0.293536	0.154241	0.0241686	0.0655043	VC1959		septum site-determining protein MinC
N900_RS05545	149.515	0.293161	0.16741	0.0326416	0.0838027	VC0847		tyrosine-type recombinase/integrase
N900_RS09775	456.195	0.29301	0.117337	0.00582542	0.020254	VC0886		DUF3549 family protein
N900_RS02885	1313.74	0.292679	0.0910808	0.000643067	0.00316007	VC2320		exodeoxyribonuclease V subunit beta
N900_RS12640	2590.34	0.291675	0.0970736	0.00129591	0.00563753	VC0392		alanine--glyoxylate aminotransferase family protein
N900_RS18950	724.885	0.291618	0.0907438	0.000646174	0.00316744	VCA0118		MULTISPECIES: tetratricopeptide repeat protein
N900_RS16940	55.7601	0.291568	0.208051	0.0572239	0.129717	VCA0677		chaperone NapD
N900_RS15165	135.941	0.291111	0.167202	0.0337317	0.085867	VCA0246		MULTISPECIES: PTS ascorbate-specific subunit IIBC
N900_RS04655	56.2451	0.290599	0.202935	0.0555044	0.126456	VC1949		L-tyrosine/L-tryptophan isonitrile synthase family protein
N900_RS01770	267.626	0.290419	0.13856	0.0161924	0.0462531	VC2549		peptide-methionine (S)-S-oxide reductase MsrA
N900_RS16995	1641.14	0.289405	0.134581	0.0143559	0.0421777	VCA0687		ferric ABC transporter ATP-binding protein
N900_RS16730	130.239	0.288565	0.16249	0.0321485	0.0827231	VCA0632		NUDIX domain-containing protein
N900_RS02230	1179	0.288214	0.11546	0.00600249	0.0207495	VC2460		MULTISPECIES: GTPase Era
N900_RS18590	3736.14	0.288172	0.0905845	0.000735118	0.00351646	VCA1029		glycogen debranching protein GlgX
N900_RS02340	1553.44	0.288166	0.0941033	0.00109469	0.00492884	VC0222		MULTISPECIES: bifunctional D-glycero-beta-D-manno-heptose-7-phosphate kinase/D-glycero-beta-D-manno-heptose 1-phosphate adenylyltransferase HldE
N900_RS13465	1840.82	0.288124	0.0905142	0.000730459	0.00350348	VC0239		polysaccharide deacetylase family protein
N900_RS06550	30.9927	0.286576	0.246362	0.0736695	0.15712	VC1551		sn-glycerol-3-phosphate ABC transporter permease UgpE
N900_RS14080	762.884	0.285985	0.0869747	0.000513869	0.00262547	VCA0011		HTH-type transcriptional regulator MalT
N900_RS15930	44.6191	0.285436	0.20997	0.0633657	0.140068	VCA0457		hypothetical protein
N900_RS16935	190.321	0.285235	0.1849	0.049373	0.115782	VCA0676		ferredoxin-type protein NapF
N900_RS11665	214.992	0.284568	0.124813	0.0107832	0.0330282	VC0593		MULTISPECIES: 2-amino-4-hydroxy-6-hydroxymethyldihydropteridine diphosphokinase
N900_RS09830	1324.39	0.284471	0.148662	0.0250702	0.0672398	VC0873		DUF533 domain-containing protein
N900_RS07420	418.815	0.284148	0.126315	0.011659	0.0352905	VC1373		hsp70 family protein
N900_RS04485	172.399	0.283512	0.159459	0.033116	0.0846585	VC1986		alpha/beta hydrolase
N900_RS16590	71.6421	0.283296	0.175554	0.0446183	0.106929	VCA0601		putative 2-aminoethylphosphonate ABC transporter permease subunit
N900_RS12965	193.282	0.283217	0.136509	0.017759	0.0501136	VC0337		DMT family transporter
N900_RS11155	253.614	0.282314	0.180822	0.0489774	0.11532	VC0667		hypothetical protein
N900_RS14530	301.018	0.282312	0.118573	0.00843836	0.0271384	VCA0110		type VI secretion system baseplate subunit TssF
N900_RS18505	61.3826	0.282305	0.199238	0.0605408	0.135456	VCA1010		DMT family transporter
N900_RS11685	367.45	0.28222	0.125606	0.0118668	0.0357416	VC0589		ABC transporter ATP-binding protein
N900_RS14115	247.66	0.282075	0.131014	0.014904	0.0433286	VCA0020		hypothetical protein
N900_RS15555	420.104	0.281853	0.162094	0.0360611	0.0906435	VCA0332		MULTISPECIES: BrnT family toxin
N900_RS16800	399.95	0.280724	0.14555	0.0248562	0.0668728	VCA0646		GNAT family N-acetyltransferase
N900_RS15560	318.53	0.280525	0.151683	0.0293235	0.0769289	VCA0333		MULTISPECIES: hypothetical protein
N900_RS11035	23.6146	0.280244	0.249378	0.0799869	0.168487	VC0012		ATP-binding protein
N900_RS06015	532.014	0.279869	0.0949754	0.00166069	0.00700446	VC1660a		ABC transporter ATP-binding protein
N900_RS17595	2310.73	0.278657	0.17269	0.0460974	0.109383	VCA0813		M20/M25/M40 family metallo-hydrolase
N900_RS16325	2103.36	0.278441	0.0788902	0.000222404	0.00126356	VCA0544		ATP-dependent endonuclease
N900_RS18975	1280.15	0.278396	0.135094	0.0188647	0.0527567	VCA1112		tRNA(Met) cytidine acetyltransferase
N900_RS10265	92.7869	0.27836	0.161232	0.0377648	0.0936838	VC0783		alkyl/aryl-sulfatase
N900_RS08830	451.98	0.277896	0.120289	0.010376	0.0320677	VC1079		threonylcarbamoyl-AMP synthase
N900_RS10400	3682.14	0.277895	0.113265	0.0071348	0.0237739	VC0755		aminopeptidase PepB
N900_RS02370	2126.92	0.277453	0.0811009	0.000333522	0.00179573	VC2431		MULTISPECIES: DNA topoisomerase IV subunit B
N900_RS17225	1907.74	0.277359	0.0768934	0.000166705	0.000985998	VCA0737		autoinducer 2-binding periplasmic protein LuxP
N900_RS09330	1017.09	0.277147	0.101116	0.00317366	0.0121871	VC0976		MULTISPECIES: SPFH/Band 7/PHB domain protein
N900_RS12380	755.614	0.276834	0.0924282	0.00144465	0.0062136	VC0444		4-hydroxythreonine-4-phosphate dehydrogenase PdxA
N900_RS14235	1173	0.276827	0.0849949	0.000600202	0.00298197	VCA0063		PD40 domain-containing protein
N900_RS13325	264.866	0.275451	0.117286	0.00953421	0.0299409	VC0271		MULTISPECIES: HlyC/CorC family transporter
N900_RS10330	332.137	0.275053	0.112322	0.00733728	0.0243136	VC0769		carbohydrate-binding protein
N900_RS00825	389.952	0.273853	0.112957	0.00788239	0.0258582	VC2748		nitrogen regulation protein NR(II)
N900_RS05015	2446.26	0.2736	0.0855575	0.000748075	0.00356424	VC1871		MULTISPECIES: YfbU family protein
N900_RS03635	655.258	0.273475	0.0904161	0.00133529	0.00578924	VC2165		MULTISPECIES: arsenate reductase (glutaredoxin)
N900_RS01710	1533.18	0.272415	0.0996844	0.00333155	0.0126585	VC2562		2\\',3\\'-cyclic-nucleotide 2\\'-phosphodiesterase
N900_RS05955	898.015	0.272195	0.0909064	0.00148306	0.00632937	VC1671		cystathionine beta-lyase
N900_RS10835	1489.31	0.271919	0.0895181	0.00128994	0.00561832	#N/A		MULTISPECIES: peptide chain release factor 2
N900_RS01340	59.1126	0.270826	0.186545	0.0629691	0.139321	VC2637		MULTISPECIES: glutathione peroxidase
N900_RS07410	110.628	0.270622	0.161422	0.043546	0.105059	VC1375		DUF2760 domain-containing protein
N900_RS00840	1642.96	0.270194	0.0930957	0.00200702	0.00827148	VC2745		hypothetical protein
N900_RS09260	1331.35	0.269748	0.0884978	0.00125981	0.00552049	VC0992		MULTISPECIES: cation:proton antiporter
N900_RS02570	1245.71	0.26953	0.101296	0.0041767	0.0151811	VC2390		MULTISPECIES: glutamine-hydrolyzing carbamoyl-phosphate synthase small subunit
N900_RS05525	223.752	0.269457	0.159969	0.0432419	0.104535	VC1764		anti-phage defense ZorAB system ZorA
N900_RS14325	40.8005	0.26931	0.229231	0.0871932	0.179983	VCA0066		DUF1566 domain-containing protein
N900_RS11070	114.865	0.268615	0.159682	0.0436555	0.105099	VC1771		MULTISPECIES: type IV secretion system protein TraC
N900_RS10875	21.7763	0.268533	0.253108	0.092287	0.187595	VC0377		MULTISPECIES: hypothetical protein
N900_RS05145	400.332	0.268163	0.105788	0.00601357	0.0207679	VC1845		MULTISPECIES: Holliday junction branch migration DNA helicase RuvB
N900_RS06895	440.014	0.267593	0.137404	0.0258276	0.06881	VC1480		MULTISPECIES: DUF3634 family protein
N900_RS11525	279.743	0.266612	0.111773	0.00908363	0.0288529	VC0623		16S rRNA (guanine(1207)-N(2))-methyltransferase RsmC
N900_RS08600	247.231	0.266604	0.135491	0.0248592	0.0668728	VC1127		MULTISPECIES: high frequency lysogenization protein HflD
N900_RS18430	22.8651	0.265779	0.252685	0.0953047	0.191819	VCA0992		glutaredoxin 2
N900_RS02545	6984.35	0.265128	0.0886225	0.00154816	0.00656827	VC2394		preprotein translocase subunit SecA
N900_RS12845	1345.02	0.263932	0.085507	0.00114069	0.00509771	VC0353		hypothetical protein
N900_RS16810	212.306	0.263613	0.171398	0.0579435	0.130772	VCA0648		NRDE family protein
N900_RS06660	391.79	0.262501	0.108295	0.00837561	0.0270331	VC1067		hypothetical protein
N900_RS11660	1314.18	0.261716	0.089353	0.00192281	0.00797922	VC0594		polynucleotide adenylyltransferase PcnB
N900_RS18165	211.175	0.261406	0.130385	0.0235773	0.0641432	VCA0936		M14 family metallocarboxypeptidase
N900_RS18810	2543.25	0.261405	0.0782062	0.000477999	0.00247734	VCA1077		SUMF1/EgtB/PvdO family nonheme iron enzyme
N900_RS08530	14873.2	0.261023	0.0870201	0.00153892	0.0065445	VC1141		NADP-dependent isocitrate dehydrogenase
N900_RS03380	1943.56	0.260866	0.117418	0.014201	0.0418644	VC2215		copper-translocating P-type ATPase CopA
N900_RS05630	242.751	0.260688	0.304692	0.0882808	0.181705	VC1741		MULTISPECIES: TetR family transcriptional regulator
N900_RS09460	443.08	0.258708	0.128235	0.023263	0.0634318	VC0949		MULTISPECIES: peptidoglycan glycosyltransferase MrdB
N900_RS17870	10.6363	0.258268	0.312028	0.0870557	0.179874	VCA0874		hypothetical protein
N900_RS02860	1342.35	0.258022	0.0942237	0.00351835	0.0132149	VC2329		MULTISPECIES: 2,3,4,5-tetrahydropyridine-2,6-dicarboxylate N-succinyltransferase
N900_RS13970	37878.9	0.257666	0.111649	0.0116289	0.0352587	VC2764		F0F1 ATP synthase subunit beta
N900_RS14585	189.162	0.257529	0.128809	0.0243854	0.0658936	VCA0121		ImpA family type VI secretion system protein
N900_RS05765	7211.75	0.257248	0.0725078	0.000229243	0.00129353	VC1710		EAL domain-containing protein
N900_RS08455	3600.62	0.257134	0.0796636	0.000729679	0.00350348	VC1084		cyclic nucleotide-binding domain-containing protein
N900_RS13865	2427.82	0.257004	0.0989355	0.00532932	0.018783	VC0164		multidrug efflux RND transporter permease subunit VexB
N900_RS01935	2277.6	0.256872	0.126891	0.0231324	0.0631712	VC2514		MULTISPECIES: UDP-N-acetylglucosamine 1-carboxyvinyltransferase
N900_RS02335	1162.63	0.256418	0.0873355	0.00192814	0.00799212	VC2438		bifunctional
N900_RS10880	43.0006	0.256387	0.210723	0.0944145	0.190628	VC2462		MULTISPECIES: lytic transglycosylase domain-containing protein
N900_RS00330	102.013	0.256046	0.156849	0.0516993	0.120202	VC0062		thiamine phosphate synthase
N900_RS14860	1394.13	0.255767	0.0936327	0.00362918	0.0135605	VCA0180		peptidase T
N900_RS03705	176.512	0.254871	0.180956	0.0751763	0.159661	VC2147		MULTISPECIES: DUF2956 domain-containing protein
N900_RS14945	530.892	0.254715	0.126886	0.0243118	0.0658403	VCA0198		DNA cytosine methyltransferase
N900_RS06955	14.3254	0.253833	0.28553	0.10316	0.203162	VC1475		DNA replication protein
N900_RS18645	690.237	0.253022	0.0915607	0.00334184	0.0126708	VCA1040		amino acid ABC transporter permease
N900_RS09615	26.3371	0.252792	0.243503	0.110199	0.213752	VC0917		UDP-N-acetylglucosamine 2-epimerase (non-hydrolyzing)
N900_RS17945	154.103	0.25276	0.139472	0.0373211	0.0931604	VCA0888		autoinducer binding domain-containing protein
N900_RS08375	29.1042	0.252262	0.22927	0.107733	0.209499	VC1173		aminodeoxychorismate/anthranilate synthase component II
N900_RS12260	1647.36	0.252084	0.081071	0.00111679	0.00500957	VC0462		MULTISPECIES: type IV pilus twitching motility protein PilT
N900_RS14310	128.768	0.251004	0.151274	0.0507467	0.118464	VCA0063		S9 family peptidase
N900_RS00090	693.414	0.250515	0.106388	0.0106747	0.0327236	VC0019		valine--pyruvate transaminase
N900_RS02165	3702.28	0.250487	0.174562	0.0744532	0.158405	VC2473		MULTISPECIES: DUF1107 domain-containing protein
N900_RS00095	3029.49	0.250456	0.093452	0.00433311	0.0157021	VC0020		glycine--tRNA ligase subunit beta
N900_RS05925	144.575	0.250098	0.154706	0.0551475	0.126042	VC1677		MULTISPECIES: envelope stress response membrane protein PspB
N900_RS08120	1782.46	0.249926	0.0886859	0.00287088	0.0112036	VC1224		(p)ppGpp synthetase RelV
N900_RS18395	1514.6	0.249739	0.108259	0.0121278	0.0364339	VCA0985		FAD-binding oxidoreductase
N900_RS11205	37.1776	0.248884	0.250647	0.115853	0.221726	#N/A		MULTISPECIES: hypothetical protein
N900_RS09000	451.617	0.248795	0.122696	0.023955	0.0651163	VC1045		sigma-70 family RNA polymerase sigma factor
N900_RS17900	676.02	0.248624	0.264021	0.115258	0.220713	VCA0880		hypothetical protein
N900_RS06930	21.0392	0.248438	0.271821	0.113865	0.218535	VC1474		MULTISPECIES: hypothetical protein
N900_RS15305	2893.17	0.247939	0.1623	0.0652226	0.142979	VCA0278		serine hydroxymethyltransferase
N900_RS12160	237.699	0.247922	0.141901	0.0436793	0.105099	VC0481		MULTISPECIES: amino acid transporter
N900_RS17725	3943.09	0.247256	0.087515	0.00284229	0.0111646	VCA0843		glyceraldehyde-3-phosphate dehydrogenase
N900_RS02195	5580.17	0.247254	0.100053	0.00794337	0.0259637	VC2467		MULTISPECIES: RNA polymerase sigma factor RpoE
N900_RS11080	413.229	0.24714	0.148518	0.0514476	0.119944	VC0211		MULTISPECIES: nucleotidyl transferase AbiEii/AbiGii toxin family protein
N900_RS15710	137.655	0.247088	0.164593	0.0685148	0.148538	VCA0364		hypothetical protein
N900_RS12285	577.764	0.247068	0.091233	0.00405193	0.0147574	VC0457		MULTISPECIES: DUF4426 domain-containing protein
N900_RS04315	1433.65	0.246504	0.116398	0.0196563	0.0547155	VC2022		MULTISPECIES: ACP S-malonyltransferase
N900_RS00650	260.968	0.246055	0.11879	0.0219715	0.0604133	VC0131		DTW domain-containing protein
N900_RS05715	87.2823	0.245988	0.164481	0.0696327	0.15037	VC1720		molecular chaperone TorD
N900_RS18120	722.88	0.244764	0.12039	0.0241561	0.0655043	VCA0925		dihydroorotase
N900_RS14665	285.76	0.244467	0.160761	0.0674161	0.146638	VCA0136		glycerophosphodiester phosphodiesterase
N900_RS10710	845.557	0.244106	0.0999376	0.00871373	0.0278994	VC0690		MULTISPECIES: N-acetylmuramic acid 6-phosphate etherase
N900_RS11015	127.465	0.24387	0.151625	0.0580679	0.130971	VC1161		hypothetical protein
N900_RS06180	1804.48	0.242666	0.121456	0.0264393	0.0703876	VC1624		saccharopine dehydrogenase family protein
N900_RS12000	187.958	0.242623	0.13469	0.040341	0.0989166	VC0529		MULTISPECIES: 2-C-methyl-D-erythritol 2,4-cyclodiphosphate synthase
N900_RS07805	1163.26	0.242553	0.0810972	0.00172061	0.00722334	VC1293		aspartate/tyrosine/aromatic aminotransferase
N900_RS14275	267.921	0.242417	0.146852	0.0541804	0.124383	VCA0055		DUF523 and DUF1722 domain-containing protein
N900_RS13545	448.06	0.242358	0.100441	0.00951356	0.0299283	VC0222		pantetheine-phosphate adenylyltransferase
N900_RS17985	612.121	0.242318	0.106723	0.0137883	0.0407763	VCA0896		glucose-6-phosphate dehydrogenase
N900_RS02995	12941.7	0.24207	0.110984	0.0172451	0.0488723	VC2294		MULTISPECIES: NADH:ubiquinone reductase (Na(+)-transporting) subunit B
N900_RS10665	459.733	0.241965	0.156247	0.0652575	0.142979	VC0700		murein transglycosylase
N900_RS03370	213.131	0.241959	0.132907	0.0389244	0.0960313	VC2217		beta-N-acetylhexosaminidase
N900_RS16260	111.299	0.241878	0.161284	0.0709314	0.152625	VCA0530		pyruvate:ferredoxin (flavodoxin) oxidoreductase
N900_RS18970	20.6147	0.241624	0.25645	0.125583	0.2356	VCA1111		thermostable hemolysin
N900_RS11405	6406.18	0.241232	0.0819028	0.00200339	0.00826598	VC0643		translation initiation factor IF-2
N900_RS06485	91.3475	0.241099	0.166473	0.0774782	0.163801	VC1566		MULTISPECIES: ABC transporter permease
N900_RS02770	3556.91	0.240883	0.0933403	0.00602994	0.0208044	VC2348		MULTISPECIES: phosphopentomutase
N900_RS18610	3559.94	0.2405	0.0800174	0.00165498	0.00698855	VCA1033		carbohydrate ABC transporter substrate-binding protein
N900_RS14525	182.716	0.24032	0.141357	0.0499286	0.116933	VCA0109		MULTISPECIES: type VI secretion system baseplate subunit TssE
N900_RS01805	880.974	0.239958	0.112059	0.0191847	0.0535684	VC2542		UDP-N-acetylmuramate:L-alanyl-gamma-D-glutamyl-meso-diaminopimelate ligase
N900_RS05195	4297.82	0.239921	0.0846281	0.00284926	0.0111798	VC1835		peptidoglycan-associated lipoprotein Pal
N900_RS14175	5007.24	0.238711	0.11813	0.0256079	0.0683461	VCA0032		hypothetical protein
N900_RS15370	101.648	0.237835	0.176535	0.092165	0.187452	VCA0291		MULTISPECIES: integron integrase IntIA
N900_RS15215	349.472	0.237709	0.115865	0.0239712	0.0651163	VCA0257		DUF3404 domain-containing protein
N900_RS00730	789.334	0.237555	0.095356	0.00786076	0.0258108	VC0148		MULTISPECIES: cell division ATP-binding protein FtsE
N900_RS01105	36.5921	0.237307	0.246606	0.132025	0.245892	VC2691		CpxP family protein
N900_RS15300	1058.64	0.236643	0.124965	0.0342918	0.0870466	VCA0277		MULTISPECIES: glycine cleavage system protein GcvH
N900_RS18420	117.297	0.23596	0.157262	0.0733994	0.156901	VCA0990		DEAD/DEAH box helicase
N900_RS03295	336.686	0.235692	0.118553	0.0279876	0.0736924	VC2234		ribonuclease HI
N900_RS03030	151.07	0.234826	0.16684	0.0858748	0.178489	VC2287		DNA polymerase IV
N900_RS05390	30.5411	0.233856	0.24049	0.136736	0.252025	VC1792		MULTISPECIES: phage tail assembly protein
N900_RS14815	349.855	0.233143	0.121327	0.0328415	0.0841358	VCA0171		VWA domain-containing protein
N900_RS05945	3006.35	0.233092	0.101026	0.0130986	0.0390251	VC1673		efflux RND transporter permease subunit VexK
N900_RS04540	544.715	0.232896	0.0945972	0.00869461	0.027863	VC1974		2-succinyl-6-hydroxy-2,4-cyclohexadiene-1-carboxylate synthase
N900_RS00135	1368.43	0.232701	0.0895998	0.00596402	0.0206363	VC0028		dihydroxy-acid dehydratase
N900_RS05350	102.487	0.232361	0.16461	0.0866285	0.179571	VC1799		MULTISPECIES: DDE-type integrase/transposase/recombinase
N900_RS18960	29.4919	0.231726	0.228333	0.137331	0.252509	VCA1109		iron-containing redox enzyme family protein
N900_RS16985	7014.11	0.23104	0.12052	0.0335123	0.0854291	VCA0685		MULTISPECIES: ABC transporter substrate-binding protein
N900_RS15435	692.706	0.230664	0.167693	0.0925292	0.187875	VCA0308		deoxyguanosinetriphosphate triphosphohydrolase family protein
N900_RS14285	529.894	0.230583	0.119625	0.0328213	0.0841358	VCA0057		deoxyribodipyrimidine photo-lyase
N900_RS17020	115.569	0.230182	0.163753	0.0885922	0.18214	VCA0693		protein translocase subunit SecF
N900_RS06235	96.0143	0.230017	0.162203	0.0869639	0.179874	VC1615		MULTISPECIES: M48 family metallopeptidase
N900_RS11990	426.25	0.229636	0.136482	0.0546792	0.125369	VC0531		MULTISPECIES: 5\\'/3\\'-nucleotidase SurE
N900_RS15000	2485.65	0.228736	0.0941708	0.009683	0.0303288	VCA0211		hypothetical protein
N900_RS10380	1411.47	0.228429	0.0817381	0.00338485	0.0128204	VC0759		MULTISPECIES: flavodoxin-dependent (E)-4-hydroxy-3-methylbut-2-enyl-diphosphate synthase
N900_RS10655	177.109	0.228032	0.156191	0.0822176	0.172279	VC0702		MULTISPECIES: inosine/xanthosine triphosphatase
N900_RS18445	773.923	0.227589	0.093696	0.00972913	0.030394	VCA0996		multidrug efflux ABC transporter VcaM
N900_RS16450	1004.56	0.227185	0.127173	0.045024	0.107331	VCA0570		MULTISPECIES: stress response translation initiation inhibitor YciH
N900_RS09760	1911.81	0.227071	0.0863086	0.00554035	0.0193751	VC0889		1-deoxy-D-xylulose-5-phosphate synthase
N900_RS09365	663.819	0.227026	0.123609	0.0405972	0.099477	VC0969		sulfate transporter CysZ
N900_RS10055	107.646	0.226856	0.169886	0.100573	0.199705	VC0827		toxin-coregulated pilus protein TcpH
N900_RS13445	4231.4	0.226156	0.141407	0.0651255	0.142864	VC0243		GDP-mannose 4,6-dehydratase
N900_RS12290	354.343	0.226093	0.129826	0.0495805	0.116193	VC0456		XTP/dITP diphosphatase
N900_RS18155	177.843	0.22578	0.162825	0.0936859	0.189476	VCA0933		cold-shock protein
N900_RS00170	537.426	0.225657	0.105951	0.0210738	0.058167	VC0035		MULTISPECIES: serine/threonine protein kinase
N900_RS09485	133.701	0.225501	0.148307	0.0752512	0.159726	VC0944		lipoyl(octanoyl) transferase LipB
N900_RS04855	9210.11	0.225194	0.0744305	0.00165081	0.00697914	VC1905		alanine dehydrogenase
N900_RS10850	673.986	0.224696	0.0947792	0.0115102	0.034987	VC0660		ATP-dependent RNA helicase SrmB
N900_RS16205	38.8432	0.224571	0.232257	0.150337	0.268742	VCA0518		fused PTS fructose transporter subunit IIA/HPr protein
N900_RS11180	70.1486	0.224361	0.220871	0.146744	0.263758	VC1161		MULTISPECIES: hypothetical protein
N900_RS18870	1028.83	0.224128	0.0826259	0.00441175	0.0159316	VCA1090		chemoreceptor glutamine deamidase CheD
N900_RS18310	190.36	0.223382	0.132017	0.0554141	0.12641	VCA0966		hypothetical protein
N900_RS13435	1748.31	0.222983	0.157858	0.0914092	0.186336	VC0245		glycosyltransferase
N900_RS06970	63.2124	0.222934	0.184244	0.122374	0.230538	#N/A		helix-turn-helix transcriptional regulator
N900_RS11150	590.254	0.222862	0.140355	0.0676684	0.147077	VC1772		abortive infection family protein
N900_RS05520	1486.15	0.222781	0.0961679	0.013373	0.0396784	VC1765		type I restriction endonuclease subunit R
N900_RS09435	635.486	0.222641	0.15864	0.0929302	0.188371	VC0954		luciferase
N900_RS11545	55.947	0.222626	0.188688	0.12723	0.238441	VC0619		ABC transporter permease
N900_RS01140	296.504	0.222279	0.122136	0.0430124	0.10405	VC2683		O-succinylhomoserine (thiol)-lyase
N900_RS17635	310.247	0.222099	0.10713	0.0245012	0.066157	VCA0822		aspartate kinase
N900_RS05105	649.267	0.221825	0.181518	0.121403	0.22955	VC1853		DUF2057 family protein
N900_RS11965	429.881	0.22059	0.12853	0.0535688	0.12361	VC0537		MULTISPECIES: cysteine synthase CysM
N900_RS02895	48.6605	0.220425	0.198921	0.139972	0.255587	VC2318		MULTISPECIES: hypothetical protein
N900_RS01625	14218	0.220373	0.13365	0.0611396	0.136235	VC2579		MULTISPECIES: 30S ribosomal protein S5
N900_RS09570	242.3	0.219827	0.117449	0.0389818	0.0961071	VC0926		hypothetical protein
N900_RS15900	19.3101	0.219511	0.256363	0.160044	0.281622	VCA0450		hypothetical protein
N900_RS08805	2523.82	0.219466	0.10802	0.0273065	0.0724285	VC1084		PAS domain-containing protein
N900_RS17600	1648.7	0.218222	0.0835163	0.00604835	0.020848	VCA0814		MULTISPECIES: agmatinase
N900_RS08675	62.3707	0.21808	0.198526	0.143821	0.260304	VC1112		MULTISPECIES: biotin synthase BioB
N900_RS09320	338.507	0.217519	0.106523	0.0268903	0.0714297	VC0979		SDR family oxidoreductase
N900_RS11780	3714.22	0.217488	0.0816674	0.00524226	0.0185124	VC0567		DUF1043 family protein
N900_RS00015	685.558	0.21741	0.0904651	0.0108775	0.0332605	VC0003		tRNA uridine-5-carboxymethylaminomethyl(34) synthesis GTPase MnmE
N900_RS07700	2679.85	0.21613	0.0754427	0.00285991	0.0111874	VC1314		SLC13 family permease
N900_RS05340	4.76212	0.216068	0.355617	0.0983265	NA	VC0596		helix-turn-helix domain-containing protein
N900_RS18805	4972.35	0.215977	0.109495	0.0317522	0.0819279	VCA1075		PEGA domain-containing protein
N900_RS07595	267.995	0.215635	0.191194	0.141821	0.25787	VC1336		MULTISPECIES: methylisocitrate lyase
N900_RS10160	209.467	0.215524	0.143128	0.0814046	0.171073	VC0806		NAD(P)/FAD-dependent oxidoreductase
N900_RS05865	53.6195	0.215514	0.195421	0.145866	0.262992	VC2523		hypothetical protein
N900_RS17485	152.288	0.215441	0.1397	0.076361	0.161796	VCA0789		MULTISPECIES: DUF2238 domain-containing protein
N900_RS11350	868.684	0.215401	0.126241	0.0560151	0.127338	VC0654		SCP2 domain-containing protein
N900_RS16500	480.958	0.215026	0.104935	0.0267303	0.0711098	VCA0581		M48 family metallopeptidase
N900_RS02850	1846.18	0.214395	0.0773089	0.00381802	0.0140763	VC2332		GNAT family N-acetyltransferase/peptidase C39 family protein
N900_RS16535	549.068	0.214381	0.12844	0.0605454	0.135456	VCA0588		ABC transporter ATP-binding protein
N900_RS14485	1056.37	0.213949	0.0943025	0.015688	0.0451703	VCA0101		EAL domain-containing protein
N900_RS14470	276.333	0.213642	0.131686	0.0664579	0.144904	VCA0098		nicotinate phosphoribosyltransferase
N900_RS10870	49.9374	0.213399	0.195636	0.149975	0.268227	VC1955		hypothetical protein
N900_RS19285	354.113	0.213162	0.122859	0.0534421	0.123396	VC0747		VOC family protein
N900_RS05040	19665.5	0.213021	0.0890928	0.0114387	0.0347992	VC1866		formate C-acetyltransferase
N900_RS02980	1149.5	0.21178	0.110619	0.0368047	0.0922551	VC2297		class I SAM-dependent methyltransferase
N900_RS15720	126.312	0.211525	0.153383	0.10278	0.202745	VCA0366		restriction endonuclease
N900_RS03130	1692.36	0.21075	0.0763791	0.00403792	0.0147212	VC2269		MULTISPECIES: bifunctional 3,4-dihydroxy-2-butanone-4-phosphate synthase/GTP cyclohydrolase II
N900_RS10645	116.232	0.209959	0.152199	0.103577	0.203872	VC0704		extracellular solute-binding protein
N900_RS17995	1288.58	0.209844	0.101202	0.0257931	0.0687689	VCA0898		MULTISPECIES: decarboxylating NADP(+)-dependent phosphogluconate dehydrogenase
N900_RS03350	158.641	0.209671	0.145904	0.0943923	0.190628	VC2222		DNA endonuclease SmrA
N900_RS02990	20496.1	0.209523	0.111142	0.0396314	0.0975083	VC2295		Na(+)-translocating NADH-quinone reductase subunit A
N900_RS13460	3594.74	0.208798	0.0811478	0.00703081	0.0235362	VC0240		ADP-glyceromanno-heptose 6-epimerase
N900_RS14955	526.376	0.20855	0.150942	0.103996	0.204472	VCA0200		DUF3696 domain-containing protein
N900_RS13515	383.958	0.208052	0.152268	0.106854	0.208295	VC0229		WavE lipopolysaccharide synthesis family protein
N900_RS02740	1041.46	0.207513	0.0922806	0.0169369	0.0481248	VC2355		MULTISPECIES: peroxide stress protein YaaA
N900_RS04075	2029.09	0.207468	0.09903	0.0247459	0.0667177	VC2068		flagellar biosynthesis protein FlhF
N900_RS00480	1246.89	0.2074	0.172782	0.1368	0.252025	VC0092		MULTISPECIES: repressor LexA
N900_RS03645	374.798	0.207259	0.119987	0.0557451	0.126844	VC2163		MULTISPECIES: sulfurtransferase TusA family protein
N900_RS12500	1267.4	0.207119	0.0916935	0.0165325	0.047038	VC0420		TIGR02099 family protein
N900_RS17515	77.6318	0.206905	0.179275	0.145642	0.262827	VCA0795		recombinase family protein
N900_RS05255	554.268	0.20689	0.108045	0.0375498	0.0934077	VC1821		PTS fructose transporter subunit IIC
N900_RS10315	95.9179	0.206822	0.156985	0.116073	0.221919	VC0772		(2,3-dihydroxybenzoyl)adenylate synthase
N900_RS13450	2377.35	0.20672	0.115397	0.0489965	0.11532	VC0242		phosphomannomutase/phosphoglucomutase
N900_RS09170	459.612	0.206492	0.100723	0.0276315	0.0730754	VC1011		endonuclease III
N900_RS18175	197.663	0.206026	0.132653	0.0783955	0.165522	VCA0090		DMT family transporter
N900_RS15285	761.28	0.205808	0.10307	0.0313577	0.0812593	VCA0274		carbonic anhydrase
N900_RS13195	12457.3	0.2058	0.172991	0.140098	0.255587	VC0298		acetate--CoA ligase
N900_RS20375	589.176	0.205587	0.165167	0.130082	0.243026	#N/A		#N/A
N900_RS03560	2539.74	0.205536	0.0845805	0.0105961	0.0325938	VC2183		MULTISPECIES: ribose-phosphate pyrophosphokinase
N900_RS12870	3631.99	0.205515	0.0718606	0.00301934	0.0117068	VC0348		GTPase HflX
N900_RS17850	221.395	0.205497	0.144885	0.0994899	0.197772	VCA0870		D-alanyl-D-alanine endopeptidase
N900_RS08080	471.797	0.20544	0.0956076	0.0219046	0.0602754	VC1234		exodeoxyribonuclease I
N900_RS05930	202.599	0.205352	0.146456	0.102272	0.202126	VC1676		MULTISPECIES: envelope stress response membrane protein PspC
N900_RS05515	876.533	0.204342	0.105611	0.0362967	0.0911721	VC1766		DUF262 domain-containing protein
N900_RS14700	768.828	0.204295	0.11899	0.0576813	0.130346	VCA0144		TAXI family TRAP transporter solute-binding subunit
N900_RS16925	245.062	0.203999	0.128161	0.0736743	0.15712	VCA0682		response regulator
N900_RS18440	1280.52	0.203905	0.112275	0.0470798	0.111493	VCA0994		amidinotransferase
N900_RS09205	1018.75	0.203628	0.0936448	0.02071	0.0572944	VC1004		amidophosphoribosyltransferase
N900_RS08395	306.379	0.203449	0.128469	0.0749892	0.159358	VC1169		tryptophan synthase subunit alpha
N900_RS15750	51.7535	0.202369	0.211308	0.183703	0.311533	VCA0374		DUF4365 domain-containing protein
N900_RS02605	300.195	0.202102	0.137801	0.0931901	0.188791	VC2384		MULTISPECIES: TSUP family transporter
N900_RS18910	4647.24	0.202062	0.0790659	0.00757322	0.0249805	VCA1097		anti-sigma factor antagonist
N900_RS11980	18119.6	0.202011	0.0830406	0.0106591	0.0327038	VC0533		murein hydrolase activator NlpD
N900_RS18630	456.939	0.201742	0.107063	0.04102	0.100308	VCA1037		amino acid ABC transporter ATP-binding protein
N900_RS10215	10.7361	0.201253	0.296043	0.169367	0.294149	VC0794		MULTISPECIES: OadG family protein
N900_RS06385	164.684	0.200918	0.158367	0.128956	0.241425	VC1588		LysR family transcriptional regulator
N900_RS18615	5436.37	0.200417	0.0717752	0.00378924	0.0140132	VCA1034		methyl-accepting chemotaxis protein
N900_RS10360	972.039	0.200022	0.081808	0.0103813	0.0320677	VC0763		ribosome biogenesis GTPase Der
N900_RS02375	3328.13	0.199673	0.0864147	0.0148788	0.0432904	VC2430		DNA topoisomerase IV subunit A
N900_RS11305	155.528	0.199471	0.149018	0.116768	0.223129	VC0743		MULTISPECIES: ParM/StbA family protein
N900_RS10105	236.685	0.199451	0.13359	0.0900983	0.184185	VC0817		MULTISPECIES: IS481-like element ISVch1 family transposase
N900_RS10570	748.137	0.1993	0.130402	0.0846203	0.176186	VC0717		tRNA 5-hydroxyuridine modification protein YegQ
N900_RS10950	70.5095	0.199139	0.182435	0.164947	0.288892	VC2156		MULTISPECIES: hypothetical protein
N900_RS17505	41.2671	0.198749	0.211964	0.191838	0.322295	VCA0793		Rha family transcriptional regulator
N900_RS18215	559.502	0.198282	0.113516	0.0557004	0.126822	VCA0946		maltose/maltodextrin ABC transporter ATP-binding protein MalK
N900_RS08450	2932.72	0.197415	0.147464	0.117959	0.224571	VC1158		YdgA family protein
N900_RS07815	152.561	0.197313	0.13756	0.100791	0.199917	VC1290		3\\'-5\\' exonuclease
N900_RS13505	782.55	0.197178	0.106231	0.044428	0.106686	VC0231		hypothetical protein
N900_RS01250	2902.45	0.196192	0.0829288	0.0130313	0.0388566	VC2659		MULTISPECIES: fumarate reductase subunit FrdD
N900_RS12595	352.65	0.196148	0.146814	0.11922	0.226373	VC0401		MULTISPECIES: MSHA biogenesis protein MshK
N900_RS00880	702.561	0.196076	0.105833	0.0449572	0.107331	VC2736		MULTISPECIES: Hsp33 family molecular chaperone HslO
N900_RS01875	674.463	0.196026	0.115197	0.0616143	0.136997	VC2527		MULTISPECIES: lipopolysaccharide transport periplasmic protein LptA
N900_RS14350	31.8369	0.196017	0.238131	0.206884	0.341677	VCA0072		phosphate ABC transporter permease PstA
N900_RS14195	866.215	0.196006	0.111791	0.0554686	0.126454	VCA0036		serine/threonine transporter SstT
N900_RS15890	242.343	0.195833	0.18485	0.174762	0.301048	VCA0448		hypothetical protein
N900_RS16505	132.906	0.195645	0.174492	0.162573	0.285236	VCA0582		RNA-binding S4 domain-containing protein
N900_RS14280	206.959	0.195175	0.132789	0.0957344	0.19243	VCA0056		MerR family transcriptional regulator
N900_RS05540	1206.39	0.194416	0.140338	0.11098	0.214688	VC2506		restriction endonuclease
N900_RS14715	209.294	0.194201	0.131682	0.0953235	0.191819	VCA0148		peptidase M66
N900_RS17140	920.863	0.194028	0.0838246	0.015025	0.0435735	VCA0720		MULTISPECIES: heme NO-binding domain-containing protein
N900_RS04555	225.592	0.193366	0.14627	0.123591	0.232468	VC1971		o-succinylbenzoate--CoA ligase
N900_RS00325	179.811	0.192813	0.127508	0.0897141	0.183922	VC0061		phosphomethylpyrimidine synthase ThiC
N900_RS14365	214.267	0.192624	0.128275	0.0915098	0.186436	VCA0075		molybdopterin-dependent oxidoreductase
N900_RS15440	543.526	0.192579	0.156521	0.142594	0.258753	VCA0309		MULTISPECIES: HNH endonuclease
N900_RS14335	59.7598	0.192333	0.191511	0.189643	0.319351	VCA0068		methyl-accepting chemotaxis protein
N900_RS16770	26.5745	0.192098	0.234199	0.215153	0.351624	VCA0640		YeeE/YedE family protein
N900_RS06365	47.0929	0.192091	0.195399	0.193963	0.324956	VC1592		EAL domain-containing protein
N900_RS01560	8402.11	0.191651	0.157951	0.14685	0.263818	VC2592		MULTISPECIES: 30S ribosomal protein S19
N900_RS05320	43.9979	0.19127	0.20348	0.202751	0.336704	VC1805		DUF2787 domain-containing protein
N900_RS04545	1031.09	0.191251	0.0956649	0.0330003	0.0844225	VC1973		MULTISPECIES: 1,4-dihydroxy-2-naphthoyl-CoA synthase
N900_RS16990	1297.48	0.191154	0.127061	0.0916424	0.1866	VCA0686		iron ABC transporter permease
N900_RS01760	116.583	0.190872	0.14906	0.133464	0.24793	VC2551		MULTISPECIES: DUF2607 domain-containing protein
N900_RS16955	127.192	0.190631	0.14944	0.134622	0.24931	VCA0680		MULTISPECIES: NapC/NirT family cytochrome c
N900_RS20155	30.969	0.19049	0.219119	0.21423	0.350753	#N/A		DUF5363 family protein
N900_RS15335	57.9222	0.190271	0.197306	0.199902	0.332892	VCA0284		MULTISPECIES: type VI secretion system PAAR protein
N900_RS18010	1073.33	0.190248	0.158991	0.151509	0.269899	VCA0901		DsbA family protein
N900_RS17360	1412.83	0.190227	0.0814204	0.0143845	0.0422273	VCA0763		MULTISPECIES: DUF3763 domain-containing protein
N900_RS02280	1247.14	0.190127	0.116556	0.0725673	0.155403	VC2450		nucleoside triphosphate pyrophosphohydrolase
N900_RS17180	4206.54	0.18968	0.119587	0.0792745	0.167182	VCA0728		AAA family ATPase
N900_RS10115	212.848	0.189623	0.15042	0.138418	0.253861	VC0815		type II toxin-antitoxin system HipA family toxin
N900_RS13975	16838.9	0.189013	0.10283	0.0476842	0.112776	VC2765		MULTISPECIES: F0F1 ATP synthase subunit gamma
N900_RS18410	230.458	0.188948	0.121434	0.0841578	0.175426	VCA0988		methyl-accepting chemotaxis protein
N900_RS09965	398.576	0.188676	0.125107	0.0920126	0.187248	VC0845		accessory colonization factor AcfD
N900_RS16145	309.108	0.187929	0.147778	0.137251	0.252491	#N/A		MULTISPECIES: type II toxin-antitoxin system RelB/DinJ family antitoxin
N900_RS12255	1267.76	0.187404	0.0923161	0.0311468	0.0809457	VC0463		MULTISPECIES: PilT/PilU family type 4a pilus ATPase
N900_RS12130	303.379	0.186822	0.118786	0.0822693	0.172287	VC0488		TRAP transporter substrate-binding protein
N900_RS02970	2127.62	0.186626	0.0958895	0.0378828	0.0938471	VC2299		MULTISPECIES: peptidylprolyl isomerase
N900_RS16050	300.956	0.185542	0.110832	0.0679253	0.147479	#N/A		MULTISPECIES: DUF1778 domain-containing protein
N900_RS18055	21.1344	0.184351	0.24593	0.233347	0.371939	VCA0910		energy transducer TonB
N900_RS05620	114.436	0.183801	0.156851	0.162236	0.284922	VC1744		YnjH family protein
N900_RS08225	485.251	0.183668	0.106229	0.0612219	0.136292	VC1205		imidazolonepropionase
N900_RS13075	702.082	0.183509	0.123734	0.0983887	0.196658	VC0319		MULTISPECIES: bifunctional biotin-
N900_RS15590	138.718	0.183058	0.162069	0.172599	0.298976	VCA0340		MULTISPECIES: hypothetical protein
N900_RS05135	136.828	0.183053	0.157708	0.165405	0.289359	VC1847		crossover junction endodeoxyribonuclease RuvC
N900_RS16110	10.6772	0.182822	0.290124	0.209977	0.345202	VCA0382		GNAT family N-acetyltransferase
N900_RS05655	54.5638	0.182564	0.195281	0.216528	0.353231	VC1735		leucyl/phenylalanyl-tRNA--protein transferase
N900_RS08870	154.932	0.18255	0.152746	0.157933	0.27845	VC1070		cyclin-dependent kinase inhibitor 3 family protein
N900_RS05000	13956.8	0.182373	0.0826096	0.0205794	0.056977	VC1874		SpoVR family protein
N900_RS07585	401.218	0.182313	0.1825	0.203313	0.33717	VC1338		Fe/S-dependent 2-methylisocitrate dehydratase AcnD
N900_RS06755	377.212	0.182312	0.115728	0.0833712	0.173903	VC1510		MULTISPECIES: hypothetical protein
N900_RS05675	4742.09	0.1823	0.0714559	0.00819824	0.0265558	VC1730		type I DNA topoisomerase
N900_RS00895	2397.38	0.181076	0.0930978	0.0387489	0.0956639	VC2630		type II secretion system secretin GspD
N900_RS01685	803.671	0.181024	0.128264	0.1128	0.217159	VC2567		MULTISPECIES: peptidoglycan-binding protein LysM
N900_RS01130	414.909	0.18099	0.104733	0.0619493	0.137572	VC2685		MULTISPECIES: methylenetetrahydrofolate reductase
N900_RS15490	303.89	0.180501	0.138405	0.135077	0.249896	VCA0482		MULTISPECIES: DUF1778 domain-containing protein
N900_RS15035	115.316	0.180424	0.148686	0.155361	0.275128	VCA0218		thermolabile hemolysin
N900_RS05500	1349.31	0.180265	0.115454	0.0863006	0.179167	VC1769		SAM-dependent DNA methyltransferase
N900_RS16815	140.209	0.180238	0.147791	0.1541	0.273164	VCA0649		MULTISPECIES: hypothetical protein
N900_RS18240	25.8479	0.179901	0.235105	0.244332	0.385663	VCA0952		MULTISPECIES: helix-turn-helix transcriptional regulator
N900_RS07430	652.897	0.179487	0.125268	0.109373	0.212492	VC1371		hypothetical protein
N900_RS06125	239.486	0.179414	0.120481	0.0989624	0.197158	VC1636		DEAD/DEAH box helicase
N900_RS18560	2019.93	0.179401	0.0946796	0.0436216	0.105099	#N/A		MULTISPECIES: flavohemoglobin expression-modulating QEGLA motif protein
N900_RS16355	1547.26	0.179147	0.0985856	0.051725	0.120202	VCA0551		MULTISPECIES: hypothetical protein
N900_RS13750	3813.98	0.179063	0.158839	0.176739	0.303438	VC0179		cyclic AMP-GMP synthase
N900_RS11355	2441.4	0.179055	0.0742459	0.0122036	0.0366311	VC0653		bifunctional diguanylate cyclase/phosphodiesterase
N900_RS00470	754.894	0.17871	0.0929761	0.0411408	0.100467	VC0090		MATE family efflux transporter DinF
N900_RS13080	766.241	0.178709	0.139971	0.142205	0.258306	VC0318		UDP-N-acetylmuramate dehydrogenase
N900_RS18735	67.4429	0.178705	0.181102	0.210586	0.346045	VCA1058		LysR family transcriptional regulator
N900_RS06925	28.8373	0.17843	0.229332	0.247107	0.389021	VC1475		replication protein
N900_RS17570	380.62	0.178092	0.107351	0.0720177	0.154552	VCA0807		phosphate ABC transporter substrate-binding protein PstS family protein
N900_RS08295	880.508	0.177657	0.0940509	0.0444626	0.106698	VC1190		MULTISPECIES: phosphoribosylaminoimidazolesuccinocarboxamide synthase
N900_RS03710	160.562	0.177502	0.136123	0.136928	0.252025	VC2146		MULTISPECIES: DUF2919 domain-containing protein
N900_RS10120	71.7112	0.177331	0.170895	0.20016	0.333168	VC0814		helix-turn-helix transcriptional regulator
N900_RS09155	448.383	0.177179	0.151188	0.167641	0.291928	VC1014		electron transport complex subunit RsxD
N900_RS16195	719.097	0.177166	0.0967523	0.0505464	0.118149	VCA0516		PTS fructose transporter subunit IIBC
N900_RS02890	953.907	0.176961	0.0921898	0.0416291	0.101453	VC2319		exodeoxyribonuclease V subunit alpha
N900_RS05240	130.062	0.176626	0.151812	0.17013	0.295188	VC1824		PTS sugar transporter subunit IIA
N900_RS02805	1997.17	0.17662	0.0816771	0.02348	0.0639749	VC2341		AMP-binding protein
N900_RS14170	6567.53	0.176617	0.0861005	0.0307426	0.0800108	VCA0031		methyl-accepting chemotaxis protein
N900_RS18140	217.523	0.176018	0.121052	0.106842	0.208295	VCA0929		23S rRNA (uracil(747)-C(5))-methyltransferase RlmC
N900_RS10235	104.411	0.175968	0.152563	0.173118	0.29965	VC0790		response regulator
N900_RS06715	507.636	0.175873	0.0992822	0.0576671	0.130346	VC1518		DUF3305 domain-containing protein
N900_RS06470	27.1719	0.175835	0.22886	0.253667	0.397091	VC1570		cytochrome d ubiquinol oxidase subunit II
N900_RS05650	372.988	0.175389	0.120909	0.107774	0.209499	VC1736		MULTISPECIES: arginyltransferase
N900_RS00585	2235.43	0.175342	0.0954937	0.0503158	0.117763	VC0118		uroporphyrinogen-III C-methyltransferase
N900_RS10895	45.5174	0.175249	0.195997	0.235902	0.374491	VC0689		MULTISPECIES: hypothetical protein
N900_RS14915	243.374	0.175216	0.117981	0.101362	0.200829	VCA0192		2-hydroxyacid dehydrogenase
N900_RS06500	69.5518	0.175101	0.177398	0.21503	0.351583	VC1562		VarG family subclass B1-like metallo-beta-lactamase
N900_RS06900	162.378	0.175009	0.168874	0.203053	0.337049	VC1479		hypothetical protein
N900_RS16895	623.817	0.174977	0.112817	0.0898179	0.18403	VCA0666		L-serine ammonia-lyase
N900_RS04900	1945.63	0.174492	0.11018	0.0845528	0.176148	VC1896		hypothetical protein
N900_RS19655	97.3966	0.174392	0.172261	0.20969	0.345045	VCA0314		DUF1289 domain-containing protein
N900_RS06680	285.33	0.174097	0.112051	0.0896506	0.183896	VC1525		MULTISPECIES: energy-coupling factor ABC transporter ATP-binding protein
N900_RS00100	1572.48	0.173985	0.0851581	0.031618	0.0817574	VC0021		MULTISPECIES: glycine--tRNA ligase subunit alpha
N900_RS05395	159.559	0.173935	0.142922	0.15929	0.280432	VC1791		tape measure protein
N900_RS11260	169.77	0.173382	0.129666	0.132024	0.245892	VC1588		MULTISPECIES: LysR family transcriptional regulator
N900_RS02205	2737.22	0.173194	0.0900626	0.041828	0.101642	VC2465		MULTISPECIES: sigma-E factor regulatory protein RseB
N900_RS02345	5806.58	0.172545	0.0863841	0.035356	0.0891824	VC2436		outer membrane channel protein TolC
N900_RS16140	138.219	0.17232	0.153146	0.183287	0.311122	#N/A		type II toxin-antitoxin system mRNA interferase toxin, RelE/StbE family
N900_RS09055	75.1675	0.171952	0.172797	0.216887	0.353558	VC1035		hypothetical protein
N900_RS01580	8797.96	0.171879	0.159521	0.195901	0.32729	VC2588		MULTISPECIES: 50S ribosomal protein L29
N900_RS07670	250.209	0.171792	0.144476	0.167685	0.291928	VC1320		MULTISPECIES: response regulator
N900_RS02140	138.985	0.171352	0.153384	0.186204	0.314886	VC2479		5-formyltetrahydrofolate cyclo-ligase
N900_RS18080	317.539	0.17129	0.121144	0.116834	0.223137	VCA0915		heme ABC transporter ATP-binding protein
N900_RS06515	1101.34	0.170649	0.0859694	0.036613	0.0918384	VC1558		6-phospho-beta-glucosidase
N900_RS14775	38877.2	0.170077	0.105917	0.0823389	0.172333	VCA0161		MULTISPECIES: tryptophanase
N900_RS10175	301.681	0.170011	0.117435	0.11062	0.214338	VC0802		MULTISPECIES: ACT domain-containing protein
N900_RS16200	62.1766	0.169766	0.187047	0.241312	0.381231	VCA0517		1-phosphofructokinase
N900_RS06830	3894.3	0.169397	0.0898525	0.0460843	0.109383	VC1494		aminopeptidase N
N900_RS01555	12023.2	0.169056	0.111861	0.0988863	0.197116	VC2593		MULTISPECIES: 50S ribosomal protein L2
N900_RS17925	1375.93	0.168321	0.0890105	0.0456576	0.108554	VCA0885		MULTISPECIES: L-threonine 3-dehydrogenase
N900_RS02185	2064.03	0.167061	0.0899161	0.0493203	0.115782	VC2469		MULTISPECIES: L-aspartate oxidase
N900_RS10920	540.841	0.166815	0.109513	0.0975065	0.19523	VC0440		MULTISPECIES: trimethoprim-resistant dihydrofolate reductase DfrA1
N900_RS14390	2946.82	0.166689	0.131435	0.151792	0.270269	VCA0080		GGDEF domain-containing protein
N900_RS04415	202.077	0.166681	0.131235	0.151342	0.269868	VC2001		D-hexose-6-phosphate mutarotase
N900_RS16705	40.9782	0.166127	0.203757	0.267505	0.413187	VCA0627		MULTISPECIES: RNA methyltransferase
N900_RS20235	111.641	0.165846	0.163429	0.218784	0.355944	#N/A		hypothetical protein
N900_RS15605	254.174	0.165719	0.119409	0.124909	0.234457	#N/A		MULTISPECIES: TIGR03643 family protein
N900_RS17560	1092.51	0.165296	0.0897886	0.0514819	0.119947	VCA0805		exoribonuclease II
N900_RS09105	208.448	0.165293	0.138334	0.171059	0.296514	VC1024		GTP 3\\',8-cyclase MoaA
N900_RS02700	429.202	0.164974	0.117423	0.121584	0.229695	VC2363		homoserine kinase
N900_RS12055	1518.83	0.16461	0.0850905	0.041892	0.101681	VC0518		DNA primase
N900_RS14385	5205.16	0.164462	0.0864217	0.0449979	0.107331	VCA0079		peptidoglycan DD-metalloendopeptidase family protein
N900_RS07575	460.521	0.164362	0.155519	0.208838	0.344306	VC1340		propionyl-CoA synthetase
N900_RS04495	1475.69	0.164188	0.0784024	0.0288441	0.0757816	VC1984		ribonuclease D
N900_RS00140	823.581	0.163818	0.112238	0.110801	0.214458	VC0029		MULTISPECIES: branched-chain-amino-acid transaminase
N900_RS02975	2295.72	0.163224	0.0923686	0.0607253	0.13569	VC2298		MULTISPECIES: hypothetical protein
N900_RS20210	112.147	0.16292	0.147142	0.196328	0.327851	#N/A		ComF family protein
N900_RS18500	24.7488	0.162758	0.237924	0.290123	0.437248	VCA1008		anion-selective porin
N900_RS17855	395.512	0.162703	0.122346	0.139437	0.25508	VCA0871		PLP-dependent aminotransferase family protein
N900_RS03895	294.225	0.161968	0.11357	0.118422	0.225214	VC2108		4-phosphoerythronate dehydrogenase
N900_RS18955	316.947	0.161718	0.108792	0.10628	0.207775	VCA1108		SDR family oxidoreductase
N900_RS06370	59.9924	0.161661	0.183241	0.25974	0.404489	VC1591		MULTISPECIES: SDR family oxidoreductase
N900_RS14635	219.313	0.160807	0.118631	0.134479	0.249174	VCA0131		ribokinase
N900_RS10210	31.3525	0.160645	0.232437	0.295935	0.443226	VC0795		2-hydroxycarboxylate transporter family protein
N900_RS03765	1134.67	0.160311	0.0808128	0.037909	0.0938476	VC2135		sigma-54-dependent Fis family transcriptional regulator
N900_RS01610	10596.8	0.15979	0.133492	0.174452	0.300695	VC2582		MULTISPECIES: 30S ribosomal protein S8
N900_RS08190	344.397	0.159708	0.119231	0.138748	0.254336	VC1212		DNA polymerase II
N900_RS09065	1398.13	0.159261	0.10212	0.0934377	0.18908	VC1033		zinc/cadmium/mercury/lead-transporting ATPase
N900_RS02355	1537.38	0.159029	0.103404	0.0974375	0.19523	VC2434		MULTISPECIES: DUF1249 family protein
N900_RS00360	277.085	0.158813	0.11486	0.129279	0.241777	VC0068		MULTISPECIES: LysR family transcriptional regulator
N900_RS18865	1254.13	0.158766	0.1068	0.107351	0.209015	VCA0850		chemotaxis response regulator protein-glutamate methylesterase
N900_RS12165	2463.66	0.15818	0.120925	0.147066	0.264038	VC0480		MULTISPECIES: small-conductance mechanosensitive channel MscS
N900_RS14110	39.804	0.158125	0.207888	0.293801	0.441682	VCA0019		DUF4123 domain-containing protein
N900_RS18415	172.109	0.158104	0.137697	0.188989	0.318548	VCA0989		MATE family efflux transporter
N900_RS07080	500.861	0.158082	0.134804	0.182253	0.310537	VC1445		response regulator
N900_RS06770	827.465	0.158056	0.0897872	0.062605	0.138686	VC1507		3-deoxy-7-phosphoheptulonate synthase
N900_RS01565	8779.55	0.157984	0.153796	0.223709	0.360857	VC2591		MULTISPECIES: 50S ribosomal protein L22
N900_RS03070	424.88	0.157663	0.102763	0.0985706	0.196813	VC2281		MULTISPECIES: 30S ribosomal protein S6--L-glutamate ligase
N900_RS05150	9441.7	0.157175	0.0782023	0.0359964	0.0906073	VC1844		cytochrome ubiquinol oxidase subunit I
N900_RS08840	1323.01	0.157045	0.07997	0.0400781	0.0984059	VC1077		hypothetical protein
N900_RS02390	154.847	0.156619	0.14785	0.215686	0.352337	VC2427		dephospho-CoA kinase
N900_RS05235	60.922	0.155617	0.19217	0.288015	0.435163	VC1825		helix-turn-helix transcriptional regulator
N900_RS18300	402.804	0.155263	0.109208	0.122197	0.230447	VCA0964		LysR family transcriptional regulator
N900_RS04710	62.8562	0.154946	0.185095	0.282169	0.428849	VC1936		phosphatidate cytidylyltransferase
N900_RS02480	521.226	0.154941	0.130121	0.179548	0.306945	VC2407		peptidoglycan glycosyltransferase FtsI
N900_RS10170	297.884	0.154845	0.109771	0.124809	0.234391	VC0803		MULTISPECIES: RNA methyltransferase
N900_RS11365	460.986	0.154694	0.0988172	0.0937658	0.189531	VC0651		MULTISPECIES: U32 family peptidase
N900_RS05260	24.5801	0.154403	0.233908	0.314498	0.462188	VC1820		PTS sugar transporter subunit IIA
N900_RS05120	926.372	0.154325	0.102002	0.10373	0.204061	#N/A		UDP-2,3-diacylglucosamine diphosphatase
N900_RS08500	1906.81	0.154223	0.088546	0.0658663	0.143963	VC1147		iron-containing alcohol dehydrogenase
N900_RS16375	35.1854	0.152764	0.229995	0.319106	0.466586	VCA0556		DUF3332 domain-containing protein
N900_RS12830	194.805	0.152393	0.141679	0.214749	0.351283	VC0356		sulfurtransferase complex subunit TusD
N900_RS18745	565.067	0.152382	0.149649	0.232148	0.370984	VCA1060		MULTISPECIES: 3,4-dihydroxy-2-butanone-4-phosphate synthase
N900_RS18965	22.6638	0.152371	0.24326	0.320028	0.466886	VCA1110		AMP-binding protein
N900_RS17540	69.3487	0.152092	0.175874	0.278954	0.425399	VCA0801		inosine/guanosine kinase
N900_RS18860	889.055	0.151418	0.118236	0.157698	0.278173	VCA1088		methyl-accepting chemotaxis protein
N900_RS12465	1032.78	0.151101	0.0940412	0.08749	0.180389	VC0428		universal stress protein
N900_RS10020	3.3492	0.15077	0.350684	0.186812	NA	VC0834		MULTISPECIES: toxin-coregulated pilus protein TcpS
N900_RS02410	324.103	0.150554	0.115873	0.153368	0.272293	VC2423		pilin
N900_RS06665	510	0.15046	0.122967	0.173494	0.300156	VC1487		transporter substrate-binding domain-containing protein
N900_RS12835	758.108	0.150405	0.101767	0.112119	0.216155	VC0355		MULTISPECIES: transcriptional regulator
N900_RS09580	237.374	0.149601	0.122399	0.174403	0.300695	VC0924		phenylacetate--CoA ligase family protein
N900_RS05155	6487.17	0.149166	0.092946	0.0883302	0.181705	VC1843		MULTISPECIES: cytochrome d ubiquinol oxidase subunit II
N900_RS11075	73.0855	0.148858	0.169947	0.280361	0.426821	VC2418		MULTISPECIES: DsbC family protein
N900_RS18435	119.318	0.148603	0.167712	0.277598	0.423689	VCA0993		alkene reductase
N900_RS00145	216.23	0.14827	0.153704	0.253289	0.396845	VC0030		MULTISPECIES: acetolactate synthase 2 small subunit
N900_RS04060	1052.44	0.148033	0.0993411	0.11043	0.214085	VC2072		insulinase family protein
N900_RS09290	1600.49	0.147715	0.11788	0.167106	0.291344	VC0985		molecular chaperone HtpG
N900_RS18205	555.61	0.147523	0.11556	0.160918	0.282882	VCA0944		maltose ABC transporter permease MalF
N900_RS12620	98.9102	0.147143	0.187176	0.309364	0.456693	VC0396		helix-turn-helix transcriptional regulator
N900_RS16290	912.057	0.146602	0.110816	0.149388	0.26731	VCA0536		EAL domain-containing protein
N900_RS10905	52.0594	0.146518	0.201304	0.325221	0.47312	VC1088		MULTISPECIES: conjugal transfer protein TraH
N900_RS16470	4281.1	0.146382	0.0719314	0.0349395	0.0883173	VCA0574		bifunctional acetate--CoA ligase family protein/GNAT family N-acetyltransferase
N900_RS04285	278.496	0.146195	0.113127	0.157492	0.277945	VC2028		23S rRNA pseudouridine(955/2504/2580) synthase RluC
N900_RS06415	16.4774	0.146174	0.263058	0.329959	0.476931	VC1581		NADH-quinone oxidoreductase subunit L
N900_RS15485	325.049	0.146041	0.118488	0.173741	0.300295	VCA0481		MULTISPECIES: GNAT family N-acetyltransferase
N900_RS06280	1474.57	0.146031	0.0980152	0.111167	0.214934	VC1606		TolC family protein
N900_RS12975	677.992	0.145996	0.109131	0.145936	0.262992	VC0335		murein hydrolase activator EnvC
N900_RS11645	872.86	0.145837	0.120801	0.180993	0.308682	VC0597		DNA/RNA nuclease SfsA
N900_RS17375	375.675	0.145723	0.124934	0.192921	0.323662	VCA0766		MULTISPECIES: cytochrome c
N900_RS07600	91.8549	0.145324	0.163623	0.281405	0.42805	VC1335		GntR family transcriptional regulator
N900_RS12180	6312.29	0.144957	0.0859278	0.0758034	0.160803	VC0477		MULTISPECIES: phosphoglycerate kinase
N900_RS10900	211.482	0.144599	0.13171	0.214573	0.351155	VC0460		conjugal transfer protein TraG N-terminal domain-containing protein
N900_RS16915	53.6312	0.144449	0.183016	0.313257	0.46074	VCA0671		MULTISPECIES: nuclear transport factor 2 family protein
N900_RS12960	1955.81	0.144087	0.0804827	0.0611582	0.136235	VC0338		SLC13 family permease
N900_RS14415	94.0268	0.144008	0.189919	0.322755	0.470483	VCA0086		hypothetical protein
N900_RS10825	3390.16	0.143571	0.0771798	0.0525753	0.122021	VC0665		MULTISPECIES: sigma-54-dependent Fis family transcriptional regulator
N900_RS17450	60.1821	0.143278	0.190092	0.325378	0.473157	VCA0782		MULTISPECIES: ABC transporter ATP-binding protein
N900_RS06690	1053.08	0.143235	0.0829218	0.0700521	0.151004	VC1523		substrate-binding domain-containing protein
N900_RS10915	74.1225	0.142996	0.190793	0.32707	0.474684	VC2419		integron integrase
N900_RS05430	346.491	0.14283	0.118427	0.183233	0.311122	VC1783		N-acetylglucosamine-6-phosphate deacetylase
N900_RS11855	2359.89	0.142787	0.0962615	0.113634	0.218298	VC0551		sodium ion-translocating decarboxylase subunit beta
N900_RS18235	442.558	0.142371	0.134547	0.229048	0.367334	VCA0951		heavy metal-binding domain-containing protein
N900_RS11045	229.443	0.142173	0.135986	0.233327	0.371939	VC1428		conjugal transfer protein TraN
N900_RS00165	1405.85	0.141877	0.0862808	0.0833788	0.173903	VC0034		thiol:disulfide interchange protein DsbA/DsbL
N900_RS11995	403.708	0.141849	0.111985	0.166698	0.291016	VC0530		tRNA pseudouridine(13) synthase TruD
N900_RS15510	332.521	0.141523	0.160389	0.28837	0.435229	VCA0323		MULTISPECIES: type II toxin-antitoxin system YafQ family toxin
N900_RS18570	547.972	0.141238	0.112349	0.169671	0.294533	VCA1025		MULTISPECIES: glucosamine-6-phosphate deaminase
N900_RS06980	188.409	0.141227	0.13347	0.230053	0.368126	VC1465		DNA-binding protein
N900_RS15350	5885.61	0.141129	0.0938212	0.109802	0.213211	VCA0287		threonine--tRNA ligase
N900_RS02440	635.631	0.140712	0.1026	0.139979	0.255587	VC2417		MULTISPECIES: single-stranded-DNA-specific exonuclease RecJ
N900_RS10335	2079.01	0.140664	0.0939813	0.111513	0.215256	VC0768		MULTISPECIES: glutamine-hydrolyzing GMP synthase
N900_RS07300	1535.49	0.140628	0.146271	0.262814	0.407643	VC1400		hypothetical protein
N900_RS05330	2.9922	0.140214	0.353273	0.202671	NA	VC1802		hypothetical protein
N900_RS10345	819.864	0.139912	0.098692	0.12925	0.241777	VC0766		exodeoxyribonuclease VII large subunit
N900_RS00430	349.637	0.139611	0.131262	0.229646	0.367967	VC0082		DNA recombination protein RmuC
N900_RS10630	1163.84	0.139509	0.130117	0.226927	0.365015	VC0708		MULTISPECIES: outer membrane protein assembly factor BamD
N900_RS02635	392.235	0.138906	0.13823	0.249848	0.392479	VC2378		MULTISPECIES: DUF1499 domain-containing protein
N900_RS15505	2041.37	0.138181	0.0799649	0.0709078	0.152625	VCA0214		IS256 family transposase
N900_RS03785	674.871	0.137921	0.0949878	0.122132	0.230445	VC2131		flagellar assembly protein FliH
N900_RS17980	3504.25	0.13751	0.0738046	0.0530566	0.122742	VCA0895		metal-dependent phosphohydrolase
N900_RS01550	4292.06	0.13739	0.117846	0.19875	0.33128	VC2594		MULTISPECIES: 50S ribosomal protein L23
N900_RS09135	11.6626	0.13717	0.271918	0.350513	0.497458	#N/A		#N/A
N900_RS19370	11.46	0.137149	0.275876	0.346242	0.493679	VCA0309		MULTISPECIES: HNH endonuclease
N900_RS10930	414.408	0.137004	0.131138	0.238141	0.377213	VC1464		MULTISPECIES: helix-turn-helix transcriptional regulator
N900_RS02285	4111.8	0.136589	0.0766138	0.0633843	0.140068	VC2448		MULTISPECIES: CTP synthase
N900_RS02125	890.921	0.136279	0.101976	0.150792	0.269422	VC2482		MULTISPECIES: acetolactate synthase small subunit
N900_RS04715	49.8643	0.136241	0.19607	0.355409	0.502624	VC1935		CDP-alcohol phosphatidyltransferase family protein
N900_RS15010	1477.83	0.136237	0.114014	0.190619	0.320547	VCA0213		Na+/H+ antiporter NhaC family protein
N900_RS15195	13.0926	0.135504	0.265208	0.362289	0.509964	VCA0254		hypothetical protein
N900_RS10090	11.0076	0.13502	0.283082	0.343929	0.491211	VC0819		aldehyde dehydrogenase
N900_RS02810	4903.34	0.134317	0.0972242	0.14014	0.255587	VC2340		HD-GYP domain-containing protein
N900_RS09545	56.4548	0.13399	0.183233	0.34963	0.496792	VC0931		O-antigen ligase family protein
N900_RS00245	257.407	0.133694	0.117119	0.208859	0.344306	VC0050		topoisomerase DNA-binding C4 zinc finger domain-containing protein
N900_RS08860	97.0535	0.133288	0.161332	0.319023	0.466586	VC1073		chitinase C-terminal domain-containing protein
N900_RS06710	309.915	0.133176	0.12305	0.228652	0.367025	VC1519		formate dehydrogenase accessory sulfurtransferase FdhD
N900_RS01315	115.51	0.132746	0.191834	0.363707	0.511747	VC2643		MULTISPECIES: acetylglutamate kinase
N900_RS18945	401.375	0.132542	0.118883	0.218293	0.355467	VCA1105		response regulator
N900_RS13200	738.119	0.132466	0.118354	0.216925	0.353558	VC0297		type II 3-dehydroquinate dehydratase
N900_RS04705	29.3599	0.132442	0.238472	0.385539	0.532073	VC1937		1-acyl-sn-glycerol-3-phosphate acyltransferase
N900_RS16510	855.883	0.132293	0.0965945	0.143955	0.260304	VCA0583		transporter substrate-binding domain-containing protein
N900_RS18230	30.5329	0.132271	0.220306	0.384331	0.531017	VCA0949		2OG-Fe(II) oxygenase
N900_RS17440	98.4463	0.131973	0.171667	0.341017	0.488213	VCA0780		nucleotide sugar dehydrogenase
N900_RS16230	1435.89	0.131926	0.0949433	0.13909	0.254575	VCA0523		quorum-sensing autoinducer CAI-1 synthase
N900_RS08370	80.9497	0.131793	0.162919	0.327305	0.474684	VC1174		anthranilate synthase component 1
N900_RS01570	21664.7	0.131735	0.149674	0.301675	0.449393	VC2590		MULTISPECIES: 30S ribosomal protein S3
N900_RS12890	1265.65	0.131489	0.082626	0.0952806	0.191819	VC0344		N-acetylmuramoyl-L-alanine amidase
N900_RS17195	125.923	0.131455	0.149671	0.302697	0.450543	VCA0731		hypothetical protein
N900_RS13765	74.7338	0.131366	0.211527	0.383794	0.530682	VC0177		transcriptional regulator VspR
N900_RS01630	3566.14	0.131111	0.133928	0.26642	0.412042	VC2578		MULTISPECIES: 50S ribosomal protein L30
N900_RS09335	232.575	0.13084	0.168339	0.339951	0.487268	VC0975		NfeD family protein
N900_RS01750	40.1433	0.13081	0.222922	0.39025	0.53734	VC2553		MULTISPECIES: ABC transporter ATP-binding protein
N900_RS07810	1386.92	0.130733	0.103764	0.174473	0.300695	VC1291		cyclic nucleotide-binding/CBS domain-containing protein
N900_RS03805	2044.83	0.130162	0.0828358	0.0994469	0.197772	VC2127		flagellar basal body-associated protein FliL
N900_RS08020	15422.9	0.130161	0.0856851	0.11002	0.213519	VC1248		methyl-accepting chemotaxis protein
N900_RS18365	825.228	0.129674	0.111824	0.205694	0.340491	VCA0268		methyl-accepting chemotaxis protein
N900_RS12065	11.8552	0.129667	0.285214	0.358351	0.50564	#N/A		#N/A
N900_RS09130	1121.79	0.129102	0.0872333	0.118788	0.225671	VC1018		excinuclease ABC subunit UvrB
N900_RS16220	1000.84	0.128827	0.0931637	0.14197	0.258011	VCA0521		SMC family ATPase
N900_RS17510	19.1882	0.128604	0.249432	0.395918	0.543068	VCA0794		hypothetical protein
N900_RS14050	177.01	0.128021	0.165233	0.345307	0.492701	VCA0005		MULTISPECIES: DUF3283 family protein
N900_RS10865	36.6139	0.127903	0.215672	0.398221	0.544982	VC0414		MULTISPECIES: helix-turn-helix domain-containing protein
N900_RS07350	40.7455	0.127764	0.210511	0.396231	0.543291	VC1390		LysR family transcriptional regulator
N900_RS09210	571.916	0.12747	0.0939144	0.14907	0.266873	VC1003		MULTISPECIES: CvpA family protein
N900_RS07040	86.9539	0.126997	0.181582	0.373179	0.521193	VC1457		cholera enterotoxin catalytic subunit CtxA
N900_RS04870	203.363	0.126891	0.134085	0.282547	0.429243	VC1902		MULTISPECIES: disulfide bond formation protein DsbB
N900_RS17750	1064.09	0.126757	0.100263	0.175202	0.301519	VCA0849		retention module-containing protein
N900_RS02525	3342.66	0.126665	0.0889841	0.132698	0.24689	VC2398		MULTISPECIES: cell division protein FtsA
N900_RS04565	358.972	0.126622	0.115839	0.229866	0.368126	VC1968		helix-turn-helix transcriptional regulator
N900_RS17425	190.209	0.126268	0.127857	0.267822	0.413322	VCA0777		allophanate hydrolase subunit 1
N900_RS01810	220.793	0.126265	0.133033	0.282132	0.428849	VC2541		MULTISPECIES: UbiX family flavin prenyltransferase
N900_RS08420	198.226	0.126224	0.14309	0.307556	0.454769	VC1164		MULTISPECIES: carboxy-S-adenosyl-L-methionine synthase CmoA
N900_RS01135	1013.95	0.125755	0.100608	0.179923	0.307439	VC2684		bifunctional aspartate kinase/homoserine dehydrogenase II
N900_RS07375	2128.49	0.125505	0.0988166	0.174103	0.300632	VC1382		ATP-dependent RNA helicase HrpA
N900_RS13660	112.963	0.1255	0.147272	0.31989	0.466873	VC0199		ABC transporter ATP-binding protein
N900_RS11190	393.936	0.125446	0.11923	0.245085	0.386483	VC1772		WYL domain-containing protein
N900_RS11020	147.476	0.12536	0.172275	0.366597	0.514607	VC0470		endonuclease
N900_RS09085	198.976	0.125078	0.12805	0.272914	0.419218	VC1028		molybdopterin synthase catalytic subunit MoaE
N900_RS03210	4021.43	0.125012	0.0897047	0.140666	0.256157	VC2252		outer membrane protein assembly factor BamA
N900_RS16520	491.301	0.124958	0.1007	0.183044	0.311002	VCA0585		glutathione S-transferase
N900_RS07095	25921.6	0.124814	0.127408	0.272094	0.418839	VC1442		MULTISPECIES: cytochrome-c oxidase, cbb3-type subunit I
N900_RS10250	291.714	0.124449	0.116182	0.239093	0.378222	VC0787		LysR family transcriptional regulator
N900_RS02215	3171.32	0.124039	0.0791532	0.10181	0.201384	VC2463		MULTISPECIES: elongation factor 4
N900_RS05645	203.794	0.124029	0.139515	0.307439	0.454769	VC1737		MULTISPECIES: translation initiation factor IF-1
N900_RS14970	204.142	0.123795	0.12737	0.275919	0.4222	VCA0204		DEAD/DEAH box helicase
N900_RS17610	202.131	0.123759	0.122981	0.263099	0.407781	VCA0817		MULTISPECIES: mechanosensitive ion channel
N900_RS03400	153.214	0.12375	0.138247	0.305375	0.453143	VC2211		TonB-dependent siderophore receptor
N900_RS18035	2470.63	0.123702	0.121916	0.260078	0.404841	VCA0906		methyl-accepting chemotaxis protein
N900_RS03975	8798.56	0.12369	0.118669	0.249985	0.392522	VC2090		MULTISPECIES: succinate dehydrogenase, hydrophobic membrane anchor protein
N900_RS08630	289.396	0.123431	0.121179	0.258852	0.403281	VC1121		DUF1365 domain-containing protein
N900_RS11145	59.8339	0.123099	0.17999	0.38595	0.532437	VC2253		TraI domain-containing protein
N900_RS14730	166.118	0.122929	0.146307	0.32775	0.47491	VCA0152		MULTISPECIES: Na+/H+ antiporter subunit G
N900_RS15450	206.367	0.122814	0.144465	0.324015	0.471556	VCA0385		MULTISPECIES: type II toxin-antitoxin system RelE/ParE family toxin
N900_RS01520	182.994	0.122243	0.137662	0.30983	0.457193	VC2600		DUF3413 domain-containing protein
N900_RS17095	222.273	0.122065	0.135678	0.30545	0.453143	VCA0710		TMAO reductase system periplasmic protein TorT
N900_RS16170	838.761	0.121965	0.108001	0.220618	0.356992	VCA0510		alkaline phosphatase family protein
N900_RS04845	1322.82	0.121516	0.107048	0.218911	0.35599	VC1907		MULTISPECIES: HTH-type transcriptional regulator CysB
N900_RS06100	788.478	0.121511	0.1399	0.318317	0.466543	VC1641		EAL domain-containing protein
N900_RS11495	947.881	0.121275	0.101026	0.197546	0.329731	VC0628		multidrug efflux RND transporter periplasmic adaptor subunit VexE
N900_RS16920	415.234	0.120952	0.108423	0.22599	0.363724	VCA0673		LacI family DNA-binding transcriptional regulator
N900_RS17185	1186.08	0.120805	0.101171	0.199845	0.332892	VCA0729		hypothetical protein
N900_RS09150	917.994	0.12066	0.0874872	0.145952	0.262992	#N/A		electron transport complex subunit RsxC
N900_RS05580	483.628	0.120557	0.109838	0.23252	0.371413	VC1753		paraquat-inducible protein A
N900_RS11125	637.891	0.120337	0.109402	0.23184	0.370656	VC0604		MULTISPECIES: hypothetical protein
N900_RS06835	148.015	0.120277	0.148307	0.342719	0.48987	VC1493		MULTISPECIES: DUF2835 domain-containing protein
N900_RS18875	1837.65	0.119636	0.077314	0.106896	0.208295	VCA1091		MULTISPECIES: protein-glutamate O-methyltransferase CheR
N900_RS16805	216.585	0.119625	0.125302	0.286386	0.433429	VCA0647		MULTISPECIES: YHS domain-containing protein
N900_RS09700	498.77	0.119542	0.101966	0.207618	0.342574	VC0901		tetratricopeptide repeat protein
N900_RS05355	101.125	0.119345	0.149852	0.349798	0.496834	VC1798		MULTISPECIES: ExeA family protein
N900_RS00240	3947.14	0.119173	0.0769086	0.106566	0.20805	VC0049		MULTISPECIES: DUF494 domain-containing protein
N900_RS13140	932.131	0.118978	0.0864011	0.147119	0.264038	VC0309		4-hydroxy-3-polyprenylbenzoate decarboxylase
N900_RS17050	203.781	0.118885	0.124194	0.286069	0.433132	VCA0700		chitinase C-terminal domain-containing protein
N900_RS05115	3391.85	0.118157	0.0946267	0.184025	0.311933	VC1851		EAL domain-containing protein
N900_RS11640	77.6214	0.118123	0.176525	0.400826	0.547507	VC0600		alpha/beta fold hydrolase
N900_RS08010	1090.49	0.118113	0.0810421	0.12731	0.238466	VC1250		DUF3943 domain-containing protein
N900_RS06825	208.218	0.117837	0.170376	0.393143	0.54029	VC1495		hypothetical protein
N900_RS09755	602.042	0.117627	0.10258	0.217352	0.354094	VC0890		(2E,6E)-farnesyl diphosphate synthase
N900_RS04465	766.19	0.117415	0.0936526	0.18282	0.310972	VC1990		ATP-dependent DNA helicase
N900_RS16680	403.475	0.117289	0.11786	0.272748	0.419218	VCA0621		MULTISPECIES: sugar-binding transcriptional regulator
N900_RS10230	107.83	0.116983	0.157619	0.374949	0.523136	VC0791		sensor histidine kinase
N900_RS00940	379.17	0.116656	0.114117	0.262897	0.407643	VC2724		MULTISPECIES: type II secretion system protein M
N900_RS14430	282.123	0.116521	0.11246	0.257765	0.402305	VCA0090		DMT family transporter
N900_RS02680	607.839	0.116489	0.106007	0.234759	0.373169	VC2367		MULTISPECIES: DUF3293 domain-containing protein
N900_RS11225	2391.42	0.115917	0.0761415	0.11315	0.217717	#N/A		IS256 family transposase
N900_RS06255	219.321	0.115862	0.129232	0.313231	0.46074	VC1611		MULTISPECIES: homoserine O-succinyltransferase
N900_RS10190	18.9515	0.115827	0.253961	0.440304	0.585662	VC0799		citrate lyase subunit alpha
N900_RS05790	1118.71	0.11531	0.103487	0.230037	0.368126	VC1704		5-methyltetrahydropteroyltriglutamate--homocysteine S-methyltransferase
N900_RS10010	15.0417	0.115058	0.26091	0.438426	0.583944	VC0836		toxin-coregulated pilus assembly protein TcpE
N900_RS05360	76.977	0.114451	0.172483	0.409953	0.556523	VC1797		hypothetical protein
N900_RS08385	464.175	0.114233	0.111969	0.265526	0.411012	VC1171		bifunctional indole-3-glycerol-phosphate synthase TrpC/phosphoribosylanthranilate isomerase TrpF
N900_RS03700	629.61	0.113855	0.151929	0.376719	0.523824	VC2149		MULTISPECIES: helix-turn-helix domain-containing protein
N900_RS03225	556.497	0.112869	0.103844	0.241438	0.381262	VC2249		3-hydroxyacyl-ACP dehydratase FabZ
N900_RS09380	4949.02	0.112682	0.119019	0.295821	0.443226	VC0966		MULTISPECIES: HPr family phosphocarrier protein
N900_RS13230	271.312	0.112535	0.130085	0.32974	0.476931	VC0289		LacI family DNA-binding transcriptional regulator
N900_RS00545	1511.26	0.112526	0.0746332	0.117253	0.223818	VC0108		DNA polymerase I
N900_RS06685	285.639	0.112458	0.117143	0.290661	0.43751	VC1524		MULTISPECIES: ABC transporter permease
N900_RS07880	287.194	0.112232	0.122601	0.309058	0.456427	VC1277		response regulator transcription factor
N900_RS10305	9.7729	0.111693	0.277199	0.434106	NA	VC0774		2,3-dihydro-2,3-dihydroxybenzoate dehydrogenase
N900_RS05670	101.182	0.111689	0.163128	0.406705	0.554067	VC1731		MULTISPECIES: YciN family protein
N900_RS05665	593.326	0.111419	0.0911895	0.195667	0.32705	VC1732		MULTISPECIES: 3-phosphoshikimate 1-carboxyvinyltransferase
N900_RS17305	22.3269	0.111232	0.244864	0.462218	0.604351	VCA0754		MULTISPECIES: lipase
N900_RS01880	670.749	0.111212	0.112201	0.279209	0.425607	VC2525		LPS export ABC transporter periplasmic protein LptC
N900_RS16765	937.096	0.111092	0.118314	0.300411	0.448438	VCA0639		efflux RND transporter periplasmic adaptor subunit
N900_RS02435	746.065	0.110978	0.100338	0.235643	0.374271	VC2418		bifunctional protein-disulfide isomerase/oxidoreductase DsbC
N900_RS07555	1185.87	0.110967	0.106023	0.257779	0.402305	VC1344		MULTISPECIES: 4-hydroxyphenylpyruvate dioxygenase
N900_RS03685	334.582	0.110767	0.108211	0.266789	0.412435	VC2153		M15 family metallopeptidase
N900_RS17010	16509.5	0.110638	0.116885	0.297692	0.445116	VCA0690		acetyl-CoA C-acetyltransferase
N900_RS00130	756.257	0.110527	0.0895576	0.19213	0.322636	VC0027		threonine ammonia-lyase, biosynthetic
N900_RS08415	77.5658	0.109977	0.168915	0.423199	0.569463	VC1165		DUF72 domain-containing protein
N900_RS15115	69.2418	0.109853	0.178732	0.437346	0.583452	VCA0236		hypothetical protein
N900_RS00820	702.86	0.109729	0.0959506	0.222942	0.359944	VC2749		MULTISPECIES: nitrogen regulation protein NR(I)
N900_RS08550	219.951	0.10961	0.129242	0.340111	0.487303	VC1137		1-(5-phosphoribosyl)-5
N900_RS09735	293.39	0.109582	0.128466	0.338038	0.485104	VC0894		tRNA 4-thiouridine(8) synthase ThiI
N900_RS12490	1211.17	0.10951	0.0870673	0.185118	0.31354	VC0422		MULTISPECIES: metalloprotease TldD
N900_RS04010	151.609	0.108942	0.149136	0.391887	0.538975	VC2083		MULTISPECIES: zinc ABC transporter permease subunit ZnuB
N900_RS04320	2973.09	0.108884	0.114626	0.297816	0.445118	VC2021		MULTISPECIES: 3-oxoacyl-ACP reductase FabG
N900_RS10200	2.99909	0.108572	0.336774	0.317461	NA	VC0797		MULTISPECIES: citrate lyase acyl carrier protein
N900_RS14475	401.919	0.108541	0.114374	0.29848	0.445741	VCA0099		oxidoreductase
N900_RS07315	4263.83	0.108203	0.125977	0.336945	0.484164	VC1397		chemotaxis protein CheA
N900_RS06050	1396.53	0.108118	0.0937431	0.220395	0.356792	VC1651		response regulator
N900_RS00920	41.7765	0.107962	0.209969	0.472253	0.6137	VC2728		MULTISPECIES: type II secretion system minor pseudopilin GspI
N900_RS16190	1282.78	0.107949	0.109649	0.284437	0.431204	VCA0514		ATP-dependent zinc protease
N900_RS10640	906.883	0.107607	0.0929448	0.219119	0.356161	VC0705		MULTISPECIES: prephenate dehydratase
N900_RS07730	1237.48	0.107569	0.0901132	0.206796	0.341677	VC1308		MULTISPECIES: transcriptional regulator TyrR
N900_RS01065	3147.62	0.107539	0.122813	0.330399	0.477196	VC2699		MULTISPECIES: anaerobic C4-dicarboxylate transporter
N900_RS13760	1125.11	0.107356	0.158385	0.41688	0.562819	VC1673		MULTISPECIES: hypothetical protein
N900_RS07790	224.574	0.107198	0.148118	0.397357	0.544421	VC1296		bifunctional hydroxymethylpyrimidine kinase/phosphomethylpyrimidine kinase
N900_RS12970	3611.73	0.107097	0.0813216	0.168162	0.292618	VC0336		2,3-bisphosphoglycerate-independent phosphoglycerate mutase
N900_RS10015	11.037	0.106552	0.275233	0.456718	0.600182	VC0835		toxin-coregulated pilus assembly ATPase TcpT
N900_RS07210	47.9746	0.106479	0.198724	0.471325	0.613335	VC1420		DUF2931 family protein
N900_RS12075	21.2942	0.106312	0.23769	0.483556	0.624514	VC0515		EAL domain-containing protein
N900_RS05035	1917.78	0.1059	0.0767824	0.150978	0.269619	VC1867		lipid A deacylase LpxR family protein
N900_RS17700	740.194	0.105788	0.100057	0.257155	0.401679	VCA0836		sugar O-acetyltransferase
N900_RS15610	430.017	0.105327	0.198589	0.476004	0.617417	VCA0344		MULTISPECIES: hypothetical protein
N900_RS01890	663.753	0.104652	0.102782	0.273283	0.419415	VC2523		arabinose-5-phosphate isomerase KdsD
N900_RS13410	4526.02	0.104478	0.102821	0.274233	0.420513	VC0250		iron-containing alcohol dehydrogenase
N900_RS03050	2239.77	0.104353	0.0902725	0.221432	0.357668	VC0188		IS256 family transposase
N900_RS15980	508.988	0.104172	0.119996	0.336979	0.484164	VCA0468		MULTISPECIES: type II toxin-antitoxin system RelE/ParE family toxin
N900_RS18425	73.7158	0.1041	0.187134	0.47106	0.613281	VCA0991		LysR family transcriptional regulator
N900_RS11185	81.4113	0.103968	0.208917	0.488113	0.629046	VC0554		DUF1819 family protein
N900_RS00355	1328.6	0.10377	0.102126	0.27473	0.421098	VC0067		aminopeptidase P family protein
N900_RS12405	222.963	0.10333	0.135372	0.384929	0.531615	VC0439		MULTISPECIES: threonine/serine exporter family protein
N900_RS08665	348.673	0.103329	0.114584	0.323029	0.470692	VC1114		malonyl-ACP O-methyltransferase BioC
N900_RS12820	97.405	0.1031	0.162901	0.443318	0.588151	VC0358		MULTISPECIES: sulfurtransferase complex subunit TusB
N900_RS05380	41.9985	0.10282	0.20687	0.491811	0.632679	VC1794		hypothetical protein
N900_RS11230	2319.09	0.102592	0.0813994	0.187179	0.315942	#N/A		IS256 family transposase
N900_RS16285	305.175	0.10255	0.114253	0.325557	0.473227	VCA0535		hypothetical protein
N900_RS05610	133.502	0.102315	0.138801	0.39815	0.544982	VC1746		TetR/AcrR family transcriptional regulator
N900_RS06505	369.893	0.102	0.121279	0.351198	0.498038	VC1561		LysR family transcriptional regulator
N900_RS01620	6605.67	0.101729	0.0861004	0.213764	0.350309	VC2580		MULTISPECIES: 50S ribosomal protein L18
N900_RS17135	950.525	0.101726	0.0871272	0.21865	0.355886	VCA0719		two-component sensor histidine kinase
N900_RS08895	37.9797	0.101531	0.209137	0.498378	0.639302	VC1065		DNA base-flipping protein
N900_RS18935	87.1965	0.101432	0.166406	0.456282	0.599843	VCA1102		phosphoethanolamine transferase
N900_RS10240	120.111	0.101215	0.163312	0.452362	0.596416	VC0789		MULTISPECIES: hypothetical protein
N900_RS13980	32366.3	0.101008	0.123944	0.364066	0.511852	VC2766		F0F1 ATP synthase subunit alpha
N900_RS18060	9.97329	0.100789	0.278324	0.475909	NA	VCA0911		MotA/TolQ/ExbB proton channel family protein
N900_RS13440	3471.22	0.100494	0.128293	0.379163	0.526096	VC0244		DegT/DnrJ/EryC1/StrS family aminotransferase
N900_RS16790	640.851	0.10043	0.0896525	0.236442	0.375183	VCA0644		FAD-dependent oxidoreductase
N900_RS01300	735.645	0.100234	0.0887956	0.233365	0.371939	VC2646		phosphoenolpyruvate carboxylase
N900_RS12085	4.63722	0.0995575	0.309979	0.419231	NA	VC0513		helix-turn-helix transcriptional regulator
N900_RS05820	604.351	0.0992439	0.112809	0.336411	0.483927	VC1698		YdcF family protein
N900_RS03800	869.046	0.09894	0.127148	0.383342	0.53052	VC2128		flagellar hook-length control protein FliK
N900_RS11445	404.205	0.0987466	0.127424	0.385059	0.531615	VC0638		dihydropteroate synthase
N900_RS06465	23.2494	0.0985201	0.230712	0.516168	0.656511	VC1571		cytochrome ubiquinol oxidase subunit I
N900_RS12750	96.5195	0.0984218	0.153267	0.447345	0.59175	VC0373		MULTISPECIES: YjbQ family protein
N900_RS00615	315.636	0.0983828	0.11054	0.332566	0.479737	VC1756		MULTISPECIES: lipoprotein
N900_RS16905	127.051	0.0982707	0.155429	0.452079	0.596261	VCA0669		MFS transporter
N900_RS02925	26.663	0.0982186	0.227846	0.517372	0.656882	VC2310		cysteine desulfurase sulfur acceptor subunit CsdE
N900_RS05310	10.6316	0.0979355	0.282055	0.482342	0.62317	VC1808		hypothetical protein
N900_RS15635	288.816	0.0978489	0.155447	0.454056	0.597555	VCA0504		MULTISPECIES: type II toxin-antitoxin system RelB/DinJ family antitoxin
N900_RS19075	37.8889	0.0977827	0.231012	0.519258	0.657654	VC1776		hypothetical protein
N900_RS09740	1096.54	0.097643	0.102138	0.30415	0.452145	VC0893		MULTISPECIES: flagellar motor protein MotB
N900_RS03410	261.511	0.0975891	0.146365	0.437345	0.583452	VC2209		non-ribosomal peptide synthetase
N900_RS13485	731.099	0.0975556	0.0963278	0.280265	0.426821	VC0235		glycosyltransferase family 9 protein
N900_RS09895	11.8866	0.0973203	0.26594	0.504834	0.644826	VC0859		prepilin-type N-terminal cleavage/methylation domain-containing protein
N900_RS01005	956.976	0.0969537	0.0904475	0.25679	0.401283	VC2711		ATP-dependent DNA helicase RecG
N900_RS08825	2463.99	0.0968208	0.0856991	0.23475	0.373169	VC1080		Hpt domain-containing protein
N900_RS18925	24.9029	0.0967489	0.22829	0.523588	0.661045	VCA1100		ABC transporter permease
N900_RS01845	40.1407	0.0963696	0.20343	0.51723	0.656882	VC2533		MULTISPECIES: HPr family phosphocarrier protein
N900_RS01675	71.0865	0.0961805	0.176486	0.493627	0.634789	VC2569		MULTISPECIES: DUF2780 domain-containing protein
N900_RS12755	883.234	0.0960294	0.143571	0.438688	0.583944	VC0372		MULTISPECIES: alanine racemase
N900_RS09705	1596.17	0.0958835	0.0827091	0.224382	0.361622	VC0900		GGDEF domain-containing protein
N900_RS15985	139.414	0.0958278	0.184079	0.503812	0.644645	VCA0469		MULTISPECIES: DNA-binding transcriptional regulator
N900_RS18015	180.031	0.0958018	0.135039	0.419689	0.565764	VCA0902		hypothetical protein
N900_RS01895	577.597	0.095703	0.113728	0.357132	0.504466	VC2522		calcium/sodium antiporter
N900_RS13655	70.3151	0.0954661	0.170181	0.4886	0.629449	VC0200		TonB-dependent siderophore receptor FhuA
N900_RS02705	1118.27	0.0954497	0.0840343	0.233174	0.371939	VC2362		threonine synthase
N900_RS04480	428.046	0.0954067	0.119689	0.378273	0.525266	VC1987		Slp family lipoprotein
N900_RS14035	1446.52	0.0951692	0.0814252	0.221286	0.357592	VCA0002		DUF3346 domain-containing protein
N900_RS04080	1482.96	0.0951477	0.0753259	0.18915	0.318671	VC2067		MULTISPECIES: MinD/ParA family protein
N900_RS14460	87.2368	0.0949754	0.162575	0.479516	0.620158	VCA0096		proprotein convertase P-domain-containing protein
N900_RS17290	801.227	0.0948231	0.0866466	0.249211	0.391819	VCA0751		ketoacyl-ACP synthase III
N900_RS07270	505.306	0.0948049	0.0984054	0.302989	0.450792	VC1407		DEAD/DEAH box helicase
N900_RS18455	110.603	0.0947665	0.160674	0.477403	0.618918	VCA0998		MULTISPECIES: alkene reductase
N900_RS05285	32.9354	0.0947339	0.223987	0.531777	0.667361	VC1814		DASH family cryptochrome
N900_RS01755	128.25	0.0940448	0.139721	0.439543	0.584866	VC2552		DUF2796 domain-containing protein
N900_RS01605	11341.1	0.0940115	0.141615	0.444034	0.588349	VC2583		MULTISPECIES: 30S ribosomal protein S14
N900_RS11105	55.4325	0.0935141	0.18414	0.514196	0.654464	VC0914		type-F conjugative transfer system secretin TraK
N900_RS04610	1005.29	0.0935126	0.090977	0.276552	0.42263	VC1960		MULTISPECIES: septum site-determining protein MinD
N900_RS07025	26.2166	0.0933348	0.236005	0.537712	0.672047	VC1460		minor coat protein pIII
N900_RS16015	856.13	0.0931943	0.0973302	0.30669	0.454238	VCA0475		MULTISPECIES: type II toxin-antitoxin system death-on-curing family toxin
N900_RS12080	56.3529	0.0931643	0.200841	0.529588	0.66582	VC0514		methyl-accepting chemotaxis protein
N900_RS18680	128.163	0.0928358	0.14356	0.454042	0.597555	VCA1047		MULTISPECIES: MltR family transcriptional regulator
N900_RS15825	207.161	0.0927492	0.135294	0.435294	0.582008	VCA0391		MULTISPECIES: type II toxin-antitoxin system RelE/ParE family toxin
N900_RS08355	1079.93	0.0927292	0.110392	0.360589	0.508353	VC1178		MULTISPECIES: threonylcarbamoyl-AMP synthase
N900_RS13335	874.796	0.092478	0.0981492	0.313932	0.461544	VC0269		mannose-6-phosphate isomerase, class I
N900_RS08640	182.749	0.0920871	0.130024	0.42504	0.571462	VC1119		SDR family oxidoreductase
N900_RS11925	5326.99	0.091869	0.0678455	0.162347	0.284977	VC0545		alanine--tRNA ligase
N900_RS14965	49.0515	0.0910247	0.193035	0.533453	0.668579	VCA0275		MULTISPECIES: IS200/IS605-like element IS1004 family transposase
N900_RS13355	563.43	0.0909273	0.112008	0.375721	0.523741	VC0265		MULTISPECIES: mechanosensitive ion channel family protein
N900_RS11210	25.7176	0.0898552	0.225183	0.552995	0.686385	VC0092		MULTISPECIES: translesion error-prone DNA polymerase V autoproteolytic subunit
N900_RS08275	189.892	0.0891477	0.147181	0.479667	0.620158	VC1195		OmpA family protein
N900_RS00150	965.438	0.0891346	0.113917	0.391757	0.538975	VC0031		acetolactate synthase 2 catalytic subunit
N900_RS14065	2907.31	0.0888395	0.1255	0.429196	0.575564	VCA0008		MULTISPECIES: methyl-accepting chemotaxis protein
N900_RS00565	307.106	0.0887671	0.118314	0.408078	0.555096	VC0114		MULTISPECIES: Der GTPase-activating protein YihI
N900_RS07850	26.7073	0.0886313	0.245031	0.555745	0.688144	VC1283		MULTISPECIES: PTS lactose/cellobiose transporter subunit IIA
N900_RS01615	11682.4	0.0884986	0.0980232	0.334689	0.482027	VC2581		50S ribosomal protein L6
N900_RS03740	5263.53	0.0883344	0.0765362	0.229647	0.367967	VC2140		flagellar filament capping protein FliD
N900_RS08515	10661	0.0882278	0.0747293	0.220009	0.356593	VC1144		MULTISPECIES: ATP-dependent Clp protease ATP-binding subunit ClpA
N900_RS03760	506.207	0.087438	0.107584	0.378499	0.525378	VC2136		MULTISPECIES: PAS domain-containing protein
N900_RS12370	1791.03	0.087178	0.072572	0.213064	0.349479	VC0446		LPS assembly protein LptD
N900_RS17435	229.858	0.0871456	0.117332	0.413594	0.559103	VCA0779		FAD-dependent oxidoreductase
N900_RS13260	31.0627	0.086783	0.217369	0.565134	0.696031	VC0200		TonB-dependent receptor
N900_RS18520	204.611	0.0866855	0.133848	0.462407	0.604351	VCA1013		MULTISPECIES: YjiH family protein
N900_RS14355	77.2373	0.0866803	0.16631	0.524148	0.661522	VCA0073		MULTISPECIES: phosphate ABC transporter ATP-binding protein
N900_RS12885	1102.94	0.0865251	0.0841069	0.280215	0.426821	VC0345		DNA mismatch repair endonuclease MutL
N900_RS15675	25.2831	0.086341	0.23127	0.568588	0.699054	VCA0357		DUF645 family protein
N900_RS13240	15.5816	0.0861919	0.252766	0.562869	0.694333	VC0287		MULTISPECIES: gluconokinase
N900_RS18085	1708.87	0.0860535	0.0966316	0.342251	0.48959	VCA0917		MULTISPECIES: TetR family transcriptional regulator
N900_RS08315	260.501	0.0858253	0.11457	0.41176	0.557789	VC1186		vancomycin high temperature exclusion protein
N900_RS15120	58.5734	0.0858126	0.176995	0.541842	0.675568	VCA0237		MULTISPECIES: phosphoribosyl-AMP cyclohydrolase
N900_RS08050	206.452	0.0857869	0.135989	0.472208	0.6137	VC1240		histidine phosphatase family protein
N900_RS15600	170.415	0.0853307	0.150123	0.504307	0.644645	VCA0342		hypothetical protein
N900_RS03790	588.103	0.085237	0.101595	0.367584	0.515552	VC2130		flagellar protein export ATPase FliI
N900_RS06300	2347.07	0.0843629	0.0959214	0.348735	0.496304	VC1603		transporter substrate-binding domain-containing protein
N900_RS09090	32.0444	0.0843325	0.213186	0.574848	0.703569	VC1027		MULTISPECIES: molybdopterin synthase sulfur carrier subunit
N900_RS05470	227.672	0.0839779	0.150678	0.51211	0.652501	VC1775		MurR/RpiR family transcriptional regulator
N900_RS07275	1432.1	0.0839759	0.1235	0.449286	0.593229	VC1406		PAS domain-containing methyl-accepting chemotaxis protein
N900_RS07490	2331.37	0.0834786	0.0773491	0.26091	0.405415	VC1359		amino acid ABC transporter ATP-binding protein
N900_RS13925	314.49	0.0834754	0.11137	0.413938	0.559267	VC2755		menaquinone-dependent protoporphyrinogen IX dehydrogenase
N900_RS03105	613.233	0.083357	0.0966047	0.357483	0.504765	VC2274		MULTISPECIES: glutamate 5-kinase
N900_RS03940	735.778	0.0831266	0.111642	0.416825	0.562819	VC2097		alpha/beta fold hydrolase
N900_RS04090	4631.82	0.0831079	0.116314	0.432363	0.578949	VC2065		MULTISPECIES: chemotaxis response regulator CheY
N900_RS03950	3401.61	0.0825966	0.0756243	0.256103	0.400383	VC2095		phosphoglucomutase (alpha-D-glucose-1,6-bisphosphate-dependent)
N900_RS02290	16909.9	0.0821102	0.0743655	0.25156	0.394651	VC2447		MULTISPECIES: phosphopyruvate hydratase
N900_RS05385	25.1718	0.0819773	0.232184	0.587991	0.714074	VC1793		MULTISPECIES: hypothetical protein
N900_RS12245	2095.75	0.0819393	0.0925388	0.347655	0.495064	VC0465		tyrosine--tRNA ligase
N900_RS13430	1319.85	0.0815947	0.119008	0.44913	0.593229	VC0246		ABC transporter permease
N900_RS07910	141.191	0.0814563	0.141695	0.507397	0.647412	VC1271		DUF2982 domain-containing protein
N900_RS05045	725.46	0.0813248	0.0935467	0.355863	0.50306	VC1865		DUF3360 domain-containing protein
N900_RS08620	160.797	0.0811506	0.132386	0.487967	0.629046	VC1123		MULTISPECIES: DUF2878 domain-containing protein
N900_RS01030	4653.04	0.0808215	0.23002	0.593303	0.71783	VC2705		cation acetate symporter
N900_RS02445	485.074	0.0807881	0.120792	0.458931	0.601773	VC2416		bifunctional metallophosphatase/5\\'-nucleotidase
N900_RS15530	251.478	0.0804556	0.127045	0.478177	0.619239	#N/A		MULTISPECIES: TIGR03643 family protein
N900_RS15360	10331.5	0.0803129	0.0967886	0.376112	0.523764	VCA0289		MULTISPECIES: 50S ribosomal protein L35
N900_RS06960	15.3427	0.0802292	0.253403	0.589245	0.715356	VC1475		DNA replication protein
N900_RS13755	2598.82	0.0799339	0.15206	0.535062	0.669897	VC0178		MULTISPECIES: cGAMP-activated phospholipase CapV
N900_RS12410	316.109	0.079862	0.114378	0.444408	0.588514	VC0438		MULTISPECIES: threonine/serine exporter ThrE family protein
N900_RS12320	832.838	0.0798563	0.09633	0.376866	0.523824	VC0450		MULTISPECIES: membrane-bound lytic murein transglycosylase MltC
N900_RS09430	2762.23	0.0797343	0.0721412	0.252158	0.395417	VC0956		MULTISPECIES: leucine--tRNA ligase
N900_RS01270	547	0.0795397	0.093511	0.366367	0.514607	VC2655		elongation factor P--(R)-beta-lysine ligase
N900_RS19050	19.0559	0.0793571	0.247098	0.596295	0.71955	VC0300		hypothetical protein
N900_RS01575	11197.9	0.0793269	0.143067	0.52136	0.660017	VC2589		50S ribosomal protein L16
N900_RS07985	7567.15	0.079107	0.0936307	0.369518	0.517328	VC1256		MULTISPECIES: ribonucleoside-diphosphate reductase subunit alpha
N900_RS13550	230.315	0.0790605	0.123942	0.477505	0.618918	VC0221		bifunctional DNA-formamidopyrimidine glycosylase/DNA-(apurinic or apyrimidinic site) lyase
N900_RS12310	285.233	0.0790307	0.117081	0.457672	0.600728	VC0452		A/G-specific adenine glycosylase
N900_RS16845	100.812	0.0789998	0.162094	0.555689	0.688144	VCA0655		glycoside hydrolase family 32 protein
N900_RS15805	169.607	0.0789581	0.134768	0.505409	0.645333	VCA0387		N-acetyltransferase
N900_RS02520	2256	0.0788618	0.103122	0.410473	0.556523	VC2399		MULTISPECIES: cell division protein FtsQ/DivIB
N900_RS14735	266.385	0.0785333	0.123277	0.478612	0.619239	VCA0153		MULTISPECIES: cation:proton antiporter
N900_RS10245	165.379	0.0784983	0.15834	0.552627	0.686164	VC0788		MULTISPECIES: DOPA 4,5-dioxygenase
N900_RS14010	2509.49	0.0784046	0.0841824	0.328249	0.475413	VC2772		MULTISPECIES: ParB/RepB/Spo0J family partition protein
N900_RS06675	221.068	0.07818	0.127365	0.491548	0.632567	VC1526		molybdenum cofactor guanylyltransferase MobA
N900_RS12390	295.531	0.0781348	0.128698	0.495216	0.635698	VC0442		MULTISPECIES: Co2+/Mg2+ efflux protein ApaG
N900_RS18690	72.3401	0.0779073	0.175951	0.57851	0.707089	VCA1049		MBL fold metallo-hydrolase
N900_RS13880	193.95	0.0775507	0.138829	0.521997	0.660089	VC0161		HTH-type transcriptional activator IlvY
N900_RS01305	349.242	0.077469	0.106747	0.432272	0.578949	VC2645		acetylornithine deacetylase
N900_RS03780	1901.09	0.0761898	0.0799774	0.319653	0.466873	VC2132		MULTISPECIES: flagellar motor switch protein FliG
N900_RS09115	306.213	0.0760512	0.116615	0.473398	0.614923	VC1022		MULTISPECIES: Hpt domain-containing protein
N900_RS18170	129.999	0.076042	0.148449	0.548856	0.682188	VCA0937		helix-turn-helix transcriptional regulator
N900_RS06845	504.97	0.0759155	0.114871	0.468803	0.610716	VC1491		quinone-dependent dihydroorotate dehydrogenase
N900_RS06355	95.8698	0.0752158	0.165433	0.579271	0.70754	VC1594		galactose-1-epimerase
N900_RS18225	154.751	0.074867	0.140501	0.539949	0.674141	VCA0948		MULTISPECIES: Rho-binding antiterminator
N900_RS16480	106.638	0.0747167	0.157848	0.571182	0.700987	VCA0576		TonB-dependent hemoglobin/transferrin/lactoferrin family receptor
N900_RS15795	207.789	0.0740272	0.139096	0.541639	0.675548	#N/A		MULTISPECIES: type II toxin-antitoxin system RelE/ParE family toxin
N900_RS04670	76.8289	0.073589	0.168217	0.590985	0.717226	VC1944		MULTISPECIES: TauD/TfdA family dioxygenase
N900_RS02915	488.48	0.0735781	0.140445	0.546838	0.680618	VC2312		MULTISPECIES: murein transglycosylase A
N900_RS16105	60.1844	0.0733755	0.187337	0.611191	0.733885	VCA0493		IS200/IS605-like element IS1004 family transposase
N900_RS13000	5373.69	0.0733591	0.0861699	0.370401	0.51813	VC0330		Rsd/AlgQ family anti-sigma factor
N900_RS03055	42.5663	0.0731891	0.200409	0.620775	0.742128	VC2285		diguanylate cyclase
N900_RS01995	3094.02	0.0729631	0.0757835	0.316729	0.464926	VC2503		valine--tRNA ligase
N900_RS13350	205.422	0.0725515	0.129412	0.528276	0.665332	VC0266		uracil-DNA glycosylase family protein
N900_RS14340	91.3958	0.0723277	0.156278	0.581213	0.70871	VCA0070		MULTISPECIES: phosphate ABC transporter substrate-binding protein
N900_RS07140	6254.44	0.0721686	0.0829175	0.361644	0.509641	VC1433		universal stress protein UspE
N900_RS17960	93.3724	0.0721355	0.175653	0.606625	0.730301	VCA0891		PepSY domain-containing protein
N900_RS02985	2081.65	0.0720511	0.119166	0.504394	0.644645	VC2296		BolA/IbaG family iron-sulfur metabolism protein
N900_RS12695	672.698	0.0715097	0.254022	0.62925	0.748513	VC0385		assimilatory sulfite reductase (NADPH) hemoprotein subunit
N900_RS03600	1065.77	0.0712308	0.0910631	0.407668	0.554749	VC2175		MULTISPECIES: 3-deoxy-8-phosphooctulonate synthase
N900_RS12295	453.361	0.070596	0.0959625	0.43318	0.579511	VC0455		radical SAM family heme chaperone HemW
N900_RS15320	2833.94	0.069992	0.0897386	0.409815	0.556523	VCA0281		site-specific integrase
N900_RS06220	504.423	0.0699691	0.102621	0.463417	0.605232	VC1618		MFS transporter
N900_RS13635	86.6426	0.0699008	0.177554	0.619678	0.741555	VC0204		MULTISPECIES: MurR/RpiR family transcriptional regulator
N900_RS04835	641.045	0.0697993	0.0968027	0.441854	0.587291	VC1910		tRNA isopentenyl-2-thiomethyl-A-37 hydroxylase MiaE
N900_RS12520	730.794	0.0697563	0.0968259	0.44223	0.587358	VC0416		rod shape-determining protein MreC
N900_RS05710	1593.06	0.0693317	0.089504	0.413163	0.559103	VC1721		HTH-type transcriptional repressor PurR
N900_RS18750	147.302	0.0693033	0.1397	0.568929	0.699175	VCA1062		putrescine-ornithine antiporter
N900_RS07705	1151.23	0.0692579	0.123496	0.532657	0.667814	VC1313		methyl-accepting chemotaxis protein
N900_RS05370	15.039	0.0691778	0.257299	0.638345	0.756355	VC1796		MULTISPECIES: middle operon regulator
N900_RS12190	78.0925	0.0691393	0.184224	0.629419	0.748513	VC0475		ligand-gated channel protein
N900_RS06905	2005.76	0.0690781	0.0816609	0.375985	0.523764	#N/A		IS256 family transposase
N900_RS00340	3.65957	0.0688264	0.315156	0.547534	NA	VC0064		MULTISPECIES: sulfur carrier protein ThiS
N900_RS01545	12604.1	0.0685072	0.137881	0.569789	0.699809	VC2595		MULTISPECIES: 50S ribosomal protein L4
N900_RS04950	306.807	0.0682828	0.13078	0.555956	0.688144	VC1885		MULTISPECIES: PilZ domain-containing protein
N900_RS11560	42.9343	0.068278	0.197349	0.642687	0.760147	VC0616		ABC transporter ATP-binding protein
N900_RS04510	63.0393	0.0680244	0.177922	0.629441	0.748513	VC1980		DTW domain-containing protein
N900_RS06360	65.8935	0.0674775	0.197142	0.646462	0.762461	VC1593		GGDEF domain-containing protein
N900_RS03715	1122.88	0.0674144	0.118406	0.530135	0.666275	VC2145		MULTISPECIES: Dyp-type peroxidase
N900_RS00810	1335.61	0.0673322	0.0920101	0.438012	0.583692	VC2751		adenosine deaminase
N900_RS07825	2122.48	0.0669822	0.0894382	0.428878	0.575401	VC1288		glucan biosynthesis protein
N900_RS17445	392.558	0.0666993	0.100992	0.478602	0.619239	VCA0781		ABC transporter permease
N900_RS10670	3391.31	0.0663871	0.0766294	0.367224	0.515287	VC0698		energy-dependent translational throttle protein EttA
N900_RS17685	212.116	0.0663053	0.128631	0.562611	0.694333	VCA0833		MULTISPECIES: LysR family transcriptional regulator
N900_RS16735	147.685	0.0662382	0.139435	0.585642	0.713057	VCA0633		MULTISPECIES: GlpM family protein
N900_RS16210	53.7248	0.0659261	0.184023	0.645244	0.762151	VCA0519		MULTISPECIES: catabolite repressor/activator
N900_RS00400	17403.8	0.0659148	0.114743	0.529007	0.665788	VC0076		MULTISPECIES: universal stress protein UspA
N900_RS10860	430.116	0.0657453	0.143092	0.595152	0.718892	VC0092		MULTISPECIES: LexA family transcriptional regulator
N900_RS08215	877.554	0.0655201	0.134356	0.579672	0.70755	VC1207		MULTISPECIES: DUF3187 family protein
N900_RS15025	86.0055	0.0654749	0.17021	0.634691	0.753264	VCA0216		hypothetical protein
N900_RS15340	39.1943	0.0654502	0.221616	0.664442	0.774788	VCA0285		MULTISPECIES: hypothetical protein
N900_RS08645	170.219	0.0647658	0.13873	0.592673	0.717629	VC1118		MULTISPECIES: nuclear transport factor 2 family protein
N900_RS18045	57.9847	0.0645002	0.181542	0.650403	0.764855	VCA0908		MULTISPECIES: heme utilization cystosolic carrier protein HutX
N900_RS10140	22.5936	0.0644132	0.232982	0.669532	0.778706	VC0810		MULTISPECIES: hypothetical protein
N900_RS12005	224.011	0.0641225	0.125634	0.568636	0.699054	VC0528		2-C-methyl-D-erythritol 4-phosphate cytidylyltransferase
N900_RS07550	1000.54	0.0641045	0.144772	0.607263	0.730826	VC1345		homogentisate 1,2-dioxygenase
N900_RS18005	1865.37	0.0640172	0.0878119	0.442171	0.587358	VCA0900		MULTISPECIES: MBL fold metallo-hydrolase
N900_RS05315	37.4581	0.0639725	0.217547	0.67093	0.779577	VC1806		GTPase family protein
N900_RS17015	16752.1	0.0638403	0.0911526	0.45844	0.601348	VCA0691		MULTISPECIES: SDR family oxidoreductase
N900_RS07015	23.3216	0.0635457	0.230311	0.673874	0.782241	VC1462		MULTISPECIES: hypothetical protein
N900_RS13050	882.214	0.0634834	0.0873922	0.444041	0.588349	#N/A		#N/A
N900_RS01735	671.425	0.0633403	0.0993585	0.495027	0.635698	VC2320		MULTISPECIES: TIGR03899 family protein
N900_RS08770	2475.15	0.0629969	0.118333	0.557248	0.689288	VC1092		oligopeptide ABC transporter permease OppB
N900_RS11100	63.2619	0.06159	0.172626	0.657306	0.769686	VC0703		TraB/VirB10 family protein
N900_RS04850	217.906	0.0613637	0.122844	0.57883	0.707241	VC1906		methyltransferase
N900_RS12395	441.402	0.0612925	0.103028	0.522097	0.660089	VC0441		symmetrical bis(5\\'-nucleosyl)-tetraphosphatase
N900_RS03480	841.498	0.0610303	0.154366	0.639011	0.756647	VC2195		MULTISPECIES: flagellar basal-body rod protein FlgG
N900_RS06545	38.2014	0.0604393	0.214861	0.687519	0.792462	VC1552		sn-glycerol-3-phosphate import ATP-binding protein UgpC
N900_RS11590	329.656	0.0604181	0.125691	0.591315	0.717385	VC0610		ABC transporter ATP-binding protein
N900_RS07845	416.94	0.0601004	0.102737	0.529238	0.66582	VC1284		6-phospho-beta-glucosidase
N900_RS07590	269.244	0.060089	0.18264	0.67369	0.782241	VC1337		2-methylcitrate synthase
N900_RS01635	25130.1	0.0599781	0.129967	0.603311	0.726555	VC2577		MULTISPECIES: 50S ribosomal protein L15
N900_RS09920	970.189	0.0599131	0.153288	0.643685	0.760792	VC0854		nucleotide exchange factor GrpE
N900_RS08850	103.263	0.0598247	0.157072	0.649219	0.764462	VC1075		YbhB/YbcL family Raf kinase inhibitor-like protein
N900_RS12100	20.3851	0.0597787	0.237215	0.691328	0.795209	VC0494		inovirus Gp2 family protein
N900_RS19765	488.872	0.0597706	0.124553	0.592711	0.717629	VCA0074		MULTISPECIES: DUF2618 domain-containing protein
N900_RS11655	221.467	0.0595204	0.124023	0.593042	0.717788	VC0595		tRNA glutamyl-Q(34) synthetase GluQRS
N900_RS15365	10756.4	0.0593428	0.1205	0.585768	0.713057	VCA0290		MULTISPECIES: 50S ribosomal protein L20
N900_RS07060	53.8279	0.0588322	0.182907	0.680324	0.786955	VC1449		MULTISPECIES: hypothetical protein
N900_RS15565	115.93	0.0583614	0.154626	0.654085	0.767931	VCA0334		hypothetical protein
N900_RS06990	15.304	0.0581506	0.252273	0.694596	0.796794	VC1463		MULTISPECIES: replication initiation factor domain-containing protein
N900_RS16045	317.673	0.0580037	0.119602	0.592071	0.717629	#N/A		MULTISPECIES: GNAT family N-acetyltransferase
N900_RS17835	8.42922	0.0577724	0.29684	0.648983	NA	VCA0866		hypothetical protein
N900_RS02030	1394.81	0.0570598	0.0970735	0.530574	0.666362	VC2497		HD-GYP domain-containing protein
N900_RS15970	188.015	0.0569233	0.15136	0.657716	0.769686	VCA0314		DUF1289 domain-containing protein
N900_RS06975	43.6765	0.0567827	0.197505	0.699562	0.800197	#N/A		MULTISPECIES: hypothetical protein
N900_RS06965	21.6626	0.056633	0.240271	0.706099	0.805945	#N/A		MULTISPECIES: hypothetical protein
N900_RS07855	238.321	0.0566003	0.153833	0.662842	0.773304	VC1282		PTS sugar transporter subunit IIC
N900_RS07330	2300.59	0.0564142	0.113423	0.586548	0.713358	VC1394		methyl-accepting chemotaxis protein
N900_RS07030	6.55986	0.0562568	0.296869	0.657207	NA	VC1459		MULTISPECIES: accessory cholera enterotoxin
N900_RS05895	1060.47	0.0560069	0.127485	0.622469	0.743659	VC1683		MULTISPECIES: ATP-binding cassette domain-containing protein
N900_RS00745	3921.35	0.0555845	0.069671	0.409648	0.556523	VC0151		MULTISPECIES: Si-specific NAD(P)(+) transhydrogenase
N900_RS03125	1388.63	0.0554312	0.0866342	0.500626	0.6415	VC2270		MULTISPECIES: riboflavin synthase
N900_RS15170	136.571	0.0552368	0.143644	0.656132	0.769081	VCA0247		HTH-type transcriptional regulator UlaR
N900_RS17330	598.138	0.0547121	0.14616	0.662955	0.773304	VCA0757		MULTISPECIES: arginine ABC transporter permease ArtM
N900_RS08535	402.249	0.05459	0.104716	0.573906	0.703334	VC1140		23S rRNA pseudouridine(2457) synthase RluE
N900_RS04200	182.14	0.0542711	0.136559	0.650286	0.764855	VC2043		DNA topoisomerase III
N900_RS05555	5.76275	0.0540871	0.301968	0.659637	NA	#N/A		#N/A
N900_RS13590	924.508	0.0540047	0.0829472	0.495014	0.635698	VC0213		LpxL/LpxP family Kdo(2)-lipid IV(A) lauroyl/palmitoleoyl acyltransferasee
N900_RS20310	1.73856	0.0539338	0.349707	0.527338	NA	#N/A		#N/A
N900_RS06065	96.5181	0.0539158	0.155802	0.680338	0.786955	VC1647		SgrR family transcriptional regulator
N900_RS04880	1677.37	0.0537481	0.0995916	0.563395	0.694744	VC1900		fatty acid metabolism transcriptional regulator FadR
N900_RS05365	806.349	0.0537015	0.125831	0.633491	0.752584	VC1904		hypothetical protein
N900_RS03840	995.699	0.0536065	0.0873553	0.517944	0.657341	VC2120		flagellar biosynthesis protein FlhB
N900_RS05420	6.42735	0.0534014	0.295137	0.675959	NA	VC1785		MULTISPECIES: AlpA family transcriptional regulator
N900_RS20355	26.7682	0.0527782	0.221302	0.726182	0.820414	#N/A		#N/A
N900_RS02930	179.868	0.0526878	0.129396	0.646965	0.762805	VC2309		MULTISPECIES: cysteine desulfurase CsdA
N900_RS04970	119.766	0.052307	0.153207	0.686232	0.791738	VC1880		MULTISPECIES: DUF2062 domain-containing protein
N900_RS00345	68.4594	0.0515945	0.18221	0.717346	0.81459	VC0065		thiazole synthase
N900_RS00835	7378.07	0.0515016	0.0787343	0.495046	0.635698	VC2746		glutamate--ammonia ligase
N900_RS12610	1639.95	0.051428	0.0919638	0.553464	0.68673	VC0398		RNase E specificity factor CsrD
N900_RS03095	874.58	0.0500334	0.0919126	0.564083	0.695117	VC2276		esterase FrsA
N900_RS10205	2.0352	0.0499687	0.340469	0.582803	NA	VC0796		[citrate (pro-3S)-lyase] ligase [Vibrio cholerae]
N900_RS10025	4.2067	0.0499607	0.312346	0.661366	NA	VC0833		toxin-coregulated pilus protein TcpD
N900_RS07340	729.428	0.0493536	0.118486	0.646006	0.762173	VC1392		deoxyribodipyrimidine photo-lyase
N900_RS10520	638.849	0.0491485	0.0927884	0.574202	0.703334	VC0727		MULTISPECIES: phosphate signaling complex protein PhoU
N900_RS13585	621.785	0.0490264	0.105667	0.616263	0.738204	VC0214		MULTISPECIES: nucleoid occlusion factor SlmA
N900_RS11130	13.6628	0.0490257	0.257584	0.737776	0.829681	VC0282		MULTISPECIES: DUF4400 domain-containing protein
N900_RS11330	2107.64	0.0489038	0.09754	0.592483	0.717629	VC0658		EAL domain-containing protein
N900_RS01325	352.055	0.0483339	0.122887	0.662051	0.773198	VC2641		argininosuccinate lyase
N900_RS05300	104.528	0.0480156	0.153412	0.710998	0.810028	VC1810		MULTISPECIES: DUF2986 domain-containing protein
N900_RS15730	89.1644	0.0480139	0.165499	0.72339	0.818358	VCA0368		hypothetical protein
N900_RS18655	2175.95	0.0478739	0.0831931	0.546336	0.680229	VCA1042		polymer-forming cytoskeletal protein
N900_RS13860	1668.98	0.0476879	0.0805786	0.5362	0.670762	VC0165		multidrug efflux RND transporter periplasmic adaptor subunit VexA
N900_RS11615	264.132	0.0476854	0.118193	0.656562	0.769336	VC0605		YacL family protein
N900_RS14710	217.864	0.0475405	0.161449	0.722208	0.817969	VCA0147		L-2-hydroxyglutarate oxidase
N900_RS05305	19.4472	0.0474461	0.251338	0.748607	0.836963	VC1809		MULTISPECIES: AlpA family transcriptional regulator
N900_RS16515	1148.47	0.0466469	0.0923231	0.592212	0.717629	VCA0584		glutathione S-transferase N-terminal domain-containing protein
N900_RS12660	21.1817	0.0462126	0.236672	0.758587	0.844124	#N/A		#N/A
N900_RS14825	161.702	0.0461317	0.130032	0.689518	0.794004	VCA0173		MULTISPECIES: DUF4381 domain-containing protein
N900_RS11985	280.032	0.0459645	0.12423	0.680224	0.786955	VC0532		MULTISPECIES: protein-L-isoaspartate(D-aspartate) O-methyltransferase
N900_RS01640	47543	0.045201	0.12776	0.691594	0.795209	VC2576		MULTISPECIES: preprotein translocase subunit SecY
N900_RS15860	270.354	0.0443584	0.124379	0.691083	0.795209	VCA0443		lipocalin family protein
N900_RS02745	324.488	0.0441009	0.117895	0.680293	0.786955	VC2353		TatD family hydrolase
N900_RS11325	22.7625	0.043831	0.240997	0.76991	0.852987	VC1785		MULTISPECIES: hypothetical protein
N900_RS11055	34.3106	0.0437471	0.211685	0.770164	0.852987	VC1516		hypothetical protein
N900_RS02815	87.5659	0.0436428	0.168844	0.750364	0.837562	VC2339		chromate efflux transporter
N900_RS03000	7001.98	0.0435761	0.0900906	0.609139	0.732349	VC2293		Na(+)-translocating NADH-quinone reductase subunit C
N900_RS05975	124.829	0.0435751	0.145018	0.727112	0.821021	VC1667		CDP-alcohol phosphatidyltransferase family protein
N900_RS17190	3582.25	0.0433869	0.0797189	0.569833	0.699809	VCA0730		SIR2 family protein
N900_RS18530	708.301	0.0432432	0.0951741	0.628753	0.748436	VCA1016		hypothetical protein
N900_RS11510	1146.04	0.0430249	0.0859381	0.598519	0.72175	VC0626		MULTISPECIES: glutamate-1-semialdehyde 2,1-aminomutase
N900_RS17470	846.928	0.0426786	0.086278	0.602752	0.726125	VCA0786		ABC-ATPase domain-containing protein
N900_RS04430	827.826	0.0423885	0.102698	0.657146	0.769686	VC1997		MULTISPECIES: DUF2989 domain-containing protein
N900_RS13415	3863.88	0.0423883	0.103908	0.660324	0.771735	VC0249		AMP-binding protein
N900_RS01335	154.68	0.0422882	0.142312	0.731539	0.824611	VC2638		dihydrolipoyl dehydrogenase
N900_RS03200	431.7	0.0422013	0.104182	0.662435	0.773198	VC2254		MULTISPECIES: 1-deoxy-D-xylulose-5-phosphate reductoisomerase
N900_RS05265	785.352	0.0420852	0.306079	0.722365	0.817969	VC1819		aldehyde dehydrogenase
N900_RS02250	2309.93	0.0420581	0.0881836	0.614991	0.73717	VC2456		hypothetical protein
N900_RS01285	808.192	0.0420394	0.11059	0.679071	0.786753	VC2651		NAD(P)H-dependent glycerol-3-phosphate dehydrogenase
N900_RS13270	1112.93	0.0420242	0.106384	0.669284	0.778706	VC0282		methyl-accepting chemotaxis protein
N900_RS07010	14.7726	0.0419437	0.255405	0.775212	0.856067	#N/A		MULTISPECIES: replication initiation factor domain-containing protein
N900_RS03675	2232.06	0.0419346	0.0748074	0.560385	0.692023	VC2156		outer membrane protein assembly factor BamC
N900_RS01785	728.163	0.0418336	0.0932496	0.633963	0.752772	VC2546		MULTISPECIES: gamma-glutamylcyclotransferase
N900_RS03320	518.494	0.0413974	0.0952737	0.64378	0.760792	VC2229		class II glutamine amidotransferase
N900_RS03570	641.182	0.0411578	0.115932	0.696704	0.79845	VC2181		lipoprotein localization protein LolB
N900_RS03810	1519.75	0.0410224	0.0891561	0.627102	0.747272	VC2126		flagellar motor switch protein FliM
N900_RS11935	4047.77	0.0408385	0.123672	0.713271	0.811755	VC0543		MULTISPECIES: recombinase RecA
N900_RS13275	59.1794	0.0408198	0.184851	0.775918	0.856267	VC0281		lysine decarboxylase CadA
N900_RS16565	8631.96	0.0407317	0.14189	0.740543	0.831241	VCA0594		MULTISPECIES: DUF333 domain-containing protein
N900_RS12530	4962.7	0.0403402	0.0694461	0.548394	0.681849	VC0414		hypothetical protein
N900_RS04245	3010.52	0.040205	0.0826686	0.610391	0.73338	VC2036		MULTISPECIES: aspartate-semialdehyde dehydrogenase
N900_RS17520	1296.16	0.0401596	0.101149	0.670112	0.778878	VCA0759		transcription initiation factor TFIIIB
N900_RS07725	232.366	0.0401341	0.117217	0.706377	0.805945	VC1309		MULTISPECIES: ribosomal protein S5-alanine N-acetyltransferase
N900_RS20360	21.7196	0.0399648	0.231147	0.790768	0.867511	#N/A		#N/A
N900_RS10770	310.212	0.0399546	0.12043	0.713571	0.811839	VC0677		MULTISPECIES: transcriptional activator NhaR
N900_RS11680	201.375	0.0396402	0.120735	0.71627	0.813625	VC0590		ABC transporter permease
N900_RS18705	91.1506	0.0393201	0.155307	0.763357	0.847599	VCA1052		MULTISPECIES: sulfite exporter TauE/SafE family protein
N900_RS00105	225.849	0.0388934	0.152561	0.763264	0.847599	VC0022		TMEM165/GDT1 family protein
N900_RS04225	694.649	0.0387144	0.114578	0.711288	0.810028	VC2040		MULTISPECIES: YejL family protein
N900_RS06560	43.2495	0.0383616	0.198311	0.794459	0.869826	VC1549		MULTISPECIES: extracellular solute-binding protein
N900_RS10680	912.133	0.0382572	0.0847333	0.63539	0.753845	VC0696		bifunctional chorismate mutase/prephenate dehydrogenase
N900_RS04865	2408.07	0.0382484	0.0905001	0.654888	0.768123	VC1903		DNA translocase FtsK
N900_RS19265	7.13322	0.0381185	0.289305	0.770695	NA	VC1758		MULTISPECIES: tyrosine-type recombinase/integrase
N900_RS14180	458.854	0.0380683	0.0986743	0.679981	0.786955	VCA0033		PhoX family phosphatase
N900_RS01420	929.801	0.038021	0.0869933	0.645353	0.762151	VC2621		GlyGly-anchored extracellular endonuclease Xds
N900_RS19650	7.29616	0.0379913	0.29133	0.769066	NA	VCA0474		hypothetical protein
N900_RS00260	153.583	0.0379167	0.142235	0.758289	0.844054	VC0054		MULTISPECIES: threonylcarbamoyl-AMP synthase
N900_RS18260	1567.03	0.0379134	0.100004	0.684663	0.790942	VCA0956		GGDEF domain-containing protein
N900_RS02880	1242.93	0.0379126	0.0986396	0.681127	0.787614	VC2322		exodeoxyribonuclease V subunit gamma
N900_RS17860	179.908	0.0378469	0.129298	0.742041	0.832399	VCA0872		cytochrome ubiquinol oxidase subunit I
N900_RS07325	1564.45	0.0375378	0.138576	0.756341	0.842406	VC1398		MULTISPECIES: response regulator
N900_RS08670	35.2337	0.0374462	0.210066	0.802187	0.874712	VC1113		8-amino-7-oxononanoate synthase
N900_RS17575	514.443	0.0374153	0.0993458	0.68691	0.792013	VCA0808		MULTISPECIES: MaoC family dehydratase
N900_RS04175	467.369	0.0373596	0.111571	0.715107	0.813226	VC2048		VacJ family lipoprotein
N900_RS17865	154.126	0.037019	0.141238	0.762714	0.847408	VCA0873		cytochrome d ubiquinol oxidase subunit II
N900_RS19120	27.3851	0.0365285	0.247362	0.805938	0.876771	VC1804		DUF2787 family protein
N900_RS19055	8.02092	0.0361185	0.283215	0.788369	NA	VC0965		MULTISPECIES: thr operon leader peptide
N900_RS01100	343.355	0.0360255	0.125552	0.748666	0.836963	VC2692		MULTISPECIES: response regulator
N900_RS03955	562.996	0.0358205	0.137308	0.765669	0.849119	VC2094		DUF1853 family protein
N900_RS03345	490.808	0.0358113	0.0965485	0.692538	0.795447	VC2223		23S rRNA pseudouridine(2604) synthase RluF
N900_RS18350	18.2371	0.0350173	0.246699	0.813945	0.882965	VCA0976		hypothetical protein
N900_RS16120	368.784	0.0347684	0.125393	0.756928	0.842799	VCA0496		MULTISPECIES: glutathione S-transferase N-terminal domain-containing protein
N900_RS10220	56.086	0.0346219	0.179571	0.806748	0.877122	VC0793m		sodium-extruding oxaloacetate decarboxylase subunit alpha
N900_RS13120	18.0996	0.0345634	0.248587	0.815843	0.884214	#N/A		#N/A
N900_RS06410	114.971	0.0342133	0.159568	0.796672	0.871028	VC1582		YbcC family protein
N900_RS13555	183.762	0.033977	0.152509	0.792409	0.868084	VC0220		hypothetical protein
N900_RS03430	1943.85	0.0339231	0.113735	0.744224	0.833549	VC2205		flagellar export chaperone FlgN
N900_RS13490	674.177	0.0338819	0.124245	0.761301	0.846098	VC0234		glycosyl transferase
N900_RS16570	494.546	0.033542	0.129168	0.770341	0.852987	VCA0595		YdcF family protein
N900_RS01840	484.507	0.0333691	0.100896	0.722802	0.818206	VC2534		MULTISPECIES: magnesium transporter
N900_RS08300	3433.78	0.0331457	0.0759649	0.650003	0.764855	VC1189		hypothetical protein
N900_RS07695	1975.08	0.0328733	0.0924875	0.706273	0.805945	VC1315		cyclic nucleotide-binding domain-containing protein
N900_RS06630	307.708	0.0327551	0.128087	0.77419	0.855934	VC1248		methyl-accepting chemotaxis protein
N900_RS09230	282.529	0.0327216	0.135285	0.783166	0.861363	VC0999		tRNA pseudouridine(38-40) synthase TruA
N900_RS18840	1620.11	0.0326783	0.104837	0.736685	0.828713	VCA1084		MULTISPECIES: type I secretion system permease/ATPase
N900_RS20215	7.51961	0.0324618	0.286217	0.806528	NA	#N/A		MULTISPECIES: hypothetical protein
N900_RS12345	343.561	0.0321149	0.111562	0.753689	0.840358	VC0449		methyl-accepting chemotaxis protein
N900_RS10130	1187.19	0.0319949	0.0877887	0.700873	0.801189	VC0812		DEAD/DEAH box helicase family protein
N900_RS17555	2311.21	0.0318537	0.134021	0.787363	0.864776	VCA0804		DEAD/DEAH box helicase
N900_RS16780	19.6979	0.0318407	0.247077	0.830419	0.895292	VCA0642		MULTISPECIES: helix-turn-helix transcriptional regulator
N900_RS08265	3368.94	0.0318209	0.073801	0.654592	0.768026	VC1197		MULTISPECIES: DUF3334 family protein
N900_RS07675	222.539	0.0318104	0.124193	0.77542	0.856067	VC1319		HAMP domain-containing protein
N900_RS12775	3812.4	0.0317109	0.105331	0.74518	0.834101	VC0368		MULTISPECIES: 30S ribosomal protein S18
N900_RS12875	5604	0.0316678	0.0944983	0.721646	0.817835	VC0347		MULTISPECIES: RNA chaperone Hfq
N900_RS06705	663.652	0.0316668	0.105406	0.745669	0.83439	VC1520		ABC-F family ATPase
N900_RS05840	3.19744	0.0315681	0.315191	0.773476	NA	VC1211		hypothetical protein
N900_RS10485	6230.62	0.0311338	0.101846	0.742674	0.832765	VC0737		MULTISPECIES: CBS domain-containing protein
N900_RS16410	276.213	0.0305207	0.135002	0.79712	0.871028	VCA0562		MULTISPECIES: transcriptional regulator
N900_RS04530	474.33	0.0305199	0.10788	0.759155	0.84438	VC1976		isochorismate synthase MenF
N900_RS15130	70.4869	0.0302831	0.168682	0.82517	0.891234	VCA0239		response regulator transcription factor
N900_RS04310	926.394	0.0302085	0.120364	0.781289	0.859562	VC2023		ketoacyl-ACP synthase III
N900_RS04630	313.196	0.0295604	0.11278	0.774678	0.855948	VC1955		LysR family transcriptional regulator
N900_RS11610	5.83129	0.02903	0.299042	0.813765	NA	VC0606		MULTISPECIES: P-II family nitrogen regulator
N900_RS08015	7507.58	0.0283378	0.10391	0.768928	0.852209	VC1249		glycine cleavage system protein R
N900_RS04560	564.616	0.028261	0.0952422	0.752184	0.839073	VC1970		benzoate/H(+) symporter BenE family transporter
N900_RS04720	1282.02	0.0281507	0.109079	0.779322	0.858184	VC1934		bifunctional diguanylate cyclase/phosphodiesterase
N900_RS09835	266.832	0.0277198	0.120867	0.799551	0.872722	VC0872		MULTISPECIES: YaeP family protein
N900_RS07355	4.80658	0.0276166	0.315937	0.799397	NA	VC1389		MULTISPECIES: DUF2256 domain-containing protein
N900_RS14650	41.8904	0.0274521	0.215608	0.854866	0.909668	VCA0835		MULTISPECIES: hypothetical protein
N900_RS11850	1588.34	0.0267813	0.10165	0.777272	0.856974	VC0552		NADP-dependent oxidoreductase
N900_RS06720	368.025	0.026671	0.112107	0.795213	0.869895	VC1517		DUF3306 domain-containing protein
N900_RS08725	1830.06	0.0265381	0.110956	0.794516	0.869826	VC1101		MULTISPECIES: ABC transporter substrate-binding protein
N900_RS15665	390.721	0.0264456	0.16797	0.846678	0.904429	VCA0356		hypothetical protein
N900_RS13855	601.166	0.0262215	0.103594	0.78521	0.86282	VC0166		TetR/AcrR family transcriptional regulator
N900_RS14705	249.311	0.0261404	0.149422	0.837423	0.899611	VCA0146		TRAP transporter permease
N900_RS10145	299.26	0.0261	0.11268	0.800321	0.873298	VC0809		SWIM zinc finger domain-containing protein
N900_RS07085	851.484	0.0256979	0.123349	0.816778	0.884586	VC1444		FIST C-terminal domain-containing protein
N900_RS01375	336.106	0.0253824	0.110645	0.802831	0.874712	VC2630		type IV pilus secretin PilQ family protein
N900_RS10530	363.416	0.0252878	0.113143	0.807044	0.877179	VC0725		phosphate ABC transporter permease PstA
N900_RS12340	9.15855	0.0251843	0.28068	0.85275	NA	#N/A		#N/A
N900_RS14870	318.926	0.0250827	0.128195	0.82622	0.891565	VCA0182		nitric oxide reductase transcriptional regulator NorR
N900_RS13265	11.0089	0.0245524	0.27246	0.860814	0.913838	VC0283		MULTISPECIES: PepSY-associated TM helix domain-containing protein
N900_RS17410	2764.57	0.0244024	0.0983817	0.790948	0.867511	VCA0774		UDP-glucose 4-epimerase GalE
N900_RS11790	2367.24	0.0243694	0.0812714	0.753802	0.840358	VC0565		outer membrane-stress sensor serine endopeptidase DegS
N900_RS16645	255.343	0.0240619	0.121376	0.826112	0.891565	VCA0614		formate--tetrahydrofolate ligase
N900_RS18790	10145.5	0.0239407	0.159763	0.857022	0.911331	VCA1072		MULTISPECIES: 1-pyrroline-5-carboxylate dehydrogenase
N900_RS18605	281.531	0.0238504	0.124405	0.830846	0.895403	VCA1032		hypothetical protein
N900_RS09440	640.166	0.0237554	0.107664	0.811081	0.881035	VC0953		MULTISPECIES: DNA polymerase III subunit delta
N900_RS16605	25.5503	0.0237313	0.22358	0.874745	0.923727	VCA0604		2-aminoethylphosphonate--pyruvate transaminase
N900_RS14455	2.27159	0.0235954	0.325927	0.811882	NA	VCA0095		MULTISPECIES: hypothetical protein
N900_RS05410	101.534	0.0234036	0.158593	0.85958	0.912797	VC1788		hypothetical protein
N900_RS11970	387.4	0.0232714	0.10065	0.804222	0.875698	VC0535		DNA mismatch repair protein MutS
N900_RS03775	1691.35	0.0230817	0.0926183	0.791565	0.867625	VC2133		flagellar M-ring protein FliF
N900_RS17400	128.32	0.0230301	0.145575	0.85405	0.909068	VCA0772		MULTISPECIES: amino acid permease
N900_RS08660	1137.16	0.0226465	0.112179	0.825664	0.8915	VC1115		dethiobiotin synthase
N900_RS03665	877.93	0.0225907	0.122872	0.838126	0.899699	VC2159		glycine cleavage system protein R
N900_RS16600	225.907	0.0225503	0.126517	0.84197	0.901003	VCA0603		putative 2-aminoethylphosphonate ABC transporter substrate-binding protein
N900_RS04965	260.749	0.022393	0.126791	0.843314	0.901905	VC1882		lipoprotein-releasing ABC transporter permease subunit LolE
N900_RS02430	377.223	0.0223655	0.116939	0.833413	0.896908	VC2419		MULTISPECIES: site-specific tyrosine recombinase XerD
N900_RS00735	1000.09	0.0221722	0.102399	0.815971	0.884214	VC0149		MULTISPECIES: cell division protein FtsX
N900_RS15175	251.175	0.0221216	0.114796	0.832766	0.89648	VCA0248		MULTISPECIES: L-ascorbate 6-phosphate lactonase
N900_RS07235	67.4468	0.0220789	0.180628	0.876355	0.924613	VC1415		MULTISPECIES: type VI secretion system effector Hcp-2
N900_RS09410	1187.03	0.0219361	0.0872569	0.791164	0.867511	VC0960		rRNA maturation RNase YbeY
N900_RS04095	5334.29	0.0214518	0.0984103	0.815786	0.884214	VC2064		protein phosphatase CheZ
N900_RS04045	220.609	0.0213424	0.122187	0.846296	0.904289	VC2075		MULTISPECIES: HIT domain-containing protein
N900_RS17665	2212.68	0.0212161	0.0796443	0.780921	0.859562	#N/A		acetoacetate--CoA ligase
N900_RS10180	16.3719	0.0211654	0.244781	0.887025	0.932594	VC0801		triphosphoribosyl-dephospho-CoA synthase CitG
N900_RS12185	1558.57	0.0211495	0.0775032	0.776224	0.856343	VC0476		MULTISPECIES: erythrose-4-phosphate dehydrogenase
N900_RS10480	403.783	0.0207949	0.100604	0.824631	0.890918	VC0739		tRNA preQ1(34) S-adenosylmethionine ribosyltransferase-isomerase QueA
N900_RS04570	829.212	0.02073	0.112174	0.840205	0.90072	VC1967		methyl-accepting chemotaxis protein
N900_RS13280	31.1503	0.0206728	0.217723	0.890553	0.934018	VC0280		MULTISPECIES: cadaverine/lysine antiporter
N900_RS18340	314.615	0.0205218	0.106115	0.834438	0.897476	VCA0974		methyl-accepting chemotaxis protein
N900_RS16745	71.7282	0.0203583	0.198111	0.889961	0.934018	VCA0635		MULTISPECIES: LysR family transcriptional regulator
N900_RS01645	937.41	0.0200238	0.162285	0.881318	0.928219	VC2575		MULTISPECIES: 50S ribosomal protein L36
N900_RS12770	5573.23	0.0199864	0.134147	0.865698	0.91713	VC0369		MULTISPECIES: 50S ribosomal protein L9
N900_RS16185	3288.56	0.019849	0.0770858	0.788631	0.865788	VCA0513		MULTISPECIES: aspartate/tyrosine/aromatic aminotransferase
N900_RS18845	2111.13	0.0196364	0.142204	0.873362	0.922537	VCA1085		MULTISPECIES: DUF342 domain-containing protein
N900_RS15830	286.135	0.0195039	0.131655	0.867102	0.917541	VCA0392		MULTISPECIES: HigA family addiction module antidote protein
N900_RS04975	352.445	0.0189076	0.107003	0.848344	0.905403	VC1879		DNA internalization-related competence protein ComEC/Rec2
N900_RS10750	1528.13	0.0186851	0.078872	0.804809	0.876072	VC0681		bifunctional riboflavin kinase/FAD synthetase
N900_RS02005	5060.5	0.0184872	0.0737205	0.794725	0.869826	VC2501		MULTISPECIES: leucyl aminopeptidase
N900_RS02790	2437.11	0.0184203	0.0802201	0.810417	0.88058	VC2344		PilZ domain-containing protein
N900_RS17430	106.868	0.0184131	0.161207	0.890376	0.934018	VCA0778		biotin-dependent carboxyltransferase family protein
N900_RS06995	17.3492	0.0180094	0.251241	0.902883	0.941491	VC1453		hypothetical protein
N900_RS11380	1905.59	0.0178483	0.0743098	0.803093	0.874733	VC0648		MULTISPECIES: lipoprotein NlpI
N900_RS04740	3121.18	0.0177988	0.100759	0.849767	0.906345	VC1929		MULTISPECIES: TRAP transporter solute-binding subunit DctP
N900_RS07155	324.387	0.0176497	0.127679	0.876851	0.924866	VC1430		glucosaminidase domain-containing protein
N900_RS02610	326.074	0.0175855	0.110233	0.862244	0.915087	VC2383		LysR family transcriptional regulator
N900_RS09885	11.0083	0.0174831	0.26624	0.902482	0.941491	VC0861		prepilin-type N-terminal cleavage/methylation domain-containing protein
N900_RS05860	441.711	0.0172012	0.115978	0.870648	0.92021	VC1833		alpha-galactosidase
N900_RS08945	507.699	0.0168836	0.106859	0.864261	0.916147	VC1055		MULTISPECIES: YbaB/EbfC family nucleoid-associated protein
N900_RS16700	86.8997	0.0168702	0.15962	0.898919	0.939068	VCA0625		TonB-dependent receptor
N900_RS08950	1671.48	0.0167845	0.0902706	0.844156	0.90227	VC1054		DNA polymerase III subunit gamma/tau
N900_RS18180	547.593	0.0164536	0.102672	0.863192	0.915553	VCA0939		GGDEF domain-containing protein
N900_RS00945	259.942	0.0163321	0.162337	0.903096	0.941491	VC2723		type II secretion system protein N
N900_RS04810	71705.5	0.0160213	0.096272	0.859247	0.912797	VC1915		30S ribosomal protein S1
N900_RS10065	86.5388	0.0159167	0.168065	0.90738	0.943801	VC0825		toxin-coregulated pilus methyl-accepting chemotaxis protein TcpI
N900_RS18050	58.5029	0.0158166	0.177075	0.91041	0.945315	VCA0909		heme anaerobic degradation radical SAM methyltransferase ChuW/HutW
N900_RS11555	41.8104	0.0156887	0.203919	0.91579	0.94844	VC0617		ABC transporter ATP-binding protein
N900_RS04425	262.295	0.0156642	0.136853	0.896058	0.937984	VC1998		peptide-methionine (R)-S-oxide reductase MsrB
N900_RS10790	1490.86	0.0153887	0.118433	0.886089	0.932092	VC0673		MULTISPECIES: sulfite exporter TauE/SafE family protein
N900_RS04445	1093.14	0.0151514	0.0848598	0.851251	0.907161	VC1994		signal peptide peptidase SppA
N900_RS04920	1572.07	0.0149889	0.0877881	0.857187	0.911331	VC1892		MULTISPECIES: alpha/beta hydrolase
N900_RS07035	48.9811	0.0144913	0.189978	0.920379	0.951551	VC1458		zonula occludens toxin ZOT
N900_RS18295	123.882	0.0142714	0.154839	0.912816	0.94625	VCA0963		DMT family transporter
N900_RS01585	2532.74	0.0142619	0.143369	0.908356	0.943998	VC2587		MULTISPECIES: 30S ribosomal protein S17
N900_RS01220	191.871	0.0139895	0.123229	0.899556	0.939461	VC2666		transcriptional regulator
N900_RS11265	2303.5	0.0137142	0.0966567	0.879762	0.927393	VC0069		MULTISPECIES: chloramphenicol/florfenicol efflux MFS transporter FloR
N900_RS10185	8.30144	0.0136183	0.281089	0.919767	NA	VC0800		citrate lyase holo
N900_RS07620	14.3164	0.0134627	0.253827	0.926974	0.955453	VC1330		DUF1460 domain-containing protein
N900_RS12485	2016.13	0.0130134	0.0873405	0.875282	0.924023	VC0423		arginine deiminase
N900_RS11050	21.2143	0.0129504	0.24047	0.931013	0.95729	VC1681		TraU family protein
N900_RS17080	15.2677	0.0128304	0.249997	0.930847	0.95729	VCA0707		MFS transporter
N900_RS10925	294.808	0.0126807	0.138656	0.916556	0.94896	VC1725		MULTISPECIES: hypothetical protein
N900_RS07055	17.0539	0.0123272	0.246885	0.933851	0.958318	VC1450		MULTISPECIES: RTX toxin-activating lysine-acyltransferase RtxC
N900_RS16300	760.575	0.0120475	0.0922748	0.889933	0.934018	VCA0538		MULTISPECIES: cytochrome b
N900_RS03015	11903.5	0.0115875	0.102389	0.903187	0.941491	VC2290		MULTISPECIES: NADH:ubiquinone reductase (Na(+)-transporting) subunit F
N900_RS02685	1291.67	0.0114156	0.0866319	0.889696	0.934018	VC2366		MULTISPECIES: putative 4-hydroxy-4-methyl-2-oxoglutarate aldolase
N900_RS17825	514.879	0.0113144	0.109959	0.910927	0.945579	VCA0864		PAS domain S-box protein
N900_RS01050	458.73	0.0112132	0.107225	0.909862	0.945206	VC2701		protein-disulfide reductase DsbD
N900_RS09855	4.42183	0.0111873	0.306506	0.923375	NA	VC0868		MULTISPECIES: hypothetical protein
N900_RS01650	20021.6	0.0111045	0.109117	0.912017	0.945893	VC2574		MULTISPECIES: 30S ribosomal protein S13
N900_RS07200	131.847	0.0109436	0.14162	0.929015	0.956363	VC1422		sodium:alanine symporter family protein
N900_RS05290	32.1318	0.0108145	0.214031	0.942474	0.963651	VC1812		thiol-disulfide oxidoreductase DCC family protein
N900_RS11400	392.296	0.0103951	0.159472	0.937577	0.961056	VC0644		MULTISPECIES: 30S ribosome-binding factor RbfA
N900_RS19445	32.0886	0.0103421	0.213862	0.944976	0.96425	#N/A		MULTISPECIES: DUF3265 domain-containing protein
N900_RS05755	39.3539	0.0103158	0.203858	0.944563	0.964102	VC1712		LysE family translocator
N900_RS00670	426.167	0.0100222	0.104416	0.91759	0.949485	VC0135		alpha/beta fold hydrolase
N900_RS05695	103.284	0.0096951	0.153515	0.940386	0.963388	VC1724		DUF2007 domain-containing protein
N900_RS09505	66.4279	0.00948868	0.177213	0.9462	0.964343	VC0940		MULTISPECIES: YitT family protein
N900_RS14980	751.271	0.00940012	0.110588	0.926297	0.955202	VCA0207		ammonia-dependent NAD(+) synthetase
N900_RS07865	327.196	0.00910385	0.121639	0.933869	0.958318	VC1280		chitin oligosaccharide deacetylase
N900_RS00265	301.73	0.00900942	0.117733	0.932845	0.958278	VC0055		oxygen-dependent coproporphyrinogen oxidase
N900_RS07310	709.851	0.00896506	0.0924897	0.918145	0.949787	VC1398		response regulator
N900_RS05030	5811.86	0.0087544	0.0674404	0.893513	0.936178	VC1868		methyl-accepting chemotaxis protein
N900_RS09080	161.754	0.00873526	0.144522	0.944099	0.964102	VC1029		GGDEF domain-containing protein
N900_RS07635	1495.86	0.00860992	0.0827021	0.91315	0.94625	VC1327		galactose/methyl galactoside ABC transporter ATP-binding protein MglA
N900_RS13235	48.2256	0.00838628	0.191715	0.954029	0.968822	VC0288		phosphogluconate dehydratase
N900_RS16010	1004.42	0.0083074	0.102293	0.930454	0.95729	VCA0474		GNAT family N-acetyltransferase
N900_RS09610	189.69	0.00823208	0.134441	0.944553	0.964102	VC0918		UDP-N-acetyl-D-mannosamine dehydrogenase
N900_RS15685	267.794	0.00819801	0.140155	0.946405	0.964343	VCA0359		MULTISPECIES: type II toxin-antitoxin system RelE/ParE family toxin
N900_RS12740	73.9258	0.00815104	0.170105	0.952798	0.968118	VC0376		MBL fold metallo-hydrolase
N900_RS01660	20234.2	0.00783902	0.106875	0.936744	0.960476	VC2572		MULTISPECIES: 30S ribosomal protein S4
N900_RS01865	25338.8	0.0077791	0.0897995	0.92707	0.955453	VC2529		RNA polymerase factor sigma-54
N900_RS08360	1057.69	0.00775377	0.0965185	0.931759	0.957545	VC1177		MULTISPECIES: PHP domain-containing protein
N900_RS10545	1685.25	0.00760669	0.0910772	0.929567	0.956657	VC0722		exopolyphosphatase
N900_RS06185	414.853	0.00719576	0.137498	0.952306	0.967894	VC1623		MULTISPECIES: carboxynorspermidine decarboxylase
N900_RS00915	582.315	0.00664429	0.101191	0.943836	0.964102	VC2729		type II secretion system minor pseudopilin GspH
N900_RS09780	68.0722	0.00644913	0.175154	0.963207	0.97604	VC0885		MULTISPECIES: DUF3301 domain-containing protein
N900_RS01670	5578.32	0.00618551	0.157053	0.962484	0.976032	VC2570		MULTISPECIES: 50S ribosomal protein L17
N900_RS06060	1029.34	0.00597583	0.086646	0.942133	0.963651	VC1649		GlyGly-anchored extracellular serine protease VesC
N900_RS07660	132.195	0.00592072	0.143281	0.961869	0.975684	VC1322		MULTISPECIES: (Na+)-NQR maturation NqrM
N900_RS15355	23393.4	0.00569768	0.089123	0.94619	0.964343	VCA0288		MULTISPECIES: translation initiation factor IF-3
N900_RS09535	19.2341	0.00531505	0.243933	0.971552	0.981168	VC0934		undecaprenyl-phosphate glucose phosphotransferase
N900_RS14345	31.0311	0.00499402	0.218005	0.973478	0.982491	VCA0071		phosphate ABC transporter permease subunit PstC
N900_RS13785	357.583	0.00495942	0.116931	0.9628	0.97604	VC0174		SPOR domain-containing protein
N900_RS13020	25355.1	0.00475334	0.140206	0.968917	0.979523	VC0326		MULTISPECIES: 50S ribosomal protein L10
N900_RS18545	13.5218	0.00468619	0.269838	0.97349	0.982491	VCA1019		MULTISPECIES: DoxX family protein
N900_RS11455	1657.63	0.00466775	0.0943145	0.958051	0.972633	VC0636		MULTISPECIES: 23S rRNA (uridine(2552)-2\\'-O)-methyltransferase RlmE
N900_RS02825	471.636	0.00442588	0.107972	0.964564	0.977042	VC2337		substrate-binding domain-containing protein
N900_RS05845	7.68277	0.00424039	0.287088	0.974241	NA	VC1694		MULTISPECIES: trimethylamine N-oxide reductase system protein TorE
N900_RS07305	2016.66	0.00390627	0.115365	0.970376	0.980447	#N/A		protein-glutamate O-methyltransferase CheR
N900_RS19615	10.989	0.00384988	0.276149	0.977726	0.98511	VCA0480		DUF645 family protein
N900_RS15405	118.411	0.00379226	0.149249	0.976234	0.984158	VCA0302		DUF645 family protein
N900_RS11135	11.2371	0.00364802	0.272758	0.979156	0.985836	VC1162		hypothetical protein
N900_RS12880	5632.11	0.00356397	0.0809975	0.963304	0.97604	VC0346		MULTISPECIES: tRNA (adenosine(37)-N6)-dimethylallyltransferase MiaA
N900_RS06285	4151.58	0.00336056	0.0862209	0.967294	0.978775	VC1605a		MULTISPECIES: hypothetical protein
N900_RS01870	1163.68	0.00326336	0.112155	0.974676	0.983412	VC2528		MULTISPECIES: LPS export ABC transporter ATP-binding protein
N900_RS20040	13.5683	0.00311935	0.25937	0.982855	0.988067	#N/A		MULTISPECIES: DUF3709 domain-containing protein
N900_RS11730	941.727	0.00287809	0.101138	0.975644	0.983838	VC0578		BON domain-containing protein
N900_RS06045	3409.51	0.00276608	0.0813709	0.971634	0.981168	VC1652		two-component system response regulator VieA
N900_RS02935	109.203	0.00267655	0.149489	0.983243	0.988181	VC2308		DJ-1/PfpI family protein
N900_RS03005	4983.25	0.00261585	0.109676	0.979322	0.985836	VC2292		MULTISPECIES: NADH:ubiquinone reductase (Na(+)-transporting) subunit D
N900_RS17770	15.8051	0.00236662	0.248053	0.987263	0.990563	VCA0853		outer membrane lipoprotein-sorting protein
N900_RS02495	1004.2	0.00234117	0.110683	0.981632	0.987665	VC2404		MULTISPECIES: phospho-N-acetylmuramoyl-pentapeptide-transferase
N900_RS07385	211.918	0.00193642	0.120581	0.985821	0.989668	VC1380		MULTISPECIES: hypothetical protein
N900_RS11065	4.02611	0.0016045	0.308232	0.988834	NA	VC2376		MULTISPECIES: hypothetical protein
N900_RS16715	89.374	0.00147368	0.161245	0.9912	0.993959	VCA0629		AbrB family transcriptional regulator
N900_RS09445	302.027	0.00147173	0.109532	0.988353	0.99138	VC0952		MULTISPECIES: ribosome silencing factor
N900_RS06225	411.351	0.000556994	0.11197	0.995671	0.997347	VC1617		LysR family transcriptional regulator
N900_RS07260	161.035	0.000367595	0.130085	0.997461	0.998292	VC1409		multidrug efflux MFS transporter outer membrane subunit VceC
N900_RS04405	263.923	0.000343009	0.117444	0.997435	0.998292	VC2003		23S rRNA (guanine(745)-N(1))-methyltransferase
N900_RS12010	187.248	0.000283345	0.124065	0.997971	0.998525	VC0527		MULTISPECIES: cell division protein FtsB
N900_RS03580	1050.58	-2.6e-06	0.0856504	0.999975	0.999975	VC2179		MULTISPECIES: peptide chain release factor 1
N900_RS05230	60.9638	-0.000102241	0.174355	0.999415	0.999693	VC1826		PTS sugar transporter subunit IIA
N900_RS12785	11001.2	-0.000374375	0.127627	0.997377	0.998292	VC0366		MULTISPECIES: 30S ribosomal protein S6
N900_RS00845	2969.88	-0.000464134	0.0900746	0.995654	0.997347	VC2744		MULTISPECIES: translational GTPase TypA
N900_RS19915	7.02601	-0.000569008	0.297247	0.996336	NA	#N/A		hypothetical protein
N900_RS13185	1071.54	-0.000734125	0.165757	0.995685	0.997347	VC0300		cyclic nucleotide-binding/CBS domain-containing protein
N900_RS13030	13808.5	-0.000743662	0.118904	0.994494	0.996985	VC0324		MULTISPECIES: 50S ribosomal protein L11
N900_RS03300	456.922	-0.00191924	0.113506	0.985249	0.989369	VC2233		DNA polymerase III subunit epsilon
N900_RS15105	13.4075	-0.00237652	0.258955	0.986949	0.990524	VCA0233		DUF2218 domain-containing protein
N900_RS02940	183.4	-0.00246394	0.127594	0.982732	0.988067	VC2307		2-dehydropantoate 2-reductase
N900_RS08505	334.907	-0.00251837	0.154729	0.984578	0.989247	VC1146		MULTISPECIES: GrxA family glutaredoxin
N900_RS15255	66.4211	-0.00266485	0.18107	0.985033	0.989369	VCA0267		multidrug efflux MFS transporter EmrD-3
N900_RS00350	78.8461	-0.00303562	0.170488	0.982433	0.988067	VC0066		2-iminoacetate synthase ThiH
N900_RS07870	1010.4	-0.00355639	0.0929894	0.967634	0.978775	VC1279		BCCT family transporter
N900_RS05225	59.3184	-0.00358839	0.175473	0.979542	0.985836	VC1827		mannose-6-phosphate isomerase, class I
N900_RS07715	151.348	-0.00360048	0.132848	0.97552	0.983838	VC1311		MULTISPECIES: DMT family transporter
N900_RS08845	79.2642	-0.00397816	0.166184	0.976656	0.984308	#N/A		helix-turn-helix transcriptional regulator
N900_RS11550	18.9045	-0.00403943	0.249854	0.978203	0.985315	VC0618		ABC transporter permease
N900_RS00890	667.839	-0.00416224	0.0885756	0.960461	0.97453	VC2734		type II secretion system protein GspC
N900_RS06025	216.179	-0.0045648	0.125214	0.967551	0.978775	VC1658		serine transporter
N900_RS14405	145.343	-0.00476719	0.136864	0.968287	0.979161	VCA0084		redox-sensitive transcriptional activator SoxR
N900_RS19525	3.68154	-0.00480466	0.312973	0.965272	NA	VCA0751		MULTISPECIES: DUF3265 domain-containing protein
N900_RS01690	343.773	-0.0050216	0.109414	0.960238	0.97453	VC2566		DMT family transporter
N900_RS18065	9.08137	-0.0053162	0.277225	0.969118	NA	VCA0912		MULTISPECIES: biopolymer transporter ExbD
N900_RS09585	33.9687	-0.00566892	0.228121	0.969953	0.980295	VC0923		MULTISPECIES: serine acetyltransferase
N900_RS09145	258.385	-0.0057123	0.158104	0.965493	0.977708	VC1016		MULTISPECIES: electron transport complex subunit RsxB
N900_RS12605	2303.48	-0.00599064	0.0752956	0.934107	0.958318	VC0399		MSHA biogenesis protein MshI
N900_RS12575	3649.13	-0.00624374	0.103764	0.948331	0.9656	VC0405		GspE/PulE family protein
N900_RS10325	37.0197	-0.00626952	0.204102	0.9663	0.97825	VC0770		MULTISPECIES: hypothetical protein
N900_RS08115	355.073	-0.00649703	0.110478	0.948979	0.9656	VC1226		MULTISPECIES: thiopurine S-methyltransferase
N900_RS15050	159.542	-0.00711746	0.135441	0.952309	0.967894	VCA0221		triacylglycerol lipase
N900_RS13525	390.668	-0.00737738	0.111762	0.942625	0.963651	VC0227		3-deoxy-D-manno-octulosonic acid kinase
N900_RS09005	318.055	-0.0074749	0.11389	0.942754	0.963651	VC1044		DUF3379 domain-containing protein
N900_RS16760	2117.9	-0.0076956	0.0906696	0.928463	0.956067	VCA0638		efflux RND transporter permease subunit
N900_RS10935	271.819	-0.00793902	0.146324	0.949612	0.965826	VC2285		MULTISPECIES: DUF1801 domain-containing protein
N900_RS09575	150.113	-0.00794969	0.137286	0.947257	0.964938	VC0925		glycosyltransferase family 4 protein
N900_RS17805	10.4439	-0.0079756	0.267837	0.955185	NA	VCA0510		hypothetical protein
N900_RS07760	536.13	-0.00798138	0.10289	0.933506	0.958318	VC1302		CoA pyrophosphatase
N900_RS05835	110.116	-0.00818536	0.149669	0.948825	0.9656	VC1695		formate transporter FocA
N900_RS08460	1809.62	-0.00829568	0.0921458	0.92399	0.953642	VC1155		response regulator
N900_RS16115	1605.41	-0.00844445	0.100708	0.928364	0.956067	VCA0495		DUF3800 domain-containing protein
N900_RS12300	176.597	-0.00870949	0.133951	0.941187	0.963651	VC0454		glutaminase B
N900_RS00910	1464.27	-0.00874044	0.0939793	0.921297	0.952227	VC2730		MULTISPECIES: type II secretion system major pseudopilin GspG
N900_RS20265	31.7408	-0.00876615	0.221671	0.95353	0.968589	#N/A		MULTISPECIES: hypothetical protein
N900_RS15070	489.499	-0.00896184	0.100636	0.923941	0.953642	VCA0225		MULTISPECIES: class II glutamine amidotransferase
N900_RS13205	1182.07	-0.00902132	0.100638	0.923439	0.953642	VC0296		MULTISPECIES: acetyl-CoA carboxylase biotin carboxyl carrier protein
N900_RS14395	100.943	-0.00926516	0.151747	0.942602	0.963651	VCA0082		MULTISPECIES: LysR family transcriptional regulator
N900_RS10225	25.6996	-0.0094879	0.227613	0.949738	0.965826	VC0792		MULTISPECIES: sodium ion-translocating decarboxylase subunit beta
N900_RS19350	3.77793	-0.00953901	0.308734	0.93349	NA	VCA0094		MULTISPECIES: winged helix-turn-helix transcriptional regulator
N900_RS15755	27.8821	-0.00968287	0.216542	0.948566	0.9656	VCA0375		DUF3709 domain-containing protein
N900_RS02720	444.524	-0.00979215	0.100853	0.917071	0.949221	VC2359		MULTISPECIES: uracil-DNA glycosylase
N900_RS01725	406.708	-0.00985497	0.260126	0.945785	0.964343	VC2559		sulfate adenylyltransferase subunit CysN
N900_RS15265	1771.8	-0.00998604	0.117689	0.925563	0.954719	VCA0269		aspartate aminotransferase family protein
N900_RS03230	502.946	-0.00999172	0.0975386	0.912928	0.94625	VC2248		MULTISPECIES: acyl-ACP--UDP-N-acetylglucosamine O-acyltransferase
N900_RS18305	2965.82	-0.0100266	0.0821294	0.898296	0.938962	VCA0965		diguanylate cyclase
N900_RS01025	41.7901	-0.0100939	0.201633	0.945592	0.964343	VC2706		MULTISPECIES: 7-cyano-7-deazaguanine/7-aminomethyl-7-deazaguanine transporter
N900_RS06940	50.2823	-0.010213	0.195848	0.944452	0.964102	VC1472		MULTISPECIES: hypothetical protein
N900_RS10735	177.724	-0.0102834	0.135727	0.931245	0.95729	VC0684		MULTISPECIES: FKBP-type peptidyl-prolyl cis-trans isomerase
N900_RS11520	494.929	-0.0103704	0.0957713	0.908202	0.943998	VC0624		MULTISPECIES: AI-2E family transporter
N900_RS15270	1390.82	-0.0104399	0.0862804	0.898705	0.939068	VCA0270		D-alanyl-D-alanine carboxypeptidase
N900_RS07280	809.778	-0.0105188	0.0920698	0.903639	0.941491	VC1405		methyl-accepting chemotaxis protein
N900_RS09845	48.0554	-0.0106521	0.204198	0.942784	0.963651	VC0870		MULTISPECIES: IS200/IS605-like element IS1004 family transposase
N900_RS14320	61.1755	-0.010767	0.182573	0.939807	0.963068	VCA0065		proprotein convertase P-domain-containing protein
N900_RS01360	27.1451	-0.0109242	0.217953	0.942028	0.963651	VC2633		PilN domain-containing protein
N900_RS15935	231.316	-0.0109631	0.169378	0.936398	0.960395	VCA0458		DUF2806 domain-containing protein
N900_RS19245	6.99381	-0.0110056	0.287235	0.933196	NA	#N/A		#N/A
N900_RS15185	400.293	-0.0112728	0.101607	0.905189	0.942338	VCA0250		alpha-amylase family protein
N900_RS06270	387.466	-0.011469	0.116508	0.913857	0.946711	VC1608		ABC transporter permease
N900_RS15400	901.033	-0.0114732	0.100356	0.90249	0.941491	VCA0301		MULTISPECIES: SDR family oxidoreductase
N900_RS17300	68.2238	-0.0116402	0.171889	0.933004	0.958278	VCA0753		MFS transporter
N900_RS12560	1581.19	-0.0118831	0.0867308	0.885326	0.931895	VC0408		prepilin-type N-terminal cleavage/methylation domain-containing protein
N900_RS13990	21536.1	-0.0120188	0.113728	0.907974	0.943998	VC2768		F0F1 ATP synthase subunit B
N900_RS01165	2106.19	-0.0122497	0.0993832	0.895057	0.937301	VC2677		MULTISPECIES: DNA-binding transcriptional regulator CytR
N900_RS00235	1110.96	-0.0123324	0.152601	0.923925	0.953642	VC0048		DNA-protecting protein DprA
N900_RS00075	71.264	-0.012352	0.166317	0.927641	0.955767	VC0015a		MULTISPECIES: hypothetical protein
N900_RS07965	184.767	-0.0124165	0.156008	0.924465	0.95386	VC1260		helix-turn-helix domain-containing protein
N900_RS09660	277.424	-0.0124938	0.12562	0.911566	0.945789	VC0909		HTH-type transcriptional regulator TreR
N900_RS09720	115.018	-0.0129207	0.164282	0.923791	0.953642	VC0897		MULTISPECIES: DUF423 domain-containing protein
N900_RS11840	1694.39	-0.0131185	0.0814769	0.866235	0.917399	VC0554		insulinase family protein
N900_RS03470	4062.46	-0.0132295	0.126683	0.906981	0.943708	VC2197		MULTISPECIES: flagellar hook protein FlgE
N900_RS08040	184.814	-0.0134618	0.135662	0.910042	0.945206	VC1244		vitamin B12 ABC transporter permease BtuC
N900_RS07535	1799.46	-0.0135381	0.092141	0.876261	0.924613	VC1348		two-component system response regulator
N900_RS10795	3501.37	-0.0137754	0.0720398	0.843	0.901838	VC0672		phosphoenolpyruvate--protein phosphotransferase
N900_RS07795	336.393	-0.0141247	0.121611	0.897544	0.938721	VC1295		HD domain-containing protein
N900_RS15855	101.315	-0.0141704	0.172933	0.918744	0.950134	VCA0442		MULTISPECIES: GNAT family N-acetyltransferase
N900_RS00830	130.419	-0.0144371	0.138683	0.905062	0.942338	VC2747		DUF4124 domain-containing protein
N900_RS08380	254.997	-0.0147397	0.1164	0.88935	0.934018	VC1172		anthranilate phosphoribosyltransferase
N900_RS11705	91134.2	-0.0149655	0.114521	0.88619	0.932092	VC1408		TetR/AcrR family transcriptional regulator
N900_RS13955	2903.57	-0.0149747	0.0735555	0.832744	0.89648	VC2761		Bcr/CflA family multidrug efflux MFS transporter
N900_RS17950	168.592	-0.0152424	0.130291	0.895146	0.937301	VCA0889		MULTISPECIES: LysR family transcriptional regulator
N900_RS03755	2887.87	-0.0158392	0.100224	0.865536	0.91713	VC2137		sigma-54-dependent Fis family transcriptional regulator
N900_RS05460	296.006	-0.0161229	0.122891	0.884093	0.930869	VC1777		MULTISPECIES: sialic acid TRAP transporter large permease SiaM
N900_RS20075	46.7831	-0.0162287	0.194602	0.911654	0.945789	#N/A		MULTISPECIES: DUF645 family protein
N900_RS18355	106.733	-0.0162382	0.162014	0.903539	0.941491	VCA0977		ABC transporter ATP-binding protein
N900_RS03910	415.043	-0.0163396	0.175402	0.907029	0.943708	VC2609		DUF4442 domain-containing protein
N900_RS14725	105.462	-0.0163931	0.149253	0.897536	0.938721	VCA0151		ferric reductase-like transmembrane domain-containing protein
N900_RS15690	158.605	-0.0168092	0.173534	0.903852	0.941491	VCA1005		MULTISPECIES: type II toxin-antitoxin system ParD family antitoxin
N900_RS08335	1332.32	-0.0168975	0.0894804	0.841909	0.901003	VC1182		thioredoxin-disulfide reductase
N900_RS00110	736.107	-0.0171352	0.0965775	0.849981	0.906345	VC0023		MULTISPECIES: hypothetical protein
N900_RS13580	745.215	-0.0172376	0.0867147	0.834258	0.897476	VC0215		MULTISPECIES: bifunctional phosphopantothenoylcysteine decarboxylase/phosphopantothenate--cysteine ligase CoaBC
N900_RS01120	761.334	-0.0177698	0.108899	0.85942	0.912797	VC2688		class II fructose-bisphosphatase
N900_RS09450	115.389	-0.0179383	0.149376	0.887998	0.933344	VC0951		MULTISPECIES: 23S rRNA (pseudouridine(1915)-N(3))-methyltransferase RlmH
N900_RS04890	2970.65	-0.0183473	0.0995721	0.843633	0.901979	VC1898		methyl-accepting chemotaxis protein
N900_RS00930	292.043	-0.0184119	0.124607	0.869181	0.918929	VC2726		MULTISPECIES: type II secretion system minor pseudopilin GspK
N900_RS10275	26.0585	-0.0189006	0.227942	0.900091	0.939747	VC0780		4\\'-phosphopantetheinyl transferase
N900_RS05600	21.9651	-0.0190535	0.246881	0.897953	0.938875	VC1748		hypothetical protein
N900_RS07900	47.7755	-0.0192145	0.20714	0.897358	0.938721	VC1273		MULTISPECIES: TRAP transporter substrate-binding protein
N900_RS09425	7856.72	-0.0193322	0.0807501	0.802387	0.874712	VC0957		MULTISPECIES: zinc ribbon-containing protein
N900_RS10285	44.1838	-0.0195542	0.194079	0.893554	0.936178	VC0778		Fe(3+)-siderophore ABC transporter permease
N900_RS01655	9939.1	-0.0198493	0.112359	0.847113	0.904625	VC2573		MULTISPECIES: 30S ribosomal protein S11
N900_RS14655	101.882	-0.0198893	0.159935	0.881094	0.928219	VCA0134		nucleoside phosphorylase
N900_RS15290	50.9219	-0.0200105	0.192245	0.890714	0.934018	#N/A		MULTISPECIES: IS200/IS605-like element IS1004 family transposase
N900_RS15090	24.1845	-0.0202135	0.226596	0.893204	0.936178	VCA0230		ABC transporter ATP-binding protein
N900_RS13085	61.0908	-0.020361	0.181976	0.88629	0.932092	VC0317		GNAT family N-acetyltransferase
N900_RS15095	40.7333	-0.0205353	0.199487	0.889247	0.934018	VCA0231		helix-turn-helix transcriptional regulator
N900_RS14055	853.835	-0.0206499	0.118662	0.847791	0.905081	VCA0006		MULTISPECIES: YebC/PmpR family DNA-binding transcriptional regulator
N900_RS02160	582.188	-0.0207612	0.100247	0.824385	0.890918	VC2474		FAD-dependent 2-octaprenylphenol hydroxylase
N900_RS18025	246.041	-0.0208627	0.114527	0.841857	0.901003	VCA0904		GntP family permease
N900_RS05700	208.984	-0.0209054	0.125777	0.852709	0.908177	VC1723		TVP38/TMEM64 family protein
N900_RS10740	530.415	-0.0209648	0.125479	0.852029	0.907723	VC0683		signal peptidase II
N900_RS20345	7.75843	-0.0211879	0.281047	0.875623	NA	#N/A		#N/A
N900_RS13965	3539.56	-0.0212142	0.113665	0.838253	0.899699	VC2763		MULTISPECIES: F0F1 ATP synthase subunit epsilon
N900_RS04400	60.1122	-0.0214091	0.17589	0.878551	0.926388	VC2004		ChaN family lipoprotein
N900_RS15480	461.831	-0.0221449	0.0993754	0.811508	0.881233	VCA0317		lipocalin family protein
N900_RS03770	538.392	-0.0223044	0.124154	0.841416	0.901003	VC2134		MULTISPECIES: flagellar hook-basal body complex protein FliE
N900_RS16075	952.266	-0.0223069	0.111113	0.826909	0.891869	VCA0487		MULTISPECIES: GNAT family N-acetyltransferase
N900_RS15705	19.6787	-0.0223815	0.241204	0.881039	0.928219	VCA0363		hypothetical protein
N900_RS00025	77.0434	-0.0230918	0.174816	0.868692	0.918681	VC0005		MULTISPECIES: membrane protein insertion efficiency factor YidD
N900_RS09675	175.294	-0.0231261	0.148909	0.855628	0.91021	VC0906		ABC transporter permease
N900_RS01600	16120.8	-0.0232862	0.122138	0.832444	0.89648	VC2584		MULTISPECIES: 50S ribosomal protein L5
N900_RS15870	119.062	-0.0234537	0.143532	0.849971	0.906345	VCA0445		MULTISPECIES: type II toxin-antitoxin system Phd/YefM family antitoxin
N900_RS02725	4197.76	-0.0234934	0.113523	0.820975	0.887993	VC2358		hemerythrin domain-containing protein
N900_RS13255	41.5201	-0.0236005	0.198714	0.872703	0.922111	VC0200		TonB-dependent receptor
N900_RS10855	3513.39	-0.0236884	0.0795534	0.755913	0.842189	VC0659		peptide chain release factor 3
N900_RS17585	56.61	-0.0239167	0.183518	0.867104	0.917541	VCA0811		N-acetylglucosamine-binding protein GbpA
N900_RS06935	65.0268	-0.023935	0.181836	0.866461	0.917399	VC1473		helix-turn-helix transcriptional regulator
N900_RS07240	3443.95	-0.0240846	0.0874604	0.771716	0.854247	VC1414		carboxypeptidase M32
N900_RS17350	1.82966	-0.0241794	0.336029	0.788324	NA	#N/A		#N/A
N900_RS19910	43.4963	-0.0242829	0.192958	0.867762	0.917967	#N/A		MULTISPECIES: DUF645 family protein
N900_RS09795	141.966	-0.0244374	0.153768	0.85064	0.906779	VC0881		MULTISPECIES: YaiI/YqxD family protein
N900_RS17745	1535.52	-0.0245967	0.106406	0.802632	0.874712	VCA0848		GGDEF domain-containing protein
N900_RS00175	3795.83	-0.0248525	0.078366	0.740915	0.831395	VC0036		cytochrome c oxidase accessory protein CcoG
N900_RS12250	153.84	-0.0248563	0.143264	0.840914	0.901003	VC0464		MULTISPECIES: helix-turn-helix transcriptional regulator
N900_RS12950	776.185	-0.0249455	0.0896653	0.768823	0.852209	#N/A		small ribosomal subunit biogenesis GTPase RsgA
N900_RS09750	853.974	-0.0250889	0.0950998	0.778954	0.85804	VC0891		MULTISPECIES: exodeoxyribonuclease VII small subunit
N900_RS18040	147.965	-0.0250903	0.143477	0.839598	0.900337	VCA0907		MULTISPECIES: heme utilization protein HutZ
N900_RS17615	202.345	-0.0251734	0.133825	0.831019	0.895403	#N/A		magnesium transporter
N900_RS10165	46.8943	-0.0253024	0.196543	0.863136	0.915553	VC0804		MULTISPECIES: ferredoxin family protein
N900_RS10620	358.487	-0.0256356	0.12698	0.821184	0.887993	VC0710		peptidoglycan editing factor PgeF
N900_RS15815	31.2645	-0.0258137	0.218144	0.863625	0.915743	VCA0389		DUF3709 domain-containing protein
N900_RS01665	21067.5	-0.0258472	0.124299	0.816806	0.884586	VC2571		MULTISPECIES: DNA-directed RNA polymerase subunit alpha
N900_RS08905	392.384	-0.025874	0.104643	0.789743	0.866744	VC1063		MULTISPECIES: acyl-CoA thioesterase II
N900_RS15650	48.5668	-0.0260261	0.191983	0.858108	0.91204	#N/A		DUF645 family protein
N900_RS15615	205.745	-0.0264193	0.153041	0.838207	0.899699	VCA0345		DUF1349 domain-containing protein
N900_RS04340	404.858	-0.0264288	0.119015	0.806399	0.877008	VC2017		endolytic transglycosylase MltG
N900_RS09680	1111.06	-0.0264501	0.150409	0.836222	0.899126	VC0905		MULTISPECIES: methionine ABC transporter substrate-binding lipoprotein MetQ
N900_RS06615	5200.32	-0.0266482	0.0779095	0.721515	0.817835	VC1539		fructosamine kinase family protein
N900_RS00645	704.363	-0.0266977	0.0951087	0.765201	0.848861	VC0130		sensor domain-containing phosphodiesterase
N900_RS18475	115.601	-0.0268486	0.159038	0.839445	0.900337	VCA1002		AzlC family ABC transporter permease
N900_RS00540	48.3003	-0.0271577	0.196196	0.853129	0.908357	VC0106		GNAT family N-acetyltransferase
N900_RS00690	196.844	-0.0273917	0.159815	0.836716	0.899388	VC0140		MULTISPECIES: DUF2500 domain-containing protein
N900_RS16650	159.012	-0.0275258	0.132418	0.814083	0.882965	VCA0615		peptide-methionine (R)-S-oxide reductase MsrB
N900_RS15770	119.568	-0.0275871	0.147359	0.826997	0.891869	VCA0380		nucleotidyltransferase family protein
N900_RS09650	433.528	-0.0276336	0.107807	0.781204	0.859562	VC0911		alpha,alpha-phosphotrehalase
N900_RS16295	726.78	-0.0279001	0.126651	0.805313	0.876356	VCA0526		hypothetical protein
N900_RS05080	69.4988	-0.028187	0.173613	0.839525	0.900337	VC1858		pleiotropic regulatory protein RsmS
N900_RS12460	1904.27	-0.0283208	0.0874533	0.73296	0.825554	VC0429		TRAP transporter permease
N900_RS06650	215.75	-0.0285166	0.181347	0.841027	0.901003	VC1531		MULTISPECIES: DUF2960 domain-containing protein
N900_RS05915	264.265	-0.0290787	0.116942	0.784502	0.86254	VC1679		MULTISPECIES: phage shock protein operon transcriptional activator
N900_RS15950	69.5105	-0.0294795	0.184649	0.837029	0.899456	VCA1039		hypothetical protein
N900_RS00385	417.059	-0.0295484	0.115108	0.778378	0.857716	VC0073		class I SAM-dependent methyltransferase
N900_RS02365	939.062	-0.0297911	0.0912051	0.729524	0.822971	VC2432		esterase YqiA
N900_RS13400	2828.51	-0.0298487	0.121008	0.784715	0.86254	VC0252		acetyltransferase
N900_RS12865	5857.73	-0.0299773	0.0772332	0.686078	0.791738	VC0349		MULTISPECIES: FtsH protease activity modulator HflK
N900_RS12430	646.142	-0.03042	0.107658	0.75952	0.84438	VC0434		octaprenyl diphosphate synthase
N900_RS12780	5108.54	-0.0304301	0.11852	0.777086	0.856974	VC0367		MULTISPECIES: primosomal replication protein N
N900_RS02145	3051.52	-0.0306011	0.0887771	0.716038	0.813618	VC2478		MULTISPECIES: cell division protein ZapA
N900_RS05440	119.832	-0.0306874	0.153427	0.812817	0.882124	VC1781		MULTISPECIES: N-acetylmannosamine-6-phosphate 2-epimerase
N900_RS01535	6398.42	-0.0310296	0.13852	0.797516	0.871028	VC2597		MULTISPECIES: 30S ribosomal protein S10
N900_RS13105	4.21195	-0.0313165	0.307974	0.787189	NA	#N/A		#N/A
N900_RS18145	554.728	-0.0315194	0.120386	0.772087	0.854396	VCA0930		DUF808 domain-containing protein
N900_RS08105	781.169	-0.0318756	0.0951681	0.721547	0.817835	VC1228		phosphoribosylglycinamide formyltransferase 2
N900_RS18825	1722.88	-0.0319566	0.0853785	0.69405	0.796422	VCA1080		HlyD family type I secretion periplasmic adaptor subunit
N900_RS14020	692.19	-0.0319811	0.142299	0.795271	0.869895	VC2774		16S rRNA (guanine(527)-N(7))-methyltransferase RsmG
N900_RS05510	699.063	-0.0320214	0.0953484	0.720768	0.817835	VC1767		DUF262 domain-containing protein
N900_RS02210	664.914	-0.0321637	0.109686	0.749969	0.83738	VC2464		SoxR reducing system RseC family protein
N900_RS03205	1629.95	-0.0322992	0.0878743	0.698417	0.799793	VC2253		sigma E protease regulator RseP
N900_RS09250	1396.58	-0.0323312	0.0881355	0.698892	0.799939	VC0994		N-acetylglucosamine-6-phosphate deacetylase
N900_RS09455	576.996	-0.0328082	0.1064	0.738827	0.830085	VC0950		MULTISPECIES: penicillin-binding protein 2
N900_RS17420	293.519	-0.0328769	0.127521	0.772632	0.854736	VCA0776		MULTISPECIES: 5-oxoprolinase subunit PxpA
N900_RS12585	1484.59	-0.0329607	0.103712	0.732157	0.824907	VC0403		ExeA family protein
N900_RS09840	52.194	-0.0330011	0.185364	0.818188	0.885551	VC0871		MULTISPECIES: DUF4250 domain-containing protein
N900_RS14100	66.6155	-0.0331132	0.200099	0.822533	0.889184	VCA0017		MULTISPECIES: type VI secretion system effector Hcp-2
N900_RS02540	207.012	-0.033132	0.119418	0.759288	0.84438	VC2395		MULTISPECIES: DUF721 domain-containing protein
N900_RS17775	17.9289	-0.0331947	0.259701	0.81939	0.886586	VCA0854		ABC transporter permease
N900_RS16070	940.649	-0.033233	0.0910135	0.699181	0.800015	VCA0486		MULTISPECIES: DUF1778 domain-containing protein
N900_RS00950	435.521	-0.0333659	0.101898	0.725062	0.819681	VC2722		MULTISPECIES: 3\\'(2\\'),5\\'-bisphosphate nucleotidase CysQ
N900_RS07960	90.2626	-0.0333857	0.158955	0.801034	0.873811	VC1261		sugar efflux transporter
N900_RS15735	97.8238	-0.0334953	0.157625	0.799392	0.872722	VCA0370		hypothetical protein
N900_RS15395	834.84	-0.0334978	0.115209	0.749857	0.83738	VCA0300		type B-5 chloramphenicol O-acetyltransferase CatB9
N900_RS19760	6.48761	-0.0338494	0.2918	0.792798	NA	VCA0685		MULTISPECIES: hypothetical protein
N900_RS02690	658.972	-0.0340842	0.11573	0.746522	0.835085	VC2365		hypothetical protein
N900_RS11395	427.476	-0.0342627	0.114972	0.743932	0.833481	VC0645		tRNA pseudouridine(55) synthase TruB
N900_RS16820	154.004	-0.0344008	0.136162	0.773373	0.855293	VCA0650		hypothetical protein
N900_RS05375	13.4899	-0.0346157	0.259016	0.812122	0.881634	VC1795		MULTISPECIES: transcriptional regulator
N900_RS20280	33.3099	-0.0346268	0.214389	0.817434	0.885	#N/A		MULTISPECIES: hypothetical protein
[truncated: 1,677 more rows]
