# Supplementary material for: Undecaprenyl phosphate translocases confer conditional microbial fitness
Source: Nature. 2022 Nov 30;613(7945):721–8. doi: 10.1038/s41586-022-05569-1 (PMC9876793; doi:10.1038/s41586-022-05569-1)
Supplement: Supplementary file 7 — MIC data for V. cholerae, S. aureus and E. coli. Data for each organism is separated into individual worksheets. Note that S. aureus data is split into two worksheets, one for WT versus Δ0846 characterization (“SA”) and one for WT versus Δ0846, Δ2816 and Δ0901 (“SA_dedA”). All V. cholerae data is under “VC” and all E. coli lptd4213 data is under “EC_lptd4213”. [file 41586_2022_5569_MOESM7_ESM.xlsx]

## Sheet: VC
Supplementary Table 5. MIC data for V. cholerae, S. aureus, and E. coli lptD4213
Values shown in ug/mL unless otherwise indicated
V. cholerae (Non-buffered LB)
Compound	Target	WT MIC	Δvca0040 MIC	n
Carbenicillin	Cell wall	8	8	3
Fosfomycin	Cell wall	16-32	4-32	4
Ampicillin	Cell wall	64	32-64	4
Vancomycin	Cell wall	500	250-500	4
Cefsulodin	Cell wall	500	500	4
Gentamicin	Ribosome	16	8-16	4
Kanamycin	Ribosome	32-64	16-32	4
Tetracycline	Ribosome	0.25	0.25	4
Erythromycin	Ribosome	4	4	4
Chloramphenicol	Ribosome	16	16	4
Streptomycin	Ribosome	>2048	2048	1
Spectinomycin	Ribosome	256	256	1
SDS	Cell envelope	4e-05	2e-05	1
EDTA	Cell envelope	1-2mM	0.5-1mM	2
Ethanol	Cell envelope	0.1	0.1	1
H2O2	ROS	8e-06	8e-06	2
Paraquat	ROS	0.125	0.0625	2
Diamide	Disulfide stress	0.0625	0.0625	1
Ciprofloxacin	DNA repair	0.5	0.5	4
Rifampicin	RNA polymerase	0.09375-0.18750	0.1875-0.375	4
Serine hydroxamate	Stringent response	1.56	1.56	2
Sodium azide	SecA inhibitor	256	256	3
CCCP	Membrane potential	8	8	3
DMSO	Vehicle control	0.125	0.125	3
V. cholerae (LB 100mM Tris pH 8.5)
Compound	Target	WT MIC	Δvca0040 MIC	n
Carbenicillin	Cell wall	8	8	4
Fosfomycin	Cell wall	64-256	16-64	4
Ampicillin	Cell wall	32	32	4
Vancomycin	Cell wall	500-1000	250	4
Cefsulodin	Cell wall	62.5	62.5	4
Gentamicin	Ribosome	2-4	0.5-1	4
Kanamycin	Ribosome	8-16	2-8	4
Tetracycline	Ribosome	1	1	4
Erythromycin	Ribosome	0.5	0.5	4
Chloramphenicol	Ribosome	16-32	16-32	4
Streptomycin	Ribosome	10000	2500	4
Ciprofloxacin	DNA repair	0.5-1	1	4
Rifampicin	RNA polymerase	0.1875-0.3750	0.1875-0.3750	4

## Sheet: SA
Supplementary Table 5. MIC data for V. cholerae, S. aureus, and E. coli lptD4213
S. aureus
MIC of S. aureus growth in neutral TSB (not pH adjusted)
Compound	Target	WT MIC (µg/mL)	ΔSAOUHSC_00846 MIC (µg/mL)	n
Piperacillin	Cell wall	4-8	4-8	3
Cephalexin	Cell wall	2-4	2	3
Mecillinam	Cell wall	64	64	2
Cefoxitin	Cell wall	2-4	2-4	4
Tetracycline	Cell wall	0.03125-0.0625	0.03125-0.0625	4
Ciprofloxacin	DNA repair	0.125-0.5	0.125-0.25	3
Ampicillin	Cell wall	0.5-1	0.5-1	2
Bacitracin	Cell wall	64-128	16-64	3
Vancomycin	Cell wall	0.5	0.25-0.5	3
Amphomycin	Cell wall	128	16-64	6
Gentamycin	Ribosome	2-4	2-4	7
Fosfomycin	Cell wall	25-128	25-64	3
Amphomycin + Ca2+	Cell wall	4	1-2	4
Tunicamycin	Cell wall + WTA synthesis	40	20-80	4
Triclosan	Fatty acid synthesis	0.125	0.125-0.25	4
Targosil	WTA synthesis	2-4	4	4
MIC of S. aureus growth in alkaline TSB (5 mM Tris pH 8.5, n=2-4)
Compound	Target	WT MIC (µg/mL)	ΔSAOUHSC_00846 MIC (µg/mL)	n
Piperacillin	Cell wall	8-16	2-8	3
Cephalexin	Cell wall	2-8	0.25-1	3
Mecillinam	Cell wall	32	4	1
Cefoxitin	Cell wall	2-4	0.5-2	4
Tetracycle	Cell wall	0.25	0.12-0.25	4
Ciprofloxacin	Cell wall	0.125	0.125-0.0625	2
Ampicillin	Cell wall	1	0.25	1
Bacitracin	Cell wall	16-32	2-8	3
Vancomycin	Cell wall	0.5-1	0.25	3
Amphomycin	Cell wall	64-128	0.5-1	7
Gentamicin	Cell wall	0.5	0.5-1	6
Fosfomycin	Ribosome	128-256	128-256	2
Linezolid	Fatty acid synthesis	0.25	0.25-0.5	2
Triclosan	WTA synthesis	0.03125-0.125	0.03125-0.25	5
Tunicamycin	Cell wall + WTA synthesis	2-2.5	0.0625-0.25	6
Targocil	Ribosome	0.5-2	0.5-1	5
Ampho + CaCl2	Cell wall	8-16	0.25	4
Values in red indicate limit of detection measurements, where if the left number is highlighted the MIC was below the LOD but if the right number is red the MIC was above the highest concentration used)

## Sheet: EC_lptd4213
Supplementary Table 5. MIC data for V. cholerae, S. aureus, and E. coli lptD4213
E. coli MC4100 (n=3)	LB (NB)		LB Tris pH 8.5		NB/pH 8.5 FC
	WT	lptd4213	WT	lptd4213	WT	lptd4213		Values shown in ug/mL unless otherwise indicated
Amphomycin + 1 mM CaCl2	>256	64	>256	8	1	8		ND: Not determined
Vancomycin	256	0.5	256	1	1	0.5		N/A: Not applicable
Bacitracin	>512	2	>512	0.5	1	4		FC: Fold change
Tunicamycin	ND	8	ND	0.25	N/A	32		NB: Non-buffered
Ampicillin	ND	0.25	ND	0.25	N/A	1
Gentamicin	ND	0.5	ND	0.5	N/A	1
								LB pH 8.5 was buffered with 5 mM Tris
Expression of DUF368-containing proteins in lptD4213 E. coli
	LB pH 8.5
Strain	+0.2% Glc	+0.2% Ara	+0.2% Glc	+0.2% Ara
Replicate 1	Gentamycin	Gentamycin	Amphomycin	Amphomycin
JVS456	0.25	0.25	16	8
JVS457	0.25	0.25	8	128
JVS461	0.25	0.25	8	32
Replicate 2
JVS456	0.25	0.25	8	8
JVS457	0.25	0.25	16	128
JVS461	0.25	0.25	8	16
Replicate 3
JVS456	0.25	0.25	8	8
JVS457	0.25	0.25	8	128
JVS461	0.25	0.25	8	32
Strain	Genotype
JVS456	MC4100 lptd4213 ara-/r pBAD18_empty
JVS457	MC4100 lptd4213 ara-/r pBAD18_vca0040
JVS461	MC4100 lptd4213 ara-/r pBAD18_SAOUHSC00846

## Sheet: SA_dedA
Supplementary Table 5. MIC data for V. cholerae, S. aureus, and E. coli lptD4213
S. aureus mutants	ND: not determined
Values shown in ug/mL unless otherwise indicated (n>3)
Amphomycin
	pH 6	pH 7	pH 8.5	Non-buffered
WT	150	150	150	150
ΔSAOUHSC_00846	150	37.5	1.17188	37.5
ΔSAOUHSC_02816	37.5	150	150	150
ΔSAOUHSC_00901	150	150	150	150
Carbenicillin
	pH 6	pH 7	pH 8.5	Non-buffered
WT	2.0625	1.5625	1.5625	0.9375
ΔSAOUHSC_00846	2.0625	1.5625	1.5625	0.9375
ΔSAOUHSC_02816	2.0625	1.5625	1.5625	0.9375
ΔSAOUHSC_00901	2.0625	1.5625	1.5625	0.9375
Gentamicin
	pH 6	pH 7	pH 8.5	Non-buffered
WT	33	3.125	0.78125	3.75
ΔSAOUHSC_00846	33	3.125	0.78125	3.75
ΔSAOUHSC_02816	33	3.125	0.78125	3.75
ΔSAOUHSC_00901	33	3.125	0.78125	3.75
