# Supplementary material for: Undecaprenyl phosphate translocases confer conditional microbial fitness
Source: Nature. 2022 Nov 30;613(7945):721–8. doi: 10.1038/s41586-022-05569-1 (PMC9876793; doi:10.1038/s41586-022-05569-1)
Supplement: Supplementary file 8 — Synthetic transposon-insertion screening in Δvca0040 V. cholerae. Note that intergenic regions (IG_) and regions with <5 informative sites (possible transposon insertion sites) were not analyzed. Hits on the second tab were thresholded at an inverse MWU p-value >100 before sorting by mean log2 fold change. [file 41586_2022_5569_MOESM8_ESM.xlsx]

## Sheet: Table S6
Supplementary Table 6. Synthetic transposon-insertion screening in Δvca0040 V. cholerae.
Position	Locus Tag	Mean Informative Sites	SDinformative	WT reads	WT LOD	Δvca0040 reads	Δvca0040 LOD	Mean FC	SDFC	Mean p-value	Log2MFC	1/p	Annotation
1	IG_1	1	0	1	100	3	0	3	0	1	1.58496	1	#N/A
2	N900_RS00005	3	0	11.5394	0	40	0	4.01185	1.79146	0.628	2.00427	1.59236	hypothetical protein
3	N900_RS00010	11.38	1.00282	92.0277	0	39	0	0.429635	0.0503573	0.000709835	-1.21881	1408.78	FMN-binding protein MioC
4	IG_N900_RS00015	1	0	11.7386	0	1	100	0.0938355	0.0316476	1	-3.41372	1	#N/A
5	N900_RS00015	33.14	0.75237	200.385	0	504	0	2.52784	0.179884	0.0139639	1.3379	71.6132	tRNA uridine-5-carboxymethylaminomethyl(34) synthesis GTPase MnmE
6	IG_N900_RS00020	4.97	0.171447	30.4583	0	50	0	1.70525	0.340036	0.855063	0.769981	1.1695	#N/A
7	N900_RS00020	5	0	46.7551	0	36	0	0.787462	0.122756	0.455159	-0.344718	2.19704	membrane protein insertase YidC
8	N900_RS00025	9.75	0.457817	151.827	0	96	0	0.637958	0.0619999	0.246407	-0.648467	4.05833	MULTISPECIES: membrane protein insertion efficiency factor YidD
9	N900_RS00030	1	0	2.46763	10	13	0	6.82453	3.55825	1	2.77073	1	MULTISPECIES: ribonuclease P protein component
10	IG_N900_RS00035	0	0	1	100	1	100	NaN	NaN	NaN	#VALUE!	#VALUE!	#N/A
11	N900_RS00035	0	0	1	100	1	100	NaN	NaN	NaN	#VALUE!	#VALUE!	MULTISPECIES: 50S ribosomal protein L34
12	IG_N900_RS00040	3.43	0.555141	23.3997	0	10	0	0.449063	0.107865	0.743286	-1.15501	1.34538	#N/A
13	N900_RS00040	20	0	700.453	0	790	0	1.12977	0.0472108	0.171919	0.176032	5.81671	MULTISPECIES: arginine ABC transporter ATP-binding protein
14	N900_RS00045	20	0	479.057	0	819	0	1.71285	0.0768467	0.104388	0.7764	9.57961	MULTISPECIES: ABC transporter permease
15	IG_N900_RS00050	6	0	175.094	0	224	0	1.28547	0.0898282	0.618377	0.362299	1.61714	#N/A
16	N900_RS00050	31.37	0.562372	992.976	0	1028	0	1.03643	0.0348931	0.902325	0.0516218	1.10825	amino acid ABC transporter substrate-binding protein
17	IG_N900_RS00055	23.63	0.485237	363.364	0	382	0	1.0539	0.0529996	0.853008	0.0757409	1.17232	#N/A
18	N900_RS00055	1	0	22.7801	0	1	100	0.046416	0.0114459	1	-4.42923	1	MULTISPECIES: chromosomal replication initiator protein DnaA
19	IG_N900_RS00060	3.46	0.500908	84.8142	0	173	0	2.07145	0.265413	0.498	1.05064	2.00803	#N/A
20	N900_RS00060	1	0	90.0916	0	15	0	0.168696	0.0194216	1	-2.5675	1	DNA polymerase III subunit beta
21	IG_N900_RS00065	3	0	162.747	0	313	0	1.93941	0.180596	0.699	0.95562	1.43062	#N/A
22	N900_RS00065	46.86	0.348735	965.406	0	1278	0	1.32501	0.0401981	0.15929	0.405998	6.27784	DNA replication and repair protein RecF
23	IG_N900_RS00070	0	0	1	100	1	100	NaN	NaN	NaN	#VALUE!	#VALUE!	#N/A
24	N900_RS00070	2	0	143.739	0	105	0	0.736789	0.0694683	0.946667	-0.440676	1.05634	DNA gyrase subunit B
25	IG_N900_RS00075	8.55	0.5	151.406	0	53	0	0.352858	0.0319914	0.120079	-1.50284	8.32786	#N/A
26	N900_RS00075	17	0	913.628	0	556	0	0.609117	0.0183819	0.511181	-0.715209	1.95626	hypothetical protein
27	N900_RS00080	3	0	27.2609	0	23	0	0.882735	0.205322	0.927	-0.179948	1.07875	MULTISPECIES: hypothetical protein
28	IG_N900_RS00085	16.88	0.326599	399.642	0	578	0	1.45212	0.0923028	0.629815	0.538165	1.58777	#N/A
29	N900_RS00085	20.79	0.40936	326.545	0	495	0	1.52079	0.0874127	0.575806	0.604825	1.7367	MULTISPECIES: heat-shock protein Hsp20
30	IG_N900_RS00090	3	0	77.6117	0	45	0	0.587921	0.0708263	0.931	-0.766305	1.07411	#N/A
31	N900_RS00090	38.92	0.27266	1380.69	0	1695	0	1.22874	0.0369117	0.204077	0.297179	4.90011	valine--pyruvate transaminase
32	IG_N900_RS18995	13	0	585.092	0	820	0	1.40454	0.0667714	0.677615	0.490094	1.47576	#N/A
33	N900_RS18995	3	0	34.8727	0	15	0	0.441799	0.0735115	0.936	-1.17854	1.06838	hypothetical protein
34	N900_RS00095	0	0	1	100	1	100	NaN	NaN	NaN	#VALUE!	#VALUE!	glycine--tRNA ligase subunit beta
35	N900_RS00100	2.45	0.5	20.667	0	67	0	3.44711	0.941578	0.772	1.78539	1.29534	MULTISPECIES: glycine--tRNA ligase subunit alpha
36	IG_N900_RS00105	13.72	0.888535	176.178	0	372	0	2.12357	0.161499	0.573879	1.08649	1.74253	#N/A
37	N900_RS00105	30	0	837.952	0	1063	0	1.27028	0.0469141	0.546746	0.345148	1.829	hypothetical protein
38	IG_N900_RS00110	8	0	676.92	0	892	0	1.32025	0.0582333	0.461818	0.400808	2.16535	#N/A
39	N900_RS00110	12	0	322.595	0	705	0	2.19297	0.130384	0.134774	1.13289	7.41984	hypothetical protein
40	IG_N900_RS00115	3.96	0.196946	31.9962	0	18	0	0.585059	0.117622	0.555143	-0.773345	1.80134	#N/A
41	N900_RS00115	1	0	6.47225	0	1	100	0.200915	0.126967	1	-2.31534	1	sulfurtransferase TusA
42	IG_N900_RS00120	4.87	0.337998	64.8553	0	46	0	0.723924	0.106472	0.770937	-0.466089	1.29712	#N/A
43	N900_RS00120	7.52	0.502117	549.5	0	375	0	0.684058	0.0335203	0.469062	-0.547809	2.13191	hypothetical protein
44	IG_N900_RS00125	7.98	0.140705	168.356	0	133	0	0.796083	0.0697411	0.646759	-0.32901	1.54617	#N/A
45	N900_RS00125	33.99	0.1	1454.52	0	1187	0	0.816711	0.0229096	0.795302	-0.292102	1.25738	quinone oxidoreductase
46	IG_N900_RS00130	12.47	0.501614	663.102	0	652	0	0.984494	0.0348898	0.766432	-0.0225459	1.30475	#N/A
47	N900_RS00130	43.63	0.505625	1396.66	0	1938	0	1.38864	0.0382876	0.0101194	0.473674	98.8203	PLP-dependent threonine dehydratase
48	N900_RS00135	57.71	0.477684	3484.01	0	4856	0	1.39422	0.0242704	0.847148	0.479454	1.18043	dihydroxy-acid dehydratase
49	N900_RS00140	32	0	1087.17	0	2291	0	2.10951	0.0683549	0.0255731	1.07691	39.1036	MULTISPECIES: branched chain amino acid aminotransferase
50	N900_RS00145	12	0	404.068	0	738	0	1.83135	0.0953173	0.14453	0.872909	6.91897	acetolactate synthase 2 small subunit
51	N900_RS00150	32.48	0.502117	2278.65	0	2040	0	0.895642	0.018461	0.568983	-0.159006	1.75752	acetolactate synthase 2 catalytic subunit
52	IG_N900_RS00155	33.99	0.1	1823.69	0	1840	0	1.0094	0.0216759	0.767838	0.0134976	1.30236	#N/A
53	N900_RS00155	43.98	0.140705	1892.92	0	1745	0	0.922376	0.0219478	0.844211	-0.116573	1.18454	MULTISPECIES: ATP-dependent protease
54	IG_N900_RS00160	5	0	192.32	0	259	0	1.35634	0.116319	0.57373	0.439722	1.74298	#N/A
55	N900_RS00160	37.64	0.502921	1562.59	0	1620	0	1.0375	0.0282805	0.836798	0.0531093	1.19503	acyltransferase
56	IG_N900_RS00165	1	0	6.428	0	1	0	0.202243	0.139749	1	-2.30584	1	#N/A
57	N900_RS00165	26.97	0.171447	588.842	0	519	0	0.882997	0.0378094	0.325486	-0.17952	3.07233	thiol:disulfide interchange protein DsbA
58	IG_N900_RS00170	1	0	6.31523	2	48	0	10.2734	8.39146	1	3.36084	1	#N/A
59	N900_RS00170	34.55	0.5	1391.25	0	1729	0	1.2439	0.0377225	0.151177	0.31487	6.61475	stress response kinase A
60	IG_N900_RS00175	3	0	53.6257	0	55	0	1.04638	0.151288	0.859	0.0654014	1.16414	#N/A
61	N900_RS00175	50.62	0.632136	1367.48	0	1986	0	1.45334	0.0388316	0.318474	0.539369	3.13997	cytochrome c oxidase accessory protein CcoG
62	IG_N900_RS19000	10.87	0.337998	339.334	0	308	0	0.910616	0.0524601	0.82348	-0.135085	1.21436	#N/A
63	N900_RS19000	11	0	344.501	0	382	0	1.11193	0.0591537	0.355005	0.153061	2.81686	hypothetical protein
64	N900_RS00180	12	0	347.908	0	435	0	1.25419	0.0703352	0.177855	0.326751	5.62257	MULTISPECIES: hypothetical protein
65	IG_N900_RS00185	4.74	0.440844	17.027	0	39	0	2.52016	0.950418	0.902413	1.33352	1.10814	#N/A
66	N900_RS00185	3	0	173.49	0	36	0	0.208669	0.0158125	0.124	-2.26071	8.06452	MULTISPECIES: hypothetical protein
67	IG_N900_RS00190	16.83	0.377525	871.398	0	714	0	0.820083	0.0243811	0.903126	-0.286158	1.10727	#N/A
68	N900_RS00190	25.94	0.74968	663.312	0	1284	0	1.93884	0.0779664	0.178296	0.955192	5.60864	SpoOM-related protein
69	IG_N900_RS00195	4	0	156.319	0	34	0	0.218992	0.018229	0.526	-2.19105	1.90114	#N/A
70	N900_RS00195	36.93	0.256432	2276.47	0	1492	0	0.655702	0.0142078	0.863236	-0.608887	1.15843	MULTISPECIES: hemolysin III family protein
71	IG_N900_RS00200	1.55	0.5	50.2844	0	3	0	0.0608935	0.00920037	0.803333	-4.03757	1.24481	#N/A
72	N900_RS00200	21	0	762.343	0	554	0	0.727734	0.027851	0.642798	-0.458517	1.5557	ribonuclease
73	N900_RS00205	58.51	0.75872	2107.02	0	2525	0	1.19902	0.0280973	0.158975	0.261859	6.29031	potassium uptake protein TrkH
74	N900_RS00210	2.52	0.502117	9.64753	0	49	0	5.8484	2.4907	0.744	2.54804	1.34409	MULTISPECIES: Trk system potassium transport protein TrkA
75	N900_RS00215	35.21	0.71485	961.71	0	1173	0	1.22107	0.0409426	0.768056	0.288146	1.30199	16S rRNA m5C967 methyltransferase
76	IG_N900_RS00220	2	0	16.7725	0	13	0	0.827542	0.230987	0.913333	-0.273095	1.09489	#N/A
77	N900_RS00220	2	0	104.53	0	90	0	0.87035	0.093087	0.993333	-0.200332	1.00671	methionyl-tRNA formyltransferase
78	IG_N900_RS00225	1	0	48.4036	0	25	0	0.527801	0.0781732	1	-0.921935	1	#N/A
79	N900_RS00225	18	0	937.293	0	999	0	1.06698	0.0351647	0.758313	0.0935271	1.31872	peptide deformylase
80	IG_N900_RS00230	4	0	193.968	0	187	0	0.968456	0.0659081	0.896571	-0.0462412	1.11536	#N/A
81	N900_RS00230	42.87	0.337998	1847.08	0	2445	0	1.32477	0.0377636	0.235621	0.405743	4.2441	peptidoglycan-binding protein
82	N900_RS00235	46	0	1621.95	0	2253	0	1.38991	0.0342895	0.671913	0.474987	1.48829	DNA-processing protein DprA
83	IG_N900_RS00240	1	0	78.1317	0	65	0	0.842218	0.0964879	1	-0.247735	1	#N/A
84	N900_RS00240	11	0	787.856	0	504	0	0.640596	0.0239138	0.171384	-0.642513	5.83485	MULTISPECIES: hypothetical protein
85	N900_RS00245	24	0	1374.08	0	1303	0	0.949059	0.0273301	0.768553	-0.0754301	1.30115	DNA topoisomerase
86	IG_N900_RS00250	5	0	124.046	0	28	0	0.227631	0.0212358	0.883016	-2.13523	1.13248	#N/A
87	N900_RS00250	39.28	0.62085	1892.31	0	1462	0	0.773043	0.0185304	0.880478	-0.37138	1.13575	5-(carboxyamino)imidazole ribonucleotide synthase
88	N900_RS00255	17	0	476.623	0	1303	0	2.7422	0.153633	0.32317	1.45534	3.09435	MULTISPECIES: 5-(carboxyamino)imidazole ribonucleotide mutase
89	IG_N900_RS00260	5	0	175.536	0	66	0	0.377926	0.0273928	0.265873	-1.40383	3.76119	#N/A
90	N900_RS00260	21	0	1021.42	0	1488	0	1.45808	0.0437523	0.161054	0.544066	6.20911	threonylcarbamoyl-AMP synthase
91	N900_RS00265	7.51	0.948098	27.7809	0	11	0	0.414071	0.0936851	0.0290849	-1.27205	34.3821	coproporphyrinogen III oxidase
92	IG_N900_RS00270	3	0	35.614	0	73	0	2.11642	0.392641	0.686	1.08162	1.45773	#N/A
93	N900_RS00270	40.99	0.1	1787.9	0	2056	0	1.15067	0.0288044	0.667275	0.202478	1.49863	shikimate dehydrogenase
94	N900_RS00275	8.94	0.238683	305.988	0	121	0	0.396468	0.0204251	0.0829127	-1.33472	12.0609	transcriptional regulator
95	N900_RS00280	28.71	0.477684	1587.96	0	1328	0	0.836788	0.020499	0.404905	-0.257067	2.46972	gamma carbonic anhydrase family protein
96	IG_N900_RS00285	19.78	0.439927	521.365	0	525	0	1.00942	0.0498582	0.2453	0.0135244	4.07664	#N/A
97	N900_RS00285	4	0	4.83164	3	60	0	17.4154	12.3288	0.27	4.1223	3.7037	hypothetical protein
98	N900_RS19005	5.42	0.622475	35.5255	0	25	0	0.727623	0.140941	0.643369	-0.458738	1.55432	hypothetical protein
99	IG_N900_RS00320	266.72	1.24787	3449.41	0	3560	0	1.03236	0.0176573	0.323124	0.0459441	3.09478	#N/A
100	N900_RS00320	16	0	119.908	0	309	0	2.59806	0.237695	0.145321	1.37743	6.88134	camphor resistance protein CrcB
101	IG_N900_RS00325	18.98	0.140705	524.817	0	367	0	0.701136	0.0361613	0.51667	-0.512234	1.93547	#N/A
102	N900_RS00325	95.12	0.755853	3683.04	0	3696	0	1.00381	0.0173046	0.403454	0.00549122	2.4786	phosphomethylpyrimidine synthase
103	N900_RS00330	67.2	0.984732	1910.51	0	1954	0	1.02325	0.0223975	0.552236	0.0331542	1.81082	thiamine phosphate synthase
104	N900_RS00335	31.42	0.60603	1650.91	0	1150	0	0.697092	0.0189026	0.735676	-0.52058	1.35929	thiazole biosynthesis adenylyltransferase ThiF
105	N900_RS00340	10.51	0.522136	435.765	0	226	0	0.519898	0.0259099	0.223441	-0.943699	4.47546	MULTISPECIES: thiamine biosynthesis protein ThiS
106	N900_RS00345	24.98	0.140705	972.785	0	604	0	0.621748	0.0230642	0.245975	-0.685598	4.06546	thiazole synthase
107	N900_RS00350	45.37	0.580056	1205.12	0	1235	0	1.02587	0.0335947	0.724671	0.0368503	1.37994	2-iminoacetate synthase ThiH
108	IG_N900_RS00355	10.12	0.624095	126.403	0	118	0	0.94089	0.0863474	0.539258	-0.0879016	1.8544	#N/A
109	N900_RS00355	62.81	0.394277	3433.06	0	3440	0	1.00235	0.018201	0.658109	0.00338364	1.51951	aminopeptidase
110	IG_N900_RS00360	10	0	786.252	0	646	0	0.822678	0.0297064	0.589945	-0.2816	1.69507	#N/A
111	N900_RS00360	48.8	0.402015	2286.95	0	1645	0	0.719552	0.0136007	0.409226	-0.474829	2.44364	LysR family transcriptional regulator
112	IG_N900_RS00365	4	0	358.74	0	157	0	0.439086	0.025282	0.8	-1.18742	1.25	#N/A
113	N900_RS00365	60	0	2469.63	0	2557	0	1.03588	0.0230437	0.520113	0.0508606	1.92266	MULTISPECIES: Bcr/CflA family drug resistance efflux transporter
114	IG_N900_RS00370	7	0	352.013	0	257	0	0.732198	0.039421	0.718438	-0.449694	1.39191	#N/A
115	N900_RS00370	11	0	503.796	0	252	0	0.501239	0.0229192	0.395519	-0.996428	2.52832	MULTISPECIES: hypothetical protein
116	IG_N900_RS00375	8	0	599.463	0	246	0	0.410949	0.0154571	0.0326744	-1.28297	30.605	#N/A
117	N900_RS00375	21	0	893.813	0	778	0	0.871543	0.0313075	0.723294	-0.198356	1.38256	MULTISPECIES: transcriptional regulator AsnC
118	IG_N900_RS00380	5	0	60.1311	0	126	0	2.13802	0.300213	0.693333	1.09627	1.44231	#N/A
119	N900_RS00380	78.95	1.05768	3808.25	0	3344	0	0.878312	0.0139422	0.857352	-0.187195	1.16638	GGDEF domain-containing protein
120	IG_N900_RS00385	0.89	0.314466	2.41125	11	1	100	0.514822	0.27195	1	-0.957854	1	#N/A
121	N900_RS00385	22.97	0.171447	685.384	0	382	0	0.558352	0.0239704	0.863745	-0.840754	1.15775	ribosomal RNA small subunit methyltransferase J
122	IG_N900_RS00390	3.49	0.502418	63.9259	0	245	0	3.8966	0.525841	0.958	1.96222	1.04384	#N/A
123	N900_RS00390	8	0	142.987	0	132	0	0.931067	0.086709	0.78414	-0.103044	1.27528	hypothetical protein
124	IG_N900_RS00395	1	0	26.0328	0	23	0	0.913125	0.178565	1	-0.131116	1	#N/A
125	N900_RS00395	36.45	0.575159	742.24	0	1251	0	1.68728	0.0557197	0.125707	0.7547	7.95498	membrane protein
126	IG_N900_RS00400	2	0	39.5858	0	151	0	3.93461	0.719114	0.996667	1.97622	1.00334	#N/A
127	N900_RS00400	13	0	532.285	0	1124	0	2.117	0.10869	0.177152	1.08202	5.64488	MULTISPECIES: universal stress protein A
128	IG_N900_RS00405	4	0	139.889	0	60	0	0.432531	0.0415294	0.480857	-1.20912	2.07962	#N/A
129	N900_RS00405	7	0	541.147	0	433	0	0.801826	0.037318	0.939091	-0.318639	1.06486	MULTISPECIES: hypothetical protein
130	IG_N900_RS00410	2	0	8.47478	0	24	0	3.26272	1.44348	0.81	1.70608	1.23457	#N/A
131	N900_RS00410	21	0	785.864	0	938	0	1.19541	0.0469053	0.790146	0.257509	1.26559	MULTISPECIES: ferritin
132	IG_N900_RS00415	1	0	79.5368	0	41	0	0.523998	0.0686846	1	-0.932366	1	#N/A
133	N900_RS00415	20	0	1275.84	0	907	0	0.711445	0.0196905	0.343553	-0.491177	2.91076	MULTISPECIES: universal stress protein B
134	IG_N900_RS00420	5	0	70.8407	0	183	0	2.63264	0.366756	0.115714	1.39651	8.64198	#N/A
135	N900_RS00420	39.98	0.140705	1634.27	0	1331	0	0.814961	0.0209298	0.563013	-0.295196	1.77616	aminoacetone oxidase family FAD-binding enzyme
136	N900_RS00425	26.95	0.219043	839.933	0	905	0	1.07903	0.0409876	0.696742	0.109729	1.43525	EamA family transporter
137	IG_N900_RS00430	6	0	163.267	0	275	0	1.69672	0.147224	0.627684	0.762752	1.59316	#N/A
138	N900_RS00430	51	0.724743	2231.95	0	2099	0	0.940985	0.0229756	0.926768	-0.0877568	1.07902	DNA recombination protein RmuC
139	IG_N900_RS00435	1	0	1	100	8	0	8	0	1	3	1	#N/A
140	N900_RS00435	2	0	1	100	7	0	7	0	0.333333	2.80735	3	MULTISPECIES: ubiquinone/menaquinone biosynthesis C-methyltransferase UbiE
141	IG_N900_RS00440	1	0	83.0882	0	208	0	2.53647	0.293829	1	1.34282	1	#N/A
142	N900_RS00440	4.44	0.556323	47.6955	0	28	0	0.602278	0.0998604	0.920063	-0.731499	1.08688	SCP2 domain-containing protein
143	N900_RS00445	7.04	0.618241	16.0534	0	38	0	2.5552	0.756927	0.115201	1.35344	8.68051	ubiquinone biosynthesis protein UbiB
144	IG_N900_RS00450	3	0	21.5852	0	167	0	8.15398	1.97744	0.1	3.0275	10	#N/A
145	N900_RS00450	8	0	138.739	0	400	0	2.90967	0.284311	0.923699	1.54085	1.0826	MULTISPECIES: twin-arginine translocase subunit TatA
146	N900_RS00455	10	0	246.078	0	272	0	1.10923	0.0660411	0.907185	0.149553	1.10231	MULTISPECIES: twin-arginine translocase subunit TatB
147	IG_N900_RS00460	6.53	0.501614	89.2286	0	104	0	1.17809	0.125119	0.570277	0.236445	1.75353	#N/A
148	N900_RS00460	30.15	0.657129	673.568	0	1017	0	1.51251	0.063914	0.762472	0.596948	1.31152	MULTISPECIES: twin-arginine translocase subunit TatC
149	IG_N900_RS00465	17	0	411.702	0	462	0	1.12499	0.0570605	0.447602	0.169911	2.23413	#N/A
150	N900_RS00465	42.78	0.439927	1274.49	0	1673	0	1.31377	0.0377983	0.373937	0.393709	2.67425	cytochrome c biogenesis protein CcsA
151	IG_N900_RS00470	6	0	171.941	0	152	0	0.889277	0.0693359	0.846623	-0.169295	1.18116	#N/A
152	N900_RS00470	50.41	0.922174	1416.77	0	2557	0	1.80683	0.0602789	0.00746899	0.853463	133.887	MATE family efflux transporter
153	IG_N900_RS00475	3	0	206.636	0	93	0	0.45265	0.0340244	0.745	-1.14353	1.34228	#N/A
154	N900_RS00475	26.55	0.5	396.489	0	739	0	1.86918	0.100194	0.0531737	0.902402	18.8063	O-methyltransferase
155	IG_N900_RS00480	0	0	1	100	1	100	NaN	NaN	NaN	#VALUE!	#VALUE!	#N/A
156	N900_RS00480	6.27	0.722719	81.65	0	5	0	0.0621718	0.00774152	0.00744949	-4.0076	134.237	MULTISPECIES: LexA repressor
157	N900_RS19010	2	0	1.21169	57	13	0	11.6596	2.44253	0.333333	3.54345	3	SOS-response transcriptional repressor
158	IG_N900_RS00485	5.5	0.502519	276.869	0	166	0	0.60167	0.0362868	0.59772	-0.732955	1.67302	#N/A
159	N900_RS00485	80.21	0.742573	2962.33	0	2196	0	0.741581	0.014323	0.358511	-0.431323	2.78932	glycerol-3-phosphate 1-O-acyltransferase
160	IG_N900_RS00490	2	0	44.4207	0	17	0	0.392338	0.0637458	0.596667	-1.34983	1.67598	#N/A
161	N900_RS00490	10.8	1.07309	22.404	0	36	0	1.69673	0.43148	0.606636	0.762759	1.64843	4-hydroxybenzoate octaprenyltransferase
162	N900_RS00495	29	0	633.65	0	685	0	1.08284	0.0444664	0.889628	0.114819	1.12407	chorismate--pyruvate lyase
163	IG_N900_RS00500	2	0	21.2312	0	11	0	0.553732	0.149977	0.87	-0.85274	1.14943	#N/A
164	N900_RS00500	8	0	256.39	0	278	0	1.08881	0.0709402	0.86867	0.122749	1.15119	MULTISPECIES: hypothetical protein
165	IG_N900_RS00505	4	0	142.821	0	160	0	1.12903	0.101544	0.734571	0.175086	1.36134	#N/A
166	N900_RS00505	19.43	0.555141	720.334	0	694	0	0.96479	0.0361413	0.806819	-0.0517129	1.23944	flagellar basal body-associated protein FliL
167	IG_N900_RS00510	3	0	19.3614	0	47	0	2.59351	0.819828	0.703	1.37491	1.42248	#N/A
168	N900_RS00510	54.84	0.394917	1911.18	0	2269	0	1.18796	0.0297866	0.762864	0.248489	1.31085	methyl-accepting chemotaxis protein
169	IG_N900_RS00515	16	0	1399.14	0	1484	0	1.06155	0.0308998	0.743157	0.0861769	1.34561	#N/A
170	N900_RS00515	35.93	0.256432	1011.29	0	937	0	0.927834	0.0348598	0.848733	-0.108061	1.17823	rhomboid family intramembrane serine protease GlpG
171	IG_N900_RS00520	1	0	44.7083	0	15	0	0.345508	0.0602552	1	-1.53321	1	#N/A
172	N900_RS00520	14.67	0.493493	645.234	0	584	0	0.906694	0.0382127	0.863247	-0.141313	1.15842	thiosulfate sulfurtransferase
173	IG_N900_RS00525	5	0	182.02	0	120	0	0.663368	0.0524394	0.364206	-0.592118	2.7457	#N/A
174	N900_RS00525	10.92	0.27266	275.541	0	102	0	0.371786	0.024469	0.226123	-1.42746	4.42238	MULTISPECIES: hypothetical protein
175	IG_N900_RS00530	21.99	0.1	724.948	0	759	0	1.04859	0.0413607	0.919615	0.0684484	1.08741	#N/A
176	N900_RS00530	27.8	0.402015	1189.07	0	1040	0	0.875377	0.0256366	0.817453	-0.192023	1.22331	TatD family hydrolase
177	IG_N900_RS00535	5	0	390.205	0	765	0	1.96573	0.103195	0.904286	0.975062	1.10585	#N/A
178	N900_RS00535	3.98	0.619221	25.015	0	63	0	2.62681	0.543831	0.86746	1.39331	1.15279	MULTISPECIES: porphobilinogen synthase
179	IG_N900_RS00540	5.86	0.348735	77.49	0	89	0	1.16847	0.15198	0.887121	0.224615	1.12724	#N/A
180	N900_RS00540	17.63	0.562372	383.135	0	366	0	0.95754	0.0471111	0.503117	-0.0625948	1.98761	N-acetyltransferase
181	IG_N900_RS00545	26.45	0.625631	584.406	0	793	0	1.35963	0.0607141	0.682094	0.443215	1.46607	#N/A
182	N900_RS00545	9.38	1.00282	66.7361	0	74	0	1.1305	0.163075	0.757175	0.176959	1.3207	DNA polymerase I
183	IG_N900_RS00550	31.13	0.747454	683.061	0	565	0	0.828209	0.0296932	0.559996	-0.271934	1.78573	#N/A
184	N900_RS00550	1.58	0.496045	31.5647	0	7	0	0.229244	0.0428442	0.806667	-2.12504	1.23967	GTP-binding protein
185	IG_N900_RS00555	8.85	0.35887	114.221	0	328	0	2.9018	0.29924	0.138248	1.53695	7.23337	#N/A
186	N900_RS00555	33.93	0.256432	1696.73	0	2971	0	1.75227	0.0470757	0.0522954	0.809227	19.1221	cytochrome c
187	IG_N900_RS00560	8.45	0.5	242.582	0	147	0	0.60834	0.0381013	0.470943	-0.717051	2.1234	#N/A
188	N900_RS00560	33	0	1320.05	0	876	0	0.664181	0.01952	0.348837	-0.590352	2.86667	MULTISPECIES: 2-polyprenyl-3-methyl-5-hydroxy-6-metoxy-1,4-benzoquinol methylase
189	N900_RS00565	13.57	0.49757	331.191	0	664	0	2.01187	0.118914	0.920739	1.00854	1.08608	MULTISPECIES: GTPase-activating protein
190	N900_RS00570	17	0	812.782	0	1083	0	1.33425	0.0493829	0.926803	0.41603	1.07898	coproporphyrinogen III oxidase
191	IG_N900_RS00575	4	0	28.4226	0	87	0	3.18045	0.650504	0.186857	1.66923	5.35168	#N/A
192	N900_RS00575	60.92	0.27266	1960.1	0	2029	0	1.03573	0.0245542	0.729666	0.0506431	1.37049	oxygen-independent coproporphyrinogen III oxidase
193	IG_N900_RS00580	1	0	1	100	6	0	6	0	1	2.58496	1	#N/A
194	N900_RS00580	34.14	0.696601	1102.94	0	1651	0	1.49838	0.0472182	0.0532193	0.583402	18.7902	heme biosynthesis protein HemY
195	N900_RS00585	29.23	0.664466	718.332	0	639	0	0.89089	0.0346082	0.906529	-0.16668	1.10311	heme biosynthesis operon protein HemX
196	N900_RS00590	5.48	0.771722	321.599	0	418	0	1.30412	0.0762216	0.930506	0.383072	1.07468	uroporphyrinogen-III synthase
197	IG_N900_RS00595	4	0	287.523	0	492	0	1.71863	0.116091	0.900571	0.781258	1.11041	#N/A
198	N900_RS00595	4.42	0.622475	136.006	0	124	0	0.916694	0.0689696	0.509635	-0.125487	1.96219	hydroxymethylbilane synthase
199	IG_N900_RS00600	10.42	0.496045	193.88	0	377	0	1.95309	0.129809	0.55777	0.965762	1.79285	#N/A
200	N900_RS00600	8	0	149.658	0	363	0	2.44371	0.216011	0.302895	1.28907	3.30147	MULTISPECIES: hypothetical protein
201	N900_RS00605	79.9	1.1415	1523.32	0	2143	0	1.40775	0.0367872	0.00686599	0.493393	145.645	adenylate cyclase
202	IG_N900_RS00610	4.88	0.326599	7.89947	0	73	0	11.1728	7.15486	0.49181	3.48192	2.03331	#N/A
203	N900_RS00610	5	0	199.611	0	189	0	0.95103	0.0640891	0.880952	-0.0724366	1.13514	MULTISPECIES: iron donor protein CyaY
204	N900_RS00615	9.45	0.5	1102.55	0	473	0	0.429466	0.014202	0.549485	-1.21938	1.81989	MULTISPECIES: lipoprotein
205	IG_N900_RS00620	3	0	58.1175	0	63	0	1.10441	0.156721	0.97	0.143276	1.03093	#N/A
206	N900_RS00620	57.58	0.622475	2207.75	0	2156	0	0.977076	0.0225407	0.474111	-0.033458	2.10921	MULTISPECIES: diaminopimelate decarboxylase
207	IG_N900_RS00625	1	0	6.95906	0	12	0	2.0949	1.34093	1	1.06688	1	#N/A
208	N900_RS00625	2.46	0.500908	19.7155	0	39	0	2.13011	0.641973	0.82	1.09093	1.21951	diaminopimelate epimerase
209	N900_RS00630	23.49	0.502418	1000.36	0	1310	0	1.31063	0.0382821	0.844114	0.390264	1.18467	MULTISPECIES: 3\',5\'-cyclic-nucleotide phosphodiesterase
210	N900_RS00635	31.75	0.868936	562.61	0	611	0	1.08829	0.0497066	0.309224	0.122062	3.2339	tyrosine recombinase XerC
211	N900_RS00640	21.62	0.564613	790.588	0	803	0	1.0169	0.0349768	0.745886	0.0241754	1.34069	MULTISPECIES: 2-haloalkanoic acid dehalogenase
212	IG_N900_RS00645	6	0	108.922	0	152	0	1.40949	0.144986	0.694199	0.495171	1.44051	#N/A
213	N900_RS00645	72.37	0.630135	2667.55	0	2778	0	1.04178	0.0197731	0.900359	0.059048	1.11067	cyclic di-GMP phosphodiesterase CdpA
214	IG_N900_RS00650	2	0	213.109	0	41	0	0.193539	0.0153417	0.333333	-2.36931	3	#N/A
215	N900_RS00650	18.44	0.51874	371.463	0	909	0	2.45244	0.116173	0.113002	1.29422	8.8494	DTW domain-containing protein
216	N900_RS00655	53.94	0.789067	2257.02	0	3002	0	1.3308	0.0312128	0.341552	0.412293	2.92781	membrane protein
217	N900_RS00660	5.86	0.348735	75.5428	0	56	0	0.751434	0.088497	0.694019	-0.412282	1.44088	hypothetical protein
218	IG_N900_RS00665	2.88	0.326599	70.4978	0	38	0	0.546223	0.0634159	0.344	-0.872439	2.90698	#N/A
219	N900_RS00665	29.99	0.1	1135.07	0	1252	0	1.10417	0.0359094	0.146227	0.142964	6.83866	hydrolase
220	IG_N900_RS00670	5	0	143.629	0	157	0	1.10147	0.0978419	0.767381	0.139434	1.30313	#N/A
221	N900_RS00670	48.98	0.140705	2329.9	0	2111	0	0.906461	0.0194884	0.639416	-0.141684	1.56393	lysophospholipase L2
222	IG_N900_RS00675	2	0	187.817	0	136	0	0.728111	0.0540905	1	-0.45777	1	#N/A
223	N900_RS00675	30	0	1482.74	0	1468	0	0.990751	0.0264211	0.901932	-0.0134058	1.10873	homoserine/homoserine lactone efflux protein
224	N900_RS00680	41.5	0.502519	2809.37	0	2435	0	0.867039	0.0160675	0.552514	-0.205831	1.80991	EAL domain-containing protein
225	IG_N900_RS00685	8	0	344.047	0	306	0	0.892298	0.0510923	0.882494	-0.164402	1.13315	#N/A
226	N900_RS00685	21.99	0.1	509.261	0	726	0	1.42915	0.0711405	0.39304	0.515152	2.54427	MULTISPECIES: DNA starvation/stationary phase protection protein
227	IG_N900_RS00690	12.97	0.171447	187.651	0	166	0	0.889061	0.0638353	0.911397	-0.169646	1.09722	#N/A
228	N900_RS00690	18	0	769.822	0	697	0	0.906418	0.0305166	0.590066	-0.141751	1.69473	MULTISPECIES: RNA polymerase subunit sigma
229	IG_N900_RS00695	10.47	0.501614	242.472	0	156	0	0.645481	0.03783	0.517835	-0.631554	1.93112	#N/A
230	N900_RS00695	13.99	0.1	598.257	0	254	0	0.42547	0.0195502	0.13799	-1.23287	7.24689	MULTISPECIES: DUF4145 domain-containing protein
231	IG_N900_RS00700	1	0	14.1947	0	1	100	0.0765464	0.023681	1	-3.70752	1	#N/A
232	N900_RS00700	2	0	87.9341	0	1	0	0.0115116	0.00129834	0.333333	-6.44076	3	MULTISPECIES: hypothetical protein
233	IG_N900_RS19015	9.42	1.01683	34.2642	0	61	0	1.8348	0.329475	0.766593	0.875622	1.30447	#N/A
234	N900_RS19015	1.3	0.627646	2.8006	9	1	100	0.464439	0.273497	0.714286	-1.10644	1.4	hypothetical protein
235	IG_N900_RS00710	11.24	0.637546	92.26	0	235	0	2.57751	0.284166	0.17223	1.36598	5.80618	#N/A
236	N900_RS00710	27.89	0.345096	721.407	0	1366	0	1.89625	0.0715828	0.0885002	0.923146	11.2994	lysoplasmalogenase
237	IG_N900_RS00715	3	0	294.858	0	293	0	0.997553	0.0624736	0.988	-0.0035352	1.01215	#N/A
238	N900_RS00715	10.98	0.140705	395.084	0	318	0	0.806998	0.0413556	0.620875	-0.309364	1.61063	MULTISPECIES: membrane protein
239	N900_RS00720	19.89	0.314466	576.595	0	810	0	1.40746	0.0616529	0.271893	0.493091	3.67792	MULTISPECIES: 16S rRNA methyltransferase
240	IG_N900_RS00725	11	0	364.559	0	392	0	1.07806	0.0557054	0.528379	0.108436	1.89258	#N/A
241	N900_RS00725	1	0	6.22885	0	41	0	8.55209	5.85392	1	3.09628	1	signal recognition particle-docking protein FtsY
242	N900_RS00730	22	0	1015.51	0	608	0	0.599316	0.0192057	0.203589	-0.73861	4.91185	MULTISPECIES: cell division ATP-binding protein FtsE
243	N900_RS00735	38.53	0.642831	1135.86	0	1444	0	1.27253	0.0402406	0.730001	0.3477	1.36986	ABC transporter permease
244	IG_N900_RS00740	5.49	0.502418	259.565	0	105	0	0.406216	0.0264564	0.154387	-1.29968	6.47724	#N/A
245	N900_RS00740	0.78	0.416333	1.86849	22	1	100	0.611263	0.280249	1	-0.710134	1	MULTISPECIES: RNA polymerase sigma factor RpoH
246	IG_N900_RS00745	15.97	0.171447	1476.88	0	1294	0	0.876809	0.0237287	0.809304	-0.189666	1.23563	#N/A
247	N900_RS00745	52.93	0.256432	2048.62	0	1898	0	0.927001	0.0222118	0.736522	-0.109357	1.35773	MULTISPECIES: soluble pyridine nucleotide transhydrogenase
248	N900_RS19020	11	0	322.064	0	607	0	1.89187	0.117985	0.210221	0.919809	4.7569	hypothetical protein
249	IG_N900_RS00750	4	0	168.356	0	294	0	1.75704	0.14082	0.930571	0.813149	1.07461	#N/A
250	N900_RS00750	11	0	359.105	0	401	0	1.11974	0.0592818	0.352482	0.163162	2.83703	DNA-binding transcriptional regulator FabR
251	IG_N900_RS00755	2	0	16.2636	0	1	0	0.0664513	0.0210904	1	-3.91156	1	#N/A
252	N900_RS00755	15.53	0.501614	459.441	0	414	0	0.903084	0.0426734	0.588175	-0.147068	1.70017	hypothetical protein
253	IG_N900_RS00760	0	0	1	100	1	100	NaN	NaN	NaN	#VALUE!	#VALUE!	#N/A
254	N900_RS00760	41.52	0.540856	2304.22	0	1880	0	0.816295	0.0182279	0.914171	-0.292838	1.09389	tRNA (uridine(54)-C5)-methyltransferase TrmA
255	IG_N900_RS00765	19.49	0.502418	416.448	0	769	0	1.85186	0.0999076	0.265442	0.888974	3.7673	#N/A
256	N900_RS00765	119.35	0.687184	5718.25	0	4754	0	0.831551	0.0122489	0.89608	-0.266124	1.11597	vitamin B12 transporter BtuB
257	IG_N900_RS00770	4	0	104.972	0	103	0	0.994027	0.115994	0.627429	-0.00864369	1.59381	#N/A
258	N900_RS00770	80.33	0.569512	3682.6	0	3931	0	1.06774	0.0177525	0.905023	0.0945669	1.10494	alkaline serine protease
259	IG_N900_RS00775	8.88	0.7691	59.1575	0	47	0	0.806725	0.100472	0.595508	-0.309852	1.67924	#N/A
260	N900_RS00775	0	0	1	100	1	100	NaN	NaN	NaN	#VALUE!	#VALUE!	glutamate racemase
261	N900_RS00780	19	0	558.163	0	594	0	1.06624	0.0466397	0.769774	0.0925313	1.29908	RNA-binding protein
262	IG_N900_RS00810	306.65	1.63531	4861.54	0	5656	0	1.16362	0.0155903	0.0747492	0.218626	13.3781	#N/A
263	N900_RS00810	42.3	0.6742	1144.53	0	1261	0	1.10275	0.0329045	0.605255	0.1411	1.6522	adenosine deaminase
264	IG_N900_RS00815	7.96	0.196946	45.0956	0	61	0	1.38659	0.220412	0.343616	0.471539	2.91023	#N/A
265	N900_RS00815	112.58	1.07478	5426.07	0	4176	0	0.769766	0.0107348	0.310742	-0.377509	3.2181	sensor domain-containing phosphodiesterase
266	IG_N900_RS00820	1	0	54.3227	0	12	0	0.225209	0.0318668	1	-2.15066	1	#N/A
267	N900_RS00820	50.94	0.238683	1218.87	0	1404	0	1.15282	0.0331708	0.514892	0.205162	1.94216	MULTISPECIES: nitrogen regulation protein NR(I)
268	N900_RS00825	29.34	0.727803	719.183	0	742	0	1.03317	0.0394552	0.573737	0.0470821	1.74296	two-component system sensor histidine kinase NtrB
269	IG_N900_RS00830	5	0	233.067	0	147	0	0.633535	0.0426031	0.619286	-0.658505	1.61476	#N/A
270	N900_RS00830	21.45	0.538891	818.192	0	973	0	1.19104	0.0470574	0.68311	0.252227	1.46389	DUF4124 domain-containing protein
271	IG_N900_RS00835	11.36	0.541603	365.92	0	418	0	1.1456	0.0617119	0.378369	0.196104	2.64292	#N/A
272	N900_RS00835	36.21	0.945964	218.674	0	192	0	0.882159	0.0607818	0.16385	-0.18089	6.10315	MULTISPECIES: glutamine synthetase
273	IG_N900_RS00840	9.52	0.502117	137.555	0	90	0	0.660516	0.065751	0.248737	-0.598334	4.02031	#N/A
274	N900_RS00840	11	0	382.571	0	184	0	0.482496	0.0275998	0.166164	-1.05141	6.01814	hypothetical protein
275	N900_RS00845	52.73	0.874498	2245.96	0	2637	0	1.17473	0.0271442	0.516856	0.232325	1.93478	MULTISPECIES: translational GTPase TypA
276	IG_N900_RS00850	5.92	0.27266	181.931	0	129	0	0.714026	0.060296	0.890462	-0.485951	1.12301	#N/A
277	N900_RS00850	18.83	0.403395	621.679	0	661	0	1.06541	0.0484316	0.434865	0.0914111	2.29956	ATPase
278	IG_N900_RS00855	1	0	15.5555	0	6	0	0.440157	0.19549	1	-1.18391	1	#N/A
279	N900_RS00855	37.49	0.541136	1912.84	0	1758	0	0.919459	0.0194837	0.791534	-0.121143	1.26337	membrane protein
280	IG_N900_RS00860	1	0	1	100	11	0	11	0	1	3.45943	1	#N/A
281	N900_RS00860	15.91	0.287623	762.398	0	479	0	0.629073	0.0225913	0.882375	-0.6687	1.1333	MULTISPECIES: D-aminoacyl-tRNA deacylase
282	IG_N900_RS00865	4	0	252.794	0	214	0	0.849978	0.0537012	0.970286	-0.234503	1.03062	#N/A
283	N900_RS00865	46	0	1988.67	0	2329	0	1.17176	0.0273738	0.176613	0.22868	5.6621	GNAT family N-acetyltransferase
284	N900_RS00870	68.03	1.02942	2232.05	0	2425	0	1.087	0.0248833	0.135994	0.120357	7.35329	AsmA family protein
285	IG_N900_RS00875	8	0	164.395	0	286	0	1.75162	0.147795	0.0777871	0.808694	12.8556	#N/A
286	N900_RS00875	65.97	0.171447	2450.88	0	2805	0	1.14517	0.0281248	0.356635	0.195562	2.80399	phosphoenolpyruvate carboxykinase (ATP)
287	IG_N900_RS00880	22.76	0.429235	494.458	0	750	0	1.52033	0.0742021	0.0614447	0.604387	16.2748	#N/A
288	N900_RS00880	33	0	829.887	0	1143	0	1.37895	0.0479724	0.0279974	0.463565	35.7176	MULTISPECIES: molecular chaperone Hsp33
289	IG_N900_RS00885	1	0	13.7964	0	1	0	0.0784433	0.0230084	1	-3.67221	1	#N/A
290	N900_RS00885	9	0	236.73	0	211	0	0.896075	0.0649539	0.645322	-0.158308	1.54961	heat-shock protein Hsp15
291	IG_N900_RS00890	16	0	500.421	0	530	0	1.06074	0.0417458	0.880262	0.0850661	1.13603	#N/A
292	N900_RS00890	17.99	0.1	559.369	0	705	0	1.26286	0.057094	0.376021	0.336698	2.65943	type II secretion system protein GspC
293	IG_N900_RS00895	0	0	1	100	1	100	NaN	NaN	NaN	#VALUE!	#VALUE!	#N/A
294	N900_RS00895	0.49	0.502418	1.19595	51	1	100	0.796256	0.203972	1	-0.328695	1	MULTISPECIES: type II secretion system protein GspD
295	N900_RS00900	0	0	1	100	1	100	NaN	NaN	NaN	#VALUE!	#VALUE!	type II secretion system protein GspE
296	N900_RS00905	2	0	78.7955	0	57	0	0.73433	0.0919617	1	-0.445499	1	type II secretion system protein GspF
297	IG_N900_RS00910	1	0	372.282	0	172	0	0.46333	0.024763	1	-1.10989	1	#N/A
298	N900_RS00910	3.86	0.348735	10.3999	0	21	0	2.32329	1.03985	0.456286	1.21617	2.19161	type II secretion system protein GspG
299	IG_N900_RS00915	3.54	0.500908	14.2943	0	23	0	1.77445	0.588824	0.557	0.827371	1.79533	#N/A
300	N900_RS00915	2	0	1.30659	51	5	0	4.33889	1.0899	0.5	2.11732	2	type II secretion system protein H
301	N900_RS00920	1.87	0.337998	3.15996	4	9	0	3.81319	2.34363	1	1.931	1	MULTISPECIES: type II secretion system protein GspI
302	N900_RS00925	6	0	117.939	0	134	0	1.14538	0.103283	0.484199	0.195831	2.06527	type II secretion system protein GspJ
303	N900_RS00930	2.48	0.502117	33.9434	0	11	0	0.334099	0.0605455	0.303	-1.58165	3.30033	type II secretion system protein K
304	N900_RS00935	1.57	0.49757	29.9936	0	28	0	0.976382	0.229082	0.886667	-0.034482	1.12782	type II secretion system protein GspL
305	N900_RS00940	1	0	1	100	3	0	3	0	1	1.58496	1	general secretion pathway protein GspM
306	IG_N900_RS00945	1	0	26.5196	0	26	0	1.02172	0.218713	1	0.0309951	1	#N/A
307	N900_RS00945	24.2	1.08246	412.531	0	843	0	2.04809	0.0980531	0.201874	1.03428	4.95358	type II secretion system protein N
308	IG_N900_RS00950	0.99	0.1	3.42868	1	1	100	0.424583	0.272044	1	-1.23588	1	#N/A
309	N900_RS00950	26.39	0.529818	1201.66	0	1444	0	1.20277	0.0366971	0.767217	0.266356	1.30341	3\'(2\'),5\'-bisphosphate nucleotidase CysQ
310	N900_RS00955	14.48	0.502117	403.714	0	467	0	1.16046	0.0663407	0.897353	0.2147	1.11439	MULTISPECIES: ADP compounds hydrolase NudE
311	IG_N900_RS00960	7	0	243.81	0	299	0	1.2306	0.0728717	0.824983	0.299357	1.21215	#N/A
312	N900_RS00960	16.7	0.78496	397.651	0	494	0	1.24553	0.0638022	0.39207	0.316764	2.55057	MULTISPECIES: Fe-S biogenesis protein NfuA
313	IG_N900_RS19025	5.98	0.140705	22.9239	0	71	0	3.29671	0.924333	0.0890188	1.72103	11.2336	#N/A
314	N900_RS19025	28.12	0.782124	1485.72	0	1500	0	1.01031	0.0268651	0.556177	0.0148028	1.79799	DNA utilization protein GntX
315	N900_RS00970	22.45	0.575159	987.456	0	923	0	0.93539	0.025123	0.594132	-0.0963604	1.68313	pimeloyl
316	IG_N900_RS00975	4.52	0.502117	186.29	0	139	0	0.750897	0.0615949	0.965238	-0.413313	1.03601	#N/A
317	N900_RS00975	14.95	0.219043	1469.62	0	1095	0	0.745611	0.0198245	0.346441	-0.423505	2.8865	hypothetical protein
318	IG_N900_RS00980	3.92	0.27266	52.5746	0	77	0	1.49051	0.198539	0.762143	0.575802	1.31209	#N/A
319	N900_RS00980	54.32	0.601009	1646.41	0	1985	0	1.20639	0.0299056	0.311485	0.270694	3.21043	RNA-binding transcriptional accessory protein
320	IG_N900_RS00985	11.98	0.140705	290.864	0	514	0	1.77342	0.107084	0.191282	0.826531	5.22788	#N/A
321	N900_RS00985	14	0	206.913	0	423	0	2.05449	0.14456	0.0409506	1.03878	24.4197	transcription elongation factor GreB
322	IG_N900_RS00990	10	0	353.496	0	247	0	0.700374	0.0339608	0.793857	-0.513803	1.25967	#N/A
323	N900_RS00990	21.99	0.1	475.406	0	490	0	1.03292	0.0486883	0.91769	0.0467228	1.08969	DNA-binding response regulator
324	IG_N900_RS00995	4	0	257.618	0	40	0	0.155856	0.00971679	0.330857	-2.68171	3.02245	#N/A
325	N900_RS00995	39.99	0.703455	1565.85	0	992	0	0.634008	0.0177525	0.137269	-0.657426	7.28498	two-component sensor histidine kinase
326	IG_N900_RS01000	1.95	0.219043	41.1126	0	69	0	1.74777	0.375161	1	0.805515	1	#N/A
327	N900_RS01000	55.5	0.541229	2067.81	0	2470	0	1.19498	0.0240928	0.663622	0.256987	1.50688	xanthine permease
328	IG_N900_RS01005	13.95	0.219043	446.685	0	459	0	1.0301	0.052143	0.278937	0.0427834	3.58504	#N/A
329	N900_RS01005	54.71	0.795124	1385.64	0	1873	0	1.35292	0.0404412	0.140649	0.436076	7.10989	DNA helicase RecG
330	IG_N900_RS01010	4.58	0.496045	66.4153	0	29	0	0.444059	0.0587811	0.680524	-1.17118	1.46946	#N/A
331	N900_RS01010	23.27	1.06225	627.565	0	460	0	0.734331	0.0314729	0.667806	-0.445498	1.49744	bifunctional GTP diphosphokinase/guanosine-3\',5\'-bis(diphosphate) 3\'-diphosphatase
332	IG_N900_RS01015	0	0	1	100	1	100	NaN	NaN	NaN	#VALUE!	#VALUE!	#N/A
333	N900_RS01015	4.98	0.140705	169.617	0	127	0	0.753743	0.0625583	0.776984	-0.407855	1.28703	MULTISPECIES: DNA-directed RNA polymerase subunit omega
334	IG_N900_RS01020	6.99	0.1	93.6541	0	43	0	0.465548	0.0561523	0.49594	-1.103	2.01637	#N/A
335	N900_RS01020	5	0	48.8019	0	30	0	0.630446	0.106094	0.950079	-0.665555	1.05254	guanylate kinase
336	IG_N900_RS01025	9	0	223.188	0	260	0	1.17134	0.0875002	0.910255	0.228157	1.09859	#N/A
337	N900_RS01025	23.68	0.489898	650.766	0	334	0	0.513927	0.0189923	0.28741	-0.960365	3.47934	hypothetical protein
338	IG_N900_RS01030	4.49	0.502418	74.2594	0	135	0	1.84817	0.244026	0.572444	0.886098	1.74689	#N/A
339	N900_RS01030	71.52	0.55922	3547.98	0	3071	0	0.865819	0.0149575	0.514133	-0.207863	1.94502	MULTISPECIES: cation acetate symporter
340	N900_RS01035	7.88	0.326599	170.392	0	390	0	2.30135	0.170601	0.42827	1.20248	2.33497	membrane protein
341	IG_N900_RS01040	19.21	0.742573	315.702	0	384	0	1.22127	0.0794015	0.764613	0.288376	1.30785	#N/A
342	N900_RS01040	57.5	0.541229	2105.22	0	2425	0	1.15246	0.0255692	0.843129	0.204718	1.18606	K+/H+ antiporter NhaP2
343	IG_N900_RS01045	4	0	92.8796	0	22	0	0.240313	0.0289298	0.388571	-2.05702	2.57353	#N/A
344	N900_RS01045	17.59	0.494311	591.088	0	530	0	0.897942	0.0342464	0.309577	-0.155307	3.23021	MULTISPECIES: DNA-binding response regulator
345	IG_N900_RS01050	8.37	0.676518	129.301	0	161	0	1.25542	0.114911	0.899939	0.328172	1.11119	#N/A
346	N900_RS01050	53.37	0.613896	1630.61	0	2409	0	1.4785	0.0412009	0.0216942	0.564139	46.0953	protein-disulfide reductase DsbD
347	IG_N900_RS01055	7.93	0.256432	341.082	0	214	0	0.629319	0.0350584	0.423585	-0.668137	2.3608	#N/A
348	N900_RS01055	70.99	0.703455	2614.06	0	2740	0	1.04851	0.0186501	0.778557	0.0683351	1.28443	pullulanase
349	N900_RS01060	57.29	0.624338	1406.8	0	1787	0	1.27113	0.033518	0.128027	0.34611	7.81087	isoamylase
350	IG_N900_RS01065	16.96	0.196946	726.297	0	626	0	0.86322	0.0339421	0.530536	-0.2122	1.88489	#N/A
351	N900_RS01065	40.48	0.61101	2017.06	0	2212	0	1.09721	0.0251171	0.325992	0.133841	3.06756	C4-dicarboxylate ABC transporter
352	IG_N900_RS01070	5	0	46.5117	0	121	0	2.68222	0.513983	0.151667	1.42343	6.59341	#N/A
353	N900_RS01070	55.43	0.901794	1857.25	0	2373	0	1.27842	0.0306144	0.270674	0.354361	3.69447	aspartate ammonia-lyase
354	IG_N900_RS01075	22.43	0.517472	292.656	0	401	0	1.3756	0.0872017	0.47714	0.460063	2.09582	#N/A
355	N900_RS01075	28.96	0.695149	1777.48	0	1604	0	0.902881	0.0210175	0.344091	-0.147392	2.90621	GGDEF domain-containing protein
356	IG_N900_RS01080	0.98	0.140705	4.53398	2	1	100	0.272413	0.164324	1	-1.87613	1	#N/A
357	N900_RS01080	16.43	0.49757	664.905	0	472	0	0.711183	0.0305552	0.505403	-0.491707	1.97862	MULTISPECIES: membrane protein FxsA
358	IG_N900_RS01085	4	0	137.997	0	203	0	1.4804	0.119498	0.405714	0.56599	2.46479	#N/A
359	N900_RS01085	13.99	0.1	421.028	0	468	0	1.11479	0.0605516	0.579246	0.156771	1.72638	tRNA (uridine(34)/cytosine(34)/5-carboxymethylaminomethyluridine(34)-2\'-O)-methyltransferase TrmL
360	IG_N900_RS01090	3	0	40.2607	0	46	0	1.17233	0.192425	0.819	0.229377	1.221	#N/A
361	N900_RS01090	32.99	0.1	2641.41	0	2031	0	0.769242	0.0161551	0.526808	-0.37849	1.89823	superoxide dismutase
362	IG_N900_RS01095	4.11	0.694786	79.9793	0	87	0	1.10313	0.134972	0.725524	0.141604	1.37831	#N/A
363	N900_RS01095	44.76	0.780054	1615.97	0	1749	0	1.08294	0.0261325	0.919925	0.114954	1.08705	two-component sensor histidine kinase
364	N900_RS01100	21.91	0.287623	849.945	0	742	0	0.874235	0.0332582	0.616391	-0.193907	1.62235	DNA-binding response regulator
365	IG_N900_RS01105	11	0	505.71	0	356	0	0.705505	0.0332054	0.469751	-0.503272	2.12879	#N/A
366	N900_RS01105	6.99	0.1	73.3965	0	142	0	1.96555	0.256655	0.575726	0.974932	1.73694	periplasmic repressor CpxP
367	IG_N900_RS01110	6	0	271.038	0	385	0	1.42614	0.0912116	0.823333	0.512119	1.21457	#N/A
368	N900_RS01110	26.95	0.219043	1549.01	0	1419	0	0.916755	0.025313	0.775984	-0.125392	1.28869	cation-efflux pump FieF
369	IG_N900_RS01115	12.86	0.402517	225.434	0	212	0	0.945833	0.0727226	0.818054	-0.0803422	1.22241	#N/A
370	N900_RS01115	7.25	1.09521	30.4472	0	24	0	0.815396	0.159565	0.0811267	-0.294428	12.3264	MULTISPECIES: ATP-dependent 6-phosphofructokinase
371	IG_N900_RS01120	4.41	0.587668	32.4166	0	98	0	3.10965	0.541429	0.701397	1.63675	1.42573	#N/A
372	N900_RS01120	26.48	0.502117	603.9	0	1475	0	2.44781	0.115191	0.34205	1.29149	2.92355	fructose-bisphosphatase class II
373	IG_N900_RS01125	8	0	148.718	0	112	0	0.758436	0.0646581	0.772667	-0.398901	1.29422	#N/A
374	N900_RS01125	1.47	0.501614	2.22529	9	2	0	1.17997	0.57323	0.916667	0.238748	1.09091	MULTISPECIES: cell division protein ZapB
375	IG_N900_RS01130	0	0	1	100	1	100	NaN	NaN	NaN	#VALUE!	#VALUE!	#N/A
376	N900_RS01130	29	0	1340.31	0	1270	0	0.948354	0.027907	0.908407	-0.0765018	1.10083	MULTISPECIES: 5,10-methylenetetrahydrofolate reductase
377	IG_N900_RS01135	12	0	1022.2	0	1028	0	1.00666	0.031625	0.248952	0.00957282	4.01685	#N/A
378	N900_RS01135	73.88	0.356186	2906.33	0	2764	0	0.951419	0.0193377	0.819003	-0.071848	1.221	bifunctional aspartate kinase/homoserine dehydrogenase II
379	IG_N900_RS01140	1	0	25.3026	0	44	0	1.81658	0.40379	1	0.861222	1	#N/A
380	N900_RS01140	37	0	1692.21	0	1371	0	0.810719	0.0209592	0.108009	-0.302726	9.25853	cystathionine gamma-synthase
381	IG_N900_RS01145	13.01	0.674125	212.312	0	229	0	1.0831	0.0717556	0.895351	0.115167	1.11688	#N/A
382	N900_RS01145	10	0	364.681	0	228	0	0.627116	0.0349535	0.260924	-0.673196	3.83253	MULTISPECIES: met repressor
383	IG_N900_RS01150	6.51	0.502418	43.1373	0	24	0	0.57263	0.100311	0.706369	-0.804324	1.41569	#N/A
384	N900_RS01150	45.54	0.520683	1704.46	0	2262	0	1.32804	0.0353688	0.181374	0.409295	5.51348	MULTISPECIES: malate dehydrogenase
385	IG_N900_RS01155	18	0	279.712	0	410	0	1.4717	0.0942292	0.435217	0.557481	2.29771	#N/A
386	N900_RS01155	4.94	0.238683	20.2687	0	40	0	2.09435	0.536821	0.70819	1.0665	1.41205	MULTISPECIES: 50S ribosomal protein L31
387	IG_N900_RS01160	3.75	0.435194	34.2532	0	7	0	0.209806	0.0347608	0.833714	-2.25287	1.19945	#N/A
388	N900_RS01160	3.33	0.620443	23.1231	0	3	0	0.13827	0.0370133	0.556143	-2.85444	1.7981	primosomal protein N\'
389	IG_N900_RS01165	15.85	0.701729	286.737	0	296	0	1.0359	0.0616487	0.492171	0.0508867	2.03182	#N/A
390	N900_RS01165	26	0	1026.21	0	1155	0	1.12677	0.0381615	0.897383	0.172198	1.11435	MULTISPECIES: DNA-binding transcriptional regulator CytR
391	IG_N900_RS01170	5	0	122.409	0	172	0	1.41646	0.127488	0.799524	0.502295	1.25074	#N/A
392	N900_RS01170	1	0	3.88335	0	1	100	0.375937	0.259887	1	-1.41144	1	MULTISPECIES: cell division protein FtsN
393	IG_N900_RS01175	4	0	125.717	0	84	0	0.673636	0.0611212	0.844286	-0.569959	1.18443	#N/A
394	N900_RS01175	21	0	1046.13	0	791	0	0.756789	0.0228715	0.188821	-0.402037	5.29601	HslU--HslV peptidase proteolytic subunit
395	IG_N900_RS01180	3	0	112.451	0	66	0	0.591585	0.0534085	0.526	-0.757342	1.90114	#N/A
396	N900_RS01180	26.12	0.714638	1099.71	0	684	0	0.622625	0.0200219	0.149753	-0.683565	6.67765	HslU--HslV peptidase ATPase subunit
397	IG_N900_RS01185	5	0	190.506	0	75	0	0.395476	0.0266321	0.948333	-1.33834	1.05448	#N/A
398	N900_RS01185	31.91	0.287623	820.35	0	474	0	0.578452	0.0195647	0.0937798	-0.78973	10.6633	1,4-dihydroxy-2-naphthoate polyprenyltransferase
399	IG_N900_RS01190	4.86	0.348735	275.818	0	370	0	1.34707	0.0876903	0.922302	0.42983	1.08424	#N/A
400	N900_RS01190	18.56	0.498888	694.523	0	876	0	1.26332	0.0510196	0.66068	0.337224	1.51359	ribonuclease E activity regulator RraA
401	IG_N900_RS01195	2.04	0.709531	7.70032	0	1	0	0.161644	0.110072	0.430333	-2.62911	2.32378	#N/A
402	N900_RS01195	55.27	0.993463	1918.08	0	1917	0	1.00018	0.0273791	0.891187	0.000262909	1.1221	MATE family efflux transporter
403	IG_N900_RS01200	4	0	90.8881	0	155	0	1.72334	0.183117	0.401429	0.785208	2.4911	#N/A
404	N900_RS01200	3.57	0.49757	16.1087	0	2	0	0.133493	0.0399599	0.307429	-2.90516	3.25279	triose-phosphate isomerase
405	IG_N900_RS01205	16	0	381.774	0	528	0	1.3872	0.0764899	0.510856	0.472179	1.9575	#N/A
406	N900_RS01205	9.42	0.571724	115.372	0	253	0	2.21201	0.212058	0.25194	1.14536	3.9692	MULTISPECIES: 5-carboxymethyl-2-hydroxymuconate isomerase
407	IG_N900_RS01210	2	0	71.5599	0	14	0	0.198473	0.0239166	0.366667	-2.33298	2.72727	#N/A
408	N900_RS01210	12.98	0.140705	429.547	0	489	0	1.14122	0.057507	0.568793	0.190577	1.75811	DUF805 domain-containing protein
409	IG_N900_RS01215	6.5	0.502519	36.5765	0	97	0	2.74843	0.531176	0.515527	1.45861	1.93976	#N/A
410	N900_RS01215	12	0	300.445	0	941	0	3.14655	0.218121	0.00639618	1.65377	156.343	MULTISPECIES: hypothetical protein
411	IG_N900_RS01220	7.47	0.501614	80.0568	0	287	0	3.62755	0.405026	0.0835474	1.859	11.9693	#N/A
412	N900_RS01220	17	0	336.889	0	540	0	1.60841	0.0955744	0.0849965	0.685634	11.7652	transcriptional regulator
413	IG_N900_RS01225	16.92	0.27266	310.469	0	509	0	1.64566	0.102484	0.567925	0.718663	1.7608	#N/A
414	N900_RS01225	0	0	1	100	1	100	NaN	NaN	NaN	#VALUE!	#VALUE!	MULTISPECIES: molecular chaperone GroES
415	IG_N900_RS01230	0	0	1	100	1	100	NaN	NaN	NaN	#VALUE!	#VALUE!	#N/A
416	N900_RS01230	1	0	154.294	0	190	0	1.24084	0.110678	1	0.311315	1	MULTISPECIES: molecular chaperone GroEL
417	IG_N900_RS01235	11	0	439.571	0	321	0	0.73255	0.0412239	0.863304	-0.449	1.15834	#N/A
418	N900_RS01235	17.44	0.51874	460.138	0	565	0	1.23094	0.0622569	0.630221	0.299765	1.58675	MULTISPECIES: hypothetical protein
419	N900_RS01240	17.38	0.873632	219.216	0	164	0	0.752005	0.0545352	0.12641	-0.411186	7.91074	EF-P beta-lysylation protein EpmB
420	IG_N900_RS01245	2	0	27.8915	0	74	0	2.77582	0.712185	0.333333	1.47291	3	#N/A
421	N900_RS01245	17.64	0.594928	134.833	0	66	0	0.49305	0.0423225	0.123158	-1.02019	8.11964	MULTISPECIES: elongation factor P
422	IG_N900_RS01250	4	0	41.7654	0	58	0	1.43414	0.273797	0.863714	0.520182	1.15779	#N/A
423	N900_RS01250	15	0	1245.05	0	1013	0	0.814251	0.0227263	0.915302	-0.296455	1.09254	MULTISPECIES: fumarate reductase subunit D
424	N900_RS01255	17.46	0.520683	598.766	0	563	0	0.941929	0.0396551	0.326571	-0.0863092	3.06212	MULTISPECIES: fumarate reductase subunit C
425	N900_RS01260	34.35	0.625631	1535.69	0	1514	0	0.986491	0.0248591	0.75805	-0.0196217	1.31917	MULTISPECIES: succinate dehydrogenase/fumarate reductase iron-sulfur subunit
426	N900_RS01265	61.9	0.301511	2541.74	0	2884	0	1.13514	0.0234136	0.272308	0.182865	3.67231	fumarate reductase flavoprotein subunit
427	IG_N900_RS01270	17.92	0.27266	198.848	0	434	0	2.19359	0.158792	0.3099	1.1333	3.22685	#N/A
428	N900_RS01270	28.96	0.196946	270.828	0	301	0	1.11549	0.0691488	0.687479	0.157678	1.45459	elongation factor P--(R)-beta-lysine ligase
429	IG_N900_RS01275	5.71	0.456048	191.391	0	230	0	1.20931	0.096144	0.525895	0.27418	1.90152	#N/A
430	N900_RS01275	18	0	276.913	0	430	0	1.55896	0.0996498	0.261971	0.640588	3.81722	rhodanese-like domain-containing protein
431	IG_N900_RS01280	7.83	0.377525	391.732	0	200	0	0.512037	0.0277966	0.682159	-0.965679	1.46593	#N/A
432	N900_RS01280	13.89	0.314466	462.705	0	396	0	0.857818	0.0416405	0.163188	-0.221256	6.12791	protein-export protein SecB
433	IG_N900_RS01285	8.85	0.35887	323.358	0	395	0	1.225	0.065633	0.760628	0.292776	1.3147	#N/A
434	N900_RS01285	6.96	1.04369	49.9968	0	1	100	0.0204628	0.00328865	0.0015466	-5.61085	646.579	glycerol-3-phosphate dehydrogenase (NAD(P)(+))
435	IG_N900_RS01290	3.99	0.1	135.762	0	160	0	1.19098	0.125863	0.833143	0.252151	1.20027	#N/A
436	N900_RS01290	10.55	0.5	155.091	0	131	0	0.849656	0.0662469	0.773052	-0.235049	1.29357	MULTISPECIES: serine O-acetyltransferase
437	IG_N900_RS01295	6	0	280.686	0	149	0	0.533771	0.0402976	0.508225	-0.905708	1.96763	#N/A
438	N900_RS01295	27.95	0.219043	1037.11	0	875	0	0.844764	0.0303619	0.61264	-0.243379	1.63228	MULTISPECIES: transcriptional regulator
439	IG_N900_RS01300	29.52	0.502117	961.843	0	999	0	1.03998	0.0376875	0.480396	0.0565501	2.08162	#N/A
440	N900_RS01300	75.92	0.27266	3832.43	0	3581	0	0.934683	0.0164987	0.770121	-0.0974504	1.2985	phosphoenolpyruvate carboxylase
441	IG_N900_RS01305	6.87	0.366667	33.3017	0	75	0	2.3165	0.39613	0.79802	1.21195	1.2531	#N/A
442	N900_RS01305	38.08	0.747791	1353.84	0	1295	0	0.957386	0.0286693	0.808951	-0.0628279	1.23617	acetylornithine deacetylase
443	IG_N900_RS01310	6	0	205.497	0	14	0	0.0684177	0.00446435	0.0637229	-3.86949	15.6929	#N/A
444	N900_RS01310	33	0	835.894	0	1338	0	1.60291	0.0600816	0.2109	0.680693	4.74159	N-acetyl-gamma-glutamyl-phosphate reductase
445	N900_RS01315	19.96	0.196946	766.945	0	835	0	1.09049	0.0438559	0.855158	0.124972	1.16937	MULTISPECIES: acetylglutamate kinase
446	IG_N900_RS01320	4	0	304.672	0	76	0	0.250263	0.0143233	0.680571	-1.99848	1.46935	#N/A
447	N900_RS01320	46.87	0.337998	1413.02	0	1358	0	0.962091	0.0315334	0.931199	-0.0557546	1.07388	MULTISPECIES: argininosuccinate synthase
448	N900_RS19030	12	0	568.308	0	637	0	1.12264	0.0452744	0.546358	0.166895	1.8303	hypothetical protein
449	N900_RS01325	37.73	0.446196	1283.8	0	1934	0	1.50777	0.0444395	0.214368	0.592416	4.66488	argininosuccinate lyase
450	IG_N900_RS01330	17.47	0.540389	284.657	0	116	0	0.408875	0.0237919	0.624486	-1.29027	1.60132	#N/A
451	N900_RS01330	10	0	561.758	0	307	0	0.547377	0.0219277	0.889986	-0.869393	1.12361	hypothetical protein
452	IG_N900_RS01335	8.9	0.301511	626.625	0	319	0	0.510021	0.0220669	0.980218	-0.971372	1.02018	#N/A
453	N900_RS01335	46.4	0.568535	1534.73	0	1685	0	1.09874	0.0302741	0.368972	0.135846	2.71023	dihydrolipoyl dehydrogenase
454	IG_N900_RS01340	2.93	0.256432	18.9853	0	12	0	0.670848	0.1786	0.548	-0.575943	1.82482	#N/A
455	N900_RS01340	30.34	0.623123	848.031	0	648	0	0.764913	0.0247373	0.194324	-0.386632	5.14604	glutathione amide-dependent peroxidase
456	IG_N900_RS01345	7.68	0.489898	226.916	0	56	0	0.248144	0.0187296	0.768319	-2.01075	1.30154	#N/A
457	N900_RS01345	32.52	0.502117	735.303	0	750	0	1.02168	0.041905	0.87092	0.0309437	1.14821	MULTISPECIES: DNA-binding transcriptional regulator OxyR
458	IG_N900_RS01350	1.79	0.40936	2.33423	21	1	0	0.61282	0.318153	1	-0.706466	1	#N/A
459	N900_RS01350	59.95	1.424	910.519	0	72	0	0.0791599	0.00259713	4.23968e-17	-3.65909	2.35867e+16	penicillin-binding protein 1A
460	IG_N900_RS01355	9.96	0.196946	49.6427	0	104	0	2.13256	0.291834	0.641581	1.09259	1.55865	#N/A
461	N900_RS01355	40.5	0.522233	1138.35	0	1344	0	1.18166	0.0347342	0.767867	0.240819	1.30231	pilus assembly protein PilM
462	N900_RS01360	17	0.791368	684.056	0	492	0	0.72013	0.0254702	0.839656	-0.47367	1.19096	pilus assembly protein PilN
463	N900_RS01365	22.21	0.686007	729.65	0	752	0	1.03228	0.0415608	0.916482	0.0458352	1.09113	MULTISPECIES: fimbrial protein
464	N900_RS01370	16.45	0.51981	576.849	0	426	0	0.739671	0.0299364	0.20326	-0.435045	4.9198	fimbrial protein
465	N900_RS01375	65.79	0.902242	2220.24	0	1786	0	0.804785	0.0172727	0.226441	-0.313324	4.41617	MULTISPECIES: fimbrial protein
466	IG_N900_RS01380	14.45	0.55732	409.334	0	355	0	0.869616	0.0455627	0.867199	-0.201549	1.15314	#N/A
467	N900_RS01380	24.09	0.753376	371.85	0	397	0	1.07186	0.0683302	0.205751	0.100122	4.86024	MULTISPECIES: shikimate kinase
468	N900_RS01385	39.86	0.816744	1318.41	0	1268	0	0.96257	0.0280097	0.490657	-0.0550373	2.03808	3-dehydroquinate synthase
469	IG_N900_RS01390	1.99	0.1	56.1592	0	15	0	0.274512	0.0474302	0.67	-1.86506	1.49254	#N/A
470	N900_RS01390	50.4	0.864566	1655.09	0	1938	0	1.17183	0.0326454	0.544152	0.22876	1.83772	cell division protein DamX
471	IG_N900_RS01395	0	0	1	100	1	100	NaN	NaN	NaN	#VALUE!	#VALUE!	#N/A
472	N900_RS01395	0	0	1	100	1	100	NaN	NaN	NaN	#VALUE!	#VALUE!	DNA adenine methylase
473	IG_N900_RS01400	3	0	200.75	0	155	0	0.776237	0.0568952	1	-0.36543	1	#N/A
474	N900_RS01400	12.94	0.238683	317.129	0	100	0	0.316388	0.0183378	0.0124227	-1.66024	80.4977	MULTISPECIES: ribulose-phosphate 3-epimerase
475	IG_N900_RS01405	1	0	5.12036	2	27	0	7.0073	4.82418	1	2.80886	1	#N/A
476	N900_RS01405	24.97	0.171447	539.819	0	597	0	1.10755	0.0425998	0.515919	0.147366	1.93829	MULTISPECIES: phosphoglycolate phosphatase
477	IG_N900_RS01410	4	0	20.5784	0	29	0	1.49041	0.385067	0.866857	0.575711	1.15359	#N/A
478	N900_RS01410	1.76	0.429235	1.87742	24	1	0	0.706542	0.299187	1	-0.501154	1	MULTISPECIES: tryptophan--tRNA ligase
479	IG_N900_RS01415	7	0	87.4473	0	157	0	1.81689	0.198837	0.178928	0.861467	5.58885	#N/A
480	N900_RS01415	33.5	0.502519	1562.42	0	1276	0	0.817178	0.0203188	0.836297	-0.291278	1.19575	ABC transporter substrate-binding protein
481	IG_N900_RS01420	12.99	0.1	357.423	0	519	0	1.45657	0.081561	0.91933	0.542572	1.08775	#N/A
482	N900_RS01420	93.7	0.481999	4273.16	0	4599	0	1.07651	0.0166188	0.488518	0.106355	2.04701	nuclease
483	IG_N900_RS01425	2	0	43.093	0	189	0	4.51747	0.801704	0.666667	2.17552	1.5	#N/A
484	N900_RS01425	40.45	0.51981	1514.13	0	1296	0	0.856526	0.0225254	0.797405	-0.223432	1.25407	30S ribosomal protein S12 methylthiotransferase RimO
485	IG_N900_RS01430	12.94	0.238683	776.582	0	708	0	0.912851	0.0329144	0.618396	-0.131549	1.61709	#N/A
486	N900_RS01430	22.63	0.505625	1033.28	0	655	0	0.634481	0.0193613	0.243683	-0.656351	4.1037	MULTISPECIES: glutamine amidotransferase
487	IG_N900_RS01435	11.34	0.554504	311.266	0	128	0	0.412978	0.0275904	0.298974	-1.27586	3.34477	#N/A
488	N900_RS01435	28.73	0.446196	1291.56	0	1407	0	1.09031	0.0321716	0.506033	0.124739	1.97616	aspartate aminotransferase family protein
489	IG_N900_RS01440	3	0	122.232	0	125	0	1.03156	0.097534	0.694	0.044824	1.44092	#N/A
490	N900_RS01440	36.98	0.140705	1586.79	0	1631	0	1.02859	0.0273427	0.546158	0.0406676	1.83097	arginine N-succinyltransferase
491	IG_N900_RS01445	1	0	1	100	7	0	7	0	1	2.80735	1	#N/A
492	N900_RS01445	42.51	0.502418	1967.54	0	1772	0	0.901034	0.0195248	0.436483	-0.150346	2.29104	N-succinylglutamate 5-semialdehyde dehydrogenase
493	IG_N900_RS01450	9.97	0.171447	183.602	0	92	0	0.504252	0.0404917	0.210949	-0.987783	4.74049	#N/A
494	N900_RS01450	30.72	0.451261	650.876	0	914	0	1.40653	0.0567619	0.13057	0.492135	7.6587	DUF1338 domain-containing protein
495	IG_N900_RS01455	3.93	0.256432	43.779	0	51	0	1.20217	0.220657	0.892571	0.265641	1.12036	#N/A
496	N900_RS01455	13.81	0.419114	120.461	0	156	0	1.30694	0.131269	0.841491	0.386196	1.18837	MULTISPECIES: transcriptional regulator Crp
497	IG_N900_RS01460	14.52	0.521846	317.207	0	323	0	1.02223	0.0642446	0.916056	0.0317245	1.09164	#N/A
498	N900_RS01460	27.45	0.5	1126.77	0	1142	0	1.01437	0.0295067	0.567271	0.02058	1.76283	MULTISPECIES: phosphoribulokinase
499	IG_N900_RS01465	4.56	0.498888	53.7916	0	87	0	1.65137	0.248908	0.782746	0.723661	1.27755	#N/A
500	N900_RS01465	9.93	0.256432	286.339	0	344	0	1.20491	0.0667516	0.78221	0.268928	1.27843	hypothetical protein
501	IG_N900_RS01470	5	0	191.49	0	156	0	0.819213	0.0613126	0.664921	-0.28769	1.50394	#N/A
502	N900_RS01470	30.92	0.307482	765.485	0	937	0	1.22608	0.0504468	0.274885	0.294049	3.63788	hydrolase
503	N900_RS01475	14	0	749.764	0	457	0	0.610607	0.0260032	0.459872	-0.711685	2.17452	TIGR02444 family protein
504	N900_RS01480	53.95	0.219043	2236.68	0	2198	0	0.983208	0.0222588	0.429162	-0.0244314	2.33012	ABC transporter ATP-binding protein
505	IG_N900_RS01485	9	0	273.55	0	224	0	0.822178	0.0520591	0.499695	-0.282476	2.00122	#N/A
506	N900_RS01485	13.99	0.1	1215.8	0	994	0	0.818308	0.0246906	0.898871	-0.289284	1.11251	glutathione-regulated potassium-efflux system ancillary protein KefG
507	N900_RS01490	56.33	0.71145	1846.69	0	1946	0	1.0545	0.0277146	0.382473	0.0765527	2.61456	glutathione-regulated potassium-efflux system protein KefB
508	IG_N900_RS01495	1	0	92.78	0	64	0	0.699471	0.0835532	1	-0.515663	1	#N/A
509	N900_RS01495	6	0	238.256	0	326	0	1.37472	0.0961607	0.579589	0.459141	1.72536	metal-binding protein
510	IG_N900_RS01500	3	0	71.5931	0	22	0	0.311742	0.037697	0.698	-1.68157	1.43266	#N/A
511	N900_RS01500	18.6	0.492366	761.192	0	699	0	0.919281	0.0303326	0.606133	-0.121422	1.6498	peptidylprolyl isomerase
512	IG_N900_RS01505	14	0	591.132	0	966	0	1.63667	0.0649227	0.89136	0.710764	1.12188	#N/A
513	N900_RS01505	22.83	0.427702	381.708	0	862	0	2.26525	0.126823	0.0527132	1.17967	18.9706	isoaspartyl peptidase/L-asparaginase
514	IG_N900_RS01510	3.19	0.646592	20.5453	0	2	0	0.104375	0.0303697	0.469	-3.26015	2.1322	#N/A
515	N900_RS01510	0	0	1	100	1	100	NaN	NaN	NaN	#VALUE!	#VALUE!	MULTISPECIES: adenylosuccinate synthetase
516	N900_RS19035	3.96	0.196946	28.4337	0	31	0	1.134	0.24075	0.506286	0.181422	1.97517	hypothetical protein
517	IG_N900_RS01515	5	0	181.146	0	250	0	1.38736	0.100508	0.507619	0.472347	1.96998	#N/A
518	N900_RS01515	31.99	0.1	1409.8	0	1633	0	1.15913	0.0307457	0.754029	0.213037	1.32621	MULTISPECIES: sodium-type flagellar protein MotX
519	IG_N900_RS01520	1	0	1	100	12	0	12	0	1	3.58496	1	#N/A
520	N900_RS01520	76.72	1.12887	2863.91	0	2622	0	0.915859	0.0173934	0.913256	-0.126802	1.09498	hydrolase
521	IG_N900_RS01525	14	0	698.738	0	664	0	0.952231	0.0434005	0.80729	-0.0706166	1.23871	#N/A
522	N900_RS01525	79.14	0.586377	3666.77	0	4302	0	1.17349	0.0170568	0.898468	0.230801	1.11301	ribonuclease R
523	IG_N900_RS01530	1	0	1.22552	44	58	0	51.1203	10.708	1	5.67582	1	#N/A
524	N900_RS01530	25.99	0.1	931.739	0	1448	0	1.55618	0.0575577	0.409595	0.638007	2.44143	23S rRNA (guanosine(2251)-2\'-O)-methyltransferase RlmB
525	IG_N900_RS01535	8.97	0.171447	147.357	0	188	0	1.28515	0.112812	0.890429	0.361942	1.12305	#N/A
526	N900_RS01535	0	0	1	100	1	100	NaN	NaN	NaN	#VALUE!	#VALUE!	MULTISPECIES: 30S ribosomal protein S10
527	IG_N900_RS01540	0	0	1	100	1	100	NaN	NaN	NaN	#VALUE!	#VALUE!	#N/A
528	N900_RS01540	0	0	1	100	1	100	NaN	NaN	NaN	#VALUE!	#VALUE!	MULTISPECIES: 50S ribosomal protein L3
529	IG_N900_RS01545	0	0	1	100	1	100	NaN	NaN	NaN	#VALUE!	#VALUE!	#N/A
530	N900_RS01545	0	0	1	100	1	100	NaN	NaN	NaN	#VALUE!	#VALUE!	MULTISPECIES: 50S ribosomal protein L4
531	N900_RS01550	0	0	1	100	1	100	NaN	NaN	NaN	#VALUE!	#VALUE!	MULTISPECIES: 50S ribosomal protein L23
532	IG_N900_RS01555	0	0	1	100	1	100	NaN	NaN	NaN	#VALUE!	#VALUE!	#N/A
533	N900_RS01555	0	0	1	100	1	100	NaN	NaN	NaN	#VALUE!	#VALUE!	MULTISPECIES: 50S ribosomal protein L2
534	IG_N900_RS01560	0	0	1	100	1	100	NaN	NaN	NaN	#VALUE!	#VALUE!	#N/A
535	N900_RS01560	0	0	1	100	1	100	NaN	NaN	NaN	#VALUE!	#VALUE!	MULTISPECIES: 30S ribosomal protein S19
536	IG_N900_RS01565	0	0	1	100	1	100	NaN	NaN	NaN	#VALUE!	#VALUE!	#N/A
537	N900_RS01565	0	0	1	100	1	100	NaN	NaN	NaN	#VALUE!	#VALUE!	MULTISPECIES: 50S ribosomal protein L22
538	IG_N900_RS01570	0	0	1	100	1	100	NaN	NaN	NaN	#VALUE!	#VALUE!	#N/A
539	N900_RS01570	0	0	1	100	1	100	NaN	NaN	NaN	#VALUE!	#VALUE!	MULTISPECIES: 30S ribosomal protein S3
540	N900_RS01575	0	0	1	100	1	100	NaN	NaN	NaN	#VALUE!	#VALUE!	MULTISPECIES: 50S ribosomal protein L16
541	N900_RS01580	0	0	1	100	1	100	NaN	NaN	NaN	#VALUE!	#VALUE!	MULTISPECIES: 50S ribosomal protein L29
542	N900_RS01585	0	0	1	100	1	100	NaN	NaN	NaN	#VALUE!	#VALUE!	MULTISPECIES: 30S ribosomal protein S17
543	IG_N900_RS01590	0	0	1	100	1	100	NaN	NaN	NaN	#VALUE!	#VALUE!	#N/A
544	N900_RS01590	0	0	1	100	1	100	NaN	NaN	NaN	#VALUE!	#VALUE!	MULTISPECIES: 50S ribosomal protein L14
545	N900_RS01595	0	0	1	100	1	100	NaN	NaN	NaN	#VALUE!	#VALUE!	MULTISPECIES: 50S ribosomal protein L24
546	IG_N900_RS01600	0	0	1	100	1	100	NaN	NaN	NaN	#VALUE!	#VALUE!	#N/A
547	N900_RS01600	0	0	1	100	1	100	NaN	NaN	NaN	#VALUE!	#VALUE!	MULTISPECIES: 50S ribosomal protein L5
548	IG_N900_RS01605	0	0	1	100	1	100	NaN	NaN	NaN	#VALUE!	#VALUE!	#N/A
549	N900_RS01605	0	0	1	100	1	100	NaN	NaN	NaN	#VALUE!	#VALUE!	MULTISPECIES: 30S ribosomal protein S14
550	IG_N900_RS01610	0	0	1	100	1	100	NaN	NaN	NaN	#VALUE!	#VALUE!	#N/A
551	N900_RS01610	0	0	1	100	1	100	NaN	NaN	NaN	#VALUE!	#VALUE!	MULTISPECIES: 30S ribosomal protein S8
552	IG_N900_RS01615	0	0	1	100	1	100	NaN	NaN	NaN	#VALUE!	#VALUE!	#N/A
553	N900_RS01615	0	0	1	100	1	100	NaN	NaN	NaN	#VALUE!	#VALUE!	50S ribosomal protein L6
554	IG_N900_RS01620	0	0	1	100	1	100	NaN	NaN	NaN	#VALUE!	#VALUE!	#N/A
555	N900_RS01620	0	0	1	100	1	100	NaN	NaN	NaN	#VALUE!	#VALUE!	MULTISPECIES: 50S ribosomal protein L18
556	IG_N900_RS01625	0	0	1	100	1	100	NaN	NaN	NaN	#VALUE!	#VALUE!	#N/A
557	N900_RS01625	0	0	1	100	1	100	NaN	NaN	NaN	#VALUE!	#VALUE!	MULTISPECIES: 30S ribosomal protein S5
558	N900_RS01630	0	0	1	100	1	100	NaN	NaN	NaN	#VALUE!	#VALUE!	MULTISPECIES: 50S ribosomal protein L30
559	IG_N900_RS01635	0	0	1	100	1	100	NaN	NaN	NaN	#VALUE!	#VALUE!	#N/A
560	N900_RS01635	0	0	1	100	1	100	NaN	NaN	NaN	#VALUE!	#VALUE!	MULTISPECIES: 50S ribosomal protein L15
561	IG_N900_RS01640	0	0	1	100	1	100	NaN	NaN	NaN	#VALUE!	#VALUE!	#N/A
562	N900_RS01640	0	0	1	100	1	100	NaN	NaN	NaN	#VALUE!	#VALUE!	MULTISPECIES: protein translocase subunit SecY
563	IG_N900_RS01645	0	0	1	100	1	100	NaN	NaN	NaN	#VALUE!	#VALUE!	#N/A
564	N900_RS01645	0	0	1	100	1	100	NaN	NaN	NaN	#VALUE!	#VALUE!	MULTISPECIES: 50S ribosomal protein L36
565	IG_N900_RS01650	0	0	1	100	1	100	NaN	NaN	NaN	#VALUE!	#VALUE!	#N/A
566	N900_RS01650	0	0	1	100	1	100	NaN	NaN	NaN	#VALUE!	#VALUE!	MULTISPECIES: 30S ribosomal protein S13
567	IG_N900_RS01655	0	0	1	100	1	100	NaN	NaN	NaN	#VALUE!	#VALUE!	#N/A
568	N900_RS01655	0	0	1	100	1	100	NaN	NaN	NaN	#VALUE!	#VALUE!	MULTISPECIES: 30S ribosomal protein S11
569	IG_N900_RS01660	0	0	1	100	1	100	NaN	NaN	NaN	#VALUE!	#VALUE!	#N/A
570	N900_RS01660	0	0	1	100	1	100	NaN	NaN	NaN	#VALUE!	#VALUE!	30S ribosomal protein S4
571	IG_N900_RS01665	0	0	1	100	1	100	NaN	NaN	NaN	#VALUE!	#VALUE!	#N/A
572	N900_RS01665	0	0	1	100	1	100	NaN	NaN	NaN	#VALUE!	#VALUE!	MULTISPECIES: DNA-directed RNA polymerase subunit alpha
573	IG_N900_RS01670	0	0	1	100	1	100	NaN	NaN	NaN	#VALUE!	#VALUE!	#N/A
574	N900_RS01670	0	0	1	100	1	100	NaN	NaN	NaN	#VALUE!	#VALUE!	MULTISPECIES: 50S ribosomal protein L17
575	IG_N900_RS01675	5	0	336.258	0	162	0	0.483419	0.0285405	0.745476	-1.04865	1.34142	#N/A
576	N900_RS01675	19.38	0.582228	559.922	0	862	0	1.54243	0.06754	0.189942	0.625203	5.26476	MULTISPECIES: hypothetical protein
577	IG_N900_RS01680	4	0	66.0612	0	129	0	1.99198	0.290291	0.927143	0.994202	1.07858	#N/A
578	N900_RS01680	26.84	0.368453	549.876	0	533	0	0.971507	0.0464002	0.690683	-0.0417032	1.44784	peptidylprolyl isomerase
579	IG_N900_RS01685	12	0	164.24	0	186	0	1.13811	0.080443	0.588212	0.186639	1.70007	#N/A
580	N900_RS01685	16.75	0.435194	514.882	0	472	0	0.91853	0.0410468	0.794841	-0.122602	1.25811	MULTISPECIES: peptidoglycan-binding protein LysM
581	N900_RS01690	27.52	0.502117	882.948	0	844	0	0.956825	0.0301069	0.451837	-0.0636736	2.21319	EamA family transporter
582	N900_RS01695	18.73	0.446196	663.246	0	580	0	0.87592	0.0353147	0.535935	-0.191128	1.8659	ElaA protein
583	IG_N900_RS01700	14	0	248.523	0	167	0	0.67501	0.0461293	0.892885	-0.567018	1.11997	#N/A
584	N900_RS01700	55.21	0.967085	1791.7	0	1982	0	1.10679	0.0253929	0.443974	0.146377	2.25238	ATP-dependent RNA helicase
585	N900_RS01705	24.96	0.196946	938.211	0	775	0	0.82698	0.0283014	0.850549	-0.274075	1.17571	Crp/Fnr family transcriptional regulator
586	IG_N900_RS01710	7	0	125.639	0	72	0	0.578714	0.0585648	0.837477	-0.789078	1.19406	#N/A
587	N900_RS01710	79.91	0.287623	2910.3	0	2944	0	1.01193	0.0190029	0.854368	0.0171095	1.17046	3\'-nucleotidase
588	IG_N900_RS01715	10.85	0.715979	197.841	0	218	0	1.10938	0.0922178	0.817444	0.149755	1.22333	#N/A
589	N900_RS01715	22.5	0.502519	546.944	0	702	0	1.28554	0.0520255	0.846737	0.362376	1.181	uroporphyrin-III C-methyltransferase
590	IG_N900_RS01720	3	0	212.544	0	82	0	0.387515	0.026092	0.285	-1.36768	3.50877	#N/A
591	N900_RS01720	25.81	0.394277	820.339	0	1061	0	1.29492	0.0452458	0.655404	0.372866	1.52578	sulfate adenylyltransferase small subunit
592	IG_N900_RS01725	1	0	3.89229	2	9	0	3.12167	2.06055	1	1.64232	1	#N/A
593	N900_RS01725	49	1.09175	1259.23	0	1346	0	1.06973	0.0297888	0.797307	0.097245	1.25422	sulfate adenylyltransferase
594	N900_RS01730	17	0	704.115	0	743	0	1.05693	0.0429306	0.841663	0.079882	1.18812	adenylyl-sulfate kinase
595	IG_N900_RS01735	4	0	202.244	0	83	0	0.412468	0.0292302	0.668571	-1.27765	1.49573	#N/A
596	N900_RS01735	37.37	0.733815	1534.41	0	1266	0	0.825604	0.02102	0.414322	-0.276479	2.41358	MULTISPECIES: TIGR03899 family protein
597	IG_N900_RS01740	15.48	0.502117	418.948	0	324	0	0.775335	0.0392795	0.648082	-0.367109	1.54301	#N/A
598	N900_RS01740	21.94	0.238683	1158.72	0	633	0	0.546802	0.0168088	0.741984	-0.870909	1.34774	MULTISPECIES: hypothetical protein
599	IG_N900_RS01745	2	0	21.7955	0	68	0	3.34095	0.970306	0.333333	1.74026	3	#N/A
600	N900_RS01745	41.89	0.665074	2029.42	0	1754	0	0.864703	0.0191085	0.522368	-0.209723	1.91436	peptide ABC transporter permease
601	N900_RS01750	27	0	994.304	0	1389	0	1.39829	0.043381	0.309431	0.483663	3.23174	methionine ABC transporter ATP-binding protein
602	IG_N900_RS01755	1	0	56.8009	0	1	0	0.0179227	0.00239972	1	-5.80207	1	#N/A
603	N900_RS01755	19	0	997.988	0	940	0	0.942703	0.0277548	0.833146	-0.0851248	1.20027	hypothetical protein
604	IG_N900_RS01760	3	0	20.1027	0	45	0	2.37228	0.604469	0.726	1.24627	1.37741	#N/A
605	N900_RS01760	10	0	564.591	0	193	0	0.342563	0.0158298	0.218112	-1.54556	4.5848	hypothetical protein
606	IG_N900_RS01765	7	0	309.307	0	148	0	0.479975	0.0269774	0.183083	-1.05897	5.46201	#N/A
607	N900_RS01765	16	0	822.363	0	990	0	1.2054	0.0433581	0.641479	0.269509	1.5589	hypothetical protein
608	IG_N900_RS01770	2	0	75.8858	0	60	0	0.802174	0.0980612	0.823333	-0.318012	1.21457	#N/A
609	N900_RS01770	18.99	0.1	610.107	0	620	0	1.01783	0.0407708	0.944818	0.0254939	1.05841	peptide-methionine (S)-S-oxide reductase
610	IG_N900_RS01775	5	0	204.379	0	349	0	1.71619	0.122242	0.56381	0.77921	1.77365	#N/A
611	N900_RS01775	64.88	0.326599	2244.68	0	1855	0	0.826788	0.0180058	0.382575	-0.274411	2.61386	outer membrane protein assembly factor
612	N900_RS01780	119.05	0.757121	3314.32	0	3244	0	0.979075	0.0170078	0.606887	-0.0305084	1.64775	DUF490 domain-containing protein
613	N900_RS01785	15.52	0.502117	676.776	0	595	0	0.880396	0.0330052	0.628303	-0.183776	1.59159	MULTISPECIES: gamma-glutamylcyclotransferase
614	IG_N900_RS01790	1.51	0.502418	17.027	0	7	0	0.437731	0.114996	0.83	-1.19188	1.20482	#N/A
615	N900_RS01790	1	0	26.4865	0	66	0	2.60089	0.603741	1	1.379	1	MULTISPECIES: inorganic pyrophosphatase
616	IG_N900_RS01795	4	0	28.6107	0	27	0	0.981881	0.203636	0.938857	-0.0263806	1.06512	#N/A
617	N900_RS01795	33.7	0.502519	1016.13	0	922	0	0.908578	0.0335717	0.91899	-0.138317	1.08815	MULTISPECIES: fructose 1,6-bisphosphatase
618	IG_N900_RS01800	3	0	157.879	0	155	0	0.989208	0.0869868	0.724	-0.015654	1.38122	#N/A
619	N900_RS01800	8.96	0.196946	84.792	0	178	0	2.12728	0.253086	0.367822	1.08901	2.71871	MULTISPECIES: hypothetical protein
620	N900_RS01805	36.83	0.97499	1191.76	0	1138	0	0.955725	0.0284399	0.577772	-0.0653328	1.73079	UDP-N-acetylmuramate:L-alanyl-gamma-D-glutamyl-meso-diaminopimelate ligase
621	IG_N900_RS01810	1	0	1	100	4	0	4	0	1	2	1	#N/A
622	N900_RS01810	6	0	56.8009	0	47	0	0.839948	0.104023	0.508571	-0.251629	1.96629	MULTISPECIES: aromatic acid decarboxylase
623	IG_N900_RS01815	8	0	152.856	0	160	0	1.05566	0.0982666	0.507823	0.0781399	1.96919	#N/A
624	N900_RS01815	25	0	956.865	0	877	0	0.917559	0.0309834	0.084896	-0.124127	11.7791	thiamine transporter substrate binding subunit
625	IG_N900_RS01820	1	0	11.6832	0	50	0	4.84943	2.40858	1	2.27782	1	#N/A
626	N900_RS01820	53.43	0.555141	1070.19	0	1071	0	1.00184	0.0330741	0.49596	0.00264498	2.01629	thiamine/thiamine pyrophosphate ABC transporter permease ThiP
627	N900_RS01825	23.73	0.446196	628.439	0	760	0	1.21149	0.0510036	0.117417	0.276778	8.51664	thiamine ABC transporter, ATP-binding protein
628	IG_N900_RS01830	6.78	0.416333	150.322	0	291	0	1.94862	0.158809	0.449979	0.962456	2.22233	#N/A
629	N900_RS01830	11	0	288.342	0	299	0	1.04151	0.0701075	0.937994	0.0586723	1.06611	MULTISPECIES: hypothetical protein
630	IG_N900_RS01835	8.99	0.1	398.326	0	373	0	0.939001	0.0493792	0.945935	-0.0908013	1.05716	#N/A
631	N900_RS01835	50.93	0.256432	2620.9	0	2044	0	0.780224	0.0162617	0.433337	-0.35804	2.30767	metalloprotease PmbA
632	N900_RS01840	39	0	1603.35	0	1953	0	1.2189	0.0320065	0.223028	0.285578	4.48375	MULTISPECIES: magnesium transporter
633	IG_N900_RS01845	14.49	0.541136	474.743	0	147	0	0.310288	0.0142613	0.233426	-1.68832	4.28401	#N/A
634	N900_RS01845	8.73	0.489382	126.602	0	263	0	2.10057	0.225417	0.85855	1.07078	1.16475	MULTISPECIES: phosphocarrier protein NPr
635	N900_RS01850	26.24	0.668482	1200.2	0	960	0	0.800588	0.0240177	0.325111	-0.320868	3.07587	RNase adaptor protein RapZ
636	N900_RS01855	14.89	0.314466	104.74	0	138	0	1.3311	0.137766	0.882982	0.412621	1.13253	MULTISPECIES: PTS IIA-like nitrogen-regulatory protein PtsN
637	N900_RS01860	13.99	0.1	473.16	0	365	0	0.773269	0.0385968	0.216497	-0.370957	4.61899	MULTISPECIES: ribosomal subunit interface protein
638	IG_N900_RS01865	2	0	35.1936	0	30	0	0.874425	0.143986	0.996667	-0.193594	1.00334	#N/A
639	N900_RS01865	55.25	0.74366	1405.3	0	1422	0	1.01255	0.0260526	0.399296	0.0179954	2.50441	MULTISPECIES: RNA polymerase sigma-54 factor
640	IG_N900_RS01870	6	0	142.224	0	239	0	1.69142	0.138222	0.706104	0.758235	1.41622	#N/A
641	N900_RS01870	0	0	1	100	1	100	NaN	NaN	NaN	#VALUE!	#VALUE!	MULTISPECIES: ABC transporter ATP-binding protein
642	N900_RS01875	1	0	8.61861	0	17	0	2.37215	1.67942	1	1.2462	1	MULTISPECIES: lipopolysaccharide transport periplasmic protein LptA
643	N900_RS01880	1	0	1	100	8	0	8	0	1	3	1	MULTISPECIES: LPS export ABC transporter periplasmic protein LptC
644	N900_RS01885	5.4	0.550482	27.4601	0	18	0	0.6923	0.165922	0.705772	-0.530531	1.41689	MULTISPECIES: 3-deoxy-D-manno-octulosonate 8-phosphate phosphatase
645	N900_RS01890	6.95	0.219043	86.4737	0	155	0	1.81567	0.211718	0.940559	0.860499	1.0632	KpsF/GutQ family sugar-phosphate isomerase
646	IG_N900_RS01895	3.54	0.500908	179.652	0	138	0	0.774171	0.0702776	0.832571	-0.369276	1.2011	#N/A
647	N900_RS01895	41.85	0.35887	1208.29	0	1885	0	1.56156	0.0486554	0.818417	0.642991	1.22187	sodium:calcium antiporter
648	IG_N900_RS01900	11	0	624.888	0	713	0	1.14316	0.0501498	0.940049	0.19303	1.06377	#N/A
649	N900_RS01900	9	0	196.38	0	182	0	0.931924	0.0698809	0.906208	-0.101716	1.1035	MULTISPECIES: hypothetical protein
650	IG_N900_RS01905	5	0	239.872	0	302	0	1.26534	0.0915938	0.854603	0.339521	1.17013	#N/A
651	N900_RS01905	27.73	0.446196	1429.62	0	1111	0	0.777693	0.021002	0.732607	-0.362728	1.36499	phospholipid ABC transporter ATP-binding protein MlaF
652	N900_RS01910	13.76	0.429235	337.188	0	590	0	1.75501	0.0963613	0.788892	0.811479	1.2676	ABC transporter permease
653	N900_RS01915	13.73	0.489382	574.791	0	544	0	0.948232	0.0417131	0.455801	-0.0766879	2.19394	MULTISPECIES: outer membrane lipid asymmetry maintenance protein MlaD
654	N900_RS01920	18.79	0.433333	346.703	0	375	0	1.08547	0.0660983	0.901932	0.118319	1.10873	phospholipid-binding protein MlaC
655	N900_RS01925	8	0	320.559	0	184	0	0.576108	0.0350775	0.382204	-0.79559	2.61641	MULTISPECIES: anti-sigma B factor antagonist
656	N900_RS01930	5.7	0.810287	122.397	0	126	0	1.03813	0.0963628	0.649733	0.0539911	1.53909	MULTISPECIES: BolA family transcriptional regulator
657	IG_N900_RS01935	0	0	1	100	1	100	NaN	NaN	NaN	#VALUE!	#VALUE!	#N/A
658	N900_RS01935	1	0	1	100	6	0	6	0	1	2.58496	1	MULTISPECIES: UDP-N-acetylglucosamine 1-carboxyvinyltransferase
659	IG_N900_RS01940	0.53	0.501614	1.25552	47	1	100	0.767427	0.221604	1	-0.381899	1	#N/A
660	N900_RS01940	0	0	1	100	1	100	NaN	NaN	NaN	#VALUE!	#VALUE!	MULTISPECIES: 1-acyl-sn-glycerol-3-phosphate acyltransferase
661	IG_N900_RS01945	1	0	18.3989	0	15	0	0.8494	0.183826	1	-0.235483	1	#N/A
662	N900_RS01945	10	0	251.876	0	146	0	0.582263	0.0397636	0.219082	-0.780257	4.56451	MULTISPECIES: RidA family protein
663	IG_N900_RS01950	4	0	39.6412	0	111	0	2.88674	0.53712	0.768571	1.52944	1.30112	#N/A
664	N900_RS01950	9.58	0.496045	231.386	0	128	0	0.555384	0.035433	0.0864114	-0.848443	11.5725	MULTISPECIES: aspartate carbamoyltransferase regulatory subunit
665	N900_RS01955	24.86	0.348735	734.23	0	1166	0	1.59021	0.0588219	0.278567	0.669216	3.5898	MULTISPECIES: aspartate carbamoyltransferase
666	IG_N900_RS01965	14	0	265.65	0	247	0	0.933749	0.0614389	0.378086	-0.0988928	2.6449	#N/A
667	N900_RS01965	32.84	0.394917	1135.23	0	878	0	0.77431	0.0266747	0.156453	-0.369017	6.39168	ornithine carbamoyltransferase
668	IG_N900_RS01970	0	0	1	100	1	100	NaN	NaN	NaN	#VALUE!	#VALUE!	#N/A
669	N900_RS01970	42.07	0.7	1406.75	0	1188	0	0.845337	0.0267582	0.817434	-0.242401	1.22334	ATPase
670	IG_N900_RS01975	10	0	691.746	0	404	0	0.585152	0.025731	0.278424	-0.773116	3.59165	#N/A
671	N900_RS01975	9.71	0.518253	98.8872	0	163	0	1.66784	0.183681	0.816443	0.737983	1.22483	MULTISPECIES: hypothetical protein
672	N900_RS01980	71.04	1.07233	3084.11	0	3712	0	1.20403	0.0232919	0.691569	0.267872	1.44599	RNA polymerase-associated protein RapA
673	IG_N900_RS01985	6.49	0.502418	311.686	0	504	0	1.62417	0.108381	0.451744	0.699707	2.21364	#N/A
674	N900_RS01985	22.49	0.502418	676.212	0	763	0	1.12989	0.0421343	0.737056	0.176181	1.35675	RNA pseudouridine synthase
675	IG_N900_RS01990	2	0	42.9271	0	27	0	0.644704	0.107339	1	-0.633291	1	#N/A
676	N900_RS01990	32.87	0.337998	1456.14	0	1607	0	1.10436	0.0291523	0.857551	0.143215	1.16611	lactate dehydrogenase
677	IG_N900_RS01995	1.86	0.348735	25.7341	0	8	0	0.322743	0.0645463	0.713333	-1.63154	1.40187	#N/A
678	N900_RS01995	1	0	5.04078	4	1	0	0.279824	0.215862	1	-1.83741	1	valine--tRNA ligase
679	IG_N900_RS02000	7.92	0.27266	178.214	0	207	0	1.16863	0.0922906	0.585498	0.224823	1.70795	#N/A
680	N900_RS02000	15.89	0.314466	377.128	0	605	0	1.60852	0.0824848	0.0927441	0.685732	10.7824	DNA polymerase III subunit chi
681	IG_N900_RS02005	3	0	51.7338	0	75	0	1.48671	0.238636	0.501	0.572119	1.99601	#N/A
682	N900_RS02005	58.8	0.921132	1861.31	0	1951	0	1.04873	0.0239848	0.57924	0.0686426	1.7264	MULTISPECIES: cytosol aminopeptidase
683	IG_N900_RS02010	12	0	484.7	0	412	0	0.851682	0.0380746	0.700252	-0.231614	1.42806	#N/A
684	N900_RS02010	1.93	0.670519	10.8645	0	7	0	0.718334	0.256787	0.749	-0.477273	1.33511	LPS export ABC transporter permease LptF
685	N900_RS02015	3.9	0.689019	149.017	0	30	0	0.202582	0.0161532	0.274397	-2.30342	3.64436	LPS export ABC transporter permease LptG
686	IG_N900_RS02020	5	0	138.694	0	230	0	1.66973	0.140421	0.401111	0.739614	2.49307	#N/A
687	N900_RS02020	19.98	0.140705	679.033	0	453	0	0.668067	0.0253118	0.267985	-0.581935	3.73156	RDD family protein
688	IG_N900_RS02030	22.76	0.429235	842.544	0	656	0	0.779461	0.0260385	0.554467	-0.359451	1.80353	#N/A
689	N900_RS02030	64.41	0.621094	1799.18	0	1844	0	1.02546	0.0236621	0.667886	0.0362645	1.49726	HD family phosphohydrolase
690	IG_N900_RS02070	288.26	1.72691	5257.91	0	5273	0	1.00306	0.014069	0.548469	0.00441366	1.82326	#N/A
691	N900_RS02070	43.66	0.572431	1705.27	0	871	0	0.511012	0.0111687	0.633089	-0.96857	1.57956	DUF547 domain-containing protein
692	IG_N900_RS02075	4	0	69.4578	0	120	0	1.74952	0.198251	0.558857	0.806957	1.78937	#N/A
693	N900_RS02075	16.75	0.868936	741.654	0	381	0	0.514455	0.0195381	0.503772	-0.958883	1.98502	3-isopropylmalate dehydratase small subunit
694	N900_RS02080	39.86	0.376588	1791.96	0	1385	0	0.773334	0.0185254	0.842387	-0.370836	1.1871	3-isopropylmalate dehydratase large subunit
695	IG_N900_RS02085	1	0	46.6998	0	6	0	0.132072	0.0237728	1	-2.9206	1	#N/A
696	N900_RS02085	33.76	0.452155	1164.37	0	1008	0	0.866585	0.0277436	0.562575	-0.206587	1.77754	3-isopropylmalate dehydrogenase
697	IG_N900_RS02090	9	0	321.787	0	301	0	0.938398	0.053354	0.598489	-0.0917283	1.67087	#N/A
698	N900_RS02090	60.16	0.706678	2564.48	0	2052	0	0.800551	0.0176553	0.363425	-0.320935	2.7516	2-isopropylmalate synthase
699	IG_N900_RS02095	19.97	0.171447	520.325	0	518	0	0.997438	0.0438553	0.388563	-0.00370156	2.57358	#N/A
700	N900_RS02095	29.27	1.0811	801.365	0	881	0	1.10083	0.0403183	0.732361	0.138594	1.36545	TetR family transcriptional regulator
701	IG_N900_RS02100	4	0	156.562	0	186	0	1.19762	0.108522	0.684286	0.260169	1.46138	#N/A
702	N900_RS02100	28.95	0.219043	2022.43	0	1576	0	0.779667	0.0178842	0.881441	-0.35907	1.13451	phosphatase PAP2 family protein
703	N900_RS02105	42.26	0.836298	927.579	0	646	0	0.697171	0.0228306	0.144188	-0.520416	6.9354	glycosyl transferase
704	IG_N900_RS02110	17.74	0.440844	290.964	0	258	0	0.88993	0.0535385	0.88855	-0.168236	1.12543	#N/A
705	N900_RS02110	20.92	0.27266	1077.14	0	722	0	0.670826	0.0188503	0.405415	-0.575989	2.46661	transcriptional regulator LeuO
706	IG_N900_RS02115	11.04	0.695149	257.175	0	263	0	1.02877	0.0804298	0.180374	0.0409192	5.54405	#N/A
707	N900_RS02115	60.57	0.912926	2618.88	0	2253	0	0.860543	0.0148454	0.514383	-0.216681	1.94408	long-chain-fatty-acid--CoA ligase
708	IG_N900_RS02120	26.6	0.492366	822.297	0	873	0	1.06334	0.042532	0.151697	0.0886019	6.5921	#N/A
709	N900_RS02120	71.04	0.8278	1979.95	0	2762	0	1.3958	0.0336808	0.267027	0.481087	3.74494	MULTISPECIES: acetolactate synthase 3 large subunit
710	N900_RS02125	16	0	747.219	0	886	0	1.18737	0.0444003	0.340324	0.247767	2.93838	MULTISPECIES: acetolactate synthase small subunit
711	IG_N900_RS02130	15	0	1208.46	0	1129	0	0.934965	0.02614	0.864713	-0.0970159	1.15645	#N/A
712	N900_RS02130	49.71	0.498381	1357.43	0	1330	0	0.980566	0.0276329	0.638803	-0.0283138	1.56543	D-3-phosphoglycerate dehydrogenase
713	IG_N900_RS02135	9.45	0.575159	97.5927	0	53	0	0.548741	0.0574665	0.064229	-0.865803	15.5693	#N/A
714	N900_RS02135	14.84	0.394917	96.0881	0	300	0	3.15172	0.32117	0.0388429	1.65614	25.7447	ribose-5-phosphate isomerase
715	IG_N900_RS02140	7	0	143.518	0	221	0	1.55261	0.142308	0.451259	0.634695	2.21602	#N/A
716	N900_RS02140	18.85	0.35887	776.25	0	1073	0	1.3845	0.0553377	0.794645	0.469361	1.25842	5-formyltetrahydrofolate cyclo-ligase
717	IG_N900_RS02145	11	0	327.374	0	362	0	1.10976	0.067013	0.91371	0.150243	1.09444	#N/A
718	N900_RS02145	8.58	0.496045	142.832	0	124	0	0.874077	0.0728676	0.743715	-0.194168	1.3446	MULTISPECIES: Z-ring-associated protein ZapA
719	IG_N900_RS02150	12	0	312.162	0	294	0	0.945086	0.0559258	0.679113	-0.081483	1.47251	#N/A
720	N900_RS02150	26.3	0.643538	852.711	0	902	0	1.05913	0.0378687	0.353983	0.0828813	2.82499	hypothetical protein
721	N900_RS02155	2.51	0.502418	341.646	0	66	0	0.193747	0.0106094	0.974333	-2.36775	1.02634	2-octaprenyl-6-methoxyphenyl hydroxylase
722	IG_N900_RS02160	2	0	47.7287	0	104	0	2.22524	0.339055	0.67	1.15396	1.49254	#N/A
723	N900_RS02160	2	0	1	100	116	0	116	0	0.333333	6.85798	3	2-octaprenyl-6-methoxyphenol hydroxylase
724	IG_N900_RS02165	5.98	0.140705	34.8174	0	31	0	0.922855	0.185215	0.756638	-0.115824	1.32164	#N/A
725	N900_RS02165	13	0	498.74	0	339	0	0.681276	0.032498	0.600584	-0.553689	1.66505	MULTISPECIES: hypothetical protein
726	IG_N900_RS02170	20.01	0.75872	620.164	0	287	0	0.463766	0.0215773	0.748075	-1.10853	1.33676	#N/A
727	N900_RS02170	5.93	0.768772	43.4803	0	1	100	0.0237107	0.00435297	0.00387146	-5.39832	258.3	tRNA-modifying protein YgfZ
728	IG_N900_RS02175	7	0	583.333	0	472	0	0.811044	0.0393839	0.912821	-0.302148	1.09551	#N/A
729	N900_RS02175	3.9	0.301511	163.842	0	102	0	0.626945	0.0545579	0.763571	-0.673588	1.30964	MULTISPECIES: succinate dehydrogenase assembly factor 2 family protein
730	IG_N900_RS02180	2	0	11.3845	0	75	0	7.64694	3.94883	0.333333	2.93488	3	#N/A
731	N900_RS02180	11.99	0.1	205.519	0	622	0	3.04321	0.22981	0.144858	1.60559	6.90333	hypothetical protein
732	N900_RS02185	67	0	5271.64	0	5159	0	0.978791	0.0125494	0.940294	-0.0309271	1.0635	L-aspartate oxidase
733	N900_RS02190	1.75	0.435194	196.602	0	16	0	0.0819866	0.00713479	0.75	-3.60847	1.33333	hypothetical protein
734	IG_N900_RS02195	27.8	0.402015	1739.49	0	1985	0	1.14183	0.0282713	0.8925	0.19135	1.12045	#N/A
735	N900_RS02195	0.96	0.196946	3.84591	4	1	100	0.363606	0.260536	1	-1.45955	1	MULTISPECIES: RNA polymerase sigma factor RpoE
736	IG_N900_RS02200	1	0	1	100	2	0	2	0	1	1	1	#N/A
737	N900_RS02200	10.74	0.463191	133.981	0	121	0	0.911499	0.0901217	0.250846	-0.133687	3.9865	sigma-E factor negative regulatory protein RseA
738	N900_RS02205	16.53	0.501614	365.721	0	171	0	0.469138	0.0272588	0.0801384	-1.09191	12.4784	MULTISPECIES: sigma-E factor regulatory protein RseB
739	N900_RS02210	4.11	0.633971	62.2221	0	78	0	1.27924	0.184859	0.779429	0.355292	1.28299	MULTISPECIES: sigma factor RpoE regulatory protein RseC
740	IG_N900_RS02215	8.38	0.599326	38.4242	0	24	0	0.642024	0.108398	0.873966	-0.639301	1.14421	#N/A
741	N900_RS02215	51.64	0.502921	1546.71	0	1541	0	0.996948	0.0254254	0.90199	-0.00440998	1.10866	MULTISPECIES: elongation factor 4
742	IG_N900_RS02220	4.74	0.440844	102.649	0	35	0	0.344027	0.0333335	0.142	-1.53941	7.04225	#N/A
743	N900_RS02220	2	0	30.8677	0	3	0	0.100452	0.0192749	1	-3.31542	1	S26 family signal peptidase
744	IG_N900_RS02225	2	0	34.8506	0	91	0	2.6788	0.432245	1	1.42159	1	#N/A
745	N900_RS02225	0.49	0.502418	1.29552	51	1	100	0.728621	0.236388	1	-0.456761	1	ribonuclease 3
746	N900_RS02230	1	0	18.4653	0	31	0	1.78883	0.485845	1	0.839015	1	MULTISPECIES: GTPase Era
747	IG_N900_RS02235	2	0	90.5562	0	133	0	1.49048	0.187972	0.76	0.575775	1.31579	#N/A
748	N900_RS02235	28.62	0.54643	687.364	0	1020	0	1.48617	0.0583608	0.166584	0.571603	6.00299	MULTISPECIES: DNA repair protein RecO
749	N900_RS02240	0.45	0.5	1.18063	55	1	100	0.796734	0.204701	1	-0.327829	1	MULTISPECIES: pyridoxine 5\'-phosphate synthase
750	IG_N900_RS02245	1	0	1	100	18	0	18	0	1	4.16993	1	#N/A
751	N900_RS02245	1	0	1	100	1	0	1	0	1	0	1	holo-ACP synthase
752	IG_N900_RS02250	6.89	0.314466	34.917	0	79	0	2.34419	0.482438	0.187178	1.22909	5.34251	#N/A
753	N900_RS02250	52.18	0.625712	1888.85	0	2109	0	1.11727	0.0288438	0.869249	0.159983	1.15042	hypothetical protein
754	N900_RS02255	20.5	0.502519	644.083	0	843	0	1.31101	0.0537493	0.92179	0.390674	1.08485	hypothetical protein
755	N900_RS02260	41.23	0.664466	1387.68	0	1419	0	1.02338	0.0291007	0.844347	0.0333465	1.18435	diguanylate cyclase
756	N900_RS02265	84.94	1.09931	2161.36	0	2629	0	1.21704	0.0289599	0.323877	0.28338	3.08759	two-component sensor histidine kinase BarA
757	IG_N900_RS02270	7	0	296.396	0	320	0	1.08371	0.0668118	0.778182	0.115976	1.28505	#N/A
758	N900_RS02270	35.92	0.27266	1110.22	0	1618	0	1.45876	0.0451334	0.167617	0.544746	5.96598	23S rRNA (uracil(1939)-C(5))-methyltransferase RlmD
759	IG_N900_RS02275	6	0	72.9097	0	178	0	2.4753	0.295006	0.484762	1.3076	2.06287	#N/A
760	N900_RS02275	62.82	0.891939	2364.98	0	2043	0	0.864234	0.0182037	0.355258	-0.210506	2.81486	MULTISPECIES: GTP pyrophosphokinase
761	IG_N900_RS02280	2	0	99.8276	0	66	0	0.668148	0.0692563	1	-0.581761	1	#N/A
762	N900_RS02280	16.61	0.58422	546.502	0	388	0	0.711622	0.0346658	0.941249	-0.490816	1.06242	nucleoside triphosphate pyrophosphohydrolase
763	IG_N900_RS02285	6	0	134.368	0	76	0	0.57076	0.0544276	0.592294	-0.809045	1.68835	#N/A
764	N900_RS02285	1	0	11.8603	0	13	0	1.24232	0.505198	1	0.31304	1	MULTISPECIES: CTP synthetase
765	IG_N900_RS02290	3	0	46.3236	0	14	0	0.30964	0.0503129	0.473	-1.69134	2.11416	#N/A
766	N900_RS02290	2.51	0.559491	6.31736	0	1	100	0.196797	0.131649	0.227333	-2.34522	4.39883	MULTISPECIES: enolase
767	IG_N900_RS02295	1	0	62.7089	0	17	0	0.27586	0.0395194	1	-1.85799	1	#N/A
768	N900_RS02295	29.95	0.219043	1071.42	0	1852	0	1.73016	0.053305	0.785001	0.790908	1.27388	multifunctional CCA tRNA nucleotidyl transferase/2\'3\'-cyclic phosphodiesterase/2\'nucleotidase/phosphatase
769	IG_N900_RS02300	5	0	159.472	0	291	0	1.84012	0.169698	0.360159	0.8798	2.77655	#N/A
770	N900_RS02300	53.53	0.501614	2471	0	2271	0	0.919432	0.0185971	0.749967	-0.121186	1.33339	general secretion pathway protein GspA
771	N900_RS02305	27.58	0.516006	1204.14	0	1010	0	0.839802	0.0296623	0.929485	-0.251879	1.07586	general secretion pathway protein GspB
772	IG_N900_RS02310	2	0	37.6497	0	127	0	3.48667	0.677972	0.333333	1.80185	3	#N/A
773	N900_RS02310	26.84	0.368453	959.708	0	1211	0	1.26316	0.0408824	0.683864	0.337035	1.46228	SH3 domain-containing protein
774	IG_N900_RS02315	12	0	184.553	0	277	0	1.50976	0.115978	0.657198	0.594323	1.52161	#N/A
775	N900_RS02315	35.84	0.861289	732.825	0	549	0	0.750222	0.0283437	0.631941	-0.414611	1.58243	MULTISPECIES: anion permease
776	IG_N900_RS02320	7.63	0.562372	81.1742	0	63	0	0.786323	0.0927069	0.667904	-0.346806	1.49722	#N/A
777	N900_RS02320	22	0	629.214	0	474	0	0.754878	0.0342133	0.928581	-0.405685	1.07691	MULTISPECIES: phosphate transport regulator
778	IG_N900_RS02325	18.91	0.287623	572.745	0	405	0	0.708617	0.0330346	0.414107	-0.496922	2.41484	#N/A
779	N900_RS02325	51.58	0.589127	1503.53	0	1655	0	1.10138	0.0266578	0.406246	0.139309	2.46156	inorganic triphosphatase
780	IG_N900_RS02330	27.91	0.287623	1742.91	0	1112	0	0.63837	0.0151638	0.463804	-0.647535	2.15608	#N/A
781	N900_RS02330	23.49	0.502418	960.405	0	951	0	0.991295	0.0327373	0.673448	-0.0126139	1.4849	methyl-accepting chemotaxis protein
782	IG_N900_RS02335	4	0	71.4603	0	448	0	6.35391	0.755635	0.136857	2.66764	7.30689	#N/A
783	N900_RS02335	76.32	0.708961	3403.02	0	4517	0	1.32783	0.0253856	0.229748	0.409069	4.3526	[glutamate--ammonia-ligase] adenylyltransferase [Vibrio cholerae]
784	IG_N900_RS02340	2	0	59.6443	0	3	0	0.0511928	0.00708314	0.566667	-4.28791	1.76471	#N/A
785	N900_RS02340	12.2	0.953463	28.8983	0	57	0	2.04733	0.409203	0.118226	1.03375	8.45836	bifunctional heptose 7-phosphate kinase/heptose 1-phosphate adenyltransferase
786	IG_N900_RS02345	5.95	0.770347	156.994	0	88	0	0.564099	0.0466018	0.837692	-0.825979	1.19376	#N/A
787	N900_RS02345	51.86	0.402517	2199.5	0	1861	0	0.846495	0.0184285	0.581891	-0.240426	1.71853	outer membrane protein TolC
788	IG_N900_RS02350	11.23	0.664466	238.522	0	384	0	1.61646	0.103732	0.509017	0.692841	1.96457	#N/A
789	N900_RS02350	21.47	0.540389	796.994	0	843	0	1.05931	0.041348	0.480437	0.0831265	2.08144	MULTISPECIES: ADP-ribose diphosphatase
790	IG_N900_RS02355	1	0	1	100	3	0	3	0	1	1.58496	1	#N/A
791	N900_RS02355	16.21	0.624338	1072.13	0	759	0	0.708784	0.0247391	0.619006	-0.496583	1.61549	MULTISPECIES: dehydrogenase
792	IG_N900_RS02360	2	0	29.9162	0	54	0	1.85906	0.331969	0.656667	0.894574	1.52284	#N/A
793	N900_RS02360	21.36	0.674499	613.105	0	432	0	0.705795	0.0289485	0.133853	-0.502679	7.47087	MULTISPECIES: phosphodiesterase
794	IG_N900_RS02365	1	0	60.1422	0	103	0	1.74734	0.257251	1	0.805157	1	#N/A
795	N900_RS02365	19.85	0.35887	1331.89	0	1420	0	1.06704	0.0310355	0.401584	0.0936203	2.49014	esterase YqiA
796	IG_N900_RS02370	9.43	0.607279	125.827	0	280	0	2.24391	0.208069	0.709901	1.16602	1.40865	#N/A
797	N900_RS02370	0.81	0.394277	2.15934	19	1	100	0.519626	0.25045	1	-0.944456	1	DNA topoisomerase IV subunit B
798	N900_RS02375	1	0	2.38486	15	38	0	21.9326	11.3924	1	4.455	1	DNA topoisomerase IV subunit A
799	IG_N900_RS02380	1	0	8.5301	0	13	0	1.76678	0.823683	1	0.82112	1	#N/A
800	N900_RS02380	5.47	0.642831	137.876	0	184	0	1.34268	0.105535	0.820062	0.425111	1.21942	DNA gyrase inhibitor YacG
801	IG_N900_RS02385	4	0	66.8025	0	127	0	1.93035	0.240016	0.408571	0.948863	2.44755	#N/A
802	N900_RS02385	20.99	0.1	543.891	0	766	0	1.41106	0.0619514	0.927591	0.496784	1.07806	cell division protein ZapD
803	IG_N900_RS02390	2	0	85.5665	0	96	0	1.13522	0.12529	1	0.18297	1	#N/A
804	N900_RS02390	2	0	24.2073	0	1	100	0.0430363	0.00956254	0.333333	-4.5383	3	dephospho-CoA kinase
805	N900_RS02395	2	0	31.3987	0	141	0	4.64467	0.868044	0.41	2.21557	2.43902	MULTISPECIES: prepilin peptidase
806	IG_N900_RS02400	2	0	21.2533	0	46	0	2.2821	0.560881	0.953333	1.19036	1.04895	#N/A
807	N900_RS02400	43.78	0.439927	1777.51	0	2620	0	1.47503	0.0397686	0.209038	0.56074	4.78382	type IV pilin assembly protein PilC
808	IG_N900_RS02405	3	0	80.4883	0	298	0	3.7549	0.448879	0.3	1.90878	3.33333	#N/A
809	N900_RS02405	55.5	0.559581	1477.62	0	2439	0	1.65155	0.0394525	0.126207	0.723818	7.92347	pilus assembly protein PilB
810	N900_RS02410	34.99	0.1	1712.98	0	1615	0	0.94342	0.0242449	0.395584	-0.0840284	2.52791	prepilin-type cleavage/methylation domain-containing protein
811	IG_N900_RS02415	11.85	0.35887	510.345	0	599	0	1.1763	0.0552984	0.348343	0.234257	2.87074	#N/A
812	N900_RS02415	24.69	0.486069	697.82	0	899	0	1.28983	0.0447148	0.339187	0.367181	2.94822	MULTISPECIES: nicotinate-nucleotide diphosphorylase
813	IG_N900_RS02420	18	0	939.284	0	1079	0	1.1501	0.0398917	0.9187	0.20176	1.08849	#N/A
814	N900_RS02420	15.86	0.348735	555.441	0	1037	0	1.87057	0.0827704	0.245972	0.903475	4.0655	N-acetylmuramoyl-L-alanine amidase
815	IG_N900_RS02425	8.84	0.368453	94.4949	0	127	0	1.35819	0.140661	0.895341	0.441684	1.11689	#N/A
816	N900_RS02425	19.07	0.7	329.122	0	523	0	1.59378	0.0871623	0.648408	0.672455	1.54224	MULTISPECIES: flavodoxin FldB
817	IG_N900_RS02430	12	0	179.254	0	336	0	1.88497	0.142347	0.401066	0.914542	2.49335	#N/A
818	N900_RS02430	23.6	0.531816	431.439	0	283	0	0.657575	0.0334137	0.588868	-0.604772	1.69817	tyrosine recombinase XerD
819	IG_N900_RS02435	1	0	1	100	7	0	7	0	1	2.80735	1	#N/A
820	N900_RS02435	26	0	1483.15	0	1490	0	1.00556	0.0310358	0.413953	0.00799857	2.41573	thiol:disulfide interchange protein DsbC
821	IG_N900_RS02440	3	0	54.4444	0	88	0	1.6525	0.260923	0.536	0.724653	1.86567	#N/A
822	N900_RS02440	42.54	0.500908	1909.43	0	2064	0	1.08151	0.024758	0.592587	0.11305	1.68752	ssDNA exonuclease RecJ
823	IG_N900_RS02445	1	0	13.0109	0	1	100	0.0820393	0.0221101	1	-3.60754	1	#N/A
824	N900_RS02445	79.7	0.989847	3490.34	0	4201	0	1.20399	0.0216488	0.166145	0.267826	6.01883	2\',3\'-cyclic-nucleotide 2\'-phosphodiesterase
825	IG_N900_RS19045	20.69	0.884148	547.398	0	403	0	0.737829	0.0348787	0.228688	-0.438642	4.37277	#N/A
826	N900_RS19045	12	0	99.9604	0	128	0	1.29529	0.137697	0.862014	0.373279	1.16007	MULTISPECIES: hypothetical protein
827	N900_RS02450	21.94	0.238683	695.474	0	516	0	0.742897	0.026866	0.676732	-0.428767	1.47769	MULTISPECIES: transcriptional regulator PdhR
828	IG_N900_RS02455	1.93	0.256432	4.92121	2	42	0	12.6831	10.13	1	3.66484	1	#N/A
829	N900_RS02455	71.63	0.970837	535.206	0	916	0	1.71546	0.0837879	0.0695982	0.7786	14.3682	pyruvate dehydrogenase (acetyl-transferring), homodimeric type
830	N900_RS02460	30.86	0.376588	108.181	0	426	0	3.98489	0.457627	0.0168472	1.99454	59.3571	pyruvate dehydrogenase complex dihydrolipoyllysine-residue acetyltransferase
831	IG_N900_RS02465	11.54	0.626357	109.475	0	250	0	2.30636	0.234483	0.560928	1.20562	1.78276	#N/A
832	N900_RS02465	15.9	0.915633	60.983	0	44	0	0.735746	0.106944	0.12307	-0.442721	8.12545	MULTISPECIES: dihydrolipoyl dehydrogenase
833	IG_N900_RS02470	17	0	442.669	0	535	0	1.2118	0.0626511	0.759483	0.277151	1.31669	#N/A
834	N900_RS02470	7.34	1.01723	82.3138	0	1	100	0.0123327	0.00154622	0.00088933	-6.34137	1124.44	ribosomal RNA small subunit methyltransferase H
835	IG_N900_RS02475	0	0	1	100	1	100	NaN	NaN	NaN	#VALUE!	#VALUE!	#N/A
836	N900_RS02475	2	0	10.1675	0	6	0	0.678308	0.330363	0.853333	-0.559987	1.17187	MULTISPECIES: cell division protein FtsL
837	N900_RS02480	1	0	20.5121	0	18	0	0.92374	0.217669	1	-0.114441	1	peptidoglycan glycosyltransferase FtsI
838	N900_RS02485	2	0	133.306	0	85	0	0.642272	0.0552086	0.843333	-0.638743	1.18577	UDP-N-acetylmuramoyl-L-alanyl-D-glutamate--2,6-diaminopimelate ligase
839	N900_RS02490	0	0	1	100	1	100	NaN	NaN	NaN	#VALUE!	#VALUE!	UDP-N-acetylmuramoyl-tripeptide--D-alanyl-D-alanine ligase
840	N900_RS02495	2	0	15.6219	0	14	0	0.976208	0.316759	0.976667	-0.0347396	1.02389	MULTISPECIES: phospho-N-acetylmuramoyl-pentapeptide-transferase
841	IG_N900_RS02500	1	0	8.70712	0	2	0	0.272275	0.125234	1	-1.87687	1	#N/A
842	N900_RS02500	2	0	30.2038	0	42	0	1.44713	0.320801	0.94	0.533196	1.06383	UDP-N-acetylmuramoyl-L-alanine--D-glutamate ligase
843	IG_N900_RS02505	0	0	1	100	1	100	NaN	NaN	NaN	#VALUE!	#VALUE!	#N/A
844	N900_RS02505	0.99	0.1	9.13754	1	1	100	0.125008	0.0530631	1	-2.99991	1	MULTISPECIES: cell division protein FtsW
845	N900_RS02510	1	0	1.18595	50	54	0	48.8011	9.11749	1	5.60884	1	undecaprenyldiphospho-muramoylpentapeptide beta-N- acetylglucosaminyltransferase
846	IG_N900_RS02515	0	0	1	100	1	100	NaN	NaN	NaN	#VALUE!	#VALUE!	#N/A
847	N900_RS02515	4	0	151.749	0	101	0	0.670033	0.0556064	1	-0.577696	1	UDP-N-acetylmuramate--L-alanine ligase
848	IG_N900_RS02520	3.84	0.368453	13.4534	0	74	0	6.04046	2.02238	0.191143	2.59466	5.23169	#N/A
849	N900_RS02520	1.38	0.487832	11.5062	0	18	0	1.77771	0.741368	1	0.830022	1	MULTISPECIES: cell division protein FtsQ
850	N900_RS02525	0	0	1	100	1	100	NaN	NaN	NaN	#VALUE!	#VALUE!	MULTISPECIES: cell division protein FtsA
851	IG_N900_RS02530	0	0	1	100	1	100	NaN	NaN	NaN	#VALUE!	#VALUE!	#N/A
852	N900_RS02530	0	0	1	100	1	100	NaN	NaN	NaN	#VALUE!	#VALUE!	MULTISPECIES: cell division protein FtsZ
853	IG_N900_RS02535	4.87	0.337998	33.523	0	155	0	4.83936	1.12034	0.912032	2.27482	1.09645	#N/A
854	N900_RS02535	0	0	1	100	1	100	NaN	NaN	NaN	#VALUE!	#VALUE!	MULTISPECIES: UDP-3-O
855	IG_N900_RS02540	5	0	42.4182	0	83	0	2.00285	0.305157	0.525079	1.00205	1.90447	#N/A
856	N900_RS02540	2	0	29.3519	0	1	0	0.0354988	0.00737582	1	-4.81609	1	hypothetical protein
857	IG_N900_RS02545	18.8	0.402015	571.406	0	598	0	1.04861	0.0465567	0.898964	0.0684738	1.11239	#N/A
858	N900_RS02545	3.54	0.500908	44.4317	0	17	0	0.393754	0.0708168	0.422857	-1.34463	2.36486	protein translocase subunit SecA
859	IG_N900_RS02555	10	0	100.868	0	259	0	2.59607	0.281818	0.212658	1.37633	4.70239	#N/A
860	N900_RS02555	6.92	0.27266	151.296	0	138	0	0.918495	0.0778343	0.812244	-0.122656	1.23116	7,8-dihydro-8-oxoguanine-triphosphatase
861	IG_N900_RS02560	4	0	119.952	0	127	0	1.07101	0.115843	0.975143	0.0989659	1.02549	#N/A
862	N900_RS02560	0	0	1	100	1	100	NaN	NaN	NaN	#VALUE!	#VALUE!	4-hydroxy-tetrahydrodipicolinate reductase
863	IG_N900_RS02565	1.9	0.301511	2.5672	10	1	0	0.555415	0.307341	1	-0.848361	1	#N/A
864	N900_RS02565	2	0	1.71721	29	40	0	29.1349	11.2423	0.333333	4.86467	3	hypothetical protein
865	IG_N900_RS02570	6.87	0.337998	34.0208	0	39	0	1.18721	0.224836	0.872871	0.247579	1.14564	#N/A
866	N900_RS02570	30.99	0.1	1594.92	0	1214	0	0.761666	0.0196241	0.329715	-0.39277	3.03293	MULTISPECIES: carbamoyl-phosphate synthase small subunit
867	IG_N900_RS02575	3	0	118.78	0	120	0	1.0201	0.102814	0.985	0.0287039	1.01523	#N/A
868	N900_RS02575	90.25	0.715979	3510.35	0	4162	0	1.18599	0.0204207	0.369037	0.246086	2.70975	carbamoyl-phosphate synthase large chain
869	IG_N900_RS02580	1.72	0.451261	1.67402	28	29	0	21.5973	8.04913	1	4.43278	1	#N/A
870	N900_RS02580	15.99	0.1	926.019	0	728	0	0.787161	0.0282701	0.832776	-0.345269	1.2008	hypothetical protein
871	IG_N900_RS19050	4	0	129.81	0	63	0	0.490423	0.0509463	0.563714	-1.0279	1.77395	#N/A
872	N900_RS19050	17.83	0.403395	787.236	0	552	0	0.702174	0.0265983	0.373533	-0.510099	2.67714	hypothetical protein
873	IG_N900_RS02590	9.77	0.422953	144.857	0	119	0	0.827855	0.0737405	0.401851	-0.272549	2.48848	#N/A
874	N900_RS02590	25.86	1.16359	201.901	0	259	0	1.28945	0.0936244	0.196549	0.366755	5.08779	HNH endonuclease
875	IG_N900_RS02595	2	0	41.6326	0	8	0	0.196959	0.032263	1	-2.34403	1	#N/A
876	N900_RS02595	51.14	1.44963	326.356	0	278	0	0.854539	0.0486354	0.140454	-0.226781	7.11979	DNA recombination protein RecF
877	N900_RS02600	43.24	0.637546	550.108	0	529	0	0.96368	0.0452157	0.823965	-0.0533736	1.21364	RNA-directed DNA polymerase
878	IG_N900_RS02605	26.22	0.595946	742.041	0	536	0	0.723623	0.0308428	0.210063	-0.46669	4.76049	#N/A
879	N900_RS02605	23.86	0.348735	673.247	0	430	0	0.639776	0.0263277	0.431158	-0.644362	2.31933	membrane protein
880	N900_RS02610	28.41	0.587668	836.846	0	838	0	1.00263	0.0356514	0.638512	0.00378262	1.56614	LysR family transcriptional regulator
881	IG_N900_RS02615	5.87	0.337998	496.748	0	293	0	0.591107	0.0276306	0.933348	-0.758509	1.07141	#N/A
882	N900_RS02615	19.77	0.446196	688.006	0	408	0	0.594003	0.024381	0.0133481	-0.751458	74.9169	MULTISPECIES: membrane protein
883	IG_N900_RS02620	4	0	60.3745	0	178	0	3.02002	0.497215	0.370286	1.59456	2.70062	#N/A
884	N900_RS02620	24.83	0.377525	584.66	0	801	0	1.3722	0.0546247	0.886894	0.45649	1.12753	cobalamin-binding protein
885	N900_RS02625	30.92	0.27266	815.515	0	949	0	1.16511	0.041181	0.325294	0.220471	3.07414	adenosylcobinamide-phosphate synthase
886	IG_N900_RS02630	0.73	0.446196	1.80785	27	1	100	0.587921	0.259856	1	-0.766307	1	#N/A
887	N900_RS02630	1	0	20.5784	0	41	0	2.10575	0.534352	1	1.07434	1	MULTISPECIES: 5\'-methylthioadenosine/S-adenosylhomocysteine nucleosidase
888	IG_N900_RS02635	4	0	157.68	0	105	0	0.671454	0.0622994	0.751429	-0.57464	1.3308	#N/A
889	N900_RS02635	12	0	288.696	0	362	0	1.2584	0.0753791	0.131039	0.331589	7.63132	hypothetical protein
890	IG_N900_RS02640	8.89	0.314466	206.902	0	228	0	1.10863	0.0869339	0.472544	0.148772	2.11621	#N/A
891	N900_RS02640	34.84	0.368453	926.296	0	1479	0	1.5986	0.0558651	0.213575	0.676809	4.6822	glutamate synthase subunit beta
892	N900_RS02645	120.08	0.761179	4336.11	0	5017	0	1.1574	0.0209929	0.457251	0.210892	2.18698	glutamate synthase large subunit
893	IG_N900_RS02650	25.59	0.570221	561.847	0	606	0	1.08064	0.0471685	0.803902	0.111888	1.24393	#N/A
894	N900_RS02650	33.48	0.521846	1668.51	0	1220	0	0.731644	0.0183373	0.604079	-0.450786	1.65541	dihydropyrimidine dehydrogenase subunit A
895	N900_RS02655	144.21	0.782317	5580.59	0	7081	0	1.26909	0.0171078	0.178387	0.343797	5.60579	glutamate synthase subunit alpha
896	IG_N900_RS02660	25.35	0.55732	334.964	0	370	0	1.10849	0.0660379	0.423646	0.148593	2.36046	#N/A
897	N900_RS02660	40.88	0.326599	1952.27	0	1984	0	1.01674	0.022409	0.408273	0.0239495	2.44934	TIGR01212 family radical SAM protein
898	IG_N900_RS02665	3.97	0.171447	12.8781	0	15	0	1.25591	0.369212	0.625429	0.328731	1.5989	#N/A
899	N900_RS02665	62.78	0.416333	2362.44	0	2935	0	1.24296	0.0272993	0.791886	0.313775	1.26281	GGDEF domain-containing protein
900	IG_N900_RS02670	4	0	117.22	0	127	0	1.09374	0.107731	0.651143	0.129263	1.53576	#N/A
901	N900_RS02670	74.35	1.16667	945.192	0	752	0	0.796585	0.0279429	0.295449	-0.328101	3.38468	hybrid sensor histidine kinase/response regulator
902	IG_N900_RS02675	4.86	0.921352	31.3877	0	37	0	1.23105	0.271061	0.581534	0.299891	1.71959	#N/A
903	N900_RS02675	15.2	0.738549	49.6427	0	184	0	3.8004	0.605321	0.463133	1.92615	2.15921	MULTISPECIES: DNA-binding response regulator
904	IG_N900_RS02680	24.76	0.452155	333.957	0	361	0	1.08478	0.0651891	0.819293	0.117401	1.22056	#N/A
905	N900_RS02680	12.97	0.171447	196.579	0	306	0	1.56503	0.115174	0.716438	0.646194	1.39579	hypothetical protein
906	IG_N900_RS02685	0.75	0.435194	1.64402	25	1	100	0.658812	0.262706	1	-0.602061	1	#N/A
907	N900_RS02685	23.77	0.422953	878.578	0	711	0	0.810251	0.0285508	0.849409	-0.303559	1.17729	hypothetical protein
908	N900_RS02690	16.49	0.559491	633.318	0	459	0	0.726121	0.0318303	0.348911	-0.461718	2.86606	hypothetical protein
909	IG_N900_RS19055	22.52	0.502117	615.639	0	939	0	1.52773	0.0621787	0.459328	0.611393	2.17709	#N/A
910	N900_RS19055	6	0	294.051	0	186	0	0.634921	0.0392922	0.584762	-0.65535	1.7101	MULTISPECIES: thr operon leader peptide
911	IG_N900_RS02695	3	0	1.95487	24	32	0	22.2987	9.66481	0.101	4.47889	9.90099	#N/A
912	N900_RS02695	73.96	0.665453	3415.28	0	3238	0	0.948434	0.0181895	0.403682	-0.0763812	2.4772	bifunctional aspartate kinase/homoserine dehydrogenase I
913	IG_N900_RS02700	1	0	10.1233	0	15	0	1.67734	0.673822	1	0.746179	1	#N/A
914	N900_RS02700	27	0	894.676	0	857	0	0.959207	0.0358108	0.550345	-0.0600857	1.81704	homoserine kinase
915	N900_RS02705	38.77	0.468287	1163.73	0	1060	0	0.911698	0.027751	0.168779	-0.133372	5.92492	threonine synthase
916	IG_N900_RS02710	4.87	0.337998	13.0994	0	35	0	3.04163	1.658	0.522048	1.60484	1.91553	#N/A
917	N900_RS02710	12.95	0.219043	205.707	0	325	0	1.58763	0.111531	0.145983	0.666874	6.85011	MULTISPECIES: autonomous glycyl radical cofactor GrcA
918	IG_N900_RS02715	10	0	377.194	0	233	0	0.619212	0.0310221	0.818596	-0.691496	1.2216	#N/A
919	N900_RS02715	31	0	1631.88	0	1213	0	0.743733	0.0177763	0.698657	-0.427143	1.43132	endonuclease
920	IG_N900_RS02720	13.31	0.614554	475.705	0	454	0	0.956459	0.0444868	0.914519	-0.0642256	1.09347	#N/A
921	N900_RS02720	23.75	0.457817	471.766	0	471	0	1.00047	0.0456223	0.499171	0.000678206	2.00332	uracil-DNA glycosylase
922	IG_N900_RS02725	9	0	371.662	0	369	0	0.996289	0.0589669	0.925524	-0.00536309	1.08047	#N/A
923	N900_RS02725	17.97	0.171447	964.454	0	924	0	0.959361	0.0354724	0.673052	-0.0598542	1.48577	cation-binding protein
924	IG_N900_RS02730	5	0	118.525	0	155	0	1.32315	0.150872	0.871349	0.40398	1.14765	#N/A
925	N900_RS02730	7	0	255.339	0	80	0	0.314809	0.0222479	0.58789	-1.66745	1.701	MULTISPECIES: hypothetical protein
926	IG_N900_RS02735	18.89	0.88643	406.424	0	193	0	0.476271	0.0259731	0.855892	-1.07015	1.16837	#N/A
927	N900_RS02735	55.51	0.502418	2635.04	0	3644	0	1.38335	0.0250236	0.455851	0.468169	2.1937	sodium:alanine symporter family protein
928	IG_N900_RS02740	8.76	0.429235	85.3674	0	187	0	2.21755	0.246884	0.898907	1.14896	1.11246	#N/A
929	N900_RS02740	25.49	0.502418	814.796	0	1076	0	1.3226	0.0521329	0.814266	0.403378	1.2281	MULTISPECIES: peroxide stress protein YaaA
930	IG_N900_RS02745	4.98	0.140705	73.9275	0	189	0	2.60334	0.364061	0.787968	1.38036	1.26909	#N/A
931	N900_RS02745	32.64	0.541603	655.28	0	994	0	1.51917	0.0588627	0.403962	0.603284	2.47548	deoxyribonuclease
932	IG_N900_RS02750	12	0	246.377	0	415	0	1.69234	0.117127	0.281663	0.759023	3.55034	#N/A
933	N900_RS02750	44.93	0.256432	1909.46	0	1638	0	0.858318	0.0205611	0.458098	-0.220416	2.18294	NupC/NupG family nucleoside CNT transporter
934	IG_N900_RS02755	11.96	0.196946	469.012	0	399	0	0.852793	0.0421428	0.844027	-0.229733	1.1848	#N/A
935	N900_RS02755	9	0	483.87	0	306	0	0.633717	0.0290959	0.334994	-0.658088	2.98513	hypothetical protein
936	IG_N900_RS02760	6	0	259.233	0	359	0	1.39099	0.0930313	0.453723	0.476116	2.20399	#N/A
937	N900_RS02760	25	0	1031.09	0	994	0	0.965169	0.0333884	0.904166	-0.0511471	1.10599	MULTISPECIES: 2-deoxyribose-5-phosphate aldolase
938	IG_N900_RS02765	4	0	161.286	0	98	0	0.611042	0.0462594	0.968286	-0.710658	1.03275	#N/A
939	N900_RS02765	38.72	0.473116	1303.15	0	1340	0	1.02908	0.0287806	0.797646	0.0413483	1.25369	thymidine phosphorylase
940	N900_RS02770	44.98	0.140705	1603.47	0	1030	0	0.642942	0.0195133	0.905446	-0.63724	1.10443	MULTISPECIES: phosphopentomutase
941	IG_N900_RS02775	5	0	137.3	0	338	0	2.47872	0.206739	0.565714	1.30959	1.76768	#N/A
942	N900_RS02775	28.82	0.386123	1298.87	0	1213	0	0.934713	0.0277376	0.945022	-0.0974047	1.05818	MULTISPECIES: purine-nucleoside phosphorylase
943	IG_N900_RS02780	3	0	77.6228	0	67	0	0.87464	0.104982	0.771	-0.193238	1.29702	#N/A
944	N900_RS02780	25.93	0.256432	1630.73	0	806	0	0.494608	0.0132833	0.0484667	-1.01564	20.6327	SMP protein
945	IG_N900_RS02785	5	0	131.802	0	82	0	0.626944	0.0557615	0.416111	-0.673592	2.4032	#N/A
946	N900_RS02785	37.34	0.554504	1840.02	0	1201	0	0.6531	0.016143	0.858907	-0.614625	1.16427	phosphoserine phosphatase
947	IG_N900_RS19060	5	0	40.4931	0	126	0	3.21242	0.59953	0.680635	1.68366	1.46922	#N/A
948	N900_RS19060	11	0	704.945	0	1030	0	1.46353	0.0603035	0.846776	0.549453	1.18095	hypothetical protein
949	N900_RS02790	91.45	0.641573	3502.08	0	3541	0	1.01142	0.0177201	0.442422	0.0163871	2.26028	pilus protein PilZ
950	IG_N900_RS02795	6.88	0.326599	199.102	0	452	0	2.28298	0.175185	0.170901	1.19092	5.85135	#N/A
951	N900_RS02795	47.27	0.679498	2083.13	0	1736	0	0.833829	0.0197441	0.710543	-0.262176	1.40737	MULTISPECIES: DNA repair protein RadA
952	IG_N900_RS02800	8.98	0.140705	206.979	0	223	0	1.08181	0.0700909	0.506987	0.113449	1.97244	#N/A
953	N900_RS02800	2.86	0.348735	2.29742	14	7	0	4.10238	2.07277	0.651667	2.03646	1.53453	elongation factor G
954	IG_N900_RS02805	3.49	0.627565	62.1115	0	78	0	1.27867	0.179665	0.763238	0.354644	1.31021	#N/A
955	N900_RS02805	70.24	0.668482	1896.57	0	1851	0	0.97657	0.0242094	0.787816	-0.0342045	1.26933	AMP-dependent synthetase
956	IG_N900_RS02810	8.63	0.544115	54.5329	0	122	0	2.28569	0.351827	0.426355	1.19263	2.34547	#N/A
957	N900_RS02810	42.99	0.1	988.861	0	1507	0	1.52574	0.0521395	0.214739	0.609514	4.65683	MULTISPECIES: phosphohydrolase
958	IG_N900_RS02815	8.87	0.337998	232.769	0	227	0	0.979648	0.0665435	0.514876	-0.0296653	1.94221	#N/A
959	N900_RS02815	43.45	0.538891	2041.91	0	1659	0	0.812892	0.0185221	0.604569	-0.298864	1.65407	chorismate-binding protein
960	IG_N900_RS02820	16.87	0.337998	647.856	0	472	0	0.729853	0.0312084	0.775438	-0.454322	1.28959	#N/A
961	N900_RS02820	105.62	0.599326	4516.88	0	5734	0	1.26975	0.0191102	0.196106	0.344539	5.0993	beta-galactosidase
962	N900_RS02825	25.89	0.314466	825.76	0	926	0	1.12285	0.0405296	0.908783	0.167159	1.10037	transcriptional regulator
963	IG_N900_RS02830	9.55	0.5	416.238	0	261	0	0.62843	0.0296112	0.879833	-0.670176	1.13658	#N/A
964	N900_RS02830	14	0	1093.19	0	907	0	0.830415	0.0248455	0.889733	-0.268096	1.12393	tRNA-binding protein
965	N900_RS02835	17.37	0.485237	831.624	0	466	0	0.560931	0.0182039	0.732916	-0.834104	1.36441	gamma-glutamylcyclotransferase
966	N900_RS02840	27.86	0.348735	749.133	0	650	0	0.868616	0.0287066	0.341189	-0.20321	2.93092	zinc transporter ZntB
967	IG_N900_RS02845	9.76	0.429235	491.117	0	575	0	1.17331	0.0538347	0.59181	0.23058	1.68973	#N/A
968	N900_RS02845	38.52	0.502117	1668.24	0	2125	0	1.27469	0.0340587	0.4611	0.35015	2.16873	carboxylate--amine ligase
969	IG_N900_RS02850	14	0	880.271	0	1127	0	1.28154	0.0402594	0.57072	0.357878	1.75217	#N/A
970	N900_RS02850	36	0	1691.87	0	2253	0	1.33261	0.0356543	0.567317	0.414255	1.76268	acetyltransferase
971	IG_N900_RS02855	3.91	0.287623	6.57076	1	17	0	3.38219	2.57922	0.326571	1.75796	3.06212	#N/A
972	N900_RS02855	41.96	0.196946	1521.81	0	1718	0	1.12985	0.0325092	0.86366	0.17613	1.15786	short-chain dehydrogenase
973	IG_N900_RS02860	2	0	71.4824	0	4	0	0.057025	0.00789755	0.333333	-4.13226	3	#N/A
974	N900_RS02860	1	0	1	100	8	0	8	0	1	3	1	MULTISPECIES: 2,3,4,5-tetrahydropyridine-2,6-dicarboxylate N-succinyltransferase
975	IG_N900_RS02865	18	0	1002.1	0	1105	0	1.10391	0.0369744	0.667943	0.142624	1.49713	#N/A
976	N900_RS02865	7	0	403.88	0	373	0	0.926522	0.0528629	0.806253	-0.110103	1.24031	MULTISPECIES: 2-hydroxyacid dehydrogenase
977	IG_N900_RS02870	6.92	0.27266	92.8575	0	128	0	1.39345	0.146505	0.74456	0.478657	1.34308	#N/A
978	N900_RS02870	25.05	0.715979	806.454	0	1150	0	1.42766	0.0488325	0.139453	0.51365	7.17086	LysR family transcriptional regulator
979	IG_N900_RS02875	7.51	0.502418	242.604	0	162	0	0.671604	0.0512765	0.58464	-0.574317	1.71045	#N/A
980	N900_RS02875	27.18	0.687258	1435.82	0	1538	0	1.07178	0.0257518	0.421159	0.100003	2.3744	MULTISPECIES: C4-dicarboxylate ABC transporter
981	IG_N900_RS02880	12.73	0.468287	903.195	0	966	0	1.07085	0.037573	0.566944	0.0987502	1.76384	#N/A
982	N900_RS02880	64.59	1.60866	529.685	0	379	0	0.716939	0.032195	0.00110175	-0.480078	907.65	exonuclease V subunit gamma
983	IG_N900_RS02885	15.45	0.5	332.298	0	343	0	1.03644	0.0670208	0.721417	0.0516311	1.38616	#N/A
984	N900_RS02885	41.33	0.985296	514.118	0	209	0	0.407454	0.0196417	9.08863e-05	-1.29529	11002.8	exodeoxyribonuclease V
985	N900_RS02890	56.66	0.516789	2338.22	0	2174	0	0.930246	0.0214145	0.929992	-0.104315	1.07528	exodeoxyribonuclease V subunit alpha
986	N900_RS02895	6.44	0.498888	99.8497	0	117	0	1.18483	0.125697	0.351058	0.244677	2.84853	MULTISPECIES: hypothetical protein
987	IG_N900_RS02905	8	0	251.964	0	358	0	1.43013	0.117536	0.888553	0.516142	1.12542	#N/A
988	N900_RS02905	39.62	0.582228	1974.93	0	1705	0	0.863722	0.0187401	0.65956	-0.211362	1.51616	amino-acid N-acetyltransferase
989	IG_N900_RS02910	14	0	281.77	0	370	0	1.31877	0.0873312	0.70674	0.399188	1.41495	#N/A
990	N900_RS02910	18.41	0.51434	764.843	0	717	0	0.93865	0.03375	0.732544	-0.0913406	1.36511	hypothetical protein
991	IG_N900_RS02915	1	0	42.5288	0	31	0	0.750628	0.138421	1	-0.413831	1	#N/A
992	N900_RS02915	27.96	0.196946	836.149	0	964	0	1.15417	0.0382563	0.771219	0.206855	1.29665	murein transglycosylase
993	IG_N900_RS02920	6	0	212.456	0	11	0	0.0520137	0.0035332	0.0385714	-4.26496	25.9259	#N/A
994	N900_RS02920	18.87	0.337998	938.786	0	890	0	0.949176	0.0332478	0.924833	-0.075252	1.08128	tRNA threonylcarbamoyladenosine dehydratase
995	N900_RS02925	7	0	281.792	0	189	0	0.673256	0.0421547	0.453869	-0.570772	2.20328	cysteine desulfurase, sulfur acceptor subunit CsdE
996	IG_N900_RS02930	3	0	23.0125	0	103	0	4.77473	1.39283	0.197	2.25542	5.07614	#N/A
997	N900_RS02930	33.91	0.287623	1582.04	0	1546	0	0.977748	0.0227757	0.542481	-0.0324653	1.84338	cysteine desulfurase
998	N900_RS02935	9.63	0.485237	265.573	0	433	0	1.63921	0.120861	0.492465	0.712998	2.0306	4-methyl-5(B-hydroxyethyl)-thiazole monophosphate biosynthesis protein
999	N900_RS02940	29.9	0.301511	482.985	0	723	0	1.50026	0.0711422	0.630536	0.585214	1.58595	2-dehydropantoate 2-reductase
1000	IG_N900_RS02945	4	0	45.8921	0	27	0	0.603972	0.101573	0.761714	-0.727446	1.31283	#N/A
1001	N900_RS02945	45.65	0.575159	2233.39	0	1798	0	0.805489	0.0188243	0.737736	-0.312063	1.3555	membrane protein
1002	IG_N900_RS02950	19.5	0.522233	1030.49	0	371	0	0.360424	0.0121385	0.222283	-1.47223	4.49878	#N/A
1003	N900_RS02950	21	0	549.81	0	491	0	0.894571	0.0372087	0.902579	-0.160732	1.10794	MULTISPECIES: ATP-dependent protease
1004	IG_N900_RS02955	8	0	841.282	0	725	0	0.862817	0.0301773	0.60775	-0.212874	1.64541	#N/A
1005	N900_RS02955	26.98	0.140705	1052.5	0	1175	0	1.11746	0.0347805	0.931947	0.160221	1.07302	MULTISPECIES: RNA polymerase sigma factor
1006	N900_RS02960	21.82	0.386123	681.08	0	504	0	0.741052	0.0280859	0.883105	-0.432354	1.13237	transcriptional regulator
1007	IG_N900_RS02965	3	0	16.5513	0	38	0	2.46669	0.703919	0.404	1.30258	2.47525	#N/A
1008	N900_RS02965	64.73	0.489382	2525.99	0	2450	0	0.970434	0.0224795	0.743863	-0.0432982	1.34433	MFS transporter
1009	N900_RS19065	1	0	61.7021	0	79	0	1.30251	0.175588	1	0.381298	1	hypothetical protein
1010	N900_RS02970	21	0	919.978	0	803	0	0.874218	0.0350633	0.329135	-0.193936	3.03826	MULTISPECIES: peptidyl-prolyl cis-trans isomerase
1011	N900_RS02975	18.45	0.5	696.359	0	593	0	0.85266	0.0306207	0.460448	-0.229958	2.1718	MULTISPECIES: hypothetical protein
1012	IG_N900_RS02980	2	0	106.322	0	18	0	0.171182	0.0181538	1	-2.5464	1	#N/A
1013	N900_RS02980	43.34	0.589813	1685.89	0	1690	0	1.003	0.0238507	0.929507	0.00432122	1.07584	ribosomal RNA large subunit methyltransferase G
1014	IG_N900_RS02985	7.49	0.502418	59.1907	0	325	0	5.61308	0.85645	0.104917	2.48879	9.53132	#N/A
1015	N900_RS02985	8	0	803.068	0	580	0	0.723214	0.0267439	0.885117	-0.467506	1.12979	protein BolA
1016	IG_N900_RS02990	17.73	0.468287	216.206	0	327	0	1.51998	0.108088	0.876987	0.60405	1.14027	#N/A
1017	N900_RS02990	46.62	0.54643	1657.88	0	1870	0	1.1288	0.0313524	0.251075	0.174795	3.98288	NADH:ubiquinone reductase (Na(+)-transporting) subunit A
1018	N900_RS02995	45.25	0.672324	774.679	0	2023	0	2.61506	0.098869	0.00024096	1.38684	4150.06	MULTISPECIES: NADH:ubiquinone reductase (Na(+)-transporting) subunit B
1019	N900_RS03000	22	0	679	0	610	0	0.900015	0.0388389	0.880487	-0.151978	1.13573	NADH:ubiquinone reductase (Na(+)-transporting) subunit C
1020	N900_RS03005	26.7	0.460566	387.151	0	592	0	1.53351	0.0826514	0.79844	0.616835	1.25244	NADH:ubiquinone reductase (Na(+)-transporting) subunit D
1021	N900_RS03010	29.93	0.685418	386.1	0	597	0	1.55072	0.0840231	0.15571	0.632934	6.42222	NADH:ubiquinone reductase (Na(+)-transporting) subunit E
1022	IG_N900_RS03015	4	0	8.5301	0	204	0	28.9118	15.7905	0.0782857	4.85359	12.7737	#N/A
1023	N900_RS03015	47.09	0.805223	935.567	0	757	0	0.80987	0.0245727	0.85377	-0.304239	1.17128	NADH:ubiquinone reductase (Na(+)-transporting) subunit F
1024	IG_N900_RS03020	6.76	0.429235	87.0048	0	66	0	0.768272	0.0910332	0.610847	-0.380312	1.63707	#N/A
1025	N900_RS03020	14.64	1.04948	103.7	0	72	0	0.70142	0.0729612	0.4613	-0.51165	2.16779	FAD:protein FMN transferase
1026	IG_N900_RS03025	2	0	117.684	0	49	0	0.419904	0.0385856	0.93	-1.25187	1.07527	#N/A
1027	N900_RS03025	5.92	0.27266	70.5752	0	86	0	1.23899	0.164415	0.661717	0.309161	1.51122	MULTISPECIES: hypothetical protein
1028	IG_N900_RS03030	6.96	0.196946	37.185	0	82	0	2.26554	0.375696	0.145057	1.17985	6.89386	#N/A
1029	N900_RS03030	38.9	0.301511	1552.05	0	1211	0	0.780795	0.0206313	0.766635	-0.356984	1.3044	DNA polymerase IV
1030	IG_N900_RS03035	14	0	445.18	0	306	0	0.68902	0.0337688	0.034346	-0.537382	29.1155	#N/A
1031	N900_RS03035	35.66	0.476095	682.695	0	557	0	0.817564	0.0375074	0.892058	-0.290597	1.121	chemotaxis protein
1032	IG_N900_RS03040	6	0	91.6515	0	113	0	1.25034	0.15643	0.673961	0.322324	1.48377	#N/A
1033	N900_RS03040	12.52	0.502117	189.797	0	88	0	0.466974	0.0401389	0.494631	-1.09859	2.02171	hypothetical protein
1034	N900_RS03045	20.9	0.301511	1142.93	0	592	0	0.518542	0.01738	0.178786	-0.947466	5.59327	molecular chaperone TorD
1035	N900_RS03050	59.47	0.521362	1670.36	0	1913	0	1.14598	0.0288599	0.311522	0.196577	3.21005	IS256 family transposase
1036	N900_RS03055	37.61	0.548552	1426.48	0	1418	0	0.994782	0.0270217	0.697878	-0.00754763	1.43292	diguanylate cyclase
1037	IG_N900_RS03060	3.8	0.402015	26.3648	0	44	0	1.74179	0.37485	0.771	0.800573	1.29702	#N/A
1038	N900_RS03060	50.42	0.741007	1941.96	0	1516	0	0.781144	0.0197664	0.897409	-0.35634	1.11432	sodium-dependent transporter
1039	IG_N900_RS03065	3	0	59.0247	0	87	0	1.49507	0.178927	0.805	0.580217	1.24224	#N/A
1040	N900_RS03065	39.54	0.520683	1268.47	0	1717	0	1.35469	0.0387716	0.667489	0.437961	1.49815	deacylase
1041	N900_RS03070	26.89	0.314466	996.439	0	1155	0	1.16035	0.0377328	0.921337	0.214555	1.08538	MULTISPECIES: 30S ribosomal protein S6--L-glutamate ligase
1042	N900_RS03075	14	0	503.94	0	527	0	1.04807	0.0494165	0.699229	0.0677339	1.43015	MULTISPECIES: ATP-dependent zinc protease
1043	IG_N900_RS03080	7.47	0.501614	80.0236	0	164	0	2.08099	0.267112	0.126394	1.05727	7.91175	#N/A
1044	N900_RS03080	48.86	0.348735	1804.08	0	2508	0	1.39098	0.0332859	0.536148	0.476099	1.86516	aminoacyl-histidine dipeptidase
1045	IG_N900_RS03085	37.18	0.770412	1088.02	0	933	0	0.858281	0.0257364	0.213799	-0.220478	4.6773	#N/A
1046	N900_RS03085	46.9	0.301511	1841.86	0	2211	0	1.20098	0.0260526	0.4356	0.264212	2.29568	MULTISPECIES: adenine permease
1047	IG_N900_RS03090	3.7	0.481999	11.8603	0	26	0	2.37319	0.702208	0.883476	1.24683	1.13189	#N/A
1048	N900_RS03090	17.96	0.196946	1049.3	0	652	0	0.622014	0.0202878	0.752695	-0.68498	1.32856	MULTISPECIES: xanthine phosphoribosyltransferase
1049	IG_N900_RS03095	3	0	286.66	0	115	0	0.402804	0.0260633	1	-1.31185	1	#N/A
1050	N900_RS03095	39.33	0.725509	807.228	0	808	0	1.00189	0.0307673	0.833817	0.00272883	1.1993	hypothetical protein
1051	IG_N900_RS03100	8	0	78.4857	0	119	0	1.53477	0.171205	0.920894	0.618019	1.0859	#N/A
1052	N900_RS03100	14.56	0.498888	374.959	0	344	0	0.920446	0.0534688	0.819841	-0.119595	1.21975	sigma factor-binding protein Crl
1053	IG_N900_RS03105	3	0	91.2975	0	64	0	0.708505	0.0742755	0.582	-0.49715	1.71821	#N/A
1054	N900_RS03105	24.99	0.1	761.104	0	826	0	1.08688	0.0423258	0.934145	0.120196	1.0705	glutamate 5-kinase
1055	N900_RS03110	37.2	0.710669	1219.58	0	1206	0	0.989766	0.0300201	0.35168	-0.0148407	2.84349	gamma-glutamyl-phosphate reductase
1056	IG_N900_RS03115	5	0	287.014	0	197	0	0.688939	0.0425246	0.360397	-0.537552	2.77472	#N/A
1057	N900_RS03115	17	0	569.348	0	373	0	0.656348	0.0283843	0.655952	-0.607466	1.5245	MULTISPECIES: transcriptional regulator NrdR
1058	IG_N900_RS03120	2.58	0.496045	47.2087	0	65	0	1.41279	0.238821	0.624333	0.498548	1.60171	#N/A
1059	N900_RS03120	32.98	0.140705	871.53	0	1417	0	1.6281	0.0607128	0.338867	0.703192	2.95101	riboflavin biosynthesis protein RibD
1060	IG_N900_RS03125	1	0	7.85521	0	40	0	5.80937	2.44121	1	2.53838	1	#N/A
1061	N900_RS03125	25.96	0.196946	1014.64	0	968	0	0.954948	0.0296669	0.918178	-0.0665062	1.08911	MULTISPECIES: riboflavin synthase
1062	IG_N900_RS03130	2	0	138.816	0	119	0	0.865687	0.0853935	0.79	-0.208082	1.26582	#N/A
1063	N900_RS03130	34.33	0.620443	1030.66	0	1418	0	1.37723	0.0444887	0.551959	0.461773	1.81173	MULTISPECIES: bifunctional 3,4-dihydroxy-2-butanone-4-phosphate synthase/GTP cyclohydrolase II
1064	IG_N900_RS03135	14	0	693.261	0	623	0	0.89999	0.0351056	0.867022	-0.152019	1.15337	#N/A
1065	N900_RS03135	14.55	0.5	245.636	0	109	0	0.445484	0.0284459	0.253243	-1.16655	3.94878	MULTISPECIES: 6,7-dimethyl-8-ribityllumazine synthase
1066	N900_RS03140	15.22	0.628932	289.393	0	329	0	1.14187	0.0762644	0.10837	0.191392	9.22762	N utilization substance protein B
1067	IG_N900_RS03145	2	0	16.8832	0	66	0	4.19276	1.14544	0.333333	2.0679	3	#N/A
1068	N900_RS03145	26.03	1.03918	423.971	0	342	0	0.80849	0.0387552	0.88649	-0.306699	1.12804	thiamine-monophosphate kinase
1069	N900_RS03150	3.45	0.903137	11.5505	0	1	100	0.0972831	0.0385763	0.10146	-3.36167	9.85607	phosphatidylglycerophosphatase A
1070	IG_N900_RS03155	2	0	7.12501	0	6	0	0.978556	0.447812	0.83	-0.0312731	1.20482	#N/A
1071	N900_RS03155	19.75	0.435194	254.443	0	353	0	1.39279	0.0875696	0.528772	0.477974	1.89117	hypothetical protein
1072	N900_RS19070	17.98	0.140705	999.139	0	815	0	0.816724	0.0291577	0.915753	-0.292079	1.092	hypothetical protein
1073	IG_N900_RS03160	1	0	14.5709	0	6	0	0.451893	0.151117	1	-1.14595	1	#N/A
1074	N900_RS03160	77.36	1.07797	1448.28	0	2252	0	1.55624	0.0454253	0.0496832	0.638068	20.1275	MULTISPECIES: bifunctional uridylyltransferase/uridylyl-removing protein
1075	IG_N900_RS03165	2.73	0.446196	70.4093	0	8	0	0.115539	0.0153499	0.355667	-3.11355	2.81162	#N/A
1076	N900_RS03165	2.38	0.632136	57.0001	0	1	100	0.0178941	0.00262908	0.279333	-5.80437	3.57995	MULTISPECIES: type I methionyl aminopeptidase
1077	IG_N900_RS03170	4.98	0.140705	116.888	0	146	0	1.25939	0.116509	0.697508	0.332727	1.43368	#N/A
1078	N900_RS03170	1	0	7.34628	0	14	0	2.18231	0.935938	1	1.12585	1	MULTISPECIES: 30S ribosomal protein S2
1079	IG_N900_RS03175	4.24	0.653197	8.55223	0	6	0	0.886423	0.652902	0.669587	-0.173933	1.49346	#N/A
1080	N900_RS03175	1.58	0.496045	1.30509	42	40	0	34.0336	8.53714	1	5.08889	1	MULTISPECIES: elongation factor Ts
1081	IG_N900_RS03180	3	0	49.2666	0	69	0	1.43888	0.262415	0.634	0.524947	1.57729	#N/A
1082	N900_RS03180	0	0	1	100	1	100	NaN	NaN	NaN	#VALUE!	#VALUE!	MULTISPECIES: UMP kinase
1083	IG_N900_RS03185	1	0	14.8696	0	4	0	0.292942	0.094947	1	-1.77131	1	#N/A
1084	N900_RS03185	0	0	1	100	1	100	NaN	NaN	NaN	#VALUE!	#VALUE!	MULTISPECIES: ribosome-recycling factor
1085	IG_N900_RS03190	1	0	1.23701	54	1	0	0.894764	0.192632	1	-0.16042	1	#N/A
1086	N900_RS03190	1	0	11.7718	0	1	100	0.0944833	0.033897	1	-3.4038	1	di-trans,poly-cis-decaprenylcistransferase
1087	IG_N900_RS03195	0	0	1	100	1	100	NaN	NaN	NaN	#VALUE!	#VALUE!	#N/A
1088	N900_RS03195	0	0	1	100	1	100	NaN	NaN	NaN	#VALUE!	#VALUE!	phosphatidate cytidylyltransferase
1089	IG_N900_RS03200	3	0	30.3366	0	24	0	0.823332	0.165565	0.976	-0.280455	1.02459	#N/A
1090	N900_RS03200	1	0	23.3001	0	1	100	0.0454618	0.0117296	1	-4.4592	1	1-deoxy-D-xylulose-5-phosphate reductoisomerase
1091	N900_RS03205	0	0	1	100	1	100	NaN	NaN	NaN	#VALUE!	#VALUE!	zinc metalloprotease
1092	IG_N900_RS03210	2.52	0.502117	3.45761	5	46	0	18.4562	11.7697	0.554333	4.20603	1.80397	#N/A
1093	N900_RS03210	1.53	0.501614	14.6704	0	33	0	2.41343	0.708475	1	1.27109	1	outer membrane protein assembly factor BamA
1094	IG_N900_RS03215	1	0	11.3513	0	9	0	0.895569	0.357279	1	-0.159124	1	#N/A
1095	N900_RS03215	11.14	0.696601	64.3796	0	72	0	1.1437	0.1742	0.214918	0.193709	4.65294	molecular chaperone
1096	IG_N900_RS03220	0	0	1	100	1	100	NaN	NaN	NaN	#VALUE!	#VALUE!	#N/A
1097	N900_RS03220	2	0	6.64821	1	43	0	8.56348	6.31846	0.333333	3.0982	3	UDP-3-O-(3-hydroxymyristoyl)glucosamine N-acyltransferase
1098	IG_N900_RS03225	0.93	0.256432	3.44442	7	1	100	0.368046	0.230221	1	-1.44204	1	#N/A
1099	N900_RS03225	0	0	1	100	1	100	NaN	NaN	NaN	#VALUE!	#VALUE!	beta-hydroxyacyl-ACP dehydratase
1100	N900_RS03230	1	0	9.31562	0	1	100	0.130143	0.073707	1	-2.94183	1	MULTISPECIES: acyl
1101	IG_N900_RS03235	5	0	63.7489	0	213	0	3.38504	0.388887	0.294048	1.75917	3.40081	#N/A
1102	N900_RS03235	1	0	45.6377	0	49	0	1.10028	0.178828	1	0.137869	1	lipid-A-disaccharide synthase
1103	IG_N900_RS03240	2	0	9.52583	0	89	0	11.2892	8.20452	0.586667	3.49687	1.70455	#N/A
1104	N900_RS03240	12.92	0.860819	197.996	0	132	0	0.670507	0.0515437	0.393255	-0.576676	2.54288	ribonuclease HII
1105	IG_N900_RS03250	2.47	0.501614	18.2108	0	12	0	0.699876	0.178834	0.651667	-0.514828	1.53453	#N/A
1106	N900_RS03250	2	0	69.7454	0	73	0	1.06474	0.138909	1	0.0905001	1	MULTISPECIES: acetyl-CoA carboxylase carboxyl transferase subunit alpha
1107	IG_N900_RS03255	8	0	131.392	0	185	0	1.41997	0.131402	0.831837	0.505864	1.20216	#N/A
1108	N900_RS03255	0.72	0.451261	1.67402	28	1	100	0.650067	0.270209	1	-0.62134	1	tRNA(Ile)-lysidine synthetase
1109	IG_N900_RS03260	4.52	0.502117	141.571	0	135	0	0.960945	0.0856182	0.875714	-0.0574747	1.14192	#N/A
1110	N900_RS03260	11.84	0.368453	322.761	0	490	0	1.52362	0.0920338	0.909103	0.607499	1.09999	cytochrome c biogenesis protein CcsB
1111	IG_N900_RS03265	20	0	931.595	0	855	0	0.918963	0.0333101	0.901932	-0.121921	1.10873	#N/A
1112	N900_RS03265	25.5	0.522233	1177.93	0	1013	0	0.860652	0.0240637	0.792069	-0.216499	1.26252	MULTISPECIES: phenolic acid decarboxylase
1113	IG_N900_RS03270	5.74	0.440844	197.177	0	85	0	0.433378	0.0322812	0.228045	-1.2063	4.3851	#N/A
1114	N900_RS03270	10	0	721.23	0	674	0	0.93569	0.0333372	0.58685	-0.0958979	1.70401	MULTISPECIES: nitrogen regulatory protein P-II
1115	IG_N900_RS03275	7	0	56.7677	0	256	0	4.6116	0.714686	0.529656	2.20527	1.88802	#N/A
1116	N900_RS03275	34.42	0.622475	1666.15	0	1366	0	0.820388	0.0210054	0.736008	-0.285622	1.35868	EEP domain-containing protein
1117	IG_N900_RS03280	1	0	42.1969	0	12	0	0.29374	0.0556902	1	-1.76739	1	#N/A
1118	N900_RS03280	61.25	0.641573	2085.48	0	2248	0	1.07849	0.0248152	0.761793	0.109016	1.31269	lytic transglycosylase
1119	IG_N900_RS03285	4	0	203.151	0	121	0	0.599458	0.0491351	0.628857	-0.738269	1.59019	#N/A
1120	N900_RS03285	25.88	0.326599	628.14	0	989	0	1.57651	0.0569975	0.206001	0.656733	4.85435	hydroxyacylglutathione hydrolase
1121	IG_N900_RS03290	1	0	6.08502	0	1	0	0.203929	0.102718	1	-2.29386	1	#N/A
1122	N900_RS03290	33.95	0.219043	1601.85	0	1703	0	1.06401	0.0305081	0.676581	0.0895081	1.47802	SAM-dependent methyltransferase
1123	N900_RS03295	1	0	1.71402	32	12	0	8.83834	3.43712	1	3.14377	1	ribonuclease HI
1124	IG_N900_RS03300	3	0	421.582	0	332	0	0.789646	0.0418743	1	-0.340722	1	#N/A
1125	N900_RS03300	2	0	51.8444	0	76	0	1.49292	0.207191	1	0.578133	1	DNA polymerase III subunit epsilon
1126	IG_N900_RS03305	1	0	92.0056	0	74	0	0.81478	0.0945991	1	-0.295517	1	#N/A
1127	N900_RS03305	50.25	0.657129	2335.92	0	2272	0	0.973143	0.0223413	0.376253	-0.039276	2.65778	MULTISPECIES: glutamate synthase
1128	IG_N900_RS03310	3.98	0.140705	58.9584	0	67	0	1.15507	0.149533	0.960286	0.207984	1.04136	#N/A
1129	N900_RS03310	92.2	0.710669	3321.31	0	3370	0	1.01494	0.0168931	0.92178	0.0213924	1.08486	acyl-CoA dehydrogenase
1130	IG_N900_RS03315	11.89	0.827495	374.318	0	197	0	0.52782	0.0286923	0.794035	-0.921882	1.25939	#N/A
1131	N900_RS03315	5.66	0.867133	22.2712	0	12	0	0.559534	0.113475	0.150685	-0.837703	6.63635	phosphoheptose isomerase
1132	IG_N900_RS03320	4.9	0.301511	64.3685	0	45	0	0.710884	0.0927075	0.136397	-0.492314	7.33155	#N/A
1133	N900_RS03320	18.87	0.337998	390.88	0	369	0	0.946978	0.0531883	0.552769	-0.0785968	1.80907	class II glutamine amidotransferase
1134	IG_N900_RS03325	6	0	467.783	0	498	0	1.06725	0.0537918	0.592749	0.093897	1.68705	#N/A
1135	N900_RS03325	25.33	0.817177	643.054	0	745	0	1.16041	0.047279	0.912161	0.214639	1.0963	phosphoribosylglycinamide formyltransferase
1136	N900_RS03330	35.36	0.5777	1428.4	0	1347	0	0.943726	0.0260373	0.726185	-0.0835607	1.37706	MULTISPECIES: phosphoribosylformylglycinamidine cyclo-ligase
1137	IG_N900_RS03335	8	0	105.824	0	81	0	0.77307	0.0784515	0.308357	-0.37133	3.24299	#N/A
1138	N900_RS03335	24	0	532.329	0	986	0	1.85549	0.0780346	0.351152	0.891804	2.84777	MULTISPECIES: uracil phosphoribosyltransferase
1139	IG_N900_RS03340	14	0	260.162	0	419	0	1.618	0.109261	0.891119	0.694216	1.12218	#N/A
1140	N900_RS03340	72.12	0.9876	2836.98	0	3353	0	1.18232	0.0227854	0.0232008	0.241624	43.1019	MULTISPECIES: GGDEF domain-containing protein
1141	IG_N900_RS03345	5	0	48.4147	0	15	0	0.317482	0.0522868	0.562143	-1.65525	1.77891	#N/A
1142	N900_RS03345	40.08	1.1519	1107.11	0	977	0	0.883362	0.028292	0.265771	-0.178923	3.76264	23S rRNA pseudouridine synthase F
1143	IG_N900_RS03350	3	0	89.2396	0	299	0	3.39183	0.388287	0.886	1.76207	1.12867	#N/A
1144	N900_RS03350	21.43	0.49757	898.448	0	1492	0	1.66376	0.0727229	0.214043	0.734443	4.67197	hypothetical protein
1145	IG_N900_RS03355	7.49	0.502418	305.225	0	206	0	0.677952	0.0452797	0.793044	-0.560745	1.26096	#N/A
1146	N900_RS03355	7	0	239.053	0	259	0	1.08781	0.0698358	0.951684	0.121428	1.05077	MULTISPECIES: membrane protein
1147	IG_N900_RS03365	18.46	0.500908	518.499	0	318	0	0.614658	0.0289846	0.308699	-0.702144	3.23941	#N/A
1148	N900_RS03365	30.95	0.880484	682.552	0	918	0	1.347	0.0529958	0.848177	0.429749	1.179	hypothetical protein
1149	IG_N900_RS03370	16.4	0.603023	571.694	0	428	0	0.750273	0.0353389	0.657507	-0.414512	1.5209	#N/A
1150	N900_RS03370	97.58	0.81872	4766.7	0	4004	0	0.84021	0.0135277	0.909794	-0.251178	1.09915	beta-N-acetylhexosaminidase
1151	IG_N900_RS03375	4.45	0.5	27.2277	0	26	0	1.00682	0.236801	0.365365	0.00980059	2.73699	#N/A
1152	N900_RS03375	16.84	0.368453	478.139	0	698	0	1.46243	0.0622906	0.172415	0.548368	5.79996	MULTISPECIES: copper amine oxidase
1153	N900_RS03380	86.75	0.808728	3729.2	0	3805	0	1.02072	0.0202646	0.518458	0.0295891	1.92879	copper-exporting P-type ATPase A
1154	IG_N900_RS03385	4	0	168.146	0	88	0	0.526628	0.042309	0.298	-0.925143	3.3557	#N/A
1155	N900_RS03385	3	0	75.6203	0	60	0	0.806718	0.104122	0.715	-0.309863	1.3986	glutamate--tRNA ligase
1156	IG_N900_RS03390	16.83	0.377525	552.996	0	383	0	0.69441	0.0357602	0.74265	-0.526141	1.34653	#N/A
1157	N900_RS03390	47.78	0.416333	2803.13	0	2175	0	0.776211	0.0151209	0.629055	-0.36548	1.58969	membrane protein
1158	IG_N900_RS03395	0	0	1	100	1	100	NaN	NaN	NaN	#VALUE!	#VALUE!	#N/A
1159	N900_RS03395	42.4	0.586033	982.2	0	840	0	0.856003	0.0259743	0.899052	-0.224312	1.11228	Fe3+-citrate ABC transporter substrate-binding protein
1160	IG_N900_RS03400	21.87	0.337998	1205.82	0	699	0	0.580115	0.0157813	0.775805	-0.78559	1.28898	#N/A
1161	N900_RS03400	87.46	0.539734	2922.73	0	3342	0	1.14388	0.0222786	0.542239	0.193939	1.84421	vibriobactin receptor
1162	IG_N900_RS03405	13.99	0.1	407.486	0	189	0	0.465087	0.0247128	0.057641	-1.10443	17.3488	#N/A
1163	N900_RS03405	30.67	0.910711	1151.53	0	599	0	0.520649	0.0158282	0.00650877	-0.941617	153.639	siderophore-interacting protein
1164	IG_N900_RS03410	9.46	0.500908	387.682	0	116	0	0.300062	0.0161532	0.521527	-1.73667	1.91745	#N/A
1165	N900_RS03410	225.66	1.25706	9416.88	0	9777	0	1.03836	0.0111093	0.847874	0.0543059	1.17942	non-ribosomal peptide synthetase
1166	IG_N900_RS03415	3.47	0.501614	60.4962	0	82	0	1.38594	0.221233	0.738714	0.470866	1.3537	#N/A
1167	N900_RS03415	43.9	0.301511	2613.3	0	2354	0	0.901147	0.0183514	0.722038	-0.150166	1.38497	hypothetical protein
1168	IG_N900_RS03420	6.76	0.429235	158.797	0	369	0	2.34376	0.226991	0.871815	1.22883	1.14703	#N/A
1169	N900_RS03420	22.95	0.219043	643.043	0	783	0	1.21947	0.0477695	0.753715	0.286255	1.32676	MULTISPECIES: membrane protein
1170	N900_RS03425	17.89	0.314466	743.015	0	351	0	0.47306	0.0179514	0.0763271	-1.0799	13.1015	hypothetical protein
1171	IG_N900_RS03430	1.45	0.5	18.1887	0	14	0	0.817585	0.214706	0.87	-0.290559	1.14943	#N/A
1172	N900_RS03430	14.46	0.539734	411.967	0	329	0	0.80122	0.0463711	0.253487	-0.319729	3.94497	molecular chaperone
1173	IG_N900_RS03435	6	0	423.717	0	371	0	0.877583	0.0424373	0.711385	-0.188392	1.40571	#N/A
1174	N900_RS03435	8	0	257.098	0	136	0	0.531191	0.0345023	0.144134	-0.912696	6.93801	MULTISPECIES: flagellar biosynthesis anti-sigma factor FlgM
1175	IG_N900_RS03440	7.69	0.464823	173.224	0	160	0	0.930134	0.0796649	0.553631	-0.10449	1.80626	#N/A
1176	N900_RS03440	31.49	0.674125	735.989	0	634	0	0.862428	0.0295829	0.702636	-0.213524	1.42321	MULTISPECIES: flagella basal body P-ring formation protein FlgA
1177	IG_N900_RS03445	4	0	215.421	0	81	0	0.378108	0.0285227	0.921143	-1.40313	1.08561	#N/A
1178	N900_RS03445	44.84	0.394917	1159.63	0	1368	0	1.18093	0.0389364	0.18203	0.239927	5.49359	MULTISPECIES: chemotaxis protein CheW
1179	N900_RS03450	37.54	0.575949	1079.43	0	811	0	0.751918	0.0212201	0.60236	-0.411352	1.66014	MULTISPECIES: chemotaxis protein methyltransferase 1
1180	IG_N900_RS03455	11	0	265.385	0	107	0	0.404834	0.025882	0.295686	-1.3046	3.38196	#N/A
1181	N900_RS03455	20.03	0.731057	371.308	0	322	0	0.86953	0.0454004	0.4213	-0.201693	2.3736	flagellar basal body rod protein FlgB
1182	IG_N900_RS03460	1	0	20.2133	0	88	0	4.6355	1.23748	1	2.21273	1	#N/A
1183	N900_RS03460	21.92	0.27266	586.309	0	520	0	0.888261	0.0347637	0.641221	-0.170944	1.55952	flagellar basal body rod protein FlgC
1184	IG_N900_RS03465	2	0	5.68673	0	58	0	11.9666	4.8898	0.933333	3.58094	1.07143	#N/A
1185	N900_RS03465	20.02	0.738275	461.123	0	373	0	0.810523	0.0366492	0.359681	-0.303076	2.78024	MULTISPECIES: flagellar basal body rod modification protein FlgD
1186	IG_N900_RS03470	5	0	327.253	0	142	0	0.435327	0.0248525	0.258333	-1.19983	3.87097	#N/A
1187	N900_RS03470	62.67	0.513554	2004.36	0	1737	0	0.867033	0.0192653	0.925133	-0.205841	1.08093	MULTISPECIES: flagellar hook protein FlgE
1188	IG_N900_RS03475	6	0	28.6549	0	169	0	6.17743	1.45438	0.0303463	2.62701	32.9529	#N/A
1189	N900_RS03475	16.94	0.238683	525.525	0	751	0	1.43176	0.0625799	0.927674	0.517791	1.07797	MULTISPECIES: flagellar basal body rod protein FlgF
1190	IG_N900_RS03480	4	0	179.431	0	347	0	1.94535	0.151365	0.908286	0.960031	1.10098	#N/A
1191	N900_RS03480	25.78	0.416333	1268.35	0	1290	0	1.01785	0.0283432	0.824192	0.0255266	1.21331	MULTISPECIES: flagellar basal body rod protein FlgG
1192	IG_N900_RS03485	2	0	94.1409	0	49	0	0.528002	0.0645236	0.76	-0.921385	1.31579	#N/A
1193	N900_RS03485	29.82	0.386123	728.045	0	707	0	0.972386	0.0359015	0.213541	-0.0403985	4.68295	MULTISPECIES: flagellar L-ring protein
1194	IG_N900_RS03490	6	0	241.089	0	212	0	0.883328	0.0602142	0.898615	-0.178978	1.11282	#N/A
1195	N900_RS03490	24.53	0.501614	860.068	0	1049	0	1.2209	0.0388957	0.768716	0.287945	1.30087	flagellar P-ring protein
1196	N900_RS03495	28.32	0.694568	551.867	0	663	0	1.20385	0.0554437	0.920353	0.267657	1.08654	flagellar rod assembly protein/muramidase FlgJ
1197	IG_N900_RS03500	10.99	0.1	78.1096	0	122	0	1.58729	0.210485	0.620853	0.666564	1.61069	#N/A
1198	N900_RS03500	57.8	0.426401	1923.42	0	1989	0	1.03449	0.0203148	0.872317	0.0489178	1.14637	flagellar hook-associated protein FlgK
1199	IG_N900_RS03505	1	0	57.2214	0	6	0	0.106716	0.0143733	1	-3.22815	1	#N/A
1200	N900_RS03505	48.67	0.493493	886.721	0	1213	0	1.36976	0.0504445	0.519726	0.453926	1.92409	flagellar hook-associated protein FlgL
1201	IG_N900_RS03515	16.57	0.573048	281.991	0	174	0	0.619683	0.0407323	0.141539	-0.690399	7.06521	#N/A
1202	N900_RS03515	34	0	1317.08	0	1561	0	1.18614	0.033627	0.849231	0.246277	1.17754	flagellin A
1203	IG_N900_RS03520	26.33	0.697108	702.621	0	610	0	0.869265	0.030783	0.650397	-0.202132	1.53752	#N/A
1204	N900_RS03520	34.83	0.377525	1267	0	1718	0	1.35748	0.0457816	0.559071	0.440932	1.78868	flagellin C
1205	IG_N900_RS03550	43.12	1.10353	733.677	0	842	0	1.14907	0.0408764	0.740343	0.200467	1.35073	#N/A
1206	N900_RS03550	35.53	0.904031	370.478	0	447	0	1.21016	0.067315	0.36901	0.275201	2.70995	GTP-binding protein YchF
1207	IG_N900_RS03555	0.96	0.196946	3.25953	4	1	100	0.418853	0.262896	1	-1.25549	1	#N/A
1208	N900_RS03555	3	0	10.6765	0	28	0	2.93599	1.10084	0.573	1.55385	1.7452	peptidyl-tRNA hydrolase
1209	IG_N900_RS03560	6	0	569.547	0	148	0	0.260597	0.014025	0.16816	-1.94011	5.94671	#N/A
1210	N900_RS03560	2.45	0.5	43.3143	0	220	0	5.23517	1.01531	0.498333	2.38824	2.00669	MULTISPECIES: ribose-phosphate pyrophosphokinase
1211	N900_RS03565	3.53	0.501614	12.2143	0	11	0	1.0191	0.426092	0.973	0.0272955	1.02775	4-diphosphocytidyl-2C-methyl-D-erythritol kinase
1212	N900_RS03570	0	0	1	100	1	100	NaN	NaN	NaN	#VALUE!	#VALUE!	outer membrane lipoprotein LolB
1213	IG_N900_RS03575	5.99	0.1	269.843	0	440	0	1.63565	0.0927344	0.83487	0.709866	1.19779	#N/A
1214	N900_RS03575	3	0	64.2357	0	89	0	1.41061	0.192899	0.552	0.496315	1.81159	glutamyl-tRNA reductase
1215	IG_N900_RS03580	2	0	14.7147	0	70	0	5.28578	2.05699	0.666667	2.40212	1.5	#N/A
1216	N900_RS03580	1.53	0.501614	1.33297	47	11	0	9.48171	2.43319	1	3.24515	1	MULTISPECIES: peptide chain release factor 1
1217	N900_RS03585	6.41	0.570221	107.782	0	181	0	1.70097	0.201263	0.336267	0.766356	2.97382	protein-(glutamine-N5) methyltransferase, release factor-specific
1218	N900_RS03590	14	0	250.736	0	392	0	1.56928	0.0966582	0.249953	0.650099	4.00074	MULTISPECIES: hypothetical protein
1219	IG_N900_RS03595	1	0	42.9935	0	64	0	1.5311	0.267622	1	0.614566	1	#N/A
1220	N900_RS03595	35.89	0.314466	1002.76	0	1334	0	1.33198	0.0467393	0.534412	0.413569	1.87122	hypothetical protein
1221	IG_N900_RS03600	0	0	1	100	1	100	NaN	NaN	NaN	#VALUE!	#VALUE!	#N/A
1222	N900_RS03600	1	0	1	100	5	0	5	0	1	2.32193	1	2-dehydro-3-deoxyphosphooctonate aldolase
1223	IG_N900_RS03605	32.55	0.609272	1044.79	0	1264	0	1.21066	0.0321727	0.863983	0.275796	1.15743	#N/A
1224	N900_RS03605	65.28	0.667878	2334.67	0	2423	0	1.03838	0.0240191	0.527134	0.0543391	1.89705	bifunctional UDP-sugar hydrolase/5\'-nucleotidase
1225	IG_N900_RS03610	3	0	65.3421	0	63	0	0.980365	0.128964	0.688	-0.0286095	1.45349	#N/A
1226	N900_RS03610	11.83	0.403395	150.09	0	130	0	0.872955	0.077254	0.641504	-0.19602	1.55884	MULTISPECIES: aminoacyl-tRNA deacylase
1227	IG_N900_RS03615	1.77	0.422953	2.04444	23	11	0	7.15324	3.34351	1	2.8386	1	#N/A
1228	N900_RS03615	39.43	0.607279	1632.6	0	2013	0	1.23394	0.03437	0.531792	0.303276	1.88043	uracil permease
1229	IG_N900_RS03620	14	0	445.59	0	606	0	1.36313	0.0660951	0.475272	0.44692	2.10406	#N/A
1230	N900_RS03620	41.99	0.1	963.801	0	982	0	1.0199	0.0323738	0.61733	0.0284235	1.61988	hypothetical protein
1231	IG_N900_RS03625	6.93	0.685418	22.2491	0	47	0	2.23303	0.5827	0.792219	1.159	1.26228	#N/A
1232	N900_RS03625	17.97	0.171447	752.397	0	647	0	0.861253	0.0339695	0.774914	-0.215492	1.29047	MULTISPECIES: membrane protein
1233	N900_RS03630	21	0	1107.35	0	555	0	0.501548	0.0133901	0.212	-0.995539	4.71698	Trp repressor-binding protein
1234	N900_RS03635	12.45	0.625631	351.847	0	336	0	0.958565	0.0592347	0.822546	-0.0610518	1.21574	MULTISPECIES: arsenate reductase (glutaredoxin)
1235	IG_N900_RS03640	2	0	10.0679	0	20	0	2.28641	1.06473	0.65	1.19309	1.53846	#N/A
1236	N900_RS03640	56.35	0.687184	2506.11	0	1826	0	0.728863	0.0134016	0.420992	-0.456281	2.37534	MULTISPECIES: hypothetical protein
1237	IG_N900_RS03645	11.48	0.502117	552.255	0	620	0	1.12468	0.0476007	0.617178	0.16952	1.62028	#N/A
1238	N900_RS03645	11	0	541.158	0	561	0	1.03918	0.0511031	0.912977	0.0554469	1.09532	MULTISPECIES: hypothetical protein
1239	N900_RS03650	42.95	0.219043	1164.05	0	1396	0	1.20034	0.0362527	0.447212	0.26344	2.23608	MULTISPECIES: AI-2E family transporter
1240	IG_N900_RS03655	9.96	0.196946	230.147	0	303	0	1.3224	0.0879912	0.373774	0.403157	2.67541	#N/A
1241	N900_RS03655	68.97	0.846323	2183.95	0	3169	0	1.45178	0.0328108	0.0959488	0.537823	10.4222	methyl-accepting chemotaxis protein
1242	IG_N900_RS03660	8	0	92.1273	0	241	0	2.64923	0.304359	0.808258	1.40557	1.23723	#N/A
1243	N900_RS03660	16.78	0.439927	268.903	0	276	0	1.03057	0.0664767	0.517833	0.0434358	1.93112	peroxiredoxin
1244	IG_N900_RS03665	0	0	1	100	1	100	NaN	NaN	NaN	#VALUE!	#VALUE!	#N/A
1245	N900_RS03665	18.39	0.649709	890.549	0	947	0	1.06444	0.0335016	0.556592	0.0900991	1.79665	MULTISPECIES: glycine cleavage system transcriptional regulator
1246	IG_N900_RS03670	14	0	406.048	0	362	0	0.893935	0.0471752	0.84052	-0.161758	1.18974	#N/A
1247	N900_RS03670	1.99	0.1	18.9631	0	9	0	0.50825	0.146747	0.686667	-0.97639	1.45631	4-hydroxy-tetrahydrodipicolinate synthase
1248	IG_N900_RS03675	2	0	46.2683	0	9	0	0.199296	0.0322442	1	-2.32702	1	#N/A
1249	N900_RS03675	33.52	0.502117	1010.84	0	1167	0	1.15564	0.0370739	0.381117	0.20869	2.62387	MULTISPECIES: outer membrane protein assembly factor BamC
1250	IG_N900_RS03680	1	0	13.2985	0	54	0	4.41577	1.38876	1	2.14267	1	#N/A
1251	N900_RS03680	9	0	179.165	0	287	0	1.61037	0.117933	0.243233	0.687391	4.11129	hypothetical protein
1252	N900_RS03685	21.11	0.649709	577.812	0	574	0	0.995433	0.0451056	0.818966	-0.0066033	1.22105	peptidase M15
1253	N900_RS03690	30.84	0.884433	212.589	0	424	0	2.00266	0.129989	0.538948	1.00192	1.85547	succinyl-diaminopimelate desuccinylase
1254	IG_N900_RS03695	1	0	8.02117	0	14	0	2.00637	0.911586	1	1.00459	1	#N/A
1255	N900_RS03695	14.81	0.394277	202.919	0	356	0	1.76377	0.129162	0.474129	0.818665	2.10913	arsenate reductase
1256	IG_N900_RS03700	15	0	434.371	0	400	0	0.923405	0.0487541	0.53167	-0.114965	1.88087	#N/A
1257	N900_RS03700	11	0	244.529	0	216	0	0.887477	0.0603968	0.606118	-0.172218	1.64984	MULTISPECIES: hypothetical protein
1258	IG_N900_RS03705	1	0	95.6013	0	23	0	0.243215	0.0269614	1	-2.0397	1	#N/A
1259	N900_RS03705	15.52	0.502117	377.626	0	633	0	1.68094	0.0901623	0.093345	0.749271	10.7129	membrane protein
1260	IG_N900_RS03710	9.75	0.435194	406.269	0	433	0	1.06809	0.0500424	0.279974	0.0950273	3.57176	#N/A
1261	N900_RS03710	19	0	559.081	0	363	0	0.650583	0.0295019	0.819151	-0.620194	1.22078	hypothetical protein
1262	IG_N900_RS03715	2.83	0.377525	50.0078	0	29	0	0.594161	0.0962684	0.389667	-0.751074	2.5663	#N/A
1263	N900_RS03715	33.36	0.559942	1258.93	0	1095	0	0.87053	0.0254431	0.901246	-0.200034	1.10957	deferrochelatase/peroxidase YfeX
1264	IG_N900_RS03720	5.91	0.287623	232.736	0	493	0	2.12796	0.144173	0.807576	1.08947	1.23827	#N/A
1265	N900_RS03720	35	0	1051.53	0	1282	0	1.22071	0.0434716	0.68399	0.287719	1.46201	flagellin E
1266	IG_N900_RS03725	9.7	0.460566	158.631	0	171	0	1.0832	0.0765153	0.403937	0.115301	2.47563	#N/A
1267	N900_RS03725	33	0	1409.45	0	1525	0	1.08274	0.0289504	0.176019	0.114689	5.6812	flagellin D
1268	IG_N900_RS03730	11	0	174.164	0	284	0	1.64126	0.136372	0.586491	0.714804	1.70506	#N/A
1269	N900_RS03730	34.75	0.457817	1608.34	0	1772	0	1.10241	0.0269913	0.923757	0.140666	1.08254	flagellin B
1270	IG_N900_RS03735	7.85	0.35887	273.494	0	618	0	2.26816	0.140039	0.453122	1.18152	2.20691	#N/A
1271	N900_RS03735	15.25	0.672324	445.922	0	523	0	1.17523	0.0531191	0.449538	0.23294	2.2245	protein FlaG
1272	N900_RS03740	49.16	0.692237	1691.71	0	1621	0	0.958899	0.0260713	0.282763	-0.0605488	3.53653	flagellar hook-associated protein 2
1273	N900_RS03745	14.55	0.5	634.69	0	378	0	0.596634	0.0252217	0.400825	-0.745081	2.49485	MULTISPECIES: flagellar protein FliT
1274	IG_N900_RS03750	1	0	28.8541	0	63	0	2.25398	0.399664	1	1.17247	1	#N/A
1275	N900_RS03750	16.93	0.256432	474.853	0	539	0	1.13862	0.0640678	0.167694	0.187291	5.96323	flagellar protein FliS
1276	IG_N900_RS03755	13.97	0.171447	312.372	0	341	0	1.09462	0.0572546	0.437856	0.130433	2.28386	#N/A
1277	N900_RS03755	43.31	0.787465	886.035	0	1323	0	1.49485	0.0503614	0.342794	0.579997	2.9172	sigma-54-dependent Fis family transcriptional regulator
1278	IG_N900_RS03760	4.44	0.556323	29.7502	0	7	0	0.242692	0.0434617	0.0772063	-2.0428	12.9523	#N/A
1279	N900_RS03760	25.83	0.377525	652.204	0	643	0	0.987972	0.0454403	0.882611	-0.0174585	1.133	PAS domain-containing sensor histidine kinase
1280	N900_RS03765	51.71	0.456048	1575.27	0	2297	0	1.45885	0.0318338	0.277532	0.544835	3.60319	sigma-54-dependent Fis family transcriptional regulator
1281	IG_N900_RS03770	3	0	128.228	0	67	0	0.528105	0.0567814	0.739	-0.921103	1.35318	#N/A
1282	N900_RS03770	10.76	0.429235	408.515	0	413	0	1.01321	0.0473547	0.893587	0.0189314	1.11909	MULTISPECIES: flagellar hook-basal body complex protein FliE
1283	IG_N900_RS03775	2	0	95.9553	0	137	0	1.43854	0.126566	0.666667	0.524608	1.5	#N/A
1284	N900_RS03775	52.45	0.55732	1853.06	0	2304	0	1.244	0.0286444	0.90426	0.314982	1.10588	flagellar M-ring protein FliF
1285	N900_RS03780	27.48	0.502117	1027.2	0	907	0	0.883722	0.0255615	0.582894	-0.178335	1.71558	flagellar motor switch protein FliG
1286	IG_N900_RS03785	5	0	40.7807	0	59	0	1.4914	0.271326	0.416667	0.576672	2.4	#N/A
1287	N900_RS03785	18.5	0.502519	426.228	0	349	0	0.821093	0.0437723	0.682997	-0.284383	1.46413	flagellar assembly protein FliH
1288	N900_RS03790	30	0	1883.59	0	1574	0	0.836205	0.021845	0.760005	-0.258072	1.31578	flagellum-specific ATP synthase
1289	N900_RS03795	14.74	0.440844	780.288	0	451	0	0.578994	0.024317	0.575278	-0.788379	1.73829	flagellar protein FliJ
1290	IG_N900_RS19075	3	0	91.032	0	7	0	0.0781357	0.00992561	0.296	-3.67787	3.37838	#N/A
1291	N900_RS19075	3	0	15.6772	0	38	0	2.60818	0.772699	0.857	1.38304	1.16686	MULTISPECIES: hypothetical protein
1292	N900_RS03800	45.23	0.722719	1382.74	0	1505	0	1.08947	0.0341892	0.572032	0.123627	1.74815	flagellar hook-length control protein FliK
1293	IG_N900_RS03805	3	0	83.6857	0	46	0	0.558128	0.0712784	0.871	-0.841333	1.14811	#N/A
1294	N900_RS03805	10.63	0.505625	227.547	0	292	0	1.28799	0.0788803	0.610339	0.365123	1.63843	MULTISPECIES: flagellar basal body-associated protein FliL
1295	N900_RS03810	25.52	0.502117	1062.52	0	1180	0	1.11162	0.0345604	0.892635	0.152664	1.12028	flagellar motor switch protein FliM
1296	IG_N900_RS03815	2	0	40.2607	0	36	0	0.920511	0.161778	0.746667	-0.119493	1.33929	#N/A
1297	N900_RS03815	12	0	287.722	0	446	0	1.55589	0.0955156	0.439825	0.637744	2.27363	MULTISPECIES: flagellar motor switch protein FliN
1298	N900_RS03820	10.92	0.27266	152.568	0	197	0	1.30179	0.117698	0.76699	0.380495	1.3038	MULTISPECIES: flagellar biosynthetic protein FliO
1299	N900_RS03825	26.96	0.790346	411.68	0	792	0	1.92873	0.0981151	0.913566	0.947654	1.09461	MULTISPECIES: flagellar biosynthetic protein FliP
1300	N900_RS03830	13	0	425.985	0	371	0	0.872848	0.0410519	0.277646	-0.196198	3.6017	flagellar biosynthetic protein FliQ
1301	IG_N900_RS03835	0.78	0.416333	1.79104	22	1	100	0.638109	0.27593	1	-0.648126	1	#N/A
1302	N900_RS03835	23.39	0.58422	671.156	0	736	0	1.09838	0.0443439	0.457577	0.135373	2.18542	MULTISPECIES: flagellar biosynthesis protein FliR
1303	N900_RS03840	34.97	0.171447	1487.36	0	1214	0	0.816751	0.0211149	0.841365	-0.292032	1.18854	flagellar biosynthesis protein FlhB
1304	N900_RS03845	14.96	0.196946	741.421	0	609	0	0.822472	0.0300298	0.792635	-0.281962	1.26161	endonuclease SmrB
1305	IG_N900_RS03850	4	0	128.892	0	69	0	0.539816	0.0489588	0.482286	-0.88946	2.07346	#N/A
1306	N900_RS03850	23.77	0.422953	1343.89	0	1608	0	1.19753	0.0347011	0.658639	0.260064	1.51828	MULTISPECIES: 50S ribosomal protein L3 N(5)-glutamine methyltransferase
1307	N900_RS03855	4.95	0.219043	209.557	0	301	0	1.44542	0.116387	0.906492	0.53149	1.10315	hypothetical protein
1308	IG_N900_RS03860	4	0	133.041	0	228	0	1.72839	0.16138	0.942	0.789427	1.06157	#N/A
1309	N900_RS03860	31.36	0.611671	1089.19	0	888	0	0.815864	0.0217359	0.352894	-0.2936	2.83371	chorismate synthase
1310	IG_N900_RS03865	2	0	16.9496	0	11	0	0.700028	0.223396	0.73	-0.514516	1.36986	#N/A
1311	N900_RS03865	20	0	858.896	0	1108	0	1.29162	0.0455912	0.785103	0.369187	1.27372	MULTISPECIES: membrane protein
1312	IG_N900_RS03870	28.75	0.457817	1299.86	0	1639	0	1.2619	0.0358477	0.517133	0.335598	1.93374	#N/A
1313	N900_RS03870	17	0	258.713	0	481	0	1.86649	0.117358	0.253934	0.900326	3.93803	elongation factor P hydroxylase
1314	IG_N900_RS03875	1.98	0.140705	19.8814	0	10	0	0.535479	0.154677	0.706667	-0.901097	1.41509	#N/A
1315	N900_RS03875	3.92	0.27266	229.66	0	79	0	0.345655	0.0246351	0.970714	-1.53259	1.03017	MULTISPECIES: hypothetical protein
1316	IG_N900_RS03880	7	0	151.893	0	112	0	0.743898	0.071904	0.636387	-0.426823	1.57137	#N/A
1317	N900_RS03880	22.26	0.690776	733.976	0	804	0	1.09726	0.0456035	0.376769	0.133907	2.65415	MULTISPECIES: NAD(P)H-dependent oxidoreductase
1318	IG_N900_RS03885	2	0	33.523	0	21	0	0.659639	0.159523	1	-0.600251	1	#N/A
1319	N900_RS03885	42.88	0.326599	1248.35	0	1338	0	1.07312	0.0374023	0.391937	0.101805	2.55143	bifunctional tRNA (5-methylaminomethyl-2-thiouridine)(34)-methyltransferase MnmD/FAD-dependent 5-carboxymethylaminomethyl-2-thiouridine(34) oxidoreductase MnmC
1320	IG_N900_RS03890	1.92	0.27266	77.7224	0	6	0	0.0781074	0.00842793	0.683333	-3.6784	1.46341	#N/A
1321	N900_RS03890	2	0	1	100	22	0	22	0	0.333333	4.45943	3	MULTISPECIES: beta-ketoacyl
1322	IG_N900_RS03895	4	0	20.147	0	38	0	1.98135	0.470349	0.928571	0.986483	1.07692	#N/A
1323	N900_RS03895	9.44	0.498888	310.834	0	331	0	1.06818	0.0599273	0.416036	0.0951539	2.40364	erythronate-4-phosphate dehydrogenase
1324	N900_RS03900	34.68	0.468826	1162.02	0	1133	0	0.975703	0.0257077	0.881799	-0.0354857	1.13405	Aspartate-semialdehyde dehydrogenase 2
1325	IG_N900_RS03905	5	0	69.9667	0	32	0	0.462587	0.0505955	0.346825	-1.1122	2.8833	#N/A
1326	N900_RS03905	16.78	0.439927	189.211	0	406	0	2.15689	0.156441	0.25367	1.10895	3.94213	transcriptional repressor
1327	IG_N900_RS03910	19.41	0.51434	757.973	0	480	0	0.634337	0.0261677	0.160861	-0.656679	6.21656	#N/A
1328	N900_RS03910	21	0	786.738	0	928	0	1.18116	0.044127	0.6968	0.240201	1.43513	DUF4442 domain-containing protein
1329	N900_RS03915	38.31	0.747994	1066.04	0	1101	0	1.03375	0.0316887	0.599126	0.0478807	1.6691	LysR family transcriptional regulator
1330	IG_N900_RS03920	8.91	0.320826	108.8	0	116	0	1.07667	0.106643	0.197464	0.106574	5.06422	#N/A
1331	N900_RS03920	13.9	0.301511	587.769	0	445	0	0.758669	0.0348791	0.288477	-0.398458	3.46648	CidA/LrgA family protein
1332	IG_N900_RS03925	1	0	238.588	0	66	0	0.277921	0.0192047	1	-1.84725	1	#N/A
1333	N900_RS03925	26.71	0.477684	1385.71	0	1259	0	0.909328	0.0267962	0.92834	-0.137128	1.07719	murein hydrolase effector protein LrgB
1334	IG_N900_RS03930	3	0	1	100	34	0	34	0	0.1	5.08746	10	#N/A
1335	N900_RS03930	1	0	1	100	58	0	58	0	1	5.85798	1	MULTISPECIES: flavodoxin
1336	IG_N900_RS03935	1	0	4.70994	3	34	0	9.81583	7.11927	1	3.29511	1	#N/A
1337	N900_RS03935	9	0	326.71	0	246	0	0.7557	0.0457266	0.897208	-0.404114	1.11457	MULTISPECIES: membrane protein
1338	IG_N900_RS03940	7	0	306.962	0	283	0	0.925163	0.0553434	0.515956	-0.11222	1.93815	#N/A
1339	N900_RS03940	30.12	0.728635	931.086	0	1651	0	1.77548	0.0639087	0.202136	0.828207	4.94716	acyl-CoA esterase
1340	IG_N900_RS03945	7	0	80.9087	0	149	0	1.86889	0.226889	0.199359	0.902181	5.01608	#N/A
1341	N900_RS03945	0	0	1	100	1	100	NaN	NaN	NaN	#VALUE!	#VALUE!	replication initiation regulator SeqA
1342	IG_N900_RS03950	7.97	0.171447	297.978	0	248	0	0.83502	0.0483454	0.847577	-0.260117	1.17983	#N/A
1343	N900_RS03950	58.02	1.03455	1627.1	0	1878	0	1.15509	0.0321562	0.878249	0.208006	1.13863	phosphoglucomutase, alpha-D-glucose phosphate-specific
1344	IG_N900_RS03955	1	0	11.6279	0	14	0	1.36669	0.588936	1	0.45069	1	#N/A
1345	N900_RS03955	28.51	0.627565	888.524	0	629	0	0.708944	0.0272812	0.372968	-0.496257	2.6812	hypothetical protein
1346	IG_N900_RS03960	3	0	48.7023	0	62	0	1.29951	0.188222	0.691	0.377964	1.44718	#N/A
1347	N900_RS03960	33.42	0.535224	1311.99	0	1085	0	0.827791	0.025908	0.34593	-0.272661	2.89075	Nif3-like dinuclear metal center hexameric protein
1348	IG_N900_RS03965	0.96	0.196946	3.21528	4	1	100	0.408276	0.244242	1	-1.29238	1	#N/A
1349	N900_RS03965	58.33	0.603943	1503.44	0	1724	0	1.1474	0.0285777	0.787051	0.198373	1.27057	MULTISPECIES: citrate (Si)-synthase
1350	IG_N900_RS03970	16.71	0.456048	215.631	0	354	0	1.65081	0.123512	0.228293	0.723172	4.38034	#N/A
1351	N900_RS03970	11	0	66.4153	0	269	0	4.12097	0.54542	0.0165597	2.04298	60.3874	succinate dehydrogenase cytochrome b556 large subunit
1352	N900_RS03975	17.5	0.502519	433.497	0	719	0	1.66204	0.0767312	0.118364	0.732958	8.44851	MULTISPECIES: succinate dehydrogenase, hydrophobic membrane anchor protein
1353	N900_RS03980	58.06	0.83871	1547.64	0	2045	0	1.32217	0.0326955	0.157222	0.402907	6.36042	succinate dehydrogenase flavoprotein subunit
1354	IG_N900_RS03985	1	0	46.2019	0	4	0	0.0891769	0.0163085	1	-3.48719	1	#N/A
1355	N900_RS03985	23.5	0.926599	736.565	0	591	0	0.803259	0.0268316	0.327152	-0.316064	3.05669	MULTISPECIES: succinate dehydrogenase iron-sulfur subunit
1356	IG_N900_RS03990	1.55	0.5	126.015	0	21	0	0.167817	0.0141333	0.816667	-2.57504	1.22449	#N/A
1357	N900_RS03990	57.88	0.902074	909.246	0	969	0	1.0672	0.0401222	0.209442	0.0938246	4.77459	MULTISPECIES: 2-oxoglutarate dehydrogenase subunit E1
1358	IG_N900_RS03995	4	0	130.507	0	67	0	0.517592	0.0480454	0.998286	-0.950113	1.00172	#N/A
1359	N900_RS03995	36.41	0.570221	458.224	0	568	0	1.24247	0.0608324	0.0821905	0.313208	12.1669	dihydrolipoamide succinyltransferase
1360	IG_N900_RS04000	5	0	98.6438	0	134	0	1.37483	0.152521	0.322857	0.459251	3.09735	#N/A
1361	N900_RS04000	43.95	0.219043	1705.85	0	2648	0	1.55339	0.0415876	0.657566	0.635424	1.52076	MULTISPECIES: succinyl-CoA ligase subunit beta
1362	N900_RS04005	27.51	0.502418	819.985	0	852	0	1.04065	0.0412033	0.87347	0.057478	1.14486	MULTISPECIES: succinate--CoA ligase subunit alpha
1363	IG_N900_RS04010	9.86	0.348735	198.361	0	21	0	0.106274	0.00667464	0.0225	-3.23414	44.4445	#N/A
1364	N900_RS04010	23.99	0.1	982.588	0	754	0	0.768346	0.0278208	0.161814	-0.380171	6.17994	MULTISPECIES: zinc ABC transporter permease
1365	N900_RS04015	29.73	0.446196	794.007	0	1149	0	1.44931	0.0574743	0.206181	0.535371	4.8501	Mn2+/Zn2+ABC transporter ATP-binding protein
1366	IG_N900_RS04020	2.82	0.386123	36.7535	0	41	0	1.14772	0.189052	0.873	0.198766	1.14548	#N/A
1367	N900_RS04020	42.89	0.851558	1174.08	0	1369	0	1.16718	0.0369598	0.667687	0.223025	1.49771	zinc ABC transporter substrate-binding protein
1368	IG_N900_RS04025	8.53	0.501614	70.4314	0	232	0	3.35266	0.477724	0.750858	1.74531	1.33181	#N/A
1369	N900_RS04025	159.95	1.14922	5524	0	4111	0	0.744356	0.0105586	0.082246	-0.425935	12.1587	AraC family transcriptional regulator
1370	IG_N900_RS04030	46.88	0.755853	934.748	0	1231	0	1.31856	0.0466271	0.390486	0.398968	2.56091	#N/A
1371	N900_RS04030	5	0	101.487	0	52	0	0.5186	0.0596101	0.558175	-0.947305	1.79155	MULTISPECIES: iron transporter FeoA
1372	N900_RS04035	101.27	0.600589	4530	0	4033	0	0.890465	0.0126992	0.530317	-0.167368	1.88567	ferrous iron transporter B
1373	N900_RS04040	9	0	374.329	0	601	0	1.61095	0.0948176	0.25798	0.687916	3.87627	iron transporter FeoC
1374	IG_N900_RS04045	12.74	0.440844	1032.1	0	898	0	0.870885	0.026875	0.892663	-0.199446	1.12024	#N/A
1375	N900_RS04045	17.89	0.314466	758.415	0	542	0	0.715645	0.0271096	0.84691	-0.482684	1.18076	hydrolase
1376	IG_N900_RS04050	3	0	30.5358	0	47	0	1.60984	0.338674	0.816	0.686916	1.22549	#N/A
1377	N900_RS04050	2	0	29.0643	0	5	0	0.178489	0.0379736	0.346667	-2.48609	2.88462	arginine--tRNA ligase
1378	IG_N900_RS04055	7.49	0.502418	146.018	0	190	0	1.3085	0.0992387	0.44044	0.387911	2.27046	#N/A
1379	N900_RS04055	10.51	0.502418	504.05	0	448	0	0.890649	0.040917	0.434909	-0.167072	2.29933	VOC family protein
1380	N900_RS04060	113.56	1.17482	4472.68	0	4077	0	0.911711	0.012781	0.0864321	-0.133352	11.5698	peptidase M16
1381	IG_N900_RS04065	11.82	0.386123	403.658	0	369	0	0.917392	0.0552697	0.798228	-0.12439	1.25278	#N/A
1382	N900_RS04065	14.51	0.502418	486.503	0	551	0	1.13494	0.0518326	0.630725	0.182614	1.58548	MULTISPECIES: phosphohistidine phosphatase SixA
1383	IG_N900_RS04070	18.83	0.377525	667.682	0	573	0	0.85952	0.0338911	0.593774	-0.218396	1.68414	#N/A
1384	N900_RS04070	60.42	0.830966	2001.4	0	2401	0	1.20037	0.029348	0.859822	0.263484	1.16303	flagellar biosynthesis protein FlhA
1385	IG_N900_RS04075	0	0	1	100	1	100	NaN	NaN	NaN	#VALUE!	#VALUE!	#N/A
1386	N900_RS04075	46.17	0.792069	1956.49	0	2186	0	1.11795	0.027021	0.525672	0.160855	1.90233	flagellar biosynthesis regulator FlhF
1387	N900_RS04080	37.74	0.440844	1455.85	0	1268	0	0.871625	0.0239613	0.905809	-0.198221	1.10399	MULTISPECIES: cobyrinic acid a,c-diamide synthase
1388	N900_RS04085	35.69	0.464823	659.76	0	1011	0	1.53541	0.0692549	0.503518	0.618628	1.98603	MULTISPECIES: RNA polymerase sigma factor FliA
1389	IG_N900_RS04090	1	0	17.4474	0	3	0	0.186949	0.0632324	1	-2.41928	1	#N/A
1390	N900_RS04090	13.92	0.27266	336.513	0	297	0	0.885271	0.0489838	0.905525	-0.175809	1.10433	MULTISPECIES: response regulator
1391	IG_N900_RS04095	1	0	5.22099	1	12	0	2.98687	2.13012	1	1.57863	1	#N/A
1392	N900_RS04095	19.57	0.49757	763.073	0	649	0	0.851938	0.0350824	0.624281	-0.23118	1.60184	protein phosphatase CheZ
1393	IG_N900_RS04100	1	0	216.627	0	54	0	0.25031	0.0161993	1	-1.99821	1	#N/A
1394	N900_RS04100	94.03	0.846323	3353.9	0	3334	0	0.994454	0.0197104	0.811345	-0.00802289	1.23252	chemotaxis protein CheA
1395	IG_N900_RS04105	3	0	87.5801	0	71	0	0.819211	0.0837082	0.877	-0.287694	1.14025	#N/A
1396	N900_RS04105	47.55	0.51981	1613.79	0	2131	0	1.3214	0.0348555	0.124662	0.40207	8.02166	chemotaxis response regulator protein-glutamate methylesterase
1397	N900_RS04110	36.94	0.83871	1031.63	0	1612	0	1.56435	0.0540534	0.846465	0.645567	1.18138	cobyric acid synthase
1398	N900_RS04115	29.74	0.463191	1048.52	0	1272	0	1.21431	0.0379933	0.868874	0.280134	1.15091	chemotaxis protein CheW
1399	IG_N900_RS04120	1	0	144.514	0	94	0	0.655577	0.0586063	1	-0.609163	1	#N/A
1400	N900_RS04120	19	0	847.732	0	1104	0	1.30383	0.044424	0.335228	0.382758	2.98305	chemotaxis protein CheW
1401	N900_RS04125	11	0	272.93	0	325	0	1.19571	0.0782304	0.810656	0.257873	1.23357	hypothetical protein
1402	IG_N900_RS04130	26.14	0.725022	719.67	0	842	0	1.17197	0.0485927	0.416316	0.22894	2.40202	#N/A
1403	N900_RS04130	21	0	369.704	0	519	0	1.40742	0.0725326	0.227153	0.493054	4.40232	MULTISPECIES: cytochrome c biogenesis ATP-binding export protein CcmA
1404	N900_RS04135	24.76	0.473969	353.507	0	392	0	1.11199	0.0597285	0.0488706	0.153144	20.4622	heme exporter protein B
1405	IG_N900_RS04140	6	0	58.383	0	192	0	3.33943	0.420845	0.847489	1.7396	1.17996	#N/A
1406	N900_RS04140	25.76	0.429235	756.877	0	800	0	1.05846	0.040436	0.474013	0.0819684	2.10965	heme exporter protein C
1407	N900_RS04145	6	0	230.921	0	241	0	1.04945	0.0784804	0.299048	0.069636	3.34395	MULTISPECIES: heme exporter protein D
1408	N900_RS04150	19.81	0.394277	367.591	0	756	0	2.06201	0.107578	0.195514	1.04405	5.11472	cytochrome c-type biogenesis protein CcmE
1409	N900_RS04155	72.33	0.954045	2069.32	0	2738	0	1.32406	0.0352093	0.0944073	0.404965	10.5924	c-type cytochrome biogenesis protein CcmF
1410	N900_RS04160	21.79	0.85629	382.571	0	333	0	0.873411	0.0516694	0.853415	-0.195268	1.17176	thiol:disulfide interchange protein DsbE
1411	N900_RS04165	15	0	302.968	0	544	0	1.80219	0.109965	0.329783	0.849754	3.0323	cytochrome c biogenesis protein CcmH
1412	N900_RS04170	35.51	0.502418	1419.39	0	1045	0	0.736757	0.0198741	0.791431	-0.440739	1.26353	c-type cytochrome biogenesis protein CcmI
1413	IG_N900_RS04175	1	0	24.4507	0	34	0	1.48748	0.423528	1	0.572873	1	#N/A
1414	N900_RS04175	42.91	0.739847	1457.74	0	1290	0	0.885616	0.024742	0.0593349	-0.175247	16.8535	ABC transporter
1415	N900_RS04180	29.7	0.915633	729.937	0	1010	0	1.38643	0.0625249	0.455905	0.47138	2.19344	short-chain dehydrogenase
1416	IG_N900_RS04185	21.42	0.535224	1277.22	0	760	0	0.595604	0.0184078	0.526946	-0.747575	1.89773	#N/A
1417	N900_RS04185	26.96	0.196946	1375.62	0	1331	0	0.968458	0.029677	0.496719	-0.0462381	2.01321	hypothetical protein
1418	IG_N900_RS04190	4	0	42.0862	0	17	0	0.413203	0.0641234	0.416857	-1.27508	2.3989	#N/A
1419	N900_RS04190	13	0	251.577	0	338	0	1.34962	0.0920306	0.52957	0.432558	1.88833	MULTISPECIES: superoxide dismutase
1420	IG_N900_RS04195	15.89	0.314466	184.62	0	250	0	1.36172	0.103345	0.15318	0.445425	6.52826	#N/A
1421	N900_RS04195	9	0	207.51	0	207	0	1.00431	0.0833957	0.612757	0.00620276	1.63197	MULTISPECIES: monothiol glutaredoxin, Grx4 family
1422	IG_N900_RS04200	3.51	0.502418	37.4395	0	41	0	1.12632	0.194922	0.977571	0.171616	1.02294	#N/A
1423	N900_RS04200	65.15	1.01876	1891.93	0	2550	0	1.34861	0.0327687	0.485507	0.431477	2.0597	DNA topoisomerase III
1424	IG_N900_RS04205	1	0	1.37829	46	1	0	0.832088	0.237965	1	-0.265191	1	#N/A
1425	N900_RS04205	31	0	1924.25	0	891	0	0.463294	0.0109167	0.0072965	-1.11	137.052	histone deacetylase
1426	IG_N900_RS04220	20.68	0.874787	358.519	0	192	0	0.537352	0.0314209	0.369725	-0.896062	2.70471	#N/A
1427	N900_RS04220	55.18	0.71605	1629.46	0	1214	0	0.745493	0.0186332	0.100323	-0.423733	9.96781	MULTISPECIES: hydrolase
1428	IG_N900_RS04225	2	0	1	100	4	0	4	0	0.333333	2	3	#N/A
1429	N900_RS04225	11.79	0.40936	178.092	0	191	0	1.07902	0.084128	0.821845	0.109724	1.21678	MULTISPECIES: hypothetical protein
1430	IG_N900_RS04230	7	0	467.275	0	393	0	0.842997	0.0408867	0.736807	-0.2464	1.35721	#N/A
1431	N900_RS04230	41.35	0.641573	1032.06	0	811	0	0.786635	0.0257713	0.15593	-0.346234	6.41314	MULTISPECIES: nucleoid-associated protein
1432	IG_N900_RS04235	8.47	0.501614	546.402	0	335	0	0.614515	0.0302366	0.640679	-0.702479	1.56084	#N/A
1433	N900_RS04235	41.47	0.717107	930.279	0	834	0	0.897387	0.0283641	0.489193	-0.156198	2.04418	sensor histidine kinase
1434	IG_N900_RS04240	0	0	1	100	1	100	NaN	NaN	NaN	#VALUE!	#VALUE!	#N/A
1435	N900_RS04240	61.94	0.238683	3841.14	0	3170	0	0.825576	0.0158813	0.846147	-0.276527	1.18183	Na+/H+ antiporter NhaC
1436	IG_N900_RS04245	22.95	0.219043	327.098	0	411	0	1.26109	0.0761064	0.100986	0.334675	9.90238	#N/A
1437	N900_RS04245	32.36	0.611671	706.394	0	1001	0	1.41892	0.0519967	0.571214	0.504792	1.75066	MULTISPECIES: Aspartate-semialdehyde dehydrogenase 1
1438	IG_N900_RS04250	1	0	7.07863	2	18	0	3.2095	2.49012	1	1.68235	1	#N/A
1439	N900_RS04250	25.38	0.54643	955.891	0	1023	0	1.0714	0.035818	0.728172	0.0994915	1.3733	MULTISPECIES: membrane protein
1440	IG_N900_RS04255	28.73	0.839131	572.313	0	357	0	0.624869	0.0263269	0.205423	-0.678374	4.868	#N/A
1441	N900_RS04255	104.15	0.672324	5433.34	0	4417	0	0.813133	0.0124531	0.281456	-0.298438	3.55295	bifunctional acetaldehyde-CoA/alcohol dehydrogenase
1442	IG_N900_RS04260	2.95	0.219043	86.8499	0	72	0	0.840399	0.100167	0.575	-0.250854	1.73913	#N/A
1443	N900_RS04260	33.34	0.684902	970.484	0	802	0	0.827592	0.0316008	0.125971	-0.273009	7.93834	multidrug transporter
1444	N900_RS19080	3	0	8.96158	0	7	0	0.914745	0.471808	0.885	-0.128558	1.12994	hypothetical protein
1445	IG_N900_RS04265	1	0	25.8005	0	29	0	1.15784	0.205168	1	0.21143	1	#N/A
1446	N900_RS04265	55.31	0.614554	1182.71	0	1180	0	0.998562	0.0295571	0.723698	-0.00207604	1.38179	sodium-independent anion transporter
1447	IG_N900_RS04270	20.89	0.314466	1181.78	0	712	0	0.603101	0.0194601	0.522129	-0.729529	1.91524	#N/A
1448	N900_RS04270	52.6	0.550482	947.35	0	1633	0	1.72502	0.0467259	0.733735	0.78661	1.36289	ribonuclease E/G
1449	IG_N900_RS04275	6.55	0.51981	140.442	0	31	0	0.222588	0.0211116	0.415513	-2.16755	2.40666	#N/A
1450	N900_RS04275	12.53	1.0096	165.048	0	191	0	1.1653	0.0992129	0.874379	0.220706	1.14367	hypothetical protein
1451	N900_RS04280	7	0	110.371	0	49	0	0.449958	0.0552518	0.154604	-1.15214	6.46815	hypothetical protein
1452	N900_RS04285	33.86	0.348735	1210.15	0	1560	0	1.29021	0.0380111	0.797023	0.36761	1.25467	ribosomal large subunit pseudouridine synthase C
1453	IG_N900_RS04290	4	0	23.4882	0	33	0	1.46423	0.318735	0.345429	0.550146	2.89495	#N/A
1454	N900_RS04290	28.22	0.704674	778.651	0	691	0	0.888733	0.0343555	0.651523	-0.170179	1.53487	MULTISPECIES: maf-like protein
1455	IG_N900_RS04295	6.73	0.446196	474.643	0	404	0	0.853032	0.0401539	0.894499	-0.229328	1.11794	#N/A
1456	N900_RS04295	11.01	0.771919	33.3349	0	77	0	2.37023	0.388723	0.659768	1.24503	1.51569	MULTISPECIES: hypothetical protein
1457	IG_N900_RS04300	2	0	15.4338	0	12	0	0.832873	0.226934	0.816667	-0.263832	1.22449	#N/A
1458	N900_RS04300	4.06	0.763035	22.4371	0	8	0	0.37274	0.0844129	0.356619	-1.42376	2.80411	MULTISPECIES: 50S ribosomal protein L32
1459	N900_RS04305	20.17	1.10147	280.243	0	31	0	0.111011	0.00678771	2.3445e-06	-3.17123	426531	MULTISPECIES: phosphate acyltransferase
1460	N900_RS04310	3.95	0.821123	21.1427	0	13	0	0.654556	0.193415	0.264	-0.611412	3.78788	3-oxoacyl-ACP synthase III
1461	IG_N900_RS04315	3	0	39.3535	0	34	0	0.893807	0.174573	0.987	-0.161965	1.01317	#N/A
1462	N900_RS04315	0	0	1	100	1	100	NaN	NaN	NaN	#VALUE!	#VALUE!	ACP S-malonyltransferase
1463	N900_RS04320	2	0	15.7436	0	58	0	3.94305	1.08443	0.446667	1.97931	2.23881	MULTISPECIES: beta-ketoacyl-ACP reductase
1464	IG_N900_RS04325	4.45	0.5	65.6408	0	33	0	0.509195	0.0590286	0.871238	-0.973709	1.14779	#N/A
1465	N900_RS04325	0	0	1	100	1	100	NaN	NaN	NaN	#VALUE!	#VALUE!	MULTISPECIES: acyl carrier protein
1466	IG_N900_RS04330	3	0	11.4177	0	173	0	16.7308	5.88889	0.1	4.06443	10	#N/A
1467	N900_RS04330	43.37	0.747454	1519.03	0	1874	0	1.23461	0.034181	0.33573	0.304053	2.97858	beta-ketoacyl
1468	IG_N900_RS04335	4	0	81.484	0	118	0	1.46825	0.180236	0.828	0.554095	1.20773	#N/A
1469	N900_RS04335	36.04	0.723627	1279.37	0	1118	0	0.874575	0.0249976	0.769781	-0.193346	1.29907	4-amino-4-deoxychorismate lyase
1470	N900_RS04340	39.4	0.619547	1067.52	0	825	0	0.773345	0.0202862	0.186026	-0.370816	5.3756	aminodeoxychorismate lyase
1471	N900_RS04345	0	0	1	100	1	100	NaN	NaN	NaN	#VALUE!	#VALUE!	MULTISPECIES: thymidylate kinase
1472	N900_RS04350	3	0	82.524	0	58	0	0.712344	0.0838136	0.682	-0.489353	1.46628	DNA polymerase III subunit delta\'
1473	N900_RS04355	22	0	866.729	0	668	0	0.771436	0.0237523	0.803255	-0.374382	1.24494	DNAse
1474	IG_N900_RS04360	13.88	0.326599	51.0257	0	100	0	2.01349	0.335943	0.632924	1.0097	1.57997	#N/A
1475	N900_RS04360	66.14	0.710953	2609.83	0	2245	0	0.860507	0.0161312	0.0483845	-0.216741	20.6678	PTS glucose transporter subunit IIBC
1476	IG_N900_RS04365	5	0	180.382	0	270	0	1.50707	0.127128	0.989127	0.591744	1.01099	#N/A
1477	N900_RS04365	62.81	0.82505	2050.97	0	1644	0	0.801922	0.0169029	0.56182	-0.318466	1.77993	MULTISPECIES: sodium-dependent transporter
1478	IG_N900_RS04370	26.99	0.1	550.883	0	276	0	0.50194	0.021744	0.179234	-0.994414	5.57931	#N/A
1479	N900_RS04370	27.34	1.00725	960.571	0	599	0	0.624292	0.0210684	0.266009	-0.679708	3.75927	hypothetical protein
1480	IG_N900_RS04375	11.95	0.219043	738.279	0	283	0	0.384011	0.016346	0.114917	-1.38078	8.70197	#N/A
1481	N900_RS04375	61.26	0.675995	1963.68	0	2177	0	1.10918	0.0248377	0.157845	0.149497	6.33531	patatin family protein
1482	IG_N900_RS04380	2	0	22.9571	0	47	0	2.14655	0.490201	1	1.10202	1	#N/A
1483	N900_RS04380	43.69	0.939536	1297.67	0	1302	0	1.00443	0.0332042	0.821146	0.00637292	1.21781	pyruvate kinase
1484	IG_N900_RS04385	26.74	0.440844	1207.21	0	1006	0	0.83413	0.0260949	0.459707	-0.261657	2.1753	#N/A
1485	N900_RS04385	50.47	0.642831	1539.57	0	1404	0	0.912798	0.0280519	0.419737	-0.131633	2.38245	transcriptional regulator
1486	IG_N900_RS04390	11	0	183.115	0	200	0	1.09843	0.0825544	0.903136	0.135437	1.10725	#N/A
1487	N900_RS04390	50.66	0.819214	1763.93	0	1262	0	0.715784	0.0155952	0.887297	-0.482405	1.12702	MULTISPECIES: chemotaxis protein CheW
1488	IG_N900_RS04395	4.86	0.348735	235.026	0	259	0	1.10601	0.0669034	0.910492	0.145364	1.09831	#N/A
1489	N900_RS04395	15.54	0.500908	1044.43	0	563	0	0.539682	0.0185149	0.80764	-0.889818	1.23817	MULTISPECIES: hypothetical protein
1490	IG_N900_RS04400	5.51	0.502418	163.964	0	86	0	0.528515	0.0472205	0.784805	-0.919984	1.2742	#N/A
1491	N900_RS04400	32.54	0.500908	1033.04	0	1013	0	0.981514	0.03021	0.750168	-0.0269186	1.33304	hypothetical protein
1492	IG_N900_RS04405	0	0	1	100	1	100	NaN	NaN	NaN	#VALUE!	#VALUE!	#N/A
1493	N900_RS04405	32.38	0.632136	822.518	0	1045	0	1.27203	0.0444092	0.90166	0.347129	1.10907	23S rRNA (guanine(745)-N(1))-methyltransferase
1494	IG_N900_RS04410	6	0	44.122	0	50	0	1.157	0.169908	0.720238	0.210387	1.38843	#N/A
1495	N900_RS04410	41.41	0.587668	2140.19	0	1228	0	0.573999	0.0112945	0.713937	-0.800879	1.40068	hypothetical protein
1496	N900_RS19085	14	0	754.322	0	703	0	0.933512	0.0383446	0.767849	-0.0992589	1.30234	hypothetical protein
1497	IG_N900_RS19090	1	0	25.2031	0	53	0	2.23816	0.640622	1	1.16232	1	#N/A
1498	N900_RS19090	13	0	1293.05	0	947	0	0.732893	0.0194708	0.58958	-0.448325	1.69612	hypothetical protein
1499	N900_RS04415	28	0	1328.78	0	1474	0	1.11007	0.0298644	0.932693	0.150657	1.07216	MULTISPECIES: D-hexose-6-phosphate mutarotase
1500	IG_N900_RS04420	6.88	0.326599	107.439	0	83	0	0.780927	0.0809223	0.43068	-0.35674	2.32191	#N/A
1501	N900_RS04420	3.99	0.1	140.133	0	83	0	0.596446	0.0497896	0.967714	-0.745537	1.03336	MULTISPECIES: type I glyceraldehyde-3-phosphate dehydrogenase
1502	IG_N900_RS04425	10.76	0.429235	238.267	0	279	0	1.17638	0.0817918	0.544944	0.234357	1.83505	#N/A
1503	N900_RS04425	16.31	0.72048	423.064	0	250	0	0.592468	0.0306072	0.748852	-0.75519	1.33538	peptide-methionine (R)-S-oxide reductase
1504	IG_N900_RS04430	6	0	252.517	0	205	0	0.815431	0.0547166	0.840498	-0.294365	1.18977	#N/A
1505	N900_RS04430	30.78	0.416333	822.828	0	1268	0	1.54306	0.0562085	0.564678	0.625793	1.77092	hypothetical protein
1506	IG_N900_RS04435	7	0	571.649	0	433	0	0.759205	0.0366836	0.939866	-0.397438	1.06398	#N/A
1507	N900_RS04435	14.86	0.348735	838.627	0	415	0	0.495337	0.0155461	0.179022	-1.01352	5.58591	MULTISPECIES: transcriptional regulator
1508	IG_N900_RS04440	4	0	75.3879	0	39	0	0.523525	0.0580483	0.775429	-0.933671	1.28961	#N/A
1509	N900_RS04440	36.44	0.742913	1254.81	0	1554	0	1.23949	0.036394	0.886775	0.309751	1.12768	L-asparaginase 1
1510	IG_N900_RS04445	4	0	29.0422	0	30	0	1.08688	0.297785	0.940571	0.120196	1.06318	#N/A
1511	N900_RS04445	65.75	0.457817	2383.84	0	2956	0	1.24047	0.0238174	0.173269	0.310887	5.77138	signal peptide peptidase SppA
1512	IG_N900_RS04450	10.56	0.498888	614.09	0	512	0	0.835215	0.0351279	0.202604	-0.259781	4.93574	#N/A
1513	N900_RS04450	50.05	0.687184	1077.98	0	1469	0	1.36394	0.0408763	0.718398	0.447785	1.39199	NADPH-dependent 2,4-dienoyl-CoA reductase
1514	IG_N900_RS04455	2	0	16.3742	0	37	0	2.46165	0.900578	0.633333	1.29962	1.57895	#N/A
1515	N900_RS04455	31.52	0.502117	1177.73	0	1303	0	1.10714	0.0295186	0.600803	0.146836	1.66444	MULTISPECIES: formyltetrahydrofolate deformylase
1516	IG_N900_RS19095	8.99	0.1	69.0152	0	172	0	2.52874	0.308616	0.28957	1.33842	3.4534	#N/A
1517	N900_RS19095	17.99	0.1	240.004	0	337	0	1.40962	0.0889536	0.601867	0.495304	1.6615	hypothetical protein
1518	N900_RS04465	48.84	0.825356	1833.83	0	2039	0	1.1124	0.0240421	0.2398	0.153675	4.17015	ATP-dependent helicase
1519	N900_RS04470	1.99	0.1	13.5419	0	13	0	1.03656	0.304412	0.963333	0.0518007	1.03806	tRNA (adenosine(37)-N6)-threonylcarbamoyltransferase complex dimerization subunit type 1 TsaB
1520	IG_N900_RS04475	4.85	0.35887	65.6961	0	44	0	0.681617	0.0943086	0.645905	-0.552966	1.54822	#N/A
1521	N900_RS04475	11.9	0.301511	418.218	0	438	0	1.04975	0.0514983	0.556716	0.0700494	1.79625	MULTISPECIES: hypothetical protein
1522	N900_RS04480	19.71	0.456048	1053.77	0	1217	0	1.15625	0.0398479	0.677817	0.209451	1.47532	starvation lipoprotein Slp
1523	N900_RS04485	28.97	0.171447	1177.91	0	1313	0	1.11578	0.0352849	0.625652	0.15805	1.59833	alpha/beta hydrolase
1524	IG_N900_RS04490	6.98	0.140705	302.758	0	350	0	1.16111	0.0779893	0.96073	0.215506	1.04088	#N/A
1525	N900_RS04490	53.88	0.326599	2853.12	0	3676	0	1.2889	0.0251759	0.0698284	0.366136	14.3208	long-chain-fatty-acid--CoA ligase
1526	IG_N900_RS04495	3	0	13.719	0	50	0	4.00476	1.44775	0.557	2.00171	1.79533	#N/A
1527	N900_RS04495	35.61	0.58422	787.767	0	734	0	0.933103	0.0360788	0.346574	-0.099891	2.88539	ribonuclease D
1528	IG_N900_RS04500	11	0	519.241	0	280	0	0.540469	0.0258949	0.113661	-0.887717	8.79812	#N/A
1529	N900_RS04500	68.8	0.426401	2265.33	0	2233	0	0.986042	0.0177198	0.596964	-0.0202792	1.67514	peptidase
1530	IG_N900_RS04505	3.81	0.394277	17.7019	0	21	0	1.25932	0.331329	0.741857	0.332641	1.34797	#N/A
1531	N900_RS04505	3.78	0.416333	15.8653	0	37	0	2.5044	0.691677	0.682	1.32447	1.46628	rhombosortase
1532	N900_RS04510	16.99	0.1	628.771	0	525	0	0.836296	0.0336437	0.495729	-0.257915	2.01723	DTW domain-containing protein
1533	N900_RS04515	38.07	0.728288	1684.14	0	1733	0	1.02979	0.0283043	0.426224	0.0423461	2.34618	deoxyguanosinetriphosphate triphosphohydrolase
1534	IG_N900_RS04520	1.54	0.500908	38.5901	0	3	0	0.0806287	0.0159765	0.803333	-3.63256	1.24481	#N/A
1535	N900_RS04520	18.47	0.501614	489.712	0	349	0	0.714307	0.0345766	0.309239	-0.485383	3.23374	5\'-deoxynucleotidase
1536	IG_N900_RS04525	3	0	35.8574	0	135	0	3.85254	0.581979	0.716	1.94581	1.39665	#N/A
1537	N900_RS04525	42.91	0.683056	1891.27	0	2341	0	1.23832	0.0255829	0.937452	0.308379	1.06672	aminotransferase
1538	IG_N900_RS04530	5	0	20.2797	0	69	0	3.56585	0.813888	0.218492	1.83424	4.57683	#N/A
1539	N900_RS04530	40.23	0.633333	898.404	0	939	0	1.0466	0.038836	0.181372	0.0657104	5.51353	menaquinone-specific isochorismate synthase
1540	N900_RS04535	51.76	0.766996	1638.8	0	2458	0	1.50075	0.0364422	0.0917079	0.585688	10.9042	2-succinyl-5-enolpyruvyl-6-hydroxy-3-cyclohexene-1-carboxylate synthase
1541	N900_RS04540	25.99	0.1	1070.11	0	942	0	0.881199	0.0285713	0.933032	-0.182461	1.07177	acyl-CoA thioester hydrolase
1542	IG_N900_RS04545	0	0	1	100	1	100	NaN	NaN	NaN	#VALUE!	#VALUE!	#N/A
1543	N900_RS04545	17.97	0.171447	1096.64	0	733	0	0.669058	0.0210202	0.640934	-0.579797	1.56022	MULTISPECIES: 1,4-dihydroxy-2-naphthoyl-CoA synthase
1544	IG_N900_RS04550	5	0	356.018	0	218	0	0.614138	0.0340627	0.237222	-0.703365	4.21546	#N/A
1545	N900_RS04550	33.66	0.476095	1045.83	0	1144	0	1.09481	0.0322666	0.583889	0.130686	1.71265	o-succinylbenzoate synthase
1546	N900_RS04555	41.35	1.11351	1345.87	0	1327	0	0.986685	0.0265597	0.905899	-0.0193386	1.10388	2-succinylbenzoate-CoA ligase
1547	IG_N900_RS04560	1.86	0.348735	44.8743	0	18	0	0.408949	0.0566604	0.713333	-1.29001	1.40187	#N/A
1548	N900_RS04560	39.48	0.643224	1091.28	0	1502	0	1.37795	0.0471905	0.337021	0.462529	2.96717	benzoate transporter
1549	IG_N900_RS04565	2	0	81.3291	0	60	0	0.749419	0.0953097	0.99	-0.416156	1.0101	#N/A
1550	N900_RS04565	13.58	0.496045	488.827	0	365	0	0.748237	0.0345358	0.636106	-0.418434	1.57207	XRE family transcriptional regulator
1551	IG_N900_RS04570	3	0	156.297	0	131	0	0.844891	0.0748891	0.982	-0.243163	1.01833	#N/A
1552	N900_RS04570	96.7	0.926599	2785.35	0	3050	0	1.09548	0.0226778	0.769115	0.131566	1.3002	methyl-accepting chemotaxis protein
1553	IG_N900_RS04580	8.77	0.422953	122.752	0	48	0	0.394541	0.0385896	0.772167	-1.34175	1.29506	#N/A
1554	N900_RS04580	67	0.738549	1854.84	0	1649	0	0.889457	0.0196588	0.708788	-0.169003	1.41086	MFS transporter
1555	N900_RS04585	30.99	0.1	1042.32	0	1100	0	1.05632	0.0326171	0.418126	0.0790421	2.39162	TetR family transcriptional regulator
1556	IG_N900_RS04590	12.56	0.498888	577.745	0	285	0	0.494138	0.0204976	0.630702	-1.01701	1.58553	#N/A
1557	N900_RS04590	28.67	0.472582	1150.37	0	1369	0	1.19107	0.0348642	0.607827	0.252262	1.6452	MULTISPECIES: preprotein translocase subunit Tim44
1558	IG_N900_RS04595	5	0	212.146	0	295	0	1.39693	0.0944088	0.74746	0.482256	1.33786	#N/A
1559	N900_RS04595	9.99	0.1	322.794	0	201	0	0.624829	0.0365829	0.449959	-0.678467	2.22242	MULTISPECIES: deoxycytidine triphosphate deaminase
1560	IG_N900_RS04600	3	0	63.6604	0	33	0	0.529429	0.080331	0.974	-0.91749	1.02669	#N/A
1561	N900_RS04600	13	0	583.399	0	470	0	0.806896	0.0322972	0.79728	-0.309545	1.25426	lipoprotein
1562	IG_N900_RS04605	15	0	324.232	0	223	0	0.689932	0.0387532	0.388209	-0.535474	2.57593	#N/A
1563	N900_RS04605	4.99	0.1	100.237	0	49	0	0.494789	0.0547832	0.222905	-1.01511	4.48622	MULTISPECIES: cell division topological specificity factor
1564	N900_RS04610	22.81	0.394277	697.366	0	1246	0	1.78921	0.0668518	0.411104	0.839321	2.43247	septum site-determining protein MinD
1565	IG_N900_RS04615	0.99	0.1	4.78951	1	1	100	0.286595	0.194662	1	-1.80291	1	#N/A
1566	N900_RS04615	22	0	625.153	0	603	0	0.965909	0.0364838	0.934639	-0.0500404	1.06993	septum site-determining protein MinC
1567	IG_N900_RS04620	9.74	0.440844	228.399	0	254	0	1.11746	0.077617	0.793893	0.160224	1.25962	#N/A
1568	N900_RS04620	9	0	199.722	0	228	0	1.14852	0.089196	0.847542	0.199774	1.17988	hypothetical protein
1569	N900_RS04625	37.55	0.51981	1808.38	0	1881	0	1.04079	0.0257725	0.799763	0.0576765	1.25037	lytic transglycosylase
1570	IG_N900_RS04630	1.93	0.256432	3.28953	7	9	0	3.93977	2.5502	1	1.97811	1	#N/A
1571	N900_RS04630	30.88	0.326599	827.862	0	829	0	1.00277	0.0375747	0.914678	0.00398544	1.09328	LysR family transcriptional regulator
1572	IG_N900_RS04635	10.99	0.1	193.482	0	287	0	1.49112	0.110965	0.431017	0.576392	2.32009	#N/A
1573	N900_RS04635	35.33	0.603943	909.49	0	946	0	1.04157	0.0386555	0.405669	0.058755	2.46506	NupC/NupG family nucleoside CNT transporter
1574	IG_N900_RS04640	16.44	0.498888	160.755	0	356	0	2.22969	0.186726	0.173384	1.15684	5.76754	#N/A
1575	N900_RS04640	93.34	1.02711	3579.12	0	3354	0	0.93742	0.0173839	0.762079	-0.0932321	1.3122	chitinase
1576	IG_N900_RS04645	15.83	0.377525	949.419	0	729	0	0.768876	0.0285971	0.350039	-0.379177	2.85683	#N/A
1577	N900_RS04645	40.88	0.326599	1606.48	0	1646	0	1.02538	0.0282475	0.894708	0.0361556	1.11768	cytochrome c
1578	IG_N900_RS04650	4	0	155.699	0	163	0	1.05443	0.0894273	0.781429	0.0764631	1.27971	#N/A
1579	N900_RS04650	71.99	0.703455	2420.57	0	2278	0	0.941496	0.0193111	0.411135	-0.0869727	2.43229	trimethylamine N-oxide reductase I catalytic subunit
1580	IG_N900_RS04655	3	0	18.7972	0	6	0	0.338112	0.0887023	0.715	-1.56443	1.3986	#N/A
1581	N900_RS04655	70.54	0.947298	2314.85	0	2763	0	1.19415	0.0259635	0.830529	0.255987	1.20405	hypothetical protein
1582	N900_RS19100	7	0	323.325	0	156	0	0.484347	0.030236	0.933193	-1.04589	1.07159	hypothetical protein
1583	IG_N900_RS04660	9.59	0.954468	28.0464	0	35	0	1.29478	0.258789	0.54817	0.372705	1.82425	#N/A
1584	N900_RS04660	47.81	0.442559	1211.82	0	1181	0	0.975455	0.0294743	0.840822	-0.0358533	1.18931	MULTISPECIES: LysR family transcriptional regulator
1585	IG_N900_RS04665	4	0	124.035	0	342	0	2.78418	0.276187	0.116	1.47725	8.62069	#N/A
1586	N900_RS04665	50.48	0.521846	2835.33	0	2315	0	0.816873	0.0179908	0.173986	-0.291816	5.74758	hypothetical protein
1587	N900_RS04670	38.39	0.490207	1810.07	0	1432	0	0.791631	0.0200929	0.0792033	-0.337101	12.6257	hypothetical protein
1588	IG_N900_RS04675	17	0	480.916	0	363	0	0.756517	0.0365743	0.692112	-0.402555	1.44485	#N/A
1589	N900_RS04675	23.09	0.985706	394.686	0	208	0	0.52875	0.0308852	0.0100944	-0.919344	99.0652	bifunctional methylenetetrahydrofolate dehydrogenase/methenyltetrahydrofolate cyclohydrolase
1590	IG_N900_RS19105	1	0	7.35735	0	19	0	3.06225	1.4971	1	1.61459	1	#N/A
1591	N900_RS19105	1	0	1	100	1	0	1	0	1	0	1	MULTISPECIES: hypothetical protein
1592	IG_N900_RS04685	10	0	117.961	0	141	0	1.20563	0.113876	0.942425	0.269788	1.06109	#N/A
1593	N900_RS04685	67.55	0.575159	1894.48	0	2039	0	1.07679	0.0235109	0.616731	0.106737	1.62145	MULTISPECIES: membrane protein
1594	IG_N900_RS04690	20.33	0.652191	342.653	0	507	0	1.48465	0.0871541	0.87975	0.57012	1.13669	#N/A
1595	N900_RS04690	22	0	884.928	0	1106	0	1.25127	0.0431169	0.374591	0.323395	2.66958	haloacid dehalogenase
1596	IG_N900_RS04695	1	0	40.7033	0	1	100	0.0251554	0.0038966	1	-5.31299	1	#N/A
1597	N900_RS04695	32.4	0.550482	731.752	0	621	0	0.850211	0.0368296	0.469951	-0.234107	2.12788	MULTISPECIES: threonine transporter RhtB
1598	IG_N900_RS04700	11	0	255.339	0	245	0	0.96371	0.0647069	0.846014	-0.0533289	1.18201	#N/A
1599	N900_RS04700	21	0	450.745	0	503	0	1.11851	0.0540034	0.60108	0.161577	1.66367	thioesterase
1600	IG_N900_RS04705	5	0	100.602	0	122	0	1.22386	0.1198	0.718333	0.291436	1.39211	#N/A
1601	N900_RS04705	23.99	0.1	389.696	0	505	0	1.30032	0.077427	0.853545	0.378863	1.17158	MULTISPECIES: 1-acyl-sn-glycerol-3-phosphate acyltransferase
1602	N900_RS04710	45.61	0.566667	1512.48	0	1984	0	1.31269	0.0354148	0.100883	0.392522	9.9125	phosphatidate cytidylyltransferase
1603	N900_RS04715	25	0	1035.05	0	1418	0	1.37132	0.0429346	0.530306	0.455562	1.8857	CDP-diacylglycerol--glycerol-3-phosphate 3-phosphatidyltransferase
1604	IG_N900_RS04720	10	0	499.038	0	328	0	0.659035	0.0344982	0.265656	-0.601572	3.76427	#N/A
1605	N900_RS04720	79.14	0.765678	2350.98	0	2007	0	0.854068	0.0180806	0.158573	-0.227578	6.30624	GGDEF-domain containing protein
1606	N900_RS04725	23	0	525.37	0	492	0	0.938512	0.0439745	0.87529	-0.0915523	1.14248	hypothetical protein
1607	IG_N900_RS04730	7.46	0.500908	999.084	0	615	0	0.616224	0.0201578	0.576781	-0.698473	1.73376	#N/A
1608	N900_RS04730	11	0	492.267	0	314	0	0.639161	0.0287744	0.533599	-0.645748	1.87407	MULTISPECIES: hypothetical protein
1609	IG_N900_RS04735	6	0	278.141	0	141	0	0.509227	0.0343294	0.188528	-0.973619	5.30425	#N/A
1610	N900_RS04735	53.55	0.592461	1700.6	0	2261	0	1.33042	0.0343866	0.499592	0.411877	2.00163	hypothetical protein
1611	IG_N900_RS04740	5.5	0.502519	161.275	0	168	0	1.04845	0.08666	0.654791	0.0682605	1.52721	#N/A
1612	N900_RS04740	26	0	1344.07	0	922	0	0.686599	0.0209515	0.823871	-0.54246	1.21378	MULTISPECIES: C4-dicarboxylate ABC transporter
1613	IG_N900_RS04745	1	0	26.2541	0	22	0	0.877505	0.197854	1	-0.188521	1	#N/A
1614	N900_RS04745	25	0	1674.44	0	1478	0	0.883405	0.0254867	0.756853	-0.178852	1.32126	C4-dicarboxylate ABC transporter permease
1615	N900_RS04750	44	0	1931.34	0	1981	0	1.02624	0.0235121	0.625344	0.0373696	1.59912	C4-dicarboxylate ABC transporter permease
1616	IG_N900_RS04755	5.96	0.196946	44.31	0	43	0	1.00022	0.183133	0.917835	0.000311497	1.08952	#N/A
1617	N900_RS04755	35.65	1.09521	1446.24	0	1279	0	0.884903	0.0219032	0.836159	-0.176408	1.19595	sigma-54-dependent Fis family transcriptional regulator
1618	N900_RS04760	52.67	0.58698	1985.93	0	2211	0	1.11393	0.0258914	0.701792	0.15566	1.42492	sensor histidine kinase
1619	N900_RS04765	14.97	0.171447	195.44	0	293	0	1.50726	0.11065	0.839396	0.591931	1.19133	hypothetical protein
1620	IG_N900_RS04770	5	0	208.44	0	258	0	1.24527	0.095824	0.965397	0.316453	1.03584	#N/A
1621	N900_RS04770	29.99	0.1	734.971	0	906	0	1.23482	0.0511855	0.131942	0.304298	7.5791	trigger factor
1622	IG_N900_RS04775	7	0	178.623	0	245	0	1.37933	0.103888	0.782984	0.463966	1.27717	#N/A
1623	N900_RS04775	23.97	0.171447	505.721	0	615	0	1.2189	0.0593559	0.266448	0.285585	3.75308	MULTISPECIES: ATP-dependent Clp protease proteolytic subunit
1624	IG_N900_RS04780	4.45	0.5	53.681	0	112	0	2.12869	0.30438	0.571143	1.08997	1.75088	#N/A
1625	N900_RS04780	10	0	24.152	0	91	0	3.97056	0.948391	0.0333471	1.98934	29.9877	MULTISPECIES: ATP-dependent Clp protease ATP-binding subunit ClpX
1626	IG_N900_RS04785	9	0	256.345	0	151	0	0.591143	0.0351724	0.162518	-0.758421	6.15317	#N/A
1627	N900_RS04785	64.1	0.717741	2062.12	0	2370	0	1.14999	0.0281193	0.774496	0.201617	1.29116	MULTISPECIES: endopeptidase La
1628	IG_N900_RS04790	8.95	0.219043	128.151	0	80	0	0.629712	0.0593479	0.605174	-0.667236	1.65242	#N/A
1629	N900_RS04790	11	0	365.168	0	387	0	1.06382	0.0669682	0.315498	0.0892548	3.16959	MULTISPECIES: DNA-binding protein HU-beta
1630	IG_N900_RS04795	9	0	232.736	0	222	0	0.958582	0.0674571	0.543975	-0.0610258	1.83832	#N/A
1631	N900_RS04795	69.55	0.868936	2222.34	0	1899	0	0.854974	0.020153	0.723488	-0.226048	1.38219	peptidylprolyl isomerase
1632	IG_N900_RS04800	10.08	0.706106	253.812	0	303	0	1.1985	0.0759518	0.656323	0.261235	1.52364	#N/A
1633	N900_RS04800	11.95	0.219043	434.637	0	104	0	0.239938	0.0128053	0.0209609	-2.05927	47.708	MULTISPECIES: competence protein ComEA
1634	IG_N900_RS04805	8.95	0.701729	239.838	0	155	0	0.6498	0.0476666	0.860119	-0.621933	1.16263	#N/A
1635	N900_RS04805	2	0	4.50079	2	94	0	27.4042	17.5459	0.333333	4.77633	3	MULTISPECIES: cytidylate kinase
1636	IG_N900_RS04810	2	0	14.4713	0	34	0	2.57414	0.84819	0.68	1.36409	1.47059	#N/A
1637	N900_RS04810	3	0	12.9998	0	15	0	1.23845	0.360088	0.83	0.308534	1.20482	MULTISPECIES: 30S ribosomal protein S1
1638	IG_N900_RS04815	18.7	0.481999	340.352	0	482	0	1.42052	0.0787743	0.238474	0.506415	4.19333	#N/A
1639	N900_RS04815	10.25	0.672324	166.719	0	159	0	0.959806	0.0786084	0.851567	-0.0591847	1.17431	MULTISPECIES: integration host factor subunit beta
1640	IG_N900_RS04820	4.92	0.27266	188.846	0	5	0	0.0266617	0.00225409	0.0230476	-5.22909	43.3884	#N/A
1641	N900_RS04820	0	0	1	100	1	100	NaN	NaN	NaN	#VALUE!	#VALUE!	MULTISPECIES: membrane protein
1642	N900_RS04825	1	0	27.2277	0	5	0	0.192391	0.0459244	1	-2.37789	1	MULTISPECIES: lipopolysaccharide assembly protein LapB
1643	IG_N900_RS04830	6	0	209.48	0	166	0	0.797681	0.0657331	0.636255	-0.326115	1.5717	#N/A
1644	N900_RS04830	21.92	0.27266	627.233	0	550	0	0.878408	0.037108	0.913797	-0.187037	1.09433	orotidine 5\'-phosphate decarboxylase
1645	IG_N900_RS04835	3.97	0.171447	32.7042	0	18	0	0.577539	0.143997	0.737714	-0.792011	1.35554	#N/A
1646	N900_RS04835	42.34	0.589813	1061.66	0	834	0	0.786279	0.0239271	0.571068	-0.346886	1.75111	tRNA-(m
1647	IG_N900_RS04840	5	0	86.4737	0	79	0	0.927054	0.114205	0.893175	-0.109274	1.1196	#N/A
1648	N900_RS04840	30.96	0.196946	1257.54	0	1030	0	0.819833	0.0254701	0.804623	-0.286597	1.24282	hypothetical protein
1649	IG_N900_RS04845	16.68	0.468826	178.667	0	287	0	1.61802	0.139838	0.552169	0.694228	1.81104	#N/A
1650	N900_RS04845	15.41	0.63715	33.0251	0	200	0	6.28867	1.26319	0.150906	2.65275	6.62665	MULTISPECIES: transcriptional regulator CysB
1651	IG_N900_RS04850	2.96	0.196946	81.6942	0	13	0	0.161533	0.0201559	0.285667	-2.6301	3.50058	#N/A
1652	N900_RS04850	43.66	0.997168	1436.17	0	1418	0	0.988007	0.0256205	0.728812	-0.0174065	1.3721	SAM-dependent methyltransferase
1653	IG_N900_RS04855	1	0	6.428	0	1	100	0.17858	0.0761232	1	-2.48535	1	#N/A
1654	N900_RS04855	61.97	0.171447	1537.66	0	2645	0	1.72142	0.047044	0.00524492	0.783602	190.661	MULTISPECIES: alanine dehydrogenase
1655	IG_N900_RS04860	14.98	0.140705	538.613	0	796	0	1.48188	0.077705	0.699129	0.567431	1.43035	#N/A
1656	N900_RS04860	2.42	0.553775	17.0491	0	1	100	0.062497	0.0165488	0.248333	-4.00007	4.02685	MULTISPECIES: AsnC family transcriptional regulator
1657	IG_N900_RS04865	7	0	211.504	0	80	0	0.379706	0.0238165	0.339149	-1.39705	2.94855	#N/A
1658	N900_RS04865	42.96	1.06287	520.369	0	212	0	0.408241	0.018581	0.0293492	-1.29251	34.0725	DNA translocase FtsK
1659	IG_N900_RS04870	2	0	1	100	7	0	7	0	0.333333	2.80735	3	#N/A
1660	N900_RS04870	20.99	0.703455	1344.16	0	803	0	0.59791	0.0175921	0.15294	-0.742	6.5385	disulfide bond formation protein B
1661	IG_N900_RS04875	3.98	0.140705	13.8628	0	10	0	0.786423	0.260307	0.710857	-0.346623	1.40675	#N/A
1662	N900_RS04875	60.36	0.594928	2077.75	0	1754	0	0.844588	0.0185852	0.611819	-0.243681	1.63447	Na+/H+ antiporter NhaB
1663	IG_N900_RS04880	34.84	0.813025	687.763	0	806	0	1.17386	0.0483533	0.835067	0.231261	1.19751	#N/A
1664	N900_RS04880	12.3	1.11464	57.7524	0	36	0	0.634527	0.0862428	0.147276	-0.656248	6.78995	MULTISPECIES: fatty acid metabolism transcriptional regulator FadR
1665	IG_N900_RS04885	10.68	0.736906	279.28	0	339	0	1.21875	0.0780526	0.834527	0.285397	1.19828	#N/A
1666	N900_RS04885	40.74	0.463191	1081.53	0	1040	0	0.962526	0.0300784	0.852024	-0.0551027	1.17368	hypothetical protein
1667	IG_N900_RS04890	6.97	0.171447	279.745	0	220	0	0.788756	0.0436996	0.775334	-0.34235	1.28977	#N/A
1668	N900_RS04890	56.25	0.757121	2517.51	0	2939	0	1.16791	0.0241443	0.828107	0.223934	1.20757	methyl-accepting chemotaxis protein
1669	IG_N900_RS04895	13.91	0.287623	229.096	0	491	0	2.15213	0.140674	0.775339	1.10576	1.28976	#N/A
1670	N900_RS04895	9	0	101.93	0	437	0	4.33788	0.475559	0.10349	2.11699	9.66282	MULTISPECIES: histidine triad nucleotide-binding protein
1671	N900_RS04900	70.74	0.824131	2328.45	0	2581	0	1.10887	0.0214605	0.583677	0.149093	1.71328	hypothetical protein
1672	N900_RS04905	16.5	0.502519	830.462	0	410	0	0.494567	0.020857	0.297626	-1.01576	3.35992	hypothetical protein
1673	IG_N900_RS04910	0	0	1	100	1	100	NaN	NaN	NaN	#VALUE!	#VALUE!	#N/A
1674	N900_RS04910	20.77	0.422953	418.65	0	660	0	1.58097	0.084561	0.730381	0.660813	1.36915	MULTISPECIES: penicillin-binding protein activator LpoB
1675	IG_N900_RS04915	2	0	39.2982	0	23	0	0.603042	0.107215	1	-0.729669	1	#N/A
1676	N900_RS04915	26.53	0.501614	746.621	0	957	0	1.28365	0.0494257	0.555191	0.360252	1.80118	thiamine kinase
1677	IG_N900_RS04920	10.76	0.429235	238.456	0	389	0	1.63865	0.11174	0.723489	0.712507	1.38219	#N/A
1678	N900_RS04920	20.54	0.520683	875.347	0	823	0	0.941485	0.0350307	0.744425	-0.0869903	1.34332	hypothetical protein
1679	IG_N900_RS04925	14.37	0.562372	274.081	0	422	0	1.54445	0.0867791	0.415472	0.627097	2.4069	#N/A
1680	N900_RS04925	44.5	0.522233	2045.2	0	1273	0	0.622803	0.0152427	0.225164	-0.683152	4.4412	MULTISPECIES: NADH dehydrogenase
1681	IG_N900_RS04930	8	0	236.752	0	341	0	1.44659	0.0956202	0.717288	0.532661	1.39414	#N/A
1682	N900_RS04930	16.1	0.731679	345.784	0	671	0	1.94691	0.112377	0.375403	0.961189	2.66381	MULTISPECIES: ribosomal-protein-serine acetyltransferase
1683	IG_N900_RS04935	17	0	450.845	0	597	0	1.32796	0.0713533	0.904071	0.409212	1.10611	#N/A
1684	N900_RS04935	89.43	0.655282	4358.17	0	4672	0	1.07226	0.0164084	0.867118	0.100652	1.15325	hemolysin
1685	IG_N900_RS04940	18.99	0.1	463.391	0	387	0	0.837421	0.0442638	0.875539	-0.255974	1.14215	#N/A
1686	N900_RS04940	22.78	0.416333	436.263	0	59	0	0.135615	0.00723654	1.8634e-05	-2.88241	53665.4	hypothetical protein
1687	IG_N900_RS04945	9.99	0.1	467.241	0	252	0	0.540323	0.0233242	0.631208	-0.888106	1.58426	#N/A
1688	N900_RS04945	107.03	0.834302	4694.26	0	4927	0	1.04979	0.0149813	0.746247	0.0701024	1.34004	transcription-repair coupling factor
1689	N900_RS04950	13.78	0.416333	432.479	0	616	0	1.42834	0.0759963	0.196822	0.51434	5.08074	hypothetical protein
1690	IG_N900_RS04955	9.28	0.62085	363.221	0	299	0	0.825201	0.0411671	0.374733	-0.277183	2.66857	#N/A
1691	N900_RS04955	1	0	1	100	4	0	4	0	1	2	1	transporter
1692	N900_RS04960	0	0	1	100	1	100	NaN	NaN	NaN	#VALUE!	#VALUE!	lipoprotein ABC transporter ATP-binding protein LolD
1693	N900_RS04965	2	0	44.653	0	134	0	3.07575	0.493243	0.666667	1.62094	1.5	lipoprotein transporter subunit LolE
1694	IG_N900_RS04970	2	0	61.149	0	35	0	0.585744	0.0911048	1	-0.771658	1	#N/A
1695	N900_RS04970	19.49	0.502418	426.538	0	614	0	1.4435	0.0772882	0.216347	0.529576	4.6222	MULTISPECIES: ATP-binding protein
1696	N900_RS04975	89.17	1.18964	3727.54	0	3770	0	1.01163	0.0157628	0.631667	0.0166861	1.58311	DNA internalization-related competence protein ComEC/Rec2
1697	IG_N900_RS04980	0	0	1	100	1	100	NaN	NaN	NaN	#VALUE!	#VALUE!	#N/A
1698	N900_RS04980	0	0	1	100	1	100	NaN	NaN	NaN	#VALUE!	#VALUE!	lipid A export ATP-binding/permease MsbA
1699	N900_RS04985	2	0	23.1895	0	107	0	4.8447	1.09045	0.663333	2.27641	1.50754	tetraacyldisaccharide 4\'-kinase
1700	N900_RS04990	3	0	56.4358	0	63	0	1.13899	0.164883	0.6	0.187751	1.66667	MULTISPECIES: hypothetical protein
1701	N900_RS04995	1	0	1	100	99	0	99	0	1	6.62936	1	3-deoxy-manno-octulosonate cytidylyltransferase
1702	IG_N900_RS05000	5	0	110.626	0	63	0	0.57535	0.0594632	0.914444	-0.797487	1.09356	#N/A
1703	N900_RS05000	58.94	0.238683	1711.29	0	1668	0	0.975447	0.0270933	0.311097	-0.0358644	3.21443	SpoVR family protein
1704	N900_RS05005	43.31	0.691872	1882.05	0	1442	0	0.766651	0.019026	0.780193	-0.383358	1.28173	MULTISPECIES: hypothetical protein
1705	IG_N900_RS05010	9	0	530.349	0	619	0	1.16955	0.053505	0.0885504	0.225956	11.293	#N/A
1706	N900_RS05010	69.91	0.378594	2734.42	0	2026	0	0.741239	0.0153818	0.300897	-0.431989	3.3234	MULTISPECIES: PrkA family serine protein kinase
1707	IG_N900_RS05015	10.8	0.402015	101.554	0	137	0	1.36061	0.128785	0.476695	0.444255	2.09778	#N/A
1708	N900_RS05015	11.6	0.550482	720.843	0	470	0	0.65298	0.0253801	0.954578	-0.614889	1.04758	MULTISPECIES: hypothetical protein
1709	IG_N900_RS05020	5.79	0.40936	30.58	0	57	0	1.9319	0.385318	0.891457	0.950024	1.12176	#N/A
1710	N900_RS05020	24.99	0.1	992.158	0	926	0	0.934266	0.0300201	0.785422	-0.0980949	1.2732	membrane protein
1711	IG_N900_RS05025	3.99	0.1	7.76564	1	112	0	18.7112	16.6547	0.174429	4.22583	5.73301	#N/A
1712	N900_RS05025	23.01	0.745288	612.673	0	532	0	0.869917	0.0375773	0.893177	-0.20105	1.1196	MULTISPECIES: pyruvate formate lyase 1-activating protein
1713	IG_N900_RS05030	15.95	0.219043	884.796	0	727	0	0.822603	0.0281704	0.895157	-0.281732	1.11712	#N/A
1714	N900_RS05030	65.47	0.688359	1768.24	0	1521	0	0.860666	0.0206295	0.615658	-0.216474	1.62428	methyl-accepting chemotaxis protein
1715	N900_RS05035	43.31	0.662029	1651.03	0	1746	0	1.05825	0.027988	0.589545	0.0816786	1.69622	exonuclease
1716	IG_N900_RS05040	3.98	0.140705	37.5501	0	25	0	0.686403	0.122851	0.314286	-0.542872	3.18182	#N/A
1717	N900_RS05040	90.39	0.617833	3589.36	0	4841	0	1.34904	0.0213152	0.146992	0.431936	6.80308	formate acetyltransferase
1718	IG_N900_RS05045	14.74	0.440844	359.946	0	384	0	1.06976	0.0569054	0.777292	0.0972916	1.28652	#N/A
1719	N900_RS05045	49.91	0.287623	3385.82	0	2570	0	0.759284	0.0134368	0.267153	-0.397288	3.74317	membrane protein
1720	IG_N900_RS05050	28.93	0.256432	537.662	0	329	0	0.613392	0.0301979	0.4045	-0.705119	2.47219	#N/A
1721	N900_RS05050	25.56	0.498888	623.461	0	663	0	1.06513	0.0427355	0.234641	0.0910247	4.26183	MULTISPECIES: histidine/lysine/arginine/ornithine ABC transporter ATP-binding protein HisP
1722	IG_N900_RS05055	7.52	0.502117	402.696	0	166	0	0.413413	0.0224451	0.526438	-1.27434	1.89956	#N/A
1723	N900_RS05055	36.18	0.6724	1231.47	0	1434	0	1.16571	0.0383286	0.923983	0.221207	1.08227	ABC transporter substrate-binding protein
1724	IG_N900_RS05060	5	0	106.787	0	112	0	1.05739	0.0948555	0.444524	0.0805076	2.2496	#N/A
1725	N900_RS05060	36.88	0.356186	1116.08	0	1519	0	1.36243	0.0443649	0.124	0.446184	8.06455	histidine/lysine/arginine/ornithine ABC transporter permease HisQ
1726	N900_RS05065	39.56	0.498888	966.025	0	882	0	0.913964	0.0295438	0.828119	-0.129791	1.20756	MULTISPECIES: amino acid ABC transporter permease
1727	IG_N900_RS05070	2	0	25.2694	0	8	0	0.332881	0.0827999	0.346667	-1.58692	2.88462	#N/A
1728	N900_RS05070	20.29	0.686007	475.207	0	423	0	0.892216	0.0435645	0.793308	-0.164536	1.26054	exodeoxyribonuclease III
1729	IG_N900_RS05075	11.51	0.594503	992.81	0	503	0	0.507083	0.0151751	0.37194	-0.979705	2.68861	#N/A
1730	N900_RS05075	56.37	0.630135	1438.54	0	1649	0	1.14731	0.0345185	0.58337	0.19825	1.71418	methyl-accepting chemotaxis protein
1731	N900_RS05080	5	0	12.3471	0	182	0	16.4967	6.70826	0.242302	4.0441	4.12709	hypothetical protein
1732	N900_RS05085	16.68	0.468826	374.063	0	351	0	0.941091	0.0512716	0.710763	-0.0875943	1.40694	prepilin peptidase
1733	N900_RS05090	29.99	0.1	1062	0	1194	0	1.12551	0.0372589	0.734401	0.170579	1.36165	membrane protein
1734	IG_N900_RS05095	3	0	104.275	0	40	0	0.387563	0.0388805	0.4	-1.3675	2.5	#N/A
1735	N900_RS05095	67.35	0.609272	1754.51	0	1577	0	0.899405	0.0230792	0.683	-0.152957	1.46413	ATP-dependent DNA helicase DinG
1736	IG_N900_RS05100	7.73	0.468287	177.572	0	50	0	0.283427	0.0231404	0.397858	-1.81895	2.51346	#N/A
1737	N900_RS05100	67.48	0.846621	3153.31	0	2657	0	0.842922	0.0164829	0.87259	-0.246529	1.14601	porin
1738	IG_N900_RS05105	5.98	0.140705	40.836	0	62	0	1.55439	0.242118	0.870108	0.636347	1.14928	#N/A
1739	N900_RS05105	41.43	0.590412	926.495	0	664	0	0.717461	0.0239401	0.482009	-0.479028	2.07465	hypothetical protein
1740	IG_N900_RS05110	1	0	1.16914	45	24	0	21.7909	3.71015	1	4.44566	1	#N/A
1741	N900_RS05110	12.54	0.833879	409.721	0	410	0	1.00366	0.0556411	0.522745	0.00527027	1.91298	hypothetical protein
1742	IG_N900_RS05115	5	0	89.9145	0	78	0	0.876752	0.0915463	0.904048	-0.189759	1.10614	#N/A
1743	N900_RS05115	50.91	0.320826	1137.38	0	1034	0	0.90986	0.0262727	0.782148	-0.136284	1.27853	MULTISPECIES: EAL domain-containing protein
1744	IG_N900_RS05125	8.55	0.5	201.636	0	158	0	0.788451	0.0626521	0.578606	-0.342906	1.72829	#N/A
1745	N900_RS05125	15.02	0.69602	438.874	0	196	0	0.447881	0.0243486	0.0540871	-1.15881	18.4887	MULTISPECIES: peptidyl-prolyl cis-trans isomerase
1746	IG_N900_RS05130	5	0	93.466	0	70	0	0.757581	0.0816234	0.56873	-0.400528	1.7583	#N/A
1747	N900_RS05130	2	0	182.639	0	70	0	0.385248	0.0280745	0.996667	-1.37614	1.00334	cysteine--tRNA ligase
1748	IG_N900_RS05135	4	0	85.644	0	95	0	1.12543	0.137796	0.964286	0.170482	1.03704	#N/A
1749	N900_RS05135	19.99	0.71767	402.851	0	219	0	0.544914	0.0267548	0.0485208	-0.8759	20.6097	crossover junction endodeoxyribonuclease RuvC
1750	IG_N900_RS05140	8	0	302.592	0	80	0	0.265454	0.0168327	0.130315	-1.91346	7.67369	#N/A
1751	N900_RS05140	19	0	220.466	0	187	0	0.852422	0.0605744	0.383101	-0.23036	2.61027	Holliday junction branch migration protein RuvA
1752	IG_N900_RS05145	1.97	0.171447	17.8789	0	1	100	0.0585681	0.0134967	0.353333	-4.09374	2.83019	#N/A
1753	N900_RS05145	27.68	1.15365	516.962	0	233	0	0.451623	0.0203248	0.0865696	-1.14681	11.5514	MULTISPECIES: Holliday junction branch migration DNA helicase RuvB
1754	IG_N900_RS05150	19.49	0.559491	99.2855	0	166	0	1.68949	0.179859	0.609788	0.756586	1.63992	#N/A
1755	N900_RS05150	21.42	1.20755	105.736	0	13	0	0.124005	0.0118359	1.62281e-05	-3.01153	61621.4	cytochrome bd oxidase subunit I
1756	N900_RS05155	17.73	0.509605	78.1981	0	157	0	2.03709	0.254038	0.41649	1.02651	2.40102	cytochrome d ubiquinol oxidase subunit II
1757	IG_N900_RS05160	1	0	36.8421	0	41	0	1.15	0.214192	1	0.201633	1	#N/A
1758	N900_RS05160	3.93	0.256432	210.332	0	131	0	0.625236	0.039279	0.915143	-0.677528	1.09273	MULTISPECIES: cytochrome bd-I oxidase subunit CydX
1759	N900_RS05165	16.96	0.196946	1422.29	0	580	0	0.40812	0.0116351	0.0297391	-1.29293	33.6258	cyd operon protein YbgE
1760	IG_N900_RS05170	6	0	275.464	0	111	0	0.40428	0.0233876	0.719459	-1.30657	1.38993	#N/A
1761	N900_RS05170	16	0.696311	511.463	0	686	0	1.3443	0.0641684	0.751126	0.42686	1.33133	MULTISPECIES: tol-pal system-associated acyl-CoA thioesterase
1762	N900_RS05175	17.79	0.782317	323.048	0	80	0	0.248432	0.0144378	0.000198014	-2.00908	5050.16	Tol-Pal system subunit TolQ
1763	IG_N900_RS05180	0.88	0.326599	2.59826	12	1	100	0.486166	0.273444	1	-1.04048	1	#N/A
1764	N900_RS05180	13.38	0.599326	159.671	0	32	0	0.201822	0.0169134	0.000504104	-2.30884	1983.72	biopolymer transporter TolR
1765	IG_N900_RS05185	3	0	28.4226	0	50	0	1.83173	0.382574	0.548	0.873206	1.82482	#N/A
1766	N900_RS05185	20.29	1.05692	399.631	0	176	0	0.441676	0.0237529	0.00195578	-1.17894	511.305	MULTISPECIES: protein TolA
1767	N900_RS05190	25.66	0.934415	374.273	0	113	0	0.302986	0.0182923	8.91437e-05	-1.72268	11217.8	MULTISPECIES: protein TolB
1768	IG_N900_RS05195	3	0	28.8651	0	81	0	2.90862	0.62201	0.34	1.54034	2.94118	#N/A
1769	N900_RS05195	5.86	0.348735	123.769	0	1	100	0.00818065	0.000932061	0.00297258	-6.93357	336.408	peptidoglycan-associated lipoprotein
1770	N900_RS05200	28.41	0.63715	887.938	0	336	0	0.378824	0.0126341	0.0497976	-1.4004	20.0813	tol-pal system protein YbgF
1771	IG_N900_RS05205	7	0	218.74	0	288	0	1.32344	0.0959529	0.579429	0.404288	1.72584	#N/A
1772	N900_RS05205	40.37	0.906263	1506.82	0	1808	0	1.20077	0.0329672	0.780623	0.263955	1.28103	quinolinate synthase
1773	IG_N900_RS05210	1	0	29.4405	0	50	0	1.76373	0.367625	1	0.818627	1	#N/A
1774	N900_RS05210	21.41	0.621094	1235.12	0	690	0	0.559292	0.0191155	0.181962	-0.838327	5.49564	MULTISPECIES: hypothetical protein
1775	IG_N900_RS05215	6.97	0.171447	64.7778	0	145	0	2.27457	0.297683	0.236029	1.1856	4.23677	#N/A
1776	N900_RS05215	94.52	0.937221	2700.78	0	2339	0	0.86637	0.0167688	0.408838	-0.206945	2.44596	sensor histidine kinase
1777	IG_N900_RS05220	17.21	0.700577	287.899	0	366	0	1.27769	0.0916831	0.232367	0.353541	4.30354	#N/A
1778	N900_RS05220	19	0	871.774	0	627	0	0.720026	0.0242116	0.515484	-0.47388	1.93993	L-alanine exporter AlaE
1779	IG_N900_RS05225	5	0	59.4894	0	197	0	3.38014	0.501773	0.16127	1.75708	6.20079	#N/A
1780	N900_RS05225	42.38	0.582228	1593.98	0	1439	0	0.903493	0.0256719	0.379618	-0.146415	2.63422	mannose-6-phosphate isomerase, class I
1781	IG_N900_RS05230	3	0	56.5243	0	34	0	0.611252	0.0796692	0.879	-0.710162	1.13766	#N/A
1782	N900_RS05230	55.49	0.969171	1648.28	0	1725	0	1.0471	0.0242284	0.204415	0.0663981	4.892	PTS fructose transporter subunit IIC
1783	IG_N900_RS05235	11.99	0.1	240.89	0	426	0	1.77644	0.120317	0.825559	0.828987	1.2113	#N/A
1784	N900_RS05235	40.85	0.411329	1009.15	0	1223	0	1.21324	0.0403872	0.305359	0.278859	3.27483	transcriptional regulator
1785	N900_RS05240	24.8	0.402015	1122.1	0	889	0	0.793201	0.027451	0.505088	-0.334241	1.97985	PTS fructose transporter subunit IIA
1786	N900_RS05245	8	0	453.235	0	1077	0	2.38226	0.119732	0.583145	1.25233	1.71484	MULTISPECIES: PTS fructose transporter subunit IIB
1787	IG_N900_RS05250	10	0	255.958	0	254	0	0.996614	0.0656897	0.891993	-0.00489334	1.12108	#N/A
1788	N900_RS05250	59.95	0.219043	2011.21	0	2340	0	1.164	0.0248704	0.158778	0.219095	6.29809	PTS fructose transporter subunit IIA
1789	IG_N900_RS05255	2	0	4.46866	1	83	0	25.1431	17.3021	0.333333	4.65209	3	#N/A
1790	N900_RS05255	48.02	0.69602	1987.84	0	1791	0	0.901394	0.0196013	0.247137	-0.14977	4.04635	PTS fructose transporter subunit IIC
1791	N900_RS05260	11.53	0.501614	249.851	0	137	0	0.550663	0.0363376	0.119513	-0.860758	8.36726	PTS fructose transporter subunit IIA
1792	IG_N900_RS05265	20.3	0.57735	801.73	0	360	0	0.449773	0.0184468	0.0370691	-1.15273	26.9766	#N/A
1793	N900_RS05265	43.79	0.456048	1542.94	0	1268	0	0.822352	0.0212414	0.171995	-0.282172	5.81412	aldehyde dehydrogenase
1794	IG_N900_RS05270	6	0	173.622	0	411	0	2.38256	0.195478	0.296364	1.25252	3.37423	#N/A
1795	N900_RS05270	56.45	0.538891	1680.5	0	2113	0	1.25832	0.0349675	0.148969	0.331502	6.71282	sigma-54-dependent Fis family transcriptional regulator
1796	IG_N900_RS05275	1	0	81.8934	0	1	100	0.0123923	0.00147737	1	-6.33441	1	#N/A
1797	N900_RS05275	12.97	0.171447	307.681	0	234	0	0.763433	0.0472278	0.219095	-0.389427	4.56423	MULTISPECIES: hypothetical protein
1798	IG_N900_RS05280	1	0	8.08755	0	1	100	0.145137	0.0700876	1	-2.78452	1	#N/A
1799	N900_RS05280	25.09	0.697687	2282.12	0	1275	0	0.558938	0.0117642	0.547213	-0.839241	1.82744	SDR family oxidoreductase
1800	N900_RS05285	49.35	0.625631	1573.01	0	1620	0	1.03053	0.0260455	0.438815	0.0433809	2.27886	cryptochrome DASH
1801	IG_N900_RS05290	3	0	21.5189	0	183	0	8.79255	1.61497	0.5	3.13628	2	#N/A
1802	N900_RS05290	15.93	0.256432	461.134	0	580	0	1.26051	0.0595044	0.340938	0.334005	2.93308	cell division protein
1803	IG_N900_RS05295	11	0	191.048	0	320	0	1.68616	0.138595	0.601921	0.753745	1.66135	#N/A
1804	N900_RS05295	17	0	603.723	0	617	0	1.02387	0.0442324	0.626916	0.0340391	1.59511	nuclease
1805	N900_RS05300	10.53	0.501614	163.156	0	658	0	4.06367	0.355749	0.182104	2.02278	5.49137	hypothetical protein
1806	IG_N900_RS05305	32.82	0.783414	1734.5	0	1356	0	0.782253	0.0192887	0.925001	-0.354294	1.08108	#N/A
1807	N900_RS05305	9	0	296.13	0	466	0	1.5814	0.113208	0.197946	0.661206	5.05188	MULTISPECIES: transcriptional regulator
1808	IG_N900_RS05310	2.05	0.672324	11.5947	0	1	100	0.101602	0.0876611	0.408333	-3.29899	2.44898	#N/A
1809	N900_RS05310	26.77	1.19642	278.539	0	152	0	0.547731	0.0339337	0.0857916	-0.868461	11.6562	hypothetical protein
1810	IG_N900_RS19110	18.78	0.483673	222.402	0	255	0	1.15139	0.0759873	0.10656	0.203371	9.3844	#N/A
1811	N900_RS19110	0.92	0.27266	2.95656	8	1	100	0.438935	0.252184	1	-1.18792	1	hypothetical protein
1812	N900_RS19115	12.55	0.51981	222.17	0	34	0	0.153977	0.0123334	0.0100725	-2.69921	99.2802	hypothetical protein
1813	IG_N900_RS05315	0	0	1	100	1	100	NaN	NaN	NaN	#VALUE!	#VALUE!	#N/A
1814	N900_RS05315	52.95	0.219043	1299.71	0	1462	0	1.12579	0.0323334	0.896722	0.170932	1.11517	GTPase
1815	IG_N900_RS05320	1.89	0.314466	43.3696	0	95	0	2.24743	0.37925	1	1.16828	1	#N/A
1816	N900_RS05320	18.91	0.287623	1024.83	0	954	0	0.931919	0.0312584	0.47856	-0.101723	2.0896	hypothetical protein
1817	IG_N900_RS19120	3.49	0.502418	40.482	0	73	0	1.86568	0.348393	0.457429	0.899705	2.18613	#N/A
1818	N900_RS19120	10	0	1002.03	0	690	0	0.689322	0.0224548	0.334264	-0.536751	2.99165	hypothetical protein
1819	IG_N900_RS19125	7.48	0.627324	114.476	0	203	0	1.79182	0.185706	0.847847	0.841424	1.17946	#N/A
1820	N900_RS19125	0.89	0.314466	2.30061	11	1	100	0.561103	0.294668	1	-0.833662	1	transcriptional regulator
1821	IG_N900_RS05330	0	0	1	100	1	100	NaN	NaN	NaN	#VALUE!	#VALUE!	#N/A
1822	N900_RS05330	5.95	0.219043	6.50438	1	30	0	6.12073	4.63011	0.0933694	2.6137	10.7101	hypothetical protein
1823	N900_RS05335	7.16	0.800505	46.3679	0	28	0	0.6208	0.108733	0.780458	-0.6878	1.2813	hypothetical protein
1824	N900_RS05340	16.39	0.529818	651.817	0	366	0	0.562448	0.0230503	0.293077	-0.830209	3.41208	IclR family transcriptional regulator
1825	N900_RS05345	23.86	0.348735	573.01	0	1105	0	1.93255	0.0905527	0.181818	0.950509	5.5	hypothetical protein
1826	N900_RS05350	61.91	0.287623	3086.08	0	2462	0	0.79805	0.0148725	0.716645	-0.32545	1.39539	MULTISPECIES: transposase
1827	N900_RS05355	53.72	0.514045	2693.07	0	1921	0	0.713638	0.0152828	0.0459764	-0.486736	21.7503	MULTISPECIES: ATPase AAA
1828	N900_RS05360	22	0	823.193	0	649	0	0.789458	0.0293893	0.485327	-0.341066	2.06047	hypothetical protein
1829	N900_RS05365	7	0	317.926	0	467	0	1.47385	0.0866087	0.28616	0.559587	3.49455	hypothetical protein
1830	N900_RS19130	15	0	389.751	0	602	0	1.54797	0.0721293	0.531744	0.630373	1.8806	MULTISPECIES: hypothetical protein
1831	IG_N900_RS05370	28.52	0.521846	1456.43	0	1034	0	0.710374	0.0173458	0.354213	-0.493348	2.82316	#N/A
1832	N900_RS05370	17.57	0.49757	735.292	0	636	0	0.866147	0.0322722	0.865619	-0.207316	1.15524	middle operon regulator
1833	N900_RS05375	15	0	168.09	0	220	0	1.31613	0.098505	0.477154	0.3963	2.09576	transcriptional regulator
1834	IG_N900_RS05380	3	0	99.4404	0	77	0	0.783894	0.089451	0.941	-0.351269	1.0627	#N/A
1835	N900_RS05380	30.33	0.652191	784.492	0	747	0	0.953478	0.0350364	0.584508	-0.0687287	1.71084	hypothetical protein
1836	IG_N900_RS05385	1	0	6.41693	0	2	0	0.407276	0.297718	1	-1.29592	1	#N/A
1837	N900_RS05385	21.26	0.596623	665.735	0	399	0	0.60039	0.0254002	0.186227	-0.736029	5.3698	MULTISPECIES: hypothetical protein
1838	IG_N900_RS05390	4	0	477.486	0	39	0	0.0818415	0.00366262	0.0285714	-3.61102	35	#N/A
1839	N900_RS05390	14	0	483.439	0	445	0	0.92281	0.0466391	0.676725	-0.115894	1.47771	MULTISPECIES: hypothetical protein
1840	IG_N900_RS05395	6	0	198.582	0	130	0	0.658011	0.0474267	0.295996	-0.603817	3.37843	#N/A
1841	N900_RS05395	51.39	0.548552	2048.09	0	2047	0	1.00005	0.0241129	0.377063	6.65502e-05	2.65208	phage tail tape measure protein
1842	IG_N900_RS05410	74.98	0.140705	2020.64	0	2336	0	1.15651	0.0227427	0.213499	0.20978	4.68386	#N/A
1843	N900_RS05410	41.49	0.611258	984.181	0	594	0	0.60422	0.0201971	0.0568861	-0.726853	17.579	hypothetical protein
1844	IG_N900_RS05415	10.99	0.73161	289.548	0	278	0	0.96375	0.060298	0.913699	-0.0532686	1.09445	#N/A
1845	N900_RS05415	23.52	0.502117	963.923	0	1023	0	1.06254	0.0367406	0.648625	0.0875174	1.54172	DNA repair protein RadC
1846	IG_N900_RS05420	6.99	0.1	244.22	0	137	0	0.56392	0.0411925	0.0503447	-0.826438	19.8631	#N/A
1847	N900_RS05420	5.99	0.1	17.3368	0	149	0	9.35463	3.01087	0.0513348	3.22568	19.48	MULTISPECIES: transcriptional regulator
1848	IG_N900_RS05425	12	0	1163.19	0	428	0	0.368274	0.0109403	0.307871	-1.44115	3.24811	#N/A
1849	N900_RS05425	105.08	1.11627	3483.11	0	4424	0	1.27052	0.022388	0.462057	0.345419	2.16423	sialidase
1850	IG_N900_RS05430	19	0	1035.54	0	429	0	0.414829	0.0153448	0.281999	-1.26941	3.54611	#N/A
1851	N900_RS05430	41.41	0.954468	1631.53	0	1574	0	0.965438	0.0258985	0.391481	-0.0507449	2.5544	N-acetylglucosamine-6-phosphate deacetylase
1852	N900_RS05435	42.99	0.1	1763.52	0	1496	0	0.848709	0.0185695	0.15655	-0.236659	6.38773	N-acetylmannosamine kinase
1853	N900_RS05440	17.87	0.337998	516.608	0	416	0	0.8072	0.0402985	0.0390697	-0.309002	25.5953	N-acetylmannosamine-6-phosphate 2-epimerase
1854	N900_RS05445	5.56	0.498888	45.2505	0	94	0	2.13391	0.370438	0.448947	1.0935	2.22744	hypothetical protein
1855	IG_N900_RS05450	1	0	14.3496	0	1	100	0.076413	0.0267463	1	-3.71004	1	#N/A
1856	N900_RS05450	37.96	0.196946	1496.11	0	1368	0	0.915004	0.024122	0.25789	-0.12815	3.87762	sialic acid-binding protein
1857	IG_N900_RS05455	4	0	78.696	0	50	0	0.644107	0.07667	0.615714	-0.634627	1.62413	#N/A
1858	N900_RS05455	33.89	0.314466	978.151	0	1006	0	1.02951	0.0330061	0.803035	0.0419647	1.24528	C4-dicarboxylate ABC transporter permease
1859	IG_N900_RS05460	2	0	61.8128	0	4	0	0.0658129	0.00878942	0.886667	-3.92549	1.12782	#N/A
1860	N900_RS05460	61.79	0.456048	1869.98	0	2893	0	1.54796	0.0372838	0.270432	0.630367	3.69779	ABC transporter permease
1861	IG_N900_RS05465	4	0	34.0098	0	21	0	0.635681	0.112678	0.7	-0.653626	1.42857	#N/A
1862	N900_RS05465	40.35	0.592461	2241.47	0	2531	0	1.12976	0.0259095	0.282195	0.176019	3.54364	N-acetylneuraminate lyase
1863	IG_N900_RS05470	11.97	0.70288	245.105	0	79	0	0.323798	0.0224728	0.427765	-1.62683	2.33773	#N/A
1864	N900_RS05470	36.66	0.572431	696.558	0	1129	0	1.62364	0.0683854	0.569056	0.699231	1.7573	MurR/RpiR family transcriptional regulator
1865	IG_N900_RS05475	7	0	59.2349	0	60	0	1.03133	0.146043	0.686043	0.044503	1.45763	#N/A
1866	N900_RS05475	59.45	1.02863	2061.34	0	2237	0	1.08569	0.0227854	0.252087	0.118613	3.96688	N-acetylneuraminate epimerase
1867	IG_N900_RS05480	2	0	4.38909	3	47	0	15.0246	10.2574	0.363333	3.90926	2.75229	#N/A
1868	N900_RS05480	65.82	0.833394	1219.83	0	829	0	0.680143	0.0192664	0.000947658	-0.556089	1055.23	kelch domain-containing protein
1869	IG_N900_RS05485	4	0	34.054	0	158	0	4.82781	1.01733	0.127143	2.27137	7.86517	#N/A
1870	N900_RS05485	42.77	0.814701	1933.63	0	1631	0	0.843951	0.0198278	0.431668	-0.244769	2.31659	WYL domain-containing protein
1871	IG_N900_RS05490	3	0	68.1301	0	200	0	2.98084	0.367368	0.392	1.57572	2.55102	#N/A
1872	N900_RS05490	204.93	1.37257	7373.48	0	5925	0	0.80366	0.00920273	0.585147	-0.315343	1.70897	hypothetical protein
1873	N900_RS05495	111.26	0.733333	4199.92	0	3816	0	0.908895	0.0167671	0.737815	-0.137814	1.35535	hypothetical protein
1874	IG_N900_RS05500	10	0	297.956	0	161	0	0.542669	0.0360059	0.64103	-0.881855	1.55999	#N/A
1875	N900_RS05500	115.78	0.462317	4413.46	0	4013	0	0.909466	0.013603	0.851874	-0.136908	1.17388	DNA methylase
1876	N900_RS05505	77.36	0.958956	2179.27	0	2345	0	1.07652	0.0227206	0.743226	0.106378	1.34549	type I restriction endonuclease subunit S
1877	N900_RS05510	64.48	0.643224	2230	0	2113	0	0.948195	0.0251864	0.373796	-0.0767437	2.67526	hypothetical protein
1878	N900_RS05515	88.91	0.287623	3918.66	0	3571	0	0.911548	0.0156289	0.504907	-0.133609	1.98056	hypothetical protein
1879	IG_N900_RS05520	1	0	7.95479	0	2	0	0.297199	0.136987	1	-1.7505	1	#N/A
1880	N900_RS05520	152.56	0.946231	5098.93	0	4153	0	0.814658	0.0119412	0.0669667	-0.295734	14.9328	DEAD/DEAH box helicase
1881	IG_N900_RS05525	4.07	0.685418	37.0633	0	44	0	1.21869	0.200549	0.714492	0.285332	1.3996	#N/A
1882	N900_RS05525	94.26	1.15137	2458	0	2558	0	1.04106	0.0198959	0.466237	0.0580571	2.14483	hypothetical protein
1883	N900_RS05530	35.07	0.781801	1321.29	0	1418	0	1.074	0.0294209	0.299795	0.102992	3.33561	chemotaxis protein MotB
1884	N900_RS05535	89.06	1.17911	2775.08	0	2175	0	0.784078	0.0158225	0.122614	-0.350931	8.15569	transcriptional regulator
1885	N900_RS05540	191.03	1.3062	5071.48	0	5484	0	1.08156	0.015322	0.923118	0.113109	1.08329	helicase
1886	IG_N900_RS05545	8.95	0.219043	102.151	0	84	0	0.830454	0.0836543	0.777415	-0.268028	1.28631	#N/A
1887	N900_RS05545	21	0	530.437	0	928	0	1.75362	0.0855461	0.932894	0.810335	1.07193	integrase
1888	IG_N900_RS05550	5	0	413.394	0	582	0	1.41118	0.068935	0.920714	0.496904	1.08611	#N/A
1889	N900_RS05550	61.71	0.518253	1765.98	0	1161	0	0.657903	0.017851	0.321909	-0.604053	3.10647	integrase
1890	IG_N900_RS05560	29.97	0.822106	384.054	0	216	0	0.563701	0.0272658	0.0912462	-0.826997	10.9594	#N/A
1891	N900_RS05560	92.88	0.7691	3787.64	0	3972	0	1.04905	0.019895	0.140033	0.0690789	7.14118	multidrug transporter AcrB
1892	N900_RS05565	27.44	0.498888	623.516	0	982	0	1.57742	0.0629407	0.143968	0.657565	6.946	hemolysin secretion protein D
1893	IG_N900_RS05570	8	0	312.195	0	333	0	1.07001	0.0610265	0.759837	0.097629	1.31607	#N/A
1894	N900_RS05570	18	0	557.997	0	727	0	1.30581	0.0627218	0.643532	0.384944	1.55393	hypothetical protein
1895	N900_RS05575	66.28	0.910988	2249.25	0	2589	0	1.15163	0.0258589	0.888301	0.203675	1.12574	paraquat-inducible protein B
1896	N900_RS05580	51.73	0.468287	1249.27	0	1495	0	1.19766	0.0341638	0.499881	0.260223	2.00048	paraquat-inducible protein A
1897	IG_N900_RS05585	13	0	213.341	0	345	0	1.6234	0.102517	0.752167	0.69902	1.32949	#N/A
1898	N900_RS05585	77	0.80403	2605.68	0	3433	0	1.31797	0.0248751	0.63455	0.398314	1.57592	mechanosensitive ion channel protein MscS
1899	IG_N900_RS05590	1	0	10.7428	0	145	0	16.2249	13.7405	1	4.02013	1	#N/A
1900	N900_RS05590	57.26	0.733333	1686.12	0	1736	0	1.03028	0.0270335	0.862765	0.0430355	1.15906	membrane protein
1901	N900_RS05595	51.7	0.893297	1538.37	0	1278	0	0.831318	0.0218817	0.921061	-0.266528	1.0857	hypothetical protein
1902	N900_RS05600	31.93	0.256432	1104.77	0	820	0	0.742985	0.0238244	0.16651	-0.428595	6.00566	hypothetical protein
1903	IG_N900_RS05605	1.99	0.1	25.2584	0	1	100	0.0413297	0.0089301	0.34	-4.59668	2.94118	#N/A
1904	N900_RS05605	8.95	0.219043	418.274	0	425	0	1.01925	0.0572877	0.855495	0.0275083	1.16891	hypothetical protein
1905	N900_RS05610	18.45	0.5	467.96	0	373	0	0.798813	0.0376174	0.288781	-0.324069	3.46283	TetR family transcriptional regulator
1906	IG_N900_RS05615	0	0	1	100	1	100	NaN	NaN	NaN	#VALUE!	#VALUE!	#N/A
1907	N900_RS05615	41.65	0.55732	1277.05	0	1702	0	1.33407	0.0421715	0.26389	0.415839	3.78946	NAD-dependent succinate-semialdehyde dehydrogenase
1908	N900_RS05620	14	0	432.568	0	434	0	1.00577	0.0498925	0.954308	0.0083018	1.04788	hypothetical protein
1909	IG_N900_RS05625	3	0	50.2955	0	100	0	2.03986	0.341771	0.998	1.02847	1.002	#N/A
1910	N900_RS05625	38.89	0.314466	756.645	0	1207	0	1.59823	0.0697472	0.438844	0.676475	2.27871	hypothetical protein
1911	IG_N900_RS05630	16.96	0.196946	261.612	0	298	0	1.14373	0.0734639	0.430413	0.193745	2.32335	#N/A
1912	N900_RS05630	29.32	0.617587	1177.2	0	764	0	0.649694	0.021296	0.797361	-0.622167	1.25414	TetR family transcriptional regulator
1913	IG_N900_RS05635	2.45	0.5	56.8341	0	47	0	0.844565	0.124306	0.993333	-0.24372	1.00671	#N/A
1914	N900_RS05635	74.78	0.847814	4929.71	0	5171	0	1.04916	0.0149814	0.600807	0.0692306	1.66443	acyl-CoA dehydrogenase
1915	IG_N900_RS05640	3	0	23.8201	0	26	0	1.16823	0.353359	0.843	0.224321	1.18624	#N/A
1916	N900_RS05640	0	0	1	100	1	100	NaN	NaN	NaN	#VALUE!	#VALUE!	MULTISPECIES: trans-2-enoyl-CoA reductase
1917	IG_N900_RS19135	5	0.724743	180.272	0	107	0	0.597647	0.0504517	0.739613	-0.742634	1.35206	#N/A
1918	N900_RS19135	11.55	0.5	237.338	0	334	0	1.41412	0.100668	0.179764	0.499901	5.56285	hypothetical protein
1919	N900_RS05645	1	0	1	100	23	0	23	0	1	4.52356	1	MULTISPECIES: translation initiation factor IF-1
1920	IG_N900_RS05650	0	0	1	100	1	100	NaN	NaN	NaN	#VALUE!	#VALUE!	#N/A
1921	N900_RS05650	28.52	0.502117	804.252	0	929	0	1.15657	0.0416585	0.736659	0.209857	1.35748	MULTISPECIES: arginyl-tRNA-protein transferase
1922	N900_RS05655	11	0	342.321	0	291	0	0.852241	0.0429914	0.825293	-0.230666	1.21169	leucyl/phenylalanyl-tRNA--protein transferase
1923	IG_N900_RS05660	2	0	14.2721	0	49	0	3.82014	1.51106	0.496667	1.93362	2.01342	#N/A
1924	N900_RS05660	4.26	0.629574	31.9962	0	137	0	4.43641	0.865835	0.539143	2.14939	1.8548	MULTISPECIES: hypothetical protein
1925	N900_RS05665	43.57	0.517472	2092.7	0	2236	0	1.06905	0.0249447	0.530242	0.0963349	1.88593	3-phosphoshikimate 1-carboxyvinyltransferase
1926	IG_N900_RS05670	4	0	30.3034	0	29	0	0.996844	0.212772	0.840857	-0.00456079	1.18926	#N/A
1927	N900_RS05670	13	0	261.236	0	336	0	1.29084	0.0781397	0.508044	0.36831	1.96833	hypothetical protein
1928	IG_N900_RS05675	18.96	0.196946	1144.81	0	807	0	0.705635	0.022632	0.914922	-0.503005	1.09299	#N/A
1929	N900_RS05675	14.45	0.592461	308.234	0	221	0	0.719186	0.0405772	0.587003	-0.475564	1.70357	DNA topoisomerase 1
1930	IG_N900_RS05680	28.81	0.677115	663.843	0	487	0	0.734634	0.0276607	0.692288	-0.444902	1.44448	#N/A
1931	N900_RS05680	46.94	0.238683	1785.69	0	2137	0	1.19757	0.0317831	0.889016	0.260109	1.12484	glucose-1-phosphate adenylyltransferase
1932	N900_RS05685	45.15	1.04809	748.137	0	899	0	1.20381	0.0511889	0.842169	0.267603	1.18741	glycogen synthase
1933	IG_N900_RS05690	6.99	0.1	158.222	0	76	0	0.483507	0.0390527	0.337238	-1.04839	2.96527	#N/A
1934	N900_RS05690	31.36	0.594928	1274.86	0	1065	0	0.836026	0.0231592	0.551874	-0.258381	1.81201	2-succinyl-6-hydroxy-2,4-cyclohexadiene-1-carboxylate synthase
1935	N900_RS05695	2.51	0.502418	1.28659	49	13	0	11.3834	2.69834	0.520333	3.50886	1.92184	hypothetical protein
1936	IG_N900_RS05700	3	0	90.2686	0	145	0	1.63269	0.217434	0.444	0.707251	2.25225	#N/A
1937	N900_RS05700	29	0	842.466	0	902	0	1.07205	0.0386971	0.747266	0.100373	1.33821	TVP38/TMEM64 family protein
1938	IG_N900_RS05705	22	0	495.708	0	703	0	1.42099	0.0630658	0.668133	0.506892	1.49671	#N/A
1939	N900_RS05705	25.9	0.301511	671.521	0	769	0	1.14688	0.0447829	0.196661	0.197712	5.08489	DNA transformation protein
1940	IG_N900_RS05710	21.51	0.502418	837.93	0	654	0	0.781239	0.0241534	0.504992	-0.356164	1.98023	#N/A
1941	N900_RS05710	36.52	0.502117	1435.31	0	902	0	0.628857	0.0164852	0.177327	-0.669197	5.63931	MULTISPECIES: PurR family transcriptional regulator
1942	IG_N900_RS19140	1.65	0.479372	1.42318	35	21	0	17.1885	5.01354	1	4.10337	1	#N/A
1943	N900_RS19140	11.87	0.337998	359.282	0	434	0	1.21083	0.0596137	0.721109	0.275993	1.38675	MULTISPECIES: hypothetical protein
1944	IG_N900_RS05715	7.59	0.494311	245.603	0	184	0	0.752487	0.0504769	0.243814	-0.410262	4.10148	#N/A
1945	N900_RS05715	17.46	0.500908	560.741	0	199	0	0.355624	0.0161787	0.00483587	-1.49158	206.788	molecular chaperone TorD
1946	IG_N900_RS05720	12.45	0.5	642.689	0	222	0	0.345977	0.0139204	0.224366	-1.53125	4.45701	#N/A
1947	N900_RS05720	27	0	1252.66	0	579	0	0.462613	0.0137251	0.0872529	-1.11212	11.4609	MULTISPECIES: two-component system response regulator TorR
1948	IG_N900_RS05725	4	0	422.799	0	309	0	0.73291	0.0393534	0.6	-0.448293	1.66667	#N/A
1949	N900_RS05725	33.95	0.219043	1730.66	0	1958	0	1.13193	0.0254762	0.469699	0.17878	2.12902	envelope biogenesis factor ElyC
1950	IG_N900_RS05730	6	0	208.362	0	140	0	0.675299	0.0485979	0.822186	-0.566402	1.21627	#N/A
1951	N900_RS05730	22.99	0.1	826.446	0	498	0	0.603261	0.0203538	0.396577	-0.729146	2.52158	tRNA uridine 5-oxyacetic acid(34) methyltransferase CmoM
1952	N900_RS05735	36.87	0.337998	539.952	0	724	0	1.3436	0.0607769	0.71159	0.426103	1.4053	condensin subunit F
1953	N900_RS05740	19.42	0.516006	286.76	0	220	0	0.769644	0.043404	0.52703	-0.377736	1.89742	MULTISPECIES: condensin subunit E
1954	N900_RS05745	78.11	0.815197	1257.09	0	1365	0	1.08686	0.0336409	0.260632	0.120169	3.83683	chromosome partition protein MukB
1955	IG_N900_RS05750	0	0	1	100	1	100	NaN	NaN	NaN	#VALUE!	#VALUE!	#N/A
1956	N900_RS05750	17.79	0.456048	422.4	0	473	0	1.12253	0.055707	0.945522	0.16675	1.05762	MULTISPECIES: AsnC family transcriptional regulator
1957	IG_N900_RS05755	2	0	153.453	0	15	0	0.0984308	0.00826769	0.333333	-3.34475	3	#N/A
1958	N900_RS05755	17.89	0.314466	437.978	0	346	0	0.792027	0.0403453	0.70365	-0.336378	1.42116	amino acid transporter LysE
1959	IG_N900_RS05760	3	0	42.1526	0	72	0	1.74794	0.281469	0.43	0.805656	2.32558	#N/A
1960	N900_RS05760	71.83	0.841535	3457.39	0	2100	0	0.607614	0.0116105	0.214538	-0.718772	4.66118	YgiQ family radical SAM protein
1961	IG_N900_RS05765	24	0	373.012	0	579	0	1.55612	0.0787238	0.201422	0.637951	4.96469	#N/A
1962	N900_RS05765	88.63	0.860526	2888.77	0	2084	0	0.721658	0.0133274	0.628587	-0.470613	1.59087	diguanylate phosphodiesterase
1963	IG_N900_RS05770	5.91	0.287623	52.7738	0	334	0	6.44703	0.919991	0.0740476	2.68863	13.5048	#N/A
1964	N900_RS05770	104.63	1.02154	5195.28	0	4522	0	0.87057	0.0120628	0.635703	-0.199968	1.57306	zinc protease
1965	IG_N900_RS05775	8.45	0.575159	57.6971	0	96	0	1.6988	0.255657	0.768961	0.764514	1.30046	#N/A
1966	N900_RS05775	24.83	0.377525	829.511	0	943	0	1.13842	0.0427634	0.923502	0.187028	1.08284	hypothetical protein
1967	IG_N900_RS05780	2	0	77.0032	0	49	0	0.64642	0.0808487	0.673333	-0.629457	1.48515	#N/A
1968	N900_RS05780	8.98	0.140705	234.915	0	300	0	1.28338	0.0902004	0.936346	0.359945	1.06798	MULTISPECIES: hypothetical protein
1969	N900_RS05785	19.9	0.301511	314.762	0	451	0	1.43712	0.0796346	0.887198	0.523177	1.12714	XRE family transcriptional regulator
1970	IG_N900_RS05790	21.38	0.564613	787.325	0	827	0	1.05203	0.0415023	0.158005	0.0731702	6.32892	#N/A
1971	N900_RS05790	74.46	0.558135	2584.58	0	3508	0	1.35789	0.0287299	0.300731	0.441362	3.32523	5-methyltetrahydropteroyltriglutamate--homocysteine methyltransferase
1972	IG_N900_RS05795	16	0	1366.29	0	1035	0	0.75819	0.0226219	0.838733	-0.39937	1.19228	#N/A
1973	N900_RS05795	9	0	7.20246	0	299	0	50.9215	33.3447	0.000207322	5.6702	4823.41	hypothetical protein
1974	N900_RS05800	5.94	0.238683	154.261	0	77	0	0.501919	0.0375806	0.373283	-0.994472	2.67893	MULTISPECIES: hypothetical protein
1975	IG_N900_RS05805	5	0	119.045	0	198	0	1.67748	0.1591	0.487302	0.746295	2.05212	#N/A
1976	N900_RS05805	10	0	766.901	0	512	0	0.668581	0.0255489	0.516462	-0.580826	1.93625	MULTISPECIES: acyl-CoA thioesterase
1977	IG_N900_RS05810	7	0	118.525	0	27	0	0.229536	0.020329	0.817016	-2.12321	1.22397	#N/A
1978	N900_RS05810	24	0	1106.91	0	817	0	0.738836	0.0235511	0.827043	-0.436673	1.20913	intracellular septation protein A
1979	IG_N900_RS05815	4.98	0.140705	151.772	0	123	0	0.816878	0.0728382	0.899937	-0.291807	1.11119	#N/A
1980	N900_RS05815	15	0	609.819	0	421	0	0.691532	0.0283481	0.940141	-0.532131	1.06367	MULTISPECIES: hypothetical protein
1981	IG_N900_RS05820	11.98	0.140705	224.051	0	107	0	0.47953	0.0309235	0.093133	-1.06031	10.7373	#N/A
1982	N900_RS05820	22.98	0.140705	837.432	0	670	0	0.801087	0.0288293	0.285011	-0.319969	3.50864	hypothetical protein
1983	N900_RS05825	27	0	1051.85	0	1155	0	1.09895	0.0314629	0.936503	0.13613	1.0678	nucleoside-diphosphate sugar epimerase
1984	IG_N900_RS05830	4	0	89.6601	0	83	0	0.93729	0.105336	0.641429	-0.093433	1.55902	#N/A
1985	N900_RS05830	9.99	0.1	640.587	0	404	0	0.631584	0.0243347	0.176085	-0.662952	5.67906	MULTISPECIES: DNA-binding protein
1986	IG_N900_RS19145	2	0	66.9242	0	162	0	2.47859	0.391866	0.333333	1.30952	3	#N/A
1987	N900_RS19145	4	0	158.587	0	100	0	0.634229	0.048588	0.408	-0.656924	2.45098	hypothetical protein
1988	IG_N900_RS05835	6	0	124.278	0	174	0	1.40991	0.119613	0.703701	0.495603	1.42106	#N/A
1989	N900_RS05835	39.99	0.1	815.88	0	1398	0	1.71595	0.0651858	0.434579	0.779004	2.30108	MULTISPECIES: formate transporter FocA
1990	IG_N900_RS05840	1	0	7.62288	0	1	100	0.156531	0.0819281	1	-2.67548	1	#N/A
1991	N900_RS05840	7.87	0.337998	270.12	0	211	0	0.784579	0.0531462	0.880922	-0.350009	1.13517	hypothetical protein
1992	IG_N900_RS05845	14.77	0.422953	333.304	0	139	0	0.418704	0.0268085	0.0524846	-1.256	19.0532	#N/A
1993	N900_RS05845	3	0	34.8395	0	20	0	0.597622	0.124727	0.776	-0.742695	1.28866	MULTISPECIES: trimethylamine N-oxide reductase system protein TorE
1994	IG_N900_RS05850	3	0	117.618	0	108	0	0.927544	0.0952051	0.966	-0.108512	1.0352	#N/A
1995	N900_RS05850	27.89	0.345096	990.111	0	593	0	0.599665	0.0213765	0.910226	-0.73777	1.09863	pentaheme c-type cytochrome TorC
1996	IG_N900_RS05855	3	0	260.207	0	167	0	0.643849	0.0364325	0.745	-0.635205	1.34228	#N/A
1997	N900_RS05855	70.49	0.522136	2922.28	0	2930	0	1.00298	0.018471	0.333761	0.00429089	2.99615	trimethylamine-N-oxide reductase TorA
1998	IG_N900_RS05860	8.35	0.641573	182.44	0	174	0	0.958994	0.0712465	0.677135	-0.0604057	1.47681	#N/A
[truncated: 4,407 more rows]

## Sheet: Filtered
Position	Locus Tag	Mean Informative Sites	SDinformative	WT reads	WT LOD	Δvca0040 reads	Δvca0040 LOD	Mean FC	SDFC	Mean p-value	Log2MFC	1/p	Annotation
4706	N900_RS14215	29.43	1.02745	1147.06	0	1	100	0.000872638	2.73757e-05	3.07896e-12	-10.1623	3.24785e+11	DUF368 domain-containing protein
5455	N900_RS16280	25.61	1.26247	737.352	0	1	100	0.00135803	5.00634e-05	1.04704e-10	-9.52427	9.55075e+09	cytokinin oxidase
3784	N900_RS11245	10.94	0.238683	568.961	0	1	100	0.00176091	7.77805e-05	2.77396e-05	-9.14946	36049.6	APH(3\'\') family aminoglycoside O-phosphotransferase
1769	N900_RS05195	5.86	0.348735	123.769	0	1	100	0.00818065	0.000932061	0.00297258	-6.93357	336.408	peptidoglycan-associated lipoprotein
834	N900_RS02470	7.34	1.01723	82.3138	0	1	100	0.0123327	0.00154622	0.00088933	-6.34137	1124.44	ribosomal RNA small subunit methyltransferase H
3941	N900_RS11715	35.92	1.13422	615.185	0	10	0	0.0162825	0.000675384	4.03781e-13	-5.94054	2.47659e+12	penicillin-binding protein activator
434	N900_RS01285	6.96	1.04369	49.9968	0	1	100	0.0204628	0.00328865	0.0015466	-5.61085	646.579	glycerol-3-phosphate dehydrogenase (NAD(P)(+))
727	N900_RS02170	5.93	0.768772	43.4803	0	1	100	0.0237107	0.00435297	0.00387146	-5.39832	258.3	tRNA-modifying protein YgfZ
156	N900_RS00480	6.27	0.722719	81.65	0	5	0	0.0621718	0.00774152	0.00744949	-4.0076	134.237	MULTISPECIES: LexA repressor
3268	N900_RS09665	10.86	0.348735	331.346	0	23	0	0.0696186	0.00376972	0.00407891	-3.84438	245.164	MULTISPECIES: D-glycero-beta-D-manno-heptose 1,7-bisphosphate 7-phosphatase
459	N900_RS01350	59.95	1.424	910.519	0	72	0	0.0791599	0.00259713	4.23968e-17	-3.65909	2.35867e+16	penicillin-binding protein 1A
1459	N900_RS04305	20.17	1.10147	280.243	0	31	0	0.111011	0.00678771	2.3445e-06	-3.17123	426531	MULTISPECIES: phosphate acyltransferase
3788	N900_RS11260	5.79	0.40936	212.965	0	24	0	0.113114	0.00700016	0.00940115	-3.14415	106.37	MULTISPECIES: LysR family transcriptional regulator
1755	N900_RS05150	21.42	1.20755	105.736	0	13	0	0.124005	0.0118359	1.62281e-05	-3.01153	61621.4	cytochrome bd oxidase subunit I
1686	N900_RS04940	22.78	0.416333	436.263	0	59	0	0.135615	0.00723654	1.8634e-05	-2.88241	53665.4	hypothetical protein
3495	N900_RS10365	16.93	0.997522	195.185	0	30	0	0.154554	0.0116101	4.97693e-05	-2.69382	20092.7	outer membrane protein assembly factor BamB
4453	N900_RS13425	14.19	1.28468	59.6886	0	11	0	0.186267	0.0196008	0.00181	-2.42456	552.485	sugar ABC transporter
2013	N900_RS05900	10.48	0.540856	80.787	0	15	0	0.188565	0.0235484	0.00257227	-2.40686	388.761	MULTISPECIES: antimicrobial peptide ABC transporter permease SapC
1764	N900_RS05180	13.38	0.599326	159.671	0	32	0	0.201822	0.0169134	0.000504104	-2.30884	1983.72	biopolymer transporter TolR
3785	N900_RS11250	19	0	2502.89	0	566	0	0.226249	0.00503642	0.00304596	-2.14402	328.304	MULTISPECIES: aminoglycoside O-phosphotransferase APH(6)-Id
4291	N900_RS12860	29.05	0.770347	390.725	0	92	0	0.235986	0.011266	4.95291e-06	-2.08323	201901	MULTISPECIES: protease modulator HflC
1762	N900_RS05175	17.79	0.782317	323.048	0	80	0	0.248432	0.0144378	0.000198014	-2.00908	5050.16	Tol-Pal system subunit TolQ
2012	N900_RS05895	10.23	1.22148	73.4518	0	19	0	0.262328	0.0316054	0.00324809	-1.93056	307.873	MULTISPECIES: ABC transporter ATP-binding protein
2315	N900_RS06815	15.63	0.544115	379.506	0	103	0	0.272126	0.0140681	0.00787334	-1.87766	127.011	RNA chaperone ProQ
3534	N900_RS10470	28.08	0.747791	1373.93	0	382	0	0.278224	0.007297	2.9424e-05	-1.84568	33985.8	MULTISPECIES: tRNA guanosine(34) transglycosylase Tgt
4292	N900_RS12865	31.69	0.917782	614.742	0	181	0	0.295005	0.0130764	7.49789e-08	-1.76119	1.33371e+07	MULTISPECIES: protease modulator HflK
4467	N900_RS13475	38.27	1.49649	270.673	0	80	0	0.296845	0.020201	1.55661e-06	-1.75222	642423	polymerase
1767	N900_RS05190	25.66	0.934415	374.273	0	113	0	0.302986	0.0182923	8.91437e-05	-1.72268	11217.8	MULTISPECIES: protein TolB
3379	N900_RS10010	43	1.16342	673.502	0	209	0	0.31083	0.0127373	0.00649456	-1.6858	153.975	toxin coregulated pilus biosynthesis protein E
2015	N900_RS05910	44.82	0.891939	770.01	0	243	0	0.315891	0.00993316	2.58919e-05	-1.6625	38622.1	ABC transporter substrate-binding protein
4454	N900_RS13430	29.76	1.70039	110.283	0	36	0	0.328765	0.0284695	6.73958e-05	-1.60487	14837.7	sugar transporter
3105	N900_RS09175	17	0	709.613	0	241	0	0.340163	0.0137238	0.00384647	-1.5557	259.979	MULTISPECIES: lactoylglutathione lyase
4468	N900_RS13480	24.31	1.11641	146.937	0	51	0	0.349718	0.0309931	0.00451913	-1.51574	221.282	lipopolysaccharide heptosyltransferase II
5318	N900_RS15920	43.07	0.945537	576.732	0	204	0	0.354331	0.0147742	0.000946743	-1.49683	1056.25	sulfate-binding protein
1945	N900_RS05715	17.46	0.500908	560.741	0	199	0	0.355624	0.0161787	0.00483587	-1.49158	206.788	molecular chaperone TorD
5457	N900_RS16285	10.92	0.27266	189.226	0	68	0	0.361483	0.0280054	0.00428907	-1.468	233.151	hypothetical protein
3136	N900_RS09265	62.21	1.30496	2620.49	0	993	0	0.379089	0.00763613	6.55314e-07	-1.39939	1.52599e+06	asparagine synthase B
3798	N900_RS11285	126	0.80403	14547.9	0	5665	0	0.389433	0.00343647	2.11616e-08	-1.36055	4.72553e+07	MULTISPECIES: Tn3 family transposase
984	N900_RS02885	41.33	0.985296	514.118	0	209	0	0.407454	0.0196417	9.08863e-05	-1.29529	11002.8	exodeoxyribonuclease V
3377	N900_RS10005	55.36	1.04948	975.341	0	406	0	0.416699	0.0136276	0.00641937	-1.26292	155.778	toxin coregulated pilus biosynthesis protein F
3	N900_RS00010	11.38	1.00282	92.0277	0	39	0	0.429635	0.0503573	0.000709835	-1.21881	1408.78	FMN-binding protein MioC
1766	N900_RS05185	20.29	1.05692	399.631	0	176	0	0.441676	0.0237529	0.00195578	-1.17894	511.305	MULTISPECIES: protein TolA
3858	N900_RS11470	51.56	1.00825	898.592	0	404	0	0.450155	0.0160959	0.000344076	-1.15151	2906.34	outer membrane protein OmpU
4952	N900_RS14945	39.41	1.01598	277.874	0	127	0	0.458534	0.0261132	0.0012154	-1.1249	822.771	restriction endonuclease subunit M
1425	N900_RS04205	31	0	1924.25	0	891	0	0.463294	0.0109167	0.0072965	-1.11	137.052	histone deacetylase
4458	N900_RS13445	81.5	1.12367	1599.08	0	815	0	0.509941	0.0119011	0.00143744	-0.971599	695.683	GDP-mannose 4,6-dehydratase
1163	N900_RS03405	30.67	0.910711	1151.53	0	599	0	0.520649	0.0158282	0.00650877	-0.941617	153.639	siderophore-interacting protein
2395	N900_RS07045	18.76	1.14698	190.129	0	99	0	0.523224	0.0363326	0.00182165	-0.934501	548.951	hypothetical protein
2529	N900_RS07455	18.97	0.171447	498.839	0	261	0	0.52441	0.0254075	0.0076133	-0.931232	131.349	7-cyano-7-deazaguanine synthase QueC
2482	N900_RS07315	78	0	3100.61	0	1758	0	0.56722	0.0115778	0.00635693	-0.818019	157.309	chemotaxis protein CheA
3399	N900_RS10080	149.5	2.45155	1495.3	0	879	0	0.588287	0.0162869	0.000247536	-0.765407	4039.81	membrane protein
4447	N900_RS13405	134	1.04447	3957.6	0	2337	0	0.590653	0.00925388	0.00575624	-0.759618	173.725	acyl-CoA reductase
5380	N900_RS16065	19.94	0.238683	680.13	0	405	0	0.596323	0.0224079	0.00541568	-0.745834	184.649	nucleotide pyrophosphohydrolase
4449	N900_RS13415	86.16	1.41935	1666.68	0	999	0	0.599792	0.0153853	0.0070681	-0.737465	141.481	rfbL protein
4441	N900_RS13380	50.14	1.11934	464.188	0	286	0	0.61737	0.0277241	0.00452623	-0.695793	220.934	glycosyl transferase family 1
1868	N900_RS05480	65.82	0.833394	1219.83	0	829	0	0.680143	0.0192664	0.000947658	-0.556089	1055.23	kelch domain-containing protein
2586	N900_RS07620	51.41	0.753376	1262.11	0	870	0	0.689842	0.0190719	0.00635845	-0.535662	157.271	hypothetical protein
5528	N900_RS16480	129.74	1.58669	2592.9	0	1789	0	0.690267	0.0146308	0.0017438	-0.534774	573.46	TonB-dependent receptor
2325	N900_RS06840	152.39	1.04345	5107.36	0	3607	0	0.706389	0.0104626	0.0087296	-0.501466	114.553	NAD-glutamate dehydrogenase
982	N900_RS02880	64.59	1.60866	529.685	0	379	0	0.716939	0.032195	0.00110175	-0.480078	907.65	exonuclease V subunit gamma
2059	N900_RS06040	138.37	1.41175	4640.12	0	3329	0	0.717609	0.0111089	0.00244277	-0.478731	409.372	histidine kinase
2599	N900_RS07665	135.01	1.17632	5343.72	0	3894	0	0.728853	0.0104158	0.00541353	-0.456301	184.722	glycosyl transferase family 51
4050	N900_RS12085	26.08	1.37569	264.156	0	214	0	0.81371	0.0538565	0.00604336	-0.297414	165.471	AraC family transcriptional regulator
201	N900_RS00605	79.9	1.1415	1523.32	0	2143	0	1.40775	0.0367872	0.00686599	0.493393	145.645	adenylate cyclase
1654	N900_RS04855	61.97	0.171447	1537.66	0	2645	0	1.72142	0.047044	0.00524492	0.783602	190.661	MULTISPECIES: alanine dehydrogenase
152	N900_RS00470	50.41	0.922174	1416.77	0	2557	0	1.80683	0.0602789	0.00746899	0.853463	133.887	MATE family efflux transporter
3484	N900_RS10335	38.45	0.592461	668.368	0	1244	0	1.8642	0.0747762	0.00469207	0.898555	213.126	GMP synthase (glutamine-hydrolyzing)
4496	N900_RS13575	59.69	0.506423	1752.06	0	3616	0	2.06529	0.0547931	0.00747035	1.04635	133.863	methyl-accepting chemotaxis protein
3742	N900_RS11105	35	0	1186.03	0	2617	0	2.20858	0.0677701	0.00465148	1.14312	214.985	conjugal transfer protein TraK
3065	N900_RS09035	26	0	591.697	0	1362	0	2.30572	0.0947168	0.00913115	1.20522	109.515	MULTISPECIES: uridine kinase
4634	N900_RS14025	48.57	0.590412	288.142	0	699	0	2.43333	0.134844	0.00129354	1.28293	773.07	tRNA uridine-5-carboxymethylaminomethyl(34) synthesis enzyme MnmG
1018	N900_RS02995	45.25	0.672324	774.679	0	2023	0	2.61506	0.098869	0.00024096	1.38684	4150.06	MULTISPECIES: NADH:ubiquinone reductase (Na(+)-transporting) subunit B
3578	N900_RS10625	30.98	0.140705	539.244	0	1463	0	2.71772	0.113415	0.00143493	1.4424	696.899	ribosomal large subunit pseudouridine synthase D
410	N900_RS01215	12	0	300.445	0	941	0	3.14655	0.218121	0.00639618	1.65377	156.343	MULTISPECIES: hypothetical protein
6064	N900_RS18045	16	0	140.062	0	472	0	3.39239	0.281567	0.00499301	1.7623	200.28	MULTISPECIES: HuvX protein
1973	N900_RS05795	9	0	7.20246	0	299	0	50.9215	33.3447	0.000207322	5.6702	4823.41	hypothetical protein
