# Supplementary material for: Undecaprenyl phosphate translocases confer conditional microbial fitness
Source: Nature. 2022 Nov 30;613(7945):721–8. doi: 10.1038/s41586-022-05569-1 (PMC9876793; doi:10.1038/s41586-022-05569-1)
Supplement: Supplementary file 9 — Synthetic transposon-insertion screening in ΔyghB V. cholerae. Note that this dataset has not been filtered as for Supplementary Table 6. [file 41586_2022_5569_MOESM9_ESM.xlsx]

## Sheet: Table S7
Supplementary Table 7. Synthetic transposon-insertion screening in ΔyghB V. cholerae.
Position	Locus	MeanInformativeSites	SDinformative	WT reads	WT LOD	ΔyghB reads	ΔyghB reads	avgFC	SDFC	meanP	Log2MFC	1/p	Annotation
1	IG_1	1	0	1	100	1	0	1	0	1	0	1	#N/A
2	N900_RS00005	3	0	19.3452	0	61	0	3.35422	0.905908	0.664	1.74598	1.50602	hypothetical protein
3	N900_RS00010	16.34	0.713789	157.655	0	281	0	1.79521	0.15517	0.47798	0.844155	2.09214	FMN-binding protein MioC
4	IG_N900_RS00015	1	0	20.4117	0	1	0	0.0539799	0.0233123	1	-4.21143	1	#N/A
5	N900_RS00015	26.39	0.665074	343.414	0	583	0	1.70202	0.0870231	0.157704	0.767249	6.341	tRNA uridine-5-carboxymethylaminomethyl(34) synthesis GTPase MnmE
6	IG_N900_RS00020	4	0	53.1454	0	115	0	2.21983	0.367321	0.194571	1.15045	5.1395	#N/A
7	N900_RS00020	4.96	0.196946	80.2286	0	65	0	0.823675	0.108224	0.37181	-0.279852	2.68955	membrane protein insertase YidC
8	N900_RS00025	9.57	0.590412	257.342	0	169	0	0.659507	0.043429	0.511193	-0.600541	1.95621	MULTISPECIES: membrane protein insertion efficiency factor YidD
9	N900_RS00030	1	0	4.51038	4	20	0	6.59394	5.12723	1	2.72114	1	MULTISPECIES: ribonuclease P protein component
10	IG_N900_RS00035	0	0	1	100	1	100	NaN	NaN	NaN	#VALUE!	#VALUE!	#N/A
11	N900_RS00035	0	0	1	100	1	100	NaN	NaN	NaN	#VALUE!	#VALUE!	MULTISPECIES: 50S ribosomal protein L34
12	IG_N900_RS00040	3.66	0.476095	39.4846	0	62	0	1.626	0.308417	0.931286	0.70133	1.07378	#N/A
13	N900_RS00040	19	0	1197.12	0	1337	0	1.11791	0.0346906	0.661767	0.160803	1.51111	MULTISPECIES: amino acid ABC transporter ATP-binding protein
14	N900_RS00045	25	0	819.725	0	1577	0	1.9268	0.0761859	0.165125	0.946205	6.05603	MULTISPECIES: amino acid ABC transporter permease
15	IG_N900_RS00050	6	0	299.425	0	168	0	0.563267	0.0350195	0.648333	-0.828109	1.54242	#N/A
16	N900_RS00050	31.73	0.446196	1694.35	0	1426	0	0.842091	0.0200856	0.641543	-0.247951	1.55874	amino acid ABC transporter substrate-binding protein
17	IG_N900_RS00055	24.66	0.476095	618.91	0	499	0	0.807328	0.0293801	0.23009	-0.308774	4.34613	#N/A
18	N900_RS00055	1	0	39.0761	0	48	0	1.26811	0.235896	1	0.342685	1	MULTISPECIES: chromosomal replication initiator protein DnaA
19	IG_N900_RS00060	3	0	143.563	0	110	0	0.772236	0.0689491	0.727	-0.372886	1.37552	#N/A
20	N900_RS00060	1	0	154.659	0	1	100	0.00652156	0.000625301	1	-7.26057	1	DNA polymerase III subunit beta
21	IG_N900_RS00065	3	0	277.833	0	199	0	0.718583	0.0409315	0.928	-0.476773	1.07759	#N/A
22	N900_RS00065	44.63	0.485237	1639.11	0	1721	0	1.05068	0.0277607	0.717863	0.0713199	1.39302	MULTISPECIES: DNA replication/repair protein RecF
23	IG_N900_RS00070	0	0	1	100	1	100	NaN	NaN	NaN	#VALUE!	#VALUE!	#N/A
24	N900_RS00070	2	0	242.898	0	73	0	0.301859	0.0201694	0.333333	-1.72805	3	DNA gyrase subunit B
25	IG_N900_RS00075	9.4	0.635642	258.772	0	127	0	0.492646	0.0306376	0.169424	-1.02138	5.90236	#N/A
26	N900_RS00075	17.98	0.140705	1559.6	0	860	0	0.55177	0.013863	0.292424	-0.857861	3.41969	MULTISPECIES: hypothetical protein
27	N900_RS00080	3	0	48.1304	0	15	0	0.318626	0.0482788	0.274	-1.65006	3.64964	MULTISPECIES: hypothetical protein
28	IG_N900_RS00085	18	0	680.814	0	587	0	0.86387	0.0381497	0.616391	-0.211114	1.62235	#N/A
29	N900_RS00085	20.85	0.35887	556.858	0	819	0	1.47458	0.0761978	0.465576	0.560304	2.14787	MULTISPECIES: heat-shock protein Hsp20
30	IG_N900_RS00090	3	0	132.761	0	61	0	0.464261	0.0479836	0.4	-1.10699	2.5	#N/A
31	N900_RS00090	38.94	0.238683	2349.96	0	3238	0	1.37852	0.029455	0.827533	0.463125	1.20841	valine--pyruvate transaminase
32	IG_N900_RS18995	12.98	0.140705	1002.78	0	796	0	0.794666	0.0265603	0.723498	-0.331579	1.38217	#N/A
33	N900_RS18995	2.97	0.171447	57.5363	0	75	0	1.32979	0.190895	0.867333	0.411199	1.15296	hypothetical protein
34	N900_RS00095	0	0	1	100	1	100	NaN	NaN	NaN	#VALUE!	#VALUE!	glycine--tRNA ligase subunit beta
35	N900_RS00100	2.84	0.368453	35.0256	0	41	0	1.19714	0.183475	0.664	0.259593	1.50602	MULTISPECIES: glycine--tRNA ligase subunit alpha
36	IG_N900_RS00105	15.57	0.573048	299.016	0	683	0	2.29295	0.144992	0.330747	1.19721	3.02346	#N/A
37	N900_RS00105	29	0	1436.82	0	2199	0	1.53146	0.0393818	0.748436	0.614903	1.33612	hypothetical protein
38	IG_N900_RS00110	8	0	1153.06	0	1051	0	0.912169	0.02509	0.92313	-0.132626	1.08327	#N/A
39	N900_RS00110	11	0	550.572	0	904	0	1.64582	0.0808443	0.24089	0.71881	4.15128	hypothetical protein
40	IG_N900_RS00115	4.67	0.472582	56.4244	0	27	0	0.489617	0.0755111	0.748651	-1.03027	1.33574	#N/A
41	N900_RS00115	1	0	12.061	0	38	0	3.59523	1.64545	1	1.84608	1	sulfurtransferase TusA
42	IG_N900_RS00120	5.99	0.1	111.09	0	164	0	1.49042	0.148485	0.928745	0.575716	1.07672	#N/A
43	N900_RS00120	9	0	939.824	0	1090	0	1.16146	0.0440178	0.940056	0.215936	1.06377	hypothetical protein
44	IG_N900_RS00125	8	0	288.816	0	322	0	1.11861	0.0654897	0.662154	0.161711	1.51022	#N/A
45	N900_RS00125	35	0	2474.99	0	2099	0	0.848441	0.0174584	0.66317	-0.237113	1.50791	oxidoreductase
46	IG_N900_RS00130	12.73	0.446196	1142.8	0	896	0	0.784864	0.0256978	0.453395	-0.349486	2.20558	#N/A
47	N900_RS00130	42.88	0.326599	2384.56	0	2382	0	0.999536	0.024833	0.0502893	-0.000669269	19.8849	threonine ammonia-lyase, biosynthetic
48	N900_RS00135	57.85	0.35887	5944.11	0	8925	0	1.50174	0.0195167	0.337412	0.586633	2.96374	dihydroxy-acid dehydratase
49	N900_RS00140	33	0	1852.58	0	1968	0	1.06299	0.0271808	0.68626	0.088128	1.45717	MULTISPECIES: branched-chain-amino-acid transaminase
50	N900_RS00145	13	0	685.704	0	1121	0	1.63781	0.0707422	0.155795	0.71177	6.41871	acetolactate synthase 2 small subunit
51	N900_RS00150	32.99	0.1	3880.55	0	3818	0	0.984123	0.0155131	0.900446	-0.02309	1.11056	acetolactate synthase 2 catalytic subunit
52	IG_N900_RS00155	34.77	0.422953	3092.02	0	4014	0	1.29858	0.0228533	0.739806	0.376934	1.35171	#N/A
53	N900_RS00155	38.7	0.460566	3213.98	0	3721	0	1.15817	0.0220085	0.91731	0.211845	1.09014	MULTISPECIES: ATP-dependent protease
54	IG_N900_RS00160	5	0	331.149	0	296	0	0.896986	0.0528019	0.625714	-0.156842	1.59817	#N/A
55	N900_RS00160	37	0	2659.48	0	4718	0	1.77467	0.0340163	0.0179614	0.827553	55.6751	acyltransferase
56	IG_N900_RS00165	1	0	10.0867	0	1	100	0.111263	0.0451919	1	-3.16795	1	#N/A
57	N900_RS00165	26	0	1003.84	0	482	0	0.48075	0.017105	0.00884473	-1.05664	113.062	thiol:disulfide interchange protein DsbA
58	IG_N900_RS00170	1	0	10.0754	0	24	0	2.8393	1.7134	1	1.50554	1	#N/A
59	N900_RS00170	31	0	2360.83	0	3255	0	1.37941	0.0300617	0.69061	0.464046	1.44799	serine/threonine protein kinase
60	IG_N900_RS00175	4	0	93.0611	0	70	0	0.763009	0.0959905	0.898286	-0.390229	1.11323	#N/A
61	N900_RS00175	55.94	0.238683	2330.96	0	3768	0	1.6175	0.0402926	0.0617245	0.693767	16.201	cytochrome c oxidase accessory protein CcoG
62	IG_N900_RS19000	11	0	575.76	0	699	0	1.21613	0.0505852	0.625909	0.2823	1.59768	#N/A
63	N900_RS19000	11	0	593.971	0	749	0	1.26361	0.0579264	0.787697	0.337555	1.26952	hypothetical protein
64	N900_RS00180	12	0	592.723	0	664	0	1.12182	0.0420508	0.845224	0.165845	1.18312	MULTISPECIES: DUF1040 family protein
65	IG_N900_RS00185	4	0	27.1967	0	26	0	0.997533	0.221163	0.858857	-0.00356329	1.16434	#N/A
66	N900_RS00185	3	0	294.308	0	77	0	0.262518	0.0153698	0.152	-1.92951	6.57895	MULTISPECIES: hypothetical protein
67	IG_N900_RS00190	16.98	0.140705	1489.73	0	1008	0	0.677242	0.0204377	0.909258	-0.562256	1.0998	#N/A
68	N900_RS00190	25	0	1123.11	0	1780	0	1.58676	0.0548042	0.28361	0.666084	3.52597	SpoOM-related protein
69	IG_N900_RS00195	3	0	265.545	0	122	0	0.4614	0.0306328	0.508	-1.11591	1.9685	#N/A
70	N900_RS00195	38	0	3885.5	0	2769	0	0.712817	0.0109828	0.957006	-0.488396	1.04493	MULTISPECIES: hemolysin III family protein
71	IG_N900_RS00200	2	0	84.1544	0	80	0	0.965016	0.123458	0.87	-0.0513754	1.14943	#N/A
72	N900_RS00200	19	0	1296.63	0	1220	0	0.941609	0.0259251	0.895023	-0.0867999	1.11729	DUF3157 family protein
73	N900_RS00205	56.09	0.753376	3595.48	0	3860	0	1.07398	0.0211843	0.756419	0.102972	1.32202	TrkH family potassium uptake protein
74	N900_RS00210	1.74	0.440844	16.1342	0	24	0	1.57503	0.395089	1	0.655378	1	MULTISPECIES: Trk system potassium transporter TrkA
75	N900_RS00215	35.71	0.456048	1634.12	0	1942	0	1.18922	0.0312275	0.389858	0.250013	2.56504	16S rRNA m5C967 methyltransferase
76	IG_N900_RS00220	2	0	30.0673	0	97	0	3.36961	0.73184	0.386667	1.75258	2.58621	#N/A
77	N900_RS00220	2	0	176.353	0	40	0	0.228353	0.0191061	0.333333	-2.13066	3	methionyl-tRNA formyltransferase
78	IG_N900_RS00225	1	0	80.83	0	84	0	1.0529	0.123013	1	0.0743675	1	#N/A
79	N900_RS00225	21	0	1614.01	0	2040	0	1.26471	0.0317028	0.433615	0.338812	2.30619	peptide deformylase
80	IG_N900_RS00230	4	0	331.035	0	148	0	0.448852	0.0286945	0.701714	-1.15569	1.42508	#N/A
81	N900_RS00230	42.97	0.171447	3158.86	0	3967	0	1.25624	0.0227642	0.471603	0.329113	2.12043	LysM peptidoglycan-binding domain-containing protein
82	N900_RS00235	44.93	0.256432	2764.61	0	2516	0	0.910548	0.020908	0.243788	-0.135193	4.10193	DNA-protecting protein DprA
83	IG_N900_RS00240	1	0	130.447	0	177	0	1.36654	0.116533	1	0.450525	1	#N/A
84	N900_RS00240	11	0	1338.13	0	967	0	0.723301	0.0218933	0.142044	-0.467332	7.04006	MULTISPECIES: hypothetical protein
85	N900_RS00245	25	0	2354.73	0	1899	0	0.806836	0.0174518	0.627497	-0.309653	1.59363	DNA topoisomerase
86	IG_N900_RS00250	5	0	209.7	0	148	0	0.709452	0.0517541	0.568492	-0.495224	1.75904	#N/A
87	N900_RS00250	38.94	0.238683	3221.59	0	3237	0	1.00526	0.022096	0.214257	0.00757171	4.66729	5-(carboxyamino)imidazole ribonucleotide synthase
88	N900_RS00255	16.65	0.479372	809.128	0	1826	0	2.25991	0.0854642	0.227982	1.17627	4.38631	MULTISPECIES: 5-(carboxyamino)imidazole ribonucleotide mutase
89	IG_N900_RS00260	5	0	296.089	0	186	0	0.630258	0.0365831	0.43127	-0.665985	2.31873	#N/A
90	N900_RS00260	20	0	1742.73	0	2397	0	1.37616	0.0321197	0.277771	0.460653	3.60009	threonylcarbamoyl-AMP synthase
91	N900_RS00265	9.23	0.763498	46.6781	0	46	0	1.00793	0.155684	0.446613	0.0113894	2.23907	coproporphyrinogen III oxidase
92	IG_N900_RS00270	3	0	60.8721	0	26	0	0.434285	0.0571706	0.313	-1.20328	3.19489	#N/A
93	N900_RS00270	40	0	3047.62	0	2781	0	0.912754	0.0148371	0.672008	-0.131702	1.48808	shikimate dehydrogenase
94	N900_RS00275	9	0	517.18	0	458	0	0.887484	0.0415066	0.382309	-0.172208	2.61569	MULTISPECIES: DUF1488 domain-containing protein
95	N900_RS00280	28.94	0.238683	2705.02	0	2884	0	1.06663	0.022287	0.510915	0.0930554	1.95727	gamma carbonic anhydrase family protein
96	IG_N900_RS00285	19.95	0.219043	892.068	0	1434	0	1.60965	0.0596135	0.828059	0.68675	1.20764	#N/A
97	N900_RS00285	5	0	8.0898	0	17	0	2.44255	1.08262	0.173492	1.28839	5.76395	hypothetical protein
98	N900_RS19005	6.66	0.476095	61.36	0	71	0	1.17729	0.155227	0.742649	0.235465	1.34653	hypothetical protein
99	IG_N900_RS00320	264.8	0.953463	5852.26	0	6398	0	1.09349	0.0160001	0.778242	0.128934	1.28495	#N/A
100	N900_RS00320	12.9	0.301511	202.631	0	279	0	1.38436	0.101964	0.820532	0.469216	1.21872	fluoride efflux transporter CrcB
101	IG_N900_RS00325	18	0	900.771	0	1034	0	1.14924	0.0393112	0.782573	0.20068	1.27784	#N/A
102	N900_RS00325	92.53	0.558768	6268.08	0	5442	0	0.868362	0.0115881	0.524812	-0.203632	1.90544	phosphomethylpyrimidine synthase
103	N900_RS00330	69.73	0.446196	3249.68	0	3633	0	1.11831	0.0201155	0.519228	0.161324	1.92593	thiamine phosphate synthase
104	N900_RS00335	31	0	2814.99	0	2114	0	0.751303	0.0156192	0.91312	-0.412533	1.09515	thiazole biosynthesis adenylyltransferase ThiF
105	N900_RS00340	10.99	0.1	743.717	0	731	0	0.984306	0.0376179	0.937875	-0.0228212	1.06624	MULTISPECIES: thiamine biosynthesis protein ThiS
106	N900_RS00345	26	0	1645.24	0	1138	0	0.692276	0.0199448	0.362322	-0.53058	2.75997	thiazole synthase
107	N900_RS00350	46.58	0.516006	2050.18	0	2458	0	1.19958	0.0282773	0.60163	0.262524	1.66215	2-iminoacetate synthase ThiH
108	IG_N900_RS00355	9.89	0.314466	214.975	0	178	0	0.832336	0.0608677	0.861731	-0.264761	1.16046	#N/A
109	N900_RS00355	65.7	0.460566	5830.73	0	5718	0	0.980837	0.0130019	0.676622	-0.0279151	1.47793	aminopeptidase P family protein
110	IG_N900_RS00360	10	0	1344.28	0	1351	0	1.00577	0.0278451	0.917374	0.00829392	1.09007	#N/A
111	N900_RS00360	48.74	0.440844	3884.44	0	3201	0	0.824289	0.0139188	0.604731	-0.278777	1.65363	LysR family transcriptional regulator
112	IG_N900_RS00365	3	0	614.054	0	1232	0	2.01079	0.0951172	0.694	1.00776	1.44092	#N/A
113	N900_RS00365	58.69	0.464823	4209.22	0	4039	0	0.959855	0.01689	0.744113	-0.0591116	1.34388	MULTISPECIES: Bcr/CflA family drug resistance efflux transporter
114	IG_N900_RS00370	7	0	605.238	0	559	0	0.925949	0.047087	0.88954	-0.110995	1.12418	#N/A
115	N900_RS00370	12	0	855.295	0	618	0	0.723467	0.0256201	0.880372	-0.467001	1.13588	MULTISPECIES: hypothetical protein
116	IG_N900_RS00375	8	0	1021.07	0	1176	0	1.15311	0.0403404	0.874648	0.205526	1.14332	#N/A
117	N900_RS00375	23	0	1518.21	0	2023	0	1.33375	0.0413436	0.665458	0.415493	1.50273	MULTISPECIES: transcriptional regulator AsnC
118	IG_N900_RS00380	5	0	104.26	0	172	0	1.66551	0.166056	0.590079	0.73596	1.69469	#N/A
119	N900_RS00380	77.68	0.468826	6489.84	0	5223	0	0.804916	0.00984969	0.88563	-0.313091	1.12914	EAL domain-containing protein
120	IG_N900_RS00385	2	0	4.26481	1	127	0	39.2981	25.3996	0.333333	5.29639	3	#N/A
121	N900_RS00385	23	0	1165.73	0	1260	0	1.08207	0.0361244	0.299344	0.113788	3.34064	ribosomal RNA small subunit methyltransferase J
122	IG_N900_RS00390	4	0	108.594	0	159	0	1.47746	0.141492	0.606571	0.56312	1.64861	#N/A
123	N900_RS00390	9	0	244.373	0	286	0	1.17639	0.0850451	0.910014	0.23437	1.09888	hypothetical protein
124	IG_N900_RS00395	1	0	44.6925	0	401	0	9.21825	1.5725	1	3.20449	1	#N/A
125	N900_RS00395	36.69	0.464823	1256.88	0	1674	0	1.33288	0.0367859	0.67639	0.414549	1.47844	DMT family transporter
126	IG_N900_RS00400	3	0	65.6148	0	127	0	1.96402	0.24115	1	0.973808	1	#N/A
127	N900_RS00400	12.62	0.527621	907.703	0	1386	0	1.52931	0.0610957	0.92485	0.612885	1.08126	MULTISPECIES: universal stress protein UspA
128	IG_N900_RS00405	4	0	233.095	0	663	0	2.85812	0.201218	0.482286	1.51506	2.07346	#N/A
129	N900_RS00405	7	0	916.077	0	790	0	0.863709	0.034132	0.857838	-0.211383	1.16572	MULTISPECIES: hypothetical protein
130	IG_N900_RS00410	2	0	14.8067	0	128	0	9.34703	2.85577	0.333333	3.22451	3	#N/A
131	N900_RS00410	21.68	0.468826	1340.46	0	1582	0	1.18126	0.0355463	0.930706	0.240326	1.07445	MULTISPECIES: non-heme ferritin
132	IG_N900_RS00415	1	0	133.408	0	234	0	1.77053	0.174089	1	0.824179	1	#N/A
133	N900_RS00415	20	0	2188.09	0	2436	0	1.1139	0.0261716	0.670904	0.155626	1.49053	MULTISPECIES: universal stress protein B
134	IG_N900_RS00420	3	0	118.499	0	83	0	0.70789	0.0745103	0.996	-0.498402	1.00402	#N/A
135	N900_RS00420	38.7	0.460566	2768.79	0	3399	0	1.22798	0.0214119	0.282286	0.296288	3.54251	NAD(P)/FAD-dependent oxidoreductase
136	N900_RS00425	26.71	0.456048	1436.4	0	1402	0	0.977056	0.0316252	0.8264	-0.0334866	1.21007	DMT family transporter
137	IG_N900_RS00430	7	0	281.793	0	472	0	1.68188	0.10956	0.501399	0.750073	1.99442	#N/A
138	N900_RS00430	49.64	0.482418	3798.26	0	3350	0	0.882262	0.015771	0.724686	-0.180721	1.37991	DNA recombination protein RmuC
139	IG_N900_RS00435	1	0	1	100	256	0	256	0	1	8	1	#N/A
140	N900_RS00435	0	0	1	100	1	100	NaN	NaN	NaN	#VALUE!	#VALUE!	MULTISPECIES: ubiquinone/menaquinone biosynthesis C-methyltransferase UbiE
141	IG_N900_RS00440	1	0	141.486	0	61	0	0.435326	0.0439483	1	-1.19983	1	#N/A
142	N900_RS00440	4.66	0.496859	80.8073	0	45	0	0.564712	0.0687243	0.539143	-0.824413	1.8548	SCP2 domain-containing protein
143	N900_RS00445	7.38	0.61595	27.4123	0	365	0	13.8553	2.83654	0.040951	3.79237	24.4194	MULTISPECIES: ubiquinone biosynthesis protein UbiB
144	IG_N900_RS00450	3	0	35.5588	0	286	0	8.28386	1.53422	0.104	3.0503	9.61538	#N/A
145	N900_RS00450	8	0	234.865	0	791	0	3.38674	0.25397	0.273953	1.7599	3.65026	MULTISPECIES: twin-arginine translocase subunit TatA
146	N900_RS00455	10	0	419.887	0	530	0	1.26614	0.0711863	0.81528	0.340442	1.22657	MULTISPECIES: twin-arginine translocase subunit TatB
147	IG_N900_RS00460	7	0	151.823	0	200	0	1.32469	0.0993444	0.315495	0.405654	3.16962	#N/A
148	N900_RS00460	32.4	0.635642	1139.36	0	2087	0	1.83327	0.0532077	0.347216	0.874419	2.88005	MULTISPECIES: twin-arginine translocase subunit TatC
149	IG_N900_RS00465	16.96	0.196946	707.898	0	438	0	0.619916	0.02717	0.763729	-0.689856	1.30936	#N/A
150	N900_RS00465	44.85	0.411329	2171.91	0	2605	0	1.20009	0.0289948	0.575003	0.263146	1.73912	cytochrome-c peroxidase
151	IG_N900_RS00470	7	0	290.405	0	349	0	1.2053	0.065254	0.790402	0.269388	1.26518	#N/A
152	N900_RS00470	49.96	0.920255	2411.75	0	2871	0	1.19089	0.023697	0.343734	0.252042	2.90923	MATE family efflux transporter DinF
153	IG_N900_RS00475	5	0	346.886	0	180	0	0.520586	0.0297992	0.809841	-0.941791	1.23481	#N/A
154	N900_RS00475	28	0	673.78	0	1340	0	1.99171	0.0764236	0.0182617	0.994007	54.7594	class I SAM-dependent methyltransferase
155	IG_N900_RS00480	0	0	1	100	1	100	NaN	NaN	NaN	#VALUE!	#VALUE!	#N/A
156	N900_RS00480	6.98	0.140705	137.447	0	206	0	1.51343	0.152446	0.931951	0.597825	1.07302	MULTISPECIES: LexA repressor
157	N900_RS19010	1.65	0.479372	1.49596	35	44	0	35.4685	10.8858	1	5.14847	1	MULTISPECIES: SOS-response transcriptional repressor
158	IG_N900_RS00485	5	0	471.262	0	262	0	0.55736	0.0280972	0.631746	-0.843319	1.58291	#N/A
159	N900_RS00485	79.59	0.51434	5061.32	0	7325	0	1.44758	0.021858	0.420529	0.533642	2.37796	glycerol-3-phosphate 1-O-acyltransferase
160	IG_N900_RS00490	2	0	75.9852	0	117	0	1.56091	0.186868	0.993333	0.642388	1.00671	#N/A
161	N900_RS00490	16.82	0.936143	38.974	0	302	0	8.02412	1.60971	0.00534351	3.00434	187.143	4-hydroxybenzoate octaprenyltransferase
162	N900_RS00495	29	0	1087.13	0	1242	0	1.14417	0.044796	0.593365	0.1943	1.6853	chorismate lyase
163	IG_N900_RS00500	1.64	0.482418	36.5006	0	1	100	0.028411	0.0058359	0.573333	-5.13741	1.74419	#N/A
164	N900_RS00500	8	0	434.58	0	413	0	0.952947	0.0503799	0.934476	-0.0695327	1.07012	MULTISPECIES: hypothetical protein
165	IG_N900_RS00505	5	0	241.65	0	266	0	1.10647	0.0786079	0.977698	0.145969	1.02281	#N/A
166	N900_RS00505	20	0	1220.02	0	1193	0	0.978893	0.031902	0.939366	-0.0307768	1.06455	flagellar basal body-associated protein FliL
167	IG_N900_RS00510	3	0	33.2329	0	151	0	4.71645	0.973635	0.678	2.2377	1.47493	#N/A
168	N900_RS00510	52.88	0.326599	3259.94	0	4720	0	1.44854	0.0310063	0.19755	0.534598	5.06201	methyl-accepting chemotaxis protein
169	IG_N900_RS00515	16	0	2387.55	0	3121	0	1.3079	0.0304617	0.509751	0.387252	1.96174	#N/A
170	N900_RS00515	37	0	1706.78	0	2090	0	1.22536	0.0321786	0.249234	0.293201	4.0123	rhomboid family intramembrane serine protease GlpG
171	IG_N900_RS00520	1	0	77.914	0	56	0	0.728711	0.0879121	1	-0.456582	1	#N/A
172	N900_RS00520	14.92	0.27266	1099.17	0	1124	0	1.02361	0.0328285	0.222919	0.0336715	4.48593	thiosulfate sulfurtransferase
173	IG_N900_RS00525	6	0	313.71	0	333	0	1.06475	0.059504	0.947879	0.0905117	1.05499	#N/A
174	N900_RS00525	11	0	469.311	0	294	0	0.627723	0.0284448	0.446967	-0.6718	2.2373	MULTISPECIES: hypothetical protein
175	IG_N900_RS00530	23	0	1242.04	0	1841	0	1.48382	0.0487869	0.525582	0.569314	1.90265	#N/A
176	N900_RS00530	28.74	0.440844	2027.92	0	1811	0	0.893537	0.0213342	0.520995	-0.1624	1.9194	TatD family deoxyribonuclease
177	IG_N900_RS00535	5	0	664.181	0	1845	0	2.78224	0.11087	0.308889	1.47625	3.23741	#N/A
178	N900_RS00535	8.51	0.541136	43.8756	0	121	0	2.83382	0.496991	0.464012	1.50275	2.15512	MULTISPECIES: porphobilinogen synthase
179	IG_N900_RS00540	5.98	0.140705	134.384	0	187	0	1.40311	0.128967	0.75132	0.488626	1.33099	#N/A
180	N900_RS00540	18	0	660.13	0	1108	0	1.68137	0.0709326	0.868929	0.749638	1.15084	GNAT family N-acetyltransferase
181	IG_N900_RS00545	26.34	0.639128	988.204	0	1161	0	1.17611	0.0385071	0.884818	0.234019	1.13018	#N/A
182	N900_RS00545	10.2	0.828775	115.163	0	372	0	3.258	0.305485	0.425163	1.70399	2.35204	DNA polymerase I
183	IG_N900_RS00550	31.51	0.627565	1161.7	0	1414	0	1.21854	0.0411615	0.517558	0.285155	1.93215	#N/A
184	N900_RS00550	1.72	0.451261	55.0515	0	28	0	0.521098	0.0823794	0.76	-0.940373	1.31579	GTP-binding protein
185	IG_N900_RS00555	10	0	196.504	0	490	0	2.50599	0.180087	0.0474763	1.32538	21.0631	#N/A
186	N900_RS00555	34.69	0.464823	2887.97	0	5857	0	2.02873	0.036807	0.257342	1.02057	3.88588	cytochrome c4
187	IG_N900_RS00560	8.69	0.464823	418.049	0	615	0	1.47478	0.0746288	0.801275	0.560504	1.24801	#N/A
188	N900_RS00560	32.7	0.460566	2257.92	0	2195	0	0.972634	0.0221129	0.865339	-0.0400314	1.15562	MULTISPECIES: class I SAM-dependent methyltransferase
189	N900_RS00565	14.66	0.516789	564.255	0	992	0	1.76095	0.0714908	0.737835	0.816352	1.35532	MULTISPECIES: GTPase-activating protein
190	N900_RS00570	18.97	0.171447	1382.03	0	2626	0	1.90147	0.0511825	0.24627	0.927117	4.06058	DUF2489 domain-containing protein
191	IG_N900_RS00575	3	0	48.6182	0	111	0	2.33141	0.348181	0.61	1.2212	1.63934	#N/A
192	N900_RS00575	55	0	3317.92	0	3507	0	1.0574	0.0208451	0.748676	0.0805145	1.33569	oxygen-independent coproporphyrinogen III oxidase
193	IG_N900_RS00580	0	0	1	100	1	100	NaN	NaN	NaN	#VALUE!	#VALUE!	#N/A
194	N900_RS00580	34.61	0.566667	1894.47	0	3133	0	1.65453	0.0358692	0.0779416	0.726421	12.8301	heme biosynthesis protein HemY
195	N900_RS00585	30.64	0.52262	1228.27	0	886	0	0.722086	0.0232503	0.631484	-0.469758	1.58357	heme biosynthesis operon protein HemX
196	N900_RS00590	9.46	0.610017	539.248	0	499	0	0.927061	0.0398223	0.332931	-0.109264	3.00363	uroporphyrinogen-III synthase
197	IG_N900_RS00595	4	0	489.745	0	1161	0	2.37652	0.119236	0.234	1.24885	4.2735	#N/A
198	N900_RS00595	4.59	0.533617	228.466	0	213	0	0.937596	0.0716116	0.81254	-0.0929618	1.23071	hydroxymethylbilane synthase
199	IG_N900_RS00600	11	0	325.555	0	584	0	1.80014	0.107855	0.397431	0.84811	2.51616	#N/A
200	N900_RS00600	9	0	256.684	0	303	0	1.1854	0.0778148	0.731417	0.245377	1.36721	MULTISPECIES: hypothetical protein
201	N900_RS00605	74.77	0.839131	2601.67	0	3140	0	1.20752	0.0273083	0.153422	0.272051	6.51798	class I adenylate cyclase
202	IG_N900_RS00610	5	0	14.2961	0	49	0	3.74424	1.17207	0.158175	1.90467	6.32213	#N/A
203	N900_RS00610	8	0	336.992	0	590	0	1.75795	0.113545	0.5365	0.813891	1.86393	MULTISPECIES: iron donor protein CyaY
204	N900_RS00615	9.71	0.456048	1886.44	0	1094	0	0.580243	0.0135641	0.576437	-0.785272	1.7348	MULTISPECIES: lipoprotein
205	IG_N900_RS00620	3	0	99.1313	0	32	0	0.326394	0.0343593	0.789	-1.61531	1.26743	#N/A
206	N900_RS00620	57	0	3763.68	0	4862	0	1.29215	0.0206583	0.519473	0.36977	1.92503	MULTISPECIES: diaminopimelate decarboxylase
207	IG_N900_RS00625	2	0	12.1177	0	54	0	4.95404	1.73777	0.636667	2.30861	1.57068	#N/A
208	N900_RS00625	1.64	0.482418	35.2184	0	3	0	0.0882089	0.0171146	0.753333	-3.50293	1.32743	MULTISPECIES: diaminopimelate epimerase
209	N900_RS00630	25	0	1705.09	0	2093	0	1.22847	0.0345719	0.412434	0.29686	2.42463	MULTISPECIES: DUF484 family protein
210	N900_RS00635	31.99	0.87033	958.67	0	733	0	0.765383	0.0246632	0.678138	-0.385747	1.47463	tyrosine recombinase XerC
211	N900_RS00640	24.87	0.337998	1341.11	0	1248	0	0.931515	0.0297791	0.574898	-0.10235	1.73944	MULTISPECIES: 5-amino-6-(5-phospho-D-ribitylamino)uracil phosphatase YigB
212	IG_N900_RS00645	6	0	186.088	0	103	0	0.55626	0.0399327	0.331234	-0.846169	3.01902	#N/A
213	N900_RS00645	70.98	0.140705	4541.75	0	6427	0	1.41544	0.0221788	0.397704	0.501246	2.51443	cyclic di-GMP phosphodiesterase CdpA
214	IG_N900_RS00650	2	0	363.814	0	174	0	0.480128	0.0298485	0.703333	-1.05851	1.4218	#N/A
215	N900_RS00650	19.92	0.27266	629.881	0	684	0	1.08791	0.0466006	0.579114	0.121562	1.72677	DTW domain-containing protein
216	N900_RS00655	57	0	3862.68	0	3901	0	1.01023	0.0179678	0.715599	0.0146904	1.39743	membrane protein
217	N900_RS00660	4.86	0.348735	129.607	0	191	0	1.4856	0.134759	0.72127	0.571042	1.38644	hypothetical protein
218	IG_N900_RS00665	3	0	121.12	0	143	0	1.19116	0.112024	0.552	0.252364	1.81159	#N/A
219	N900_RS00665	28.99	0.1	1919.72	0	1773	0	0.924106	0.0223517	0.464152	-0.113869	2.15447	Cof-type HAD-IIB family hydrolase
220	IG_N900_RS00670	5	0	242.796	0	154	0	0.637297	0.0440037	0.385952	-0.649961	2.59099	#N/A
221	N900_RS00670	49.33	0.620443	3976.8	0	4704	0	1.18318	0.0196797	0.591794	0.242675	1.68978	alpha/beta fold hydrolase
222	IG_N900_RS00675	2	0	319.814	0	306	0	0.959587	0.052474	1	-0.0595138	1	#N/A
223	N900_RS00675	31	0	2543.24	0	3235	0	1.27253	0.026101	0.353959	0.347696	2.82518	homoserine/homoserine lactone efflux protein
224	N900_RS00680	44	0	4793.04	0	5385	0	1.12379	0.0180398	0.797742	0.168371	1.25354	HDOD domain-containing protein
225	IG_N900_RS00685	8	0	585.654	0	475	0	0.812601	0.0356442	0.832867	-0.299381	1.20067	#N/A
226	N900_RS00685	21.98	0.140705	863.351	0	1049	0	1.21717	0.0510371	0.432087	0.283535	2.31435	MULTISPECIES: DNA starvation/stationary phase protection protein
227	IG_N900_RS00690	12	0	325.305	0	204	0	0.629663	0.0402684	0.477279	-0.667347	2.09521	#N/A
228	N900_RS00690	19	0	1319.4	0	1442	0	1.09378	0.0309725	0.955196	0.129327	1.04691	MULTISPECIES: DUF2500 domain-containing protein
229	IG_N900_RS00695	11	0	415.655	0	233	0	0.562387	0.0322439	0.558506	-0.830364	1.79049	#N/A
230	N900_RS00695	17	0	1014.54	0	479	0	0.472735	0.0168086	0.559735	-1.0809	1.78656	MULTISPECIES: DUF4145 domain-containing protein
231	IG_N900_RS00700	1	0	25.0296	0	1	100	0.0419202	0.010166	1	-4.57621	1	#N/A
232	N900_RS00700	4	0	152.969	0	13	0	0.085598	0.00743175	0.917714	-3.54628	1.08966	MULTISPECIES: hypothetical protein
233	IG_N900_RS19015	7.79	0.498381	57.7519	0	24	0	0.423823	0.0607629	0.225291	-1.23847	4.43871	#N/A
234	N900_RS19015	1.7	0.460566	5.63904	0	1	100	0.244958	0.193047	0.533333	-2.0294	1.875	hypothetical protein
235	IG_N900_RS00710	10.45	0.592461	156.804	0	509	0	3.27454	0.310031	0.404819	1.71129	2.47024	#N/A
236	N900_RS00710	27	0	1229.18	0	2200	0	1.7919	0.0619497	0.0662155	0.841489	15.1022	lysoplasmalogenase
237	IG_N900_RS00715	3	0	507.048	0	326	0	0.644304	0.0298941	0.7	-0.634187	1.42857	#N/A
238	N900_RS00715	10	0	672.713	0	512	0	0.762537	0.0333889	0.460276	-0.391121	2.17261	MULTISPECIES: DUF1145 domain-containing protein
239	N900_RS00720	20	0	982.293	0	606	0	0.617821	0.0236941	0.917131	-0.694738	1.09036	MULTISPECIES: 16S rRNA (guanine(966)-N(2))-methyltransferase RsmD
240	IG_N900_RS00725	12	0	623.675	0	548	0	0.88027	0.0378121	0.93907	-0.183983	1.06488	#N/A
241	N900_RS00725	1	0	10.5406	0	28	0	3.28529	2.6695	1	1.71602	1	signal recognition particle-docking protein FtsY
242	N900_RS00730	21.73	0.446196	1721.91	0	1145	0	0.665415	0.0174701	0.260477	-0.587674	3.83911	MULTISPECIES: cell division ATP-binding protein FtsE
243	N900_RS00735	37.81	0.394277	1935.99	0	3222	0	1.66525	0.0408353	0.316162	0.735738	3.16294	cell division protein FtsX
244	IG_N900_RS00740	5.68	0.468826	447.617	0	242	0	0.541989	0.0273423	0.291248	-0.883663	3.4335	#N/A
245	N900_RS00740	0.91	0.287623	2.58615	9	1	100	0.48071	0.256865	1	-1.05676	1	MULTISPECIES: RNA polymerase sigma factor RpoH
246	IG_N900_RS00745	15	0	2505.04	0	1660	0	0.662907	0.012769	0.223059	-0.593121	4.48312	#N/A
247	N900_RS00745	56.6	0.586033	3482.94	0	3397	0	0.975634	0.017506	0.525999	-0.0355887	1.90114	MULTISPECIES: soluble pyridine nucleotide transhydrogenase
248	N900_RS19020	10.67	0.472582	549.551	0	505	0	0.920515	0.0383735	0.64652	-0.119488	1.54674	hypothetical protein
249	IG_N900_RS00750	4	0	285.14	0	297	0	1.04599	0.0689256	0.887714	0.0648672	1.12649	#N/A
250	N900_RS00750	11.98	0.140705	612.488	0	305	0	0.498721	0.0195462	0.937894	-1.0037	1.06622	MULTISPECIES: HTH-type transcriptional repressor FabR
251	IG_N900_RS00755	2	0	27.469	0	44	0	1.66156	0.33489	0.74	0.732538	1.35135	#N/A
252	N900_RS00755	16.98	0.140705	783.792	0	926	0	1.1832	0.0461511	0.100915	0.242697	9.90937	YijD family membrane protein
253	IG_N900_RS00760	0	0	1	100	1	100	NaN	NaN	NaN	#VALUE!	#VALUE!	#N/A
254	N900_RS00760	41.65	0.479372	3910.09	0	4003	0	1.024	0.0156921	0.562549	0.0342165	1.77762	tRNA (uridine(54)-C5)-methyltransferase TrmA
255	IG_N900_RS00765	20	0	711.937	0	875	0	1.23059	0.0441713	0.511858	0.299345	1.95367	#N/A
256	N900_RS00765	114.89	0.314466	9742.72	0	10115	0	1.03833	0.0113627	0.790583	0.054271	1.26489	vitamin B12 transporter BtuB
257	IG_N900_RS00770	4	0	178.498	0	60	0	0.338494	0.0282369	0.910571	-1.5628	1.09821	#N/A
258	N900_RS00770	79.66	0.476095	6283.46	0	8137	0	1.29518	0.015896	0.337485	0.373152	2.9631	S8 family peptidase
259	IG_N900_RS00775	12.56	0.556323	99.2561	0	113	0	1.15107	0.123406	0.331949	0.202979	3.01251	#N/A
260	N900_RS00775	2	0	1	100	37	0	37	0	0.333333	5.20945	3	glutamate racemase
261	N900_RS00780	19.9	0.301511	940.596	0	584	0	0.621523	0.0201602	0.374607	-0.686121	2.66947	RNA-binding protein
262	IG_N900_RS00810	310.34	1.18253	8282.62	0	8835	0	1.06687	0.0139351	0.797562	0.0933865	1.25382	#N/A
263	N900_RS00810	44.57	0.536637	1956.39	0	1305	0	0.667433	0.0162261	0.512654	-0.583304	1.95063	adenosine deaminase
264	IG_N900_RS00815	7.98	0.140705	77.0063	0	67	0	0.880519	0.0986981	0.489214	-0.183573	2.04409	#N/A
265	N900_RS00815	125.2	1.12815	9237.33	0	9090	0	0.984201	0.0122245	0.439958	-0.0229756	2.27294	EAL domain-containing protein
266	IG_N900_RS00820	1	0	91.7223	0	33	0	0.364392	0.042025	1	-1.45644	1	#N/A
267	N900_RS00820	49.69	0.464823	2083.39	0	2893	0	1.38938	0.0330511	0.940344	0.474443	1.06344	MULTISPECIES: nitrogen regulation protein NR(I)
268	N900_RS00825	30.56	0.640707	1226	0	1307	0	1.06725	0.0357724	0.586806	0.0938923	1.70414	nitrogen regulation protein NR(II)
269	IG_N900_RS00830	5	0	401.098	0	274	0	0.685647	0.0420467	0.590794	-0.544463	1.69264	#N/A
270	N900_RS00830	20.69	0.464823	1405.82	0	1371	0	0.976351	0.0332349	0.866854	-0.0345289	1.1536	DUF4124 domain-containing protein
271	IG_N900_RS00835	11.73	0.446196	621.202	0	475	0	0.765977	0.032175	0.316232	-0.384628	3.16224	#N/A
272	N900_RS00835	44.61	0.566667	370.395	0	1282	0	3.47442	0.215635	9.72782e-05	1.79677	10279.8	MULTISPECIES: glutamine synthetase
273	IG_N900_RS00840	11	0	236.136	0	235	0	0.99949	0.0659286	0.659848	-0.00073652	1.5155	#N/A
274	N900_RS00840	10	0	645.244	0	283	0	0.439263	0.0173249	0.0546247	-1.18684	18.3067	hypothetical protein
275	N900_RS00845	55.6	0.531816	3807.28	0	3695	0	0.970781	0.0163448	0.265953	-0.0427816	3.76006	MULTISPECIES: translational GTPase TypA
276	IG_N900_RS00850	6	0	313.052	0	294	0	0.942134	0.0532426	0.898203	-0.0859962	1.11333	#N/A
277	N900_RS00850	19.73	0.446196	1059.31	0	1119	0	1.05797	0.0417333	0.915378	0.0813011	1.09244	ATPase
278	IG_N900_RS00855	1	0	26.0167	0	53	0	2.14306	0.503234	1	1.09968	1	#N/A
279	N900_RS00855	40.71	0.456048	3270.83	0	2984	0	0.912638	0.0174902	0.803354	-0.131885	1.24478	virulence factor BrkB family protein
280	IG_N900_RS00860	0	0	1	100	1	100	NaN	NaN	NaN	#VALUE!	#VALUE!	#N/A
281	N900_RS00860	15.68	0.468826	1299.28	0	1146	0	0.882657	0.0238696	0.856701	-0.180075	1.16727	MULTISPECIES: D-aminoacyl-tRNA deacylase
282	IG_N900_RS00865	4	0	430.7	0	50	0	0.116362	0.00566835	0.113143	-3.1033	8.83838	#N/A
283	N900_RS00865	46.34	0.639128	3390.31	0	3453	0	1.01881	0.0182607	0.615338	0.0268901	1.62512	MULTISPECIES: GNAT family N-acetyltransferase
284	N900_RS00870	66.53	0.576562	3782.32	0	4882	0	1.29122	0.0249182	0.0354468	0.368732	28.2113	AsmA family protein
285	IG_N900_RS00875	6	0	280.397	0	262	0	0.938043	0.0588061	0.861991	-0.0922747	1.1601	#N/A
286	N900_RS00875	67.95	0.219043	4178.93	0	5135	0	1.22905	0.0182581	0.36996	0.297545	2.703	phosphoenolpyruvate carboxykinase (ATP)
287	IG_N900_RS00880	21	0	836.665	0	942	0	1.12771	0.0457423	0.482192	0.173393	2.07386	#N/A
288	N900_RS00880	30.89	0.314466	1428.12	0	2009	0	1.40774	0.0375391	0.131734	0.493381	7.59108	MULTISPECIES: Hsp33 family molecular chaperone HslO
289	IG_N900_RS00885	1	0	24.2127	0	1	100	0.0436137	0.0111628	1	-4.51907	1	#N/A
290	N900_RS00885	8	0	403.117	0	504	0	1.25334	0.0629566	0.558438	0.325779	1.79071	ribosome-associated heat shock protein Hsp15
291	IG_N900_RS00890	15.99	0.1	843.507	0	915	0	1.08637	0.0420144	0.758019	0.11951	1.31923	#N/A
292	N900_RS00890	17	0	959.169	0	1938	0	2.02291	0.0701818	0.0873977	1.01643	11.4419	type II secretion system protein GspC
293	IG_N900_RS00895	0	0	1	100	1	100	NaN	NaN	NaN	#VALUE!	#VALUE!	#N/A
294	N900_RS00895	0.68	0.468826	1.6475	32	1	100	0.625806	0.249945	1	-0.676212	1	MULTISPECIES: type II secretion system protein GspD
295	N900_RS00900	0	0	1	100	1	100	NaN	NaN	NaN	#VALUE!	#VALUE!	type II secretion system protein GspE
296	N900_RS00905	2	0	134.214	0	109	0	0.819956	0.0809864	1	-0.286381	1	type II secretion system protein GspF
297	IG_N900_RS00910	2	0	639.389	0	527	0	0.825825	0.0365836	1	-0.276091	1	#N/A
298	N900_RS00910	1.97	0.171447	17.405	0	5	0	0.304793	0.0765874	0.576667	-1.7141	1.7341	type II secretion system protein GspG
299	IG_N900_RS00915	3	0	24.5871	0	25	0	1.05829	0.215031	0.961	0.081735	1.04058	#N/A
300	N900_RS00915	2	0	1.52461	39	15	0	11.9203	3.85399	0.34	3.57535	2.94118	prepilin-type N-terminal cleavage/methylation domain-containing protein
301	N900_RS00920	1.95	0.219043	4.96692	2	2	0	0.575998	0.453896	0.696667	-0.795865	1.43541	MULTISPECIES: type II secretion system protein GspI
302	N900_RS00925	3	0	204.129	0	153	0	0.753565	0.0553037	0.525	-0.408195	1.90476	type II secretion system protein GspJ
303	N900_RS00930	3.69	0.464823	57.0598	0	76	0	1.35495	0.182144	0.979143	0.438237	1.0213	type II secretion system protein K
304	N900_RS00935	5	0	51.3413	0	242	0	4.82584	0.758985	0.0499206	2.27078	20.0318	type II secretion system protein GspL
305	N900_RS00940	4	0	1	100	125	0	125	0	0.0285714	6.96578	35	general secretion pathway protein GspM
306	IG_N900_RS00945	1	0	45.8271	0	195	0	4.34726	0.642408	1	2.12011	1	#N/A
307	N900_RS00945	23.37	0.645967	707.954	0	1756	0	2.48421	0.0988669	0.0386477	1.31278	25.8748	type II secretion system protein N
308	IG_N900_RS00950	1	0	5.83192	0	41	0	9.33919	7.1149	1	3.2233	1	#N/A
309	N900_RS00950	26.66	0.476095	2044.36	0	1937	0	0.948122	0.0247112	0.502363	-0.0768547	1.99059	MULTISPECIES: 3\'(2\'),5\'-bisphosphate nucleotidase
310	N900_RS00955	18	0	682.777	0	995	0	1.45948	0.0569521	0.231808	0.545459	4.31391	MULTISPECIES: ADP compounds hydrolase NudE
311	IG_N900_RS00960	7	0	411.672	0	242	0	0.589663	0.0328614	0.415146	-0.762036	2.40879	#N/A
312	N900_RS00960	16.16	0.872938	679.078	0	1289	0	1.90084	0.0716673	0.869281	0.926637	1.15038	MULTISPECIES: Fe-S biogenesis protein NfuA
313	IG_N900_RS19025	7	0	38.2025	0	119	0	3.21844	0.634364	0.104691	1.68636	9.55191	#N/A
314	N900_RS19025	28.59	0.552222	2536.32	0	2429	0	0.958142	0.0209858	0.540434	-0.0616887	1.85036	ComF family protein
315	N900_RS00970	21.78	0.416333	1695.85	0	2063	0	1.21727	0.0308443	0.651391	0.283645	1.53518	pimeloyl
316	IG_N900_RS00975	5	0	317.828	0	297	0	0.937445	0.0534896	0.964762	-0.0931941	1.03653	#N/A
317	N900_RS00975	16	0	2508.71	0	2559	0	1.02049	0.0215051	0.827827	0.0292684	1.20798	hypothetical protein
318	IG_N900_RS00980	3.97	0.171447	92.925	0	101	0	1.10058	0.124145	0.918571	0.138259	1.08865	#N/A
319	N900_RS00980	52.99	0.1	2814.34	0	4228	0	1.50298	0.0321281	0.210213	0.587829	4.75708	RNA-binding transcriptional accessory protein
320	IG_N900_RS00985	11	0	499.809	0	831	0	1.66674	0.0834868	0.507126	0.737025	1.9719	#N/A
321	N900_RS00985	11.65	0.479372	356.019	0	853	0	2.40187	0.120723	0.149291	1.26416	6.69834	transcription elongation factor GreB
322	IG_N900_RS00990	10	0	602.174	0	323	0	0.537309	0.0222838	0.36509	-0.896175	2.73905	#N/A
323	N900_RS00990	20.95	0.219043	801.015	0	484	0	0.604929	0.02058	0.076235	-0.725163	13.1173	MULTISPECIES: two-component system response regulator OmpR
324	IG_N900_RS00995	4	0	444.043	0	212	0	0.47856	0.0233195	0.513714	-1.06323	1.94661	#N/A
325	N900_RS00995	37.68	0.5101	2666.97	0	2184	0	0.81927	0.0173848	0.228338	-0.287588	4.37948	two-component system sensor histidine kinase EnvZ
326	IG_N900_RS01000	1.99	0.1	71.39	0	52	0	0.742131	0.105032	0.683333	-0.430253	1.46341	#N/A
327	N900_RS01000	49.61	0.490207	3526.5	0	4754	0	1.34872	0.0296821	0.773117	0.431591	1.29347	uracil-xanthine permease
328	IG_N900_RS01005	14	0	758.513	0	587	0	0.775302	0.0332962	0.84155	-0.36717	1.18828	#N/A
329	N900_RS01005	51.22	0.675397	2363.73	0	2514	0	1.06414	0.024627	0.347581	0.0896896	2.87703	ATP-dependent DNA helicase RecG
330	IG_N900_RS01010	3.7	0.460566	111.521	0	64	0	0.578928	0.0547402	0.307143	-0.788543	3.25581	#N/A
331	N900_RS01010	21.64	0.937652	1069.14	0	1550	0	1.45109	0.0439976	0.143657	0.537136	6.96105	bifunctional GTP diphosphokinase/guanosine-3\',5\'-bis(diphosphate) 3\'-diphosphatase
332	IG_N900_RS01015	1	0	1	100	14	0	14	0	1	3.80735	1	#N/A
333	N900_RS01015	6	0	289.009	0	191	0	0.6637	0.0441858	0.809502	-0.591398	1.23533	MULTISPECIES: DNA-directed RNA polymerase subunit omega
334	IG_N900_RS01020	8	0	160.99	0	181	0	1.13127	0.0895177	0.413029	0.177949	2.42114	#N/A
335	N900_RS01020	5	0	83.4055	0	205	0	2.48619	0.266346	0.114206	1.31394	8.75608	guanylate kinase
336	IG_N900_RS01025	8.63	0.485237	379.12	0	336	0	0.888686	0.0469961	0.690026	-0.170255	1.44922	#N/A
337	N900_RS01025	21.97	0.171447	1106.18	0	760	0	0.687661	0.0206432	0.294055	-0.540231	3.40072	MULTISPECIES: 7-cyano-7-deazaguanine/7-aminomethyl-7-deazaguanine transporter
338	IG_N900_RS01030	5	0	127.247	0	169	0	1.34089	0.133138	0.417778	0.42319	2.39362	#N/A
339	N900_RS01030	69.5	0.594588	6050.24	0	6224	0	1.0289	0.013764	0.612029	0.0411049	1.63391	MULTISPECIES: cation acetate symporter
340	N900_RS01035	8	0	295.601	0	603	0	2.04818	0.132569	0.482936	1.03434	2.07067	MULTISPECIES: DUF4212 domain-containing protein
341	IG_N900_RS01040	23.27	0.736563	531.295	0	314	0	0.592426	0.029005	0.831217	-0.755292	1.20306	#N/A
342	N900_RS01040	59.42	0.669388	3584.46	0	3538	0	0.987334	0.0172204	0.691438	-0.0183893	1.44626	K+/H+ antiporter NhaP2
343	IG_N900_RS01045	4	0	157.133	0	261	0	1.6747	0.154013	0.643714	0.743906	1.55348	#N/A
344	N900_RS01045	19	0	1010.03	0	1295	0	1.28351	0.0422491	0.758273	0.360095	1.31879	MULTISPECIES: DNA-binding response regulator
345	IG_N900_RS01050	8.54	0.558135	224.608	0	212	0	0.948656	0.067482	0.663751	-0.0760425	1.50659	#N/A
346	N900_RS01050	54	0	2787.43	0	3410	0	1.22381	0.0239068	0.0400073	0.291378	24.9954	protein-disulfide reductase DsbD
347	IG_N900_RS01055	7.72	0.451261	585.995	0	134	0	0.229016	0.00894536	0.0577595	-2.12648	17.3132	#N/A
348	N900_RS01055	70.13	0.812217	4454.7	0	5574	0	1.25157	0.0198583	0.180698	0.323744	5.53411	pullulanase-type alpha-1,6-glucosidase
349	N900_RS01060	61.42	0.622475	2388.93	0	2906	0	1.21709	0.0281146	0.751364	0.283432	1.33091	isoamylase
350	IG_N900_RS01065	15.98	0.140705	1234.21	0	888	0	0.720011	0.0195114	0.605788	-0.47391	1.65074	#N/A
351	N900_RS01065	40.9	0.301511	3445.05	0	3105	0	0.901572	0.0159832	0.544674	-0.149485	1.83596	anaerobic C4-dicarboxylate transporter
352	IG_N900_RS01070	4	0	78.0842	0	194	0	2.51774	0.295799	0.112286	1.33213	8.90585	#N/A
353	N900_RS01070	55.52	0.969015	3178.42	0	2068	0	0.650933	0.0138883	0.0798425	-0.619419	12.5247	aspartate ammonia-lyase
354	IG_N900_RS01075	21.6	0.512471	496.383	0	803	0	1.6218	0.0822448	0.629221	0.697595	1.58927	#N/A
355	N900_RS01075	30.75	0.479372	3040.8	0	3063	0	1.00774	0.0212556	0.843518	0.0111292	1.18551	GGDEF domain-containing protein
356	IG_N900_RS01080	1	0	8.43019	0	1	100	0.140334	0.0717934	1	-2.83306	1	#N/A
357	N900_RS01080	17.71	0.456048	1120.18	0	833	0	0.744219	0.0210298	0.609727	-0.426202	1.64008	MULTISPECIES: membrane protein FxsA
358	IG_N900_RS01085	4	0	236.045	0	649	0	2.75673	0.141166	0.595714	1.46296	1.67866	#N/A
359	N900_RS01085	13	0	715.386	0	502	0	0.702815	0.0280867	0.586781	-0.508783	1.70421	MULTISPECIES: tRNA (uridine(34)/cytosine(34)/5-carboxymethylaminomethyluridine(34)-2\'-O)-methyltransferase TrmL
360	IG_N900_RS01090	3	0	68.2471	0	101	0	1.50451	0.199288	0.996	0.589296	1.00402	#N/A
361	N900_RS01090	34	0	4482.72	0	5629	0	1.25595	0.0174814	0.448428	0.328784	2.23001	superoxide dismutase
362	IG_N900_RS01095	6.33	0.652191	138.434	0	81	0	0.589869	0.0537879	0.79711	-0.761534	1.25453	#N/A
363	N900_RS01095	45.63	0.525222	2753.18	0	3673	0	1.33453	0.0243658	0.780259	0.416337	1.28163	two-component system sensor histidine kinase CpxA
364	N900_RS01100	21.61	0.490207	1447.24	0	876	0	0.605671	0.0152066	0.798765	-0.723394	1.25193	DNA-binding response regulator
365	IG_N900_RS01105	11	0	860.435	0	943	0	1.09748	0.0412032	0.613977	0.134195	1.62872	#N/A
366	N900_RS01105	7	0	125.091	0	442	0	3.56222	0.320561	0.481166	1.83278	2.07829	periplasmic repressor CpxP
367	IG_N900_RS01110	6	0	465.532	0	874	0	1.88208	0.0946728	0.311623	0.912327	3.209	#N/A
368	N900_RS01110	29	0	2637.07	0	3527	0	1.33819	0.0314249	0.462046	0.420287	2.16429	CDF family cation-efflux pump FieF
369	IG_N900_RS01115	14.99	0.1	382.547	0	607	0	1.59116	0.0847012	0.557926	0.670076	1.79235	#N/A
370	N900_RS01115	8.36	0.627968	51.6704	0	93	0	1.8405	0.287096	0.201492	0.880095	4.96297	MULTISPECIES: ATP-dependent 6-phosphofructokinase
371	IG_N900_RS01120	4.75	0.435194	56.0613	0	79	0	1.43778	0.208588	0.677	0.523842	1.4771	#N/A
372	N900_RS01120	26.19	0.747994	1040.87	0	2132	0	2.05037	0.0657671	0.272008	1.03588	3.67636	class II fructose-bisphosphatase
373	IG_N900_RS01125	9	0	257.887	0	417	0	1.62457	0.11229	0.284868	0.70006	3.5104	#N/A
374	N900_RS01125	2.66	0.476095	4.14731	4	13	0	4.32493	2.96106	0.861333	2.11268	1.16099	MULTISPECIES: cell division protein ZapB
375	IG_N900_RS01130	0	0	1	100	1	100	NaN	NaN	NaN	#VALUE!	#VALUE!	#N/A
376	N900_RS01130	30	0	2284.08	0	2839	0	1.24349	0.0261438	0.19617	0.314398	5.09763	MULTISPECIES: methylenetetrahydrofolate reductase
377	IG_N900_RS01135	11	0	1751.98	0	644	0	0.367826	0.00950464	0.251153	-1.4429	3.98163	#N/A
378	N900_RS01135	77	0	4973.47	0	6125	0	1.2318	0.0181744	0.728536	0.300768	1.37261	bifunctional aspartate kinase/homoserine dehydrogenase II
379	IG_N900_RS01140	1	0	44.25	0	49	0	1.13176	0.169024	1	0.178565	1	#N/A
380	N900_RS01140	37.92	0.27266	2883.33	0	3313	0	1.14949	0.0233723	0.271864	0.200988	3.67831	O-succinylhomoserine (thiol)-lyase
381	IG_N900_RS01145	12.54	0.558135	362.056	0	318	0	0.881594	0.0541603	0.518841	-0.181814	1.92737	#N/A
382	N900_RS01145	10	0	620.339	0	757	0	1.22223	0.0490175	0.944848	0.289519	1.05837	MULTISPECIES: met regulon transcriptional regulator MetJ
383	IG_N900_RS01150	6	0	71.424	0	55	0	0.781057	0.0965553	0.839199	-0.356501	1.19161	#N/A
384	N900_RS01150	44	0	2878.51	0	3474	0	1.20735	0.0241315	0.387709	0.271847	2.57925	MULTISPECIES: malate dehydrogenase
385	IG_N900_RS01155	16.62	0.487832	480.033	0	286	0	0.597145	0.0286793	0.522749	-0.743846	1.91296	#N/A
386	N900_RS01155	4.72	0.451261	35.2525	0	76	0	2.23201	0.423791	0.348286	1.15834	2.87121	MULTISPECIES: 50S ribosomal protein L31
387	IG_N900_RS01160	2.56	0.591523	59.5786	0	36	0	0.614983	0.0855451	0.459667	-0.701382	2.17549	#N/A
388	N900_RS01160	2.56	0.53786	38.3273	0	1	100	0.0267891	0.00448707	0.211333	-5.22221	4.73186	primosomal protein N\'
389	IG_N900_RS01165	16.16	0.748331	492.343	0	309	0	0.628727	0.0268241	0.832201	-0.669495	1.20163	#N/A
390	N900_RS01165	24.94	0.238683	1748.12	0	1916	0	1.0968	0.0293627	0.744178	0.133299	1.34376	MULTISPECIES: DNA-binding transcriptional regulator CytR
391	IG_N900_RS01170	4	0	208.894	0	384	0	1.84789	0.137239	0.333714	0.885876	2.99658	#N/A
392	N900_RS01170	1	0	6.37654	0	15	0	3.16302	2.43025	1	1.6613	1	MULTISPECIES: cell division protein FtsN
393	IG_N900_RS01175	3.64	0.482418	211.061	0	163	0	0.775911	0.0536302	0.609143	-0.366037	1.64165	#N/A
394	N900_RS01175	21.99	0.1	1787.51	0	806	0	0.451217	0.0118968	0.102635	-1.14811	9.74322	MULTISPECIES: HslU--HslV peptidase proteolytic subunit
395	IG_N900_RS01180	3	0	192.363	0	144	0	0.752562	0.0556043	0.652	-0.410117	1.53374	#N/A
396	N900_RS01180	28.69	0.525991	1884.03	0	1427	0	0.757928	0.0197828	0.456786	-0.399867	2.18921	HslU--HslV peptidase ATPase subunit
397	IG_N900_RS01185	5	0	325.532	0	492	0	1.51619	0.0864599	0.46	0.600449	2.17391	#N/A
398	N900_RS01185	33.97	0.171447	1398.62	0	1321	0	0.945285	0.0272669	0.649532	-0.0811794	1.53957	1,4-dihydroxy-2-naphthoate polyprenyltransferase
399	IG_N900_RS01190	4.98	0.140705	465.158	0	471	0	1.01497	0.0496219	0.993905	0.0214362	1.00613	#N/A
400	N900_RS01190	18	0	1191.64	0	1798	0	1.51036	0.0483194	0.76961	0.594891	1.29936	MULTISPECIES: ribonuclease E activity regulator RraA
401	IG_N900_RS01195	3.7	0.460566	13.7175	0	84	0	6.63099	2.02601	0.311714	2.72922	3.20807	#N/A
402	N900_RS01195	57.61	0.548552	3276.01	0	3456	0	1.05527	0.0184966	0.692137	0.0776066	1.4448	MATE family efflux transporter
403	IG_N900_RS01200	5	0	157.768	0	211	0	1.34705	0.117064	0.475556	0.429807	2.1028	#N/A
404	N900_RS01200	7	0	28.7738	0	49	0	1.77271	0.371882	0.161096	0.82596	6.2075	triose-phosphate isomerase
405	IG_N900_RS01205	16.86	0.348735	654.23	0	877	0	1.34252	0.0525413	0.393349	0.424945	2.54227	#N/A
406	N900_RS01205	10.69	0.486069	198.909	0	448	0	2.26419	0.166324	0.314996	1.17899	3.17465	MULTISPECIES: 5-carboxymethyl-2-hydroxymuconate Delta-isomerase
407	IG_N900_RS01210	2	0	119.906	0	119	0	1.00092	0.0932046	0.863333	0.00133176	1.1583	#N/A
408	N900_RS01210	14	0	732.87	0	764	0	1.04438	0.0448131	0.81784	0.0626533	1.22273	DUF805 domain-containing protein
409	IG_N900_RS01215	6.63	0.544115	60.9515	0	128	0	2.13596	0.287666	0.798254	1.09489	1.25273	#N/A
410	N900_RS01215	10	0	513.595	0	982	0	1.91582	0.0863129	0.195313	0.937964	5.11998	MULTISPECIES: DUF3135 domain-containing protein
411	IG_N900_RS01220	6.74	0.440844	138.9	0	199	0	1.44872	0.154364	0.646469	0.534784	1.54686	#N/A
412	N900_RS01220	16	0	570.257	0	814	0	1.43062	0.0676329	0.0698199	0.516643	14.3226	transcriptional regulator
413	IG_N900_RS01225	17.98	0.140705	531.556	0	688	0	1.29691	0.0583023	0.68716	0.37508	1.45527	#N/A
414	N900_RS01225	0	0	1	100	1	100	NaN	NaN	NaN	#VALUE!	#VALUE!	MULTISPECIES: molecular chaperone GroES
415	IG_N900_RS01230	0	0	1	100	1	100	NaN	NaN	NaN	#VALUE!	#VALUE!	#N/A
416	N900_RS01230	1	0	264.694	0	284	0	1.07719	0.0691322	1	0.107276	1	MULTISPECIES: molecular chaperone GroEL
417	IG_N900_RS01235	10	0	739.826	0	533	0	0.721442	0.0270779	0.8189	-0.471044	1.22115	#N/A
418	N900_RS01235	18.64	0.482418	786.98	0	816	0	1.03825	0.0380137	0.900786	0.0541577	1.11014	MULTISPECIES: hypothetical protein
419	N900_RS01240	17.35	0.641573	370.282	0	168	0	0.455278	0.0272578	0.0225097	-1.13518	44.4253	EF-P beta-lysylation protein EpmB
420	IG_N900_RS01245	2	0	48.7204	0	35	0	0.733575	0.110063	0.98	-0.446983	1.02041	#N/A
421	N900_RS01245	15.83	0.403395	223.383	0	257	0	1.15697	0.0882269	0.00311062	0.210353	321.479	MULTISPECIES: elongation factor P
422	IG_N900_RS01250	4	0	69.3363	0	52	0	0.762666	0.100421	0.852571	-0.390876	1.17292	#N/A
423	N900_RS01250	15	0	2115.27	0	1372	0	0.648922	0.0141884	0.634567	-0.623882	1.57588	MULTISPECIES: fumarate reductase subunit FrdD
424	N900_RS01255	16.4	0.603023	1022.29	0	1074	0	1.05163	0.0332331	0.372218	0.0726265	2.68659	MULTISPECIES: fumarate reductase subunit C
425	N900_RS01260	34.63	0.485237	2630.74	0	2253	0	0.856787	0.0179833	0.705839	-0.222992	1.41675	MULTISPECIES: succinate dehydrogenase/fumarate reductase iron-sulfur subunit
426	N900_RS01265	63	0	4314.88	0	4939	0	1.1449	0.0173259	0.568345	0.195222	1.7595	fumarate reductase (quinol) flavoprotein subunit
427	IG_N900_RS01270	18.98	0.140705	343.266	0	895	0	2.61571	0.148772	0.0117732	1.3872	84.9387	#N/A
428	N900_RS01270	27.71	0.477684	461.8	0	359	0	0.779247	0.0385714	0.444436	-0.359848	2.25004	elongation factor P--(R)-beta-lysine ligase
429	IG_N900_RS01275	6	0	326.406	0	809	0	2.48635	0.141762	0.197532	1.31403	5.06246	#N/A
430	N900_RS01275	18	0	474.019	0	342	0	0.723659	0.0396839	0.278476	-0.466619	3.59097	MULTISPECIES: rhodanese-like domain-containing protein
431	IG_N900_RS01280	7.73	0.446196	672.282	0	1562	0	2.32733	0.0950879	0.293081	1.21867	3.41202	#N/A
432	N900_RS01280	13.99	0.1	789.159	0	713	0	0.904467	0.0298022	0.578847	-0.144861	1.72757	protein-export protein SecB
433	IG_N900_RS01285	11	0	544.309	0	767	0	1.41246	0.0696767	0.631094	0.498213	1.58455	#N/A
434	N900_RS01285	7.58	0.81872	85.55	0	1	100	0.0118305	0.00133437	0.000467941	-6.40134	2137.02	glycerol-3-phosphate dehydrogenase (NAD(P)(+))
435	IG_N900_RS01290	5	0	230.758	0	95	0	0.413905	0.0309973	0.612302	-1.27263	1.63318	#N/A
436	N900_RS01290	7.73	0.446196	260.757	0	207	0	0.796646	0.0478759	0.35941	-0.327989	2.78234	MULTISPECIES: serine O-acetyltransferase
437	IG_N900_RS01295	6	0	484.072	0	374	0	0.774484	0.0382	0.909199	-0.368692	1.09987	#N/A
438	N900_RS01295	27	0	1778.4	0	918	0	0.516588	0.0142804	0.239549	-0.952915	4.1745	MULTISPECIES: PadR family transcriptional regulator
439	IG_N900_RS01300	27.63	0.562372	1632.95	0	1241	0	0.760514	0.0203926	0.282309	-0.394953	3.54222	#N/A
440	N900_RS01300	75.98	0.140705	6514.58	0	4823	0	0.74045	0.00907463	0.603594	-0.433527	1.65674	phosphoenolpyruvate carboxylase
441	IG_N900_RS01305	7.99	0.1	56.084	0	194	0	3.52428	0.494863	0.106735	1.81733	9.36896	#N/A
442	N900_RS01305	40.28	0.682834	2291.35	0	2481	0	1.08328	0.0236809	0.911769	0.115406	1.09677	acetylornithine deacetylase
443	IG_N900_RS01310	6	0	346.943	0	146	0	0.421813	0.0206489	0.387359	-1.24533	2.58158	#N/A
444	N900_RS01310	33.89	0.314466	1428.11	0	1889	0	1.32384	0.038614	0.824829	0.404727	1.21237	N-acetyl-gamma-glutamyl-phosphate reductase
445	N900_RS01315	21	0	1305.01	0	1873	0	1.43652	0.0430899	0.213908	0.522583	4.67492	MULTISPECIES: acetylglutamate kinase
446	IG_N900_RS01320	5	0	525.247	0	186	0	0.354929	0.0171423	0.817063	-1.4944	1.2239	#N/A
447	N900_RS01320	45.54	0.500908	2406.97	0	2839	0	1.18026	0.0303934	0.917769	0.23911	1.0896	MULTISPECIES: argininosuccinate synthase
448	N900_RS19030	13	0	980.069	0	1215	0	1.24069	0.0350172	0.483619	0.311137	2.06774	hypothetical protein
449	N900_RS01325	39.77	0.422953	2195.13	0	2527	0	1.15173	0.0251969	0.494389	0.203804	2.0227	argininosuccinate lyase
450	IG_N900_RS01330	15.68	0.468826	480.691	0	284	0	0.592497	0.0321092	0.476448	-0.75512	2.09887	#N/A
451	N900_RS01330	11	0	956.571	0	503	0	0.52657	0.0197749	0.945177	-0.925302	1.058	MULTISPECIES: DUF3624 domain-containing protein
452	IG_N900_RS01335	7.98	0.140705	1065.68	0	1112	0	1.04437	0.0310949	0.522956	0.0626346	1.91221	#N/A
453	N900_RS01335	44.98	0.140705	2602.26	0	2924	0	1.12421	0.0253971	0.884023	0.168909	1.13119	dihydrolipoyl dehydrogenase
454	IG_N900_RS01340	3	0	31.9961	0	35	0	1.13658	0.24098	0.689	0.184705	1.45138	#N/A
455	N900_RS01340	36.99	0.1	1439.41	0	1616	0	1.12347	0.0298982	0.565406	0.16796	1.76864	MULTISPECIES: glutathione amide-dependent peroxidase
456	IG_N900_RS01345	8.66	0.496859	386.177	0	280	0	0.727373	0.0413772	0.592074	-0.459233	1.68898	#N/A
457	N900_RS01345	30.75	0.457817	1258.12	0	1324	0	1.05337	0.0326564	0.612745	0.0750176	1.632	MULTISPECIES: DNA-binding transcriptional regulator OxyR
458	IG_N900_RS01350	1.97	0.171447	4.02384	3	3	0	1.04152	0.717941	1	0.0586887	1	#N/A
459	N900_RS01350	71.01	0.8468	1547.5	0	459	0	0.296849	0.00851815	1.29036e-08	-1.7522	7.74979e+07	penicillin-binding protein 1A
460	IG_N900_RS01355	11	0	85.1301	0	196	0	2.32709	0.242124	0.626285	1.21852	1.59672	#N/A
461	N900_RS01355	40	0	1938.15	0	2333	0	1.20438	0.0281546	0.611754	0.268295	1.63464	type IV pilus assembly protein PilM
462	N900_RS01360	21.66	0.476095	1171.22	0	1804	0	1.54191	0.05058	0.375249	0.624716	2.66489	pilus assembly protein PilN
463	N900_RS01365	23.65	0.5	1254.78	0	1776	0	1.41661	0.0418958	0.379408	0.502445	2.63568	MULTISPECIES: fimbrial protein
464	N900_RS01370	17	0	976.45	0	999	0	1.0244	0.0369709	0.732043	0.0347763	1.36604	fimbrial protein
465	N900_RS01375	66.62	0.54643	3784.52	0	4016	0	1.06145	0.0176636	0.390211	0.0860427	2.56272	MULTISPECIES: type IV pilus secretin PilQ family protein
466	IG_N900_RS01380	14.68	0.468826	705.424	0	704	0	0.99982	0.043093	0.754385	-0.00026032	1.32558	#N/A
467	N900_RS01380	25.99	0.1	633.081	0	599	0	0.948063	0.0427797	0.470182	-0.0769451	2.12683	MULTISPECIES: shikimate kinase
468	N900_RS01385	37.98	0.140705	2241.95	0	1744	0	0.778214	0.0159118	0.473519	-0.361761	2.11185	3-dehydroquinate synthase
469	IG_N900_RS01390	1.98	0.140705	96.5217	0	47	0	0.492336	0.0519909	0.673333	-1.02228	1.48515	#N/A
470	N900_RS01390	51.71	0.456048	2818.67	0	2642	0	0.937634	0.0172629	0.911878	-0.0929026	1.09664	cell division protein DamX
471	IG_N900_RS01395	0	0	1	100	1	100	NaN	NaN	NaN	#VALUE!	#VALUE!	#N/A
472	N900_RS01395	0	0	1	100	1	100	NaN	NaN	NaN	#VALUE!	#VALUE!	Dam family site-specific DNA-(adenine-N6)-methyltransferase
473	IG_N900_RS01400	3	0	338.637	0	313	0	0.927192	0.0526976	1	-0.10906	1	#N/A
474	N900_RS01400	15.99	0.1	545.886	0	338	0	0.620246	0.0259846	0.582704	-0.689089	1.71614	MULTISPECIES: ribulose-phosphate 3-epimerase
475	IG_N900_RS01405	1	0	8.06711	0	2	0	0.296468	0.14495	1	-1.75405	1	#N/A
476	N900_RS01405	28.63	0.505625	912.934	0	1425	0	1.56283	0.055475	0.0185056	0.644165	54.0376	MULTISPECIES: phosphoglycolate phosphatase
477	IG_N900_RS01410	3	0	34.9234	0	1	100	0.0298874	0.00671665	0.1	-5.06432	10	#N/A
478	N900_RS01410	1.88	0.326599	2.40058	12	3	0	1.72547	0.894568	1	0.786992	1	MULTISPECIES: tryptophan--tRNA ligase
479	IG_N900_RS01415	7	0	147.08	0	110	0	0.752905	0.0626079	0.6869	-0.40946	1.45582	#N/A
480	N900_RS01415	33	0	2667.33	0	1882	0	0.705869	0.0145232	0.489748	-0.502527	2.04187	ABC transporter substrate-binding protein
481	IG_N900_RS01420	12.87	0.366667	613.123	0	898	0	1.46703	0.05972	0.657426	0.5529	1.52108	#N/A
482	N900_RS01420	90.52	0.627324	7285.18	0	9529	0	1.3082	0.0166239	0.457295	0.387589	2.18677	nuclease
483	IG_N900_RS01425	3	0	74.3853	0	235	0	3.20881	0.408982	0.948	1.68204	1.05485	#N/A
484	N900_RS01425	41	0	2579.77	0	4466	0	1.73202	0.0387468	0.029912	0.792455	33.4314	30S ribosomal protein S12 methylthiotransferase RimO
485	IG_N900_RS01430	12.99	0.1	1324.74	0	817	0	0.617311	0.0191195	0.255441	-0.695931	3.9148	#N/A
486	N900_RS01430	20.66	0.476095	1766.3	0	1218	0	0.690033	0.0179134	0.54598	-0.535262	1.83157	MULTISPECIES: aminodeoxychorismate/anthranilate synthase component II
487	IG_N900_RS01435	10.65	0.51981	525.905	0	382	0	0.728238	0.036917	0.340455	-0.457519	2.93725	#N/A
488	N900_RS01435	32.87	0.337998	2191.32	0	1972	0	0.900405	0.0211028	0.405192	-0.151353	2.46797	aspartate aminotransferase family protein
489	IG_N900_RS01440	3	0	205.331	0	317	0	1.5524	0.116802	0.703	0.634504	1.42248	#N/A
490	N900_RS01440	37.3	0.6742	2685.42	0	2514	0	0.936616	0.0205795	0.441905	-0.0944701	2.26293	arginine N-succinyltransferase
491	IG_N900_RS01445	0	0	1	100	1	100	NaN	NaN	NaN	#VALUE!	#VALUE!	#N/A
492	N900_RS01445	46.13	0.733815	3341.46	0	2770	0	0.829273	0.015711	0.623843	-0.27008	1.60297	succinylglutamate-semialdehyde dehydrogenase
493	IG_N900_RS01450	11	0	313.324	0	355	0	1.13735	0.0714658	0.458842	0.18568	2.1794	#N/A
494	N900_RS01450	28.85	0.385992	1102.4	0	1216	0	1.10418	0.0351134	0.918219	0.142971	1.08906	DUF1338 domain-containing protein
495	IG_N900_RS01455	3.78	0.439927	75.5767	0	61	0	0.818646	0.100322	0.686571	-0.288689	1.45651	#N/A
496	N900_RS01455	12.97	0.171447	203.709	0	193	0	0.953302	0.0751582	0.316515	-0.0689942	3.15941	MULTISPECIES: cAMP-activated global transcriptional regulator CRP
497	IG_N900_RS01460	14.87	0.337998	537.978	0	408	0	0.759846	0.0333375	0.524328	-0.39622	1.9072	#N/A
498	N900_RS01460	29	0	1907.46	0	3037	0	1.59313	0.0392113	0.310765	0.671863	3.21787	MULTISPECIES: phosphoribulokinase
499	IG_N900_RS01465	5	0	90.2926	0	70	0	0.785077	0.0914935	0.397937	-0.349093	2.51296	#N/A
500	N900_RS01465	8.64	0.482418	485.15	0	437	0	0.903048	0.0458013	0.702027	-0.147125	1.42445	YheU family protein
501	IG_N900_RS01470	5	0	328.709	0	173	0	0.527796	0.0286705	0.806429	-0.921947	1.24004	#N/A
502	N900_RS01470	31.64	0.502921	1300.86	0	1424	0	1.09551	0.0304864	0.709756	0.131602	1.40893	hydrolase
503	N900_RS01475	13	0	1273.97	0	1057	0	0.83053	0.0266046	0.847915	-0.267896	1.17936	MULTISPECIES: TIGR02444 family protein
504	N900_RS01480	56	0	3811.06	0	3503	0	0.919508	0.0178279	0.82956	-0.121066	1.20546	ABC transporter ATP-binding protein
505	IG_N900_RS01485	10	0	467.688	0	232	0	0.496917	0.0207469	0.429351	-1.00892	2.3291	#N/A
506	N900_RS01485	16	0	2077.5	0	3002	0	1.44579	0.0338225	0.568405	0.531857	1.75931	MULTISPECIES: glutathione-regulated potassium-efflux system ancillary protein KefG
507	N900_RS01490	58.83	0.377525	3151.88	0	3501	0	1.11104	0.0175748	0.778026	0.151913	1.2853	glutathione-regulated potassium-efflux system protein KefB
508	IG_N900_RS01495	1	0	153.139	0	212	0	1.39365	0.11497	1	0.478866	1	#N/A
509	N900_RS01495	7	0	406.237	0	708	0	1.74847	0.0997945	0.382995	0.80609	2.611	metal-binding protein
510	IG_N900_RS01500	3	0	120.088	0	55	0	0.461962	0.0435678	0.502	-1.11415	1.99203	#N/A
511	N900_RS01500	18.66	0.476095	1292.87	0	1515	0	1.17278	0.0339705	0.876184	0.229938	1.14131	peptidylprolyl isomerase
512	IG_N900_RS01505	13	0	1012.63	0	1282	0	1.26792	0.0494551	0.70907	0.342466	1.4103	#N/A
513	N900_RS01505	23.97	0.171447	656.182	0	2053	0	3.13362	0.124791	0.0173483	1.64783	57.6425	isoaspartyl peptidase/L-asparaginase
514	IG_N900_RS01510	4.63	0.580056	34.7079	0	20	0	0.59487	0.11291	0.727619	-0.749355	1.37435	#N/A
515	N900_RS01510	3	0	1	100	93	0	93	0	0.1	6.53916	10	MULTISPECIES: adenylosuccinate synthetase
516	N900_RS19035	3.99	0.1	45.8952	0	24	0	0.536017	0.0872512	0.544143	-0.899649	1.83775	MULTISPECIES: hypothetical protein
517	IG_N900_RS01515	6	0	304.553	0	530	0	1.74611	0.101802	0.645606	0.804148	1.54893	#N/A
518	N900_RS01515	32.7	0.460566	2398.68	0	2876	0	1.19972	0.0296771	0.645333	0.262693	1.54959	MULTISPECIES: sel1 repeat family protein
519	IG_N900_RS01520	0	0	1	100	1	100	NaN	NaN	NaN	#VALUE!	#VALUE!	#N/A
520	N900_RS01520	76.04	0.751026	4888.69	0	5268	0	1.07784	0.0165901	0.557582	0.108142	1.79346	DUF3413 domain-containing protein
521	IG_N900_RS01525	14	0	1189.45	0	1737	0	1.46174	0.0453917	0.244826	0.547686	4.08453	#N/A
522	N900_RS01525	81.56	0.51874	6266.39	0	8217	0	1.31149	0.0167607	0.327025	0.391211	3.05787	ribonuclease R
523	IG_N900_RS01530	1	0	1.60346	31	55	0	41.6105	14.6052	1	5.37887	1	#N/A
524	N900_RS01530	27	0	1587.46	0	2171	0	1.36858	0.0372215	0.324114	0.452678	3.08534	23S rRNA (guanosine(2251)-2\'-O)-methyltransferase RlmB
525	IG_N900_RS01535	8.94	0.277798	250.546	0	259	0	1.03844	0.0706711	0.719356	0.0544164	1.39013	#N/A
526	N900_RS01535	0	0	1	100	1	100	NaN	NaN	NaN	#VALUE!	#VALUE!	MULTISPECIES: 30S ribosomal protein S10
527	IG_N900_RS01540	0	0	1	100	1	100	NaN	NaN	NaN	#VALUE!	#VALUE!	#N/A
528	N900_RS01540	0	0	1	100	1	100	NaN	NaN	NaN	#VALUE!	#VALUE!	MULTISPECIES: 50S ribosomal protein L3
529	IG_N900_RS01545	0	0	1	100	1	100	NaN	NaN	NaN	#VALUE!	#VALUE!	#N/A
530	N900_RS01545	0	0	1	100	1	100	NaN	NaN	NaN	#VALUE!	#VALUE!	MULTISPECIES: 50S ribosomal protein L4
531	N900_RS01550	0	0	1	100	1	100	NaN	NaN	NaN	#VALUE!	#VALUE!	MULTISPECIES: 50S ribosomal protein L23
532	IG_N900_RS01555	0	0	1	100	1	100	NaN	NaN	NaN	#VALUE!	#VALUE!	#N/A
533	N900_RS01555	0	0	1	100	1	100	NaN	NaN	NaN	#VALUE!	#VALUE!	MULTISPECIES: 50S ribosomal protein L2
534	IG_N900_RS01560	0	0	1	100	1	100	NaN	NaN	NaN	#VALUE!	#VALUE!	#N/A
535	N900_RS01560	0	0	1	100	1	100	NaN	NaN	NaN	#VALUE!	#VALUE!	MULTISPECIES: 30S ribosomal protein S19
536	IG_N900_RS01565	1	0	1	100	1	0	1	0	1	0	1	#N/A
537	N900_RS01565	0	0	1	100	1	100	NaN	NaN	NaN	#VALUE!	#VALUE!	MULTISPECIES: 50S ribosomal protein L22
538	IG_N900_RS01570	0	0	1	100	1	100	NaN	NaN	NaN	#VALUE!	#VALUE!	#N/A
539	N900_RS01570	0	0	1	100	1	100	NaN	NaN	NaN	#VALUE!	#VALUE!	MULTISPECIES: 30S ribosomal protein S3
540	N900_RS01575	0	0	1	100	1	100	NaN	NaN	NaN	#VALUE!	#VALUE!	MULTISPECIES: 50S ribosomal protein L16
541	N900_RS01580	0	0	1	100	1	100	NaN	NaN	NaN	#VALUE!	#VALUE!	MULTISPECIES: 50S ribosomal protein L29
542	N900_RS01585	0	0	1	100	1	100	NaN	NaN	NaN	#VALUE!	#VALUE!	MULTISPECIES: 30S ribosomal protein S17
543	IG_N900_RS01590	0	0	1	100	1	100	NaN	NaN	NaN	#VALUE!	#VALUE!	#N/A
544	N900_RS01590	0	0	1	100	1	100	NaN	NaN	NaN	#VALUE!	#VALUE!	MULTISPECIES: 50S ribosomal protein L14
545	N900_RS01595	0	0	1	100	1	100	NaN	NaN	NaN	#VALUE!	#VALUE!	MULTISPECIES: 50S ribosomal protein L24
546	IG_N900_RS01600	0	0	1	100	1	100	NaN	NaN	NaN	#VALUE!	#VALUE!	#N/A
547	N900_RS01600	0	0	1	100	1	100	NaN	NaN	NaN	#VALUE!	#VALUE!	MULTISPECIES: 50S ribosomal protein L5
548	IG_N900_RS01605	0	0	1	100	1	100	NaN	NaN	NaN	#VALUE!	#VALUE!	#N/A
549	N900_RS01605	0	0	1	100	1	100	NaN	NaN	NaN	#VALUE!	#VALUE!	MULTISPECIES: 30S ribosomal protein S14
550	IG_N900_RS01610	0	0	1	100	1	100	NaN	NaN	NaN	#VALUE!	#VALUE!	#N/A
551	N900_RS01610	0	0	1	100	1	100	NaN	NaN	NaN	#VALUE!	#VALUE!	MULTISPECIES: 30S ribosomal protein S8
552	IG_N900_RS01615	0	0	1	100	1	100	NaN	NaN	NaN	#VALUE!	#VALUE!	#N/A
553	N900_RS01615	0	0	1	100	1	100	NaN	NaN	NaN	#VALUE!	#VALUE!	50S ribosomal protein L6
554	IG_N900_RS01620	0	0	1	100	1	100	NaN	NaN	NaN	#VALUE!	#VALUE!	#N/A
555	N900_RS01620	0	0	1	100	1	100	NaN	NaN	NaN	#VALUE!	#VALUE!	MULTISPECIES: 50S ribosomal protein L18
556	IG_N900_RS01625	0	0	1	100	1	100	NaN	NaN	NaN	#VALUE!	#VALUE!	#N/A
557	N900_RS01625	0	0	1	100	1	100	NaN	NaN	NaN	#VALUE!	#VALUE!	MULTISPECIES: 30S ribosomal protein S5
558	N900_RS01630	0	0	1	100	1	100	NaN	NaN	NaN	#VALUE!	#VALUE!	MULTISPECIES: 50S ribosomal protein L30
559	IG_N900_RS01635	0	0	1	100	1	100	NaN	NaN	NaN	#VALUE!	#VALUE!	#N/A
560	N900_RS01635	0	0	1	100	1	100	NaN	NaN	NaN	#VALUE!	#VALUE!	MULTISPECIES: 50S ribosomal protein L15
561	IG_N900_RS01640	0	0	1	100	1	100	NaN	NaN	NaN	#VALUE!	#VALUE!	#N/A
562	N900_RS01640	0	0	1	100	1	100	NaN	NaN	NaN	#VALUE!	#VALUE!	MULTISPECIES: protein translocase subunit SecY
563	IG_N900_RS01645	0	0	1	100	1	100	NaN	NaN	NaN	#VALUE!	#VALUE!	#N/A
564	N900_RS01645	0	0	1	100	1	100	NaN	NaN	NaN	#VALUE!	#VALUE!	MULTISPECIES: 50S ribosomal protein L36
565	IG_N900_RS01650	0	0	1	100	1	100	NaN	NaN	NaN	#VALUE!	#VALUE!	#N/A
566	N900_RS01650	0	0	1	100	1	100	NaN	NaN	NaN	#VALUE!	#VALUE!	MULTISPECIES: 30S ribosomal protein S13
567	IG_N900_RS01655	0	0	1	100	1	100	NaN	NaN	NaN	#VALUE!	#VALUE!	#N/A
568	N900_RS01655	0	0	1	100	1	100	NaN	NaN	NaN	#VALUE!	#VALUE!	MULTISPECIES: 30S ribosomal protein S11
569	IG_N900_RS01660	0	0	1	100	1	100	NaN	NaN	NaN	#VALUE!	#VALUE!	#N/A
570	N900_RS01660	0	0	1	100	1	100	NaN	NaN	NaN	#VALUE!	#VALUE!	MULTISPECIES: 30S ribosomal protein S4
571	IG_N900_RS01665	0	0	1	100	1	100	NaN	NaN	NaN	#VALUE!	#VALUE!	#N/A
572	N900_RS01665	0	0	1	100	1	100	NaN	NaN	NaN	#VALUE!	#VALUE!	MULTISPECIES: DNA-directed RNA polymerase subunit alpha
573	IG_N900_RS01670	0	0	1	100	1	100	NaN	NaN	NaN	#VALUE!	#VALUE!	#N/A
574	N900_RS01670	0	0	1	100	1	100	NaN	NaN	NaN	#VALUE!	#VALUE!	MULTISPECIES: 50S ribosomal protein L17
575	IG_N900_RS01675	7	0	574.58	0	202	0	0.352247	0.0156645	0.923648	-1.50534	1.08266	#N/A
576	N900_RS01675	19	0	951.522	0	913	0	0.960688	0.0337791	0.527129	-0.0578594	1.89707	MULTISPECIES: DUF2780 domain-containing protein
577	IG_N900_RS01680	5	0	111.272	0	103	0	0.934465	0.0918057	0.876905	-0.0977873	1.14037	#N/A
578	N900_RS01680	26.99	0.1	944.953	0	1501	0	1.59024	0.0538446	0.211004	0.669249	4.73924	peptidylprolyl isomerase
579	IG_N900_RS01685	11	0	276.801	0	337	0	1.22186	0.0751388	0.917254	0.289078	1.09021	#N/A
580	N900_RS01685	15.88	0.326599	877.772	0	876	0	0.99927	0.0358785	0.530789	-0.0010529	1.88399	MULTISPECIES: peptidoglycan-binding protein LysM
581	N900_RS01690	28.71	0.456048	1504.25	0	1426	0	0.94869	0.0261101	0.351252	-0.0759911	2.84696	EamA family transporter
582	N900_RS01695	17.89	0.314466	1127.3	0	1075	0	0.95449	0.0292718	0.128443	-0.0671975	7.78558	GNAT family N-acetyltransferase
583	IG_N900_RS01700	13	0	419.898	0	573	0	1.36749	0.06256	0.545158	0.451527	1.83433	#N/A
584	N900_RS01700	54.64	0.541603	3044.34	0	4138	0	1.35979	0.0273758	0.392493	0.443384	2.54781	ATP-dependent RNA helicase DbpA
585	N900_RS01705	23.98	0.140705	1601.63	0	1612	0	1.00719	0.0269979	0.805619	0.010332	1.24128	Crp/Fnr family transcriptional regulator
586	IG_N900_RS01710	6.96	0.196946	208.996	0	77	0	0.370246	0.0262442	0.33701	-1.43345	2.96727	#N/A
587	N900_RS01710	77.31	0.614554	4962.09	0	3998	0	0.805887	0.012025	0.137744	-0.311351	7.25983	2\',3\'-cyclic-nucleotide 2\'-phosphodiesterase
588	IG_N900_RS01715	9.43	0.639681	336.391	0	307	0	0.915789	0.0536993	0.623676	-0.126913	1.6034	#N/A
589	N900_RS01715	24.97	0.171447	936.59	0	1347	0	1.44012	0.0531681	0.922203	0.526194	1.08436	MULTISPECIES: uroporphyrinogen-III C-methyltransferase
590	IG_N900_RS01720	4	0	364.801	0	26	0	0.0714726	0.0038198	0.308571	-3.80647	3.24074	#N/A
591	N900_RS01720	23.52	0.658741	1394.01	0	1782	0	1.27932	0.0358272	0.654193	0.355373	1.5286	sulfate adenylyltransferase subunit CysD
592	IG_N900_RS01725	1	0	6.77365	0	51	0	9.58489	7.05841	1	3.26076	1	#N/A
593	N900_RS01725	51	0	2158.21	0	2685	0	1.24465	0.0266319	0.153064	0.31574	6.5332	sulfate adenylyltransferase subunit CysN
594	N900_RS01730	18	0	1201.24	0	935	0	0.779466	0.0296406	0.717329	-0.359442	1.39406	adenylyl-sulfate kinase
595	IG_N900_RS01735	3.76	0.429235	344.299	0	118	0	0.344132	0.0221879	0.883143	-1.53897	1.13232	#N/A
596	N900_RS01735	37.86	0.348735	2626.18	0	2330	0	0.887701	0.0207655	0.898892	-0.171854	1.11248	MULTISPECIES: TIGR03899 family protein
597	IG_N900_RS01740	15.97	0.171447	712.742	0	464	0	0.652047	0.0263754	0.847103	-0.616953	1.18049	#N/A
598	N900_RS01740	21.97	0.171447	1971.97	0	1482	0	0.75195	0.0178226	0.780957	-0.411292	1.28048	MULTISPECIES: DUF3299 domain-containing protein
599	IG_N900_RS01745	2	0	38.4181	0	38	0	1.01445	0.163495	1	0.0206979	1	#N/A
600	N900_RS01745	44.14	0.876402	3466.55	0	2732	0	0.788379	0.0147985	0.700599	-0.343039	1.42735	ABC transporter permease
601	N900_RS01750	26	0	1687.4	0	2492	0	1.47773	0.0366675	0.199883	0.563378	5.00292	ABC transporter ATP-binding protein
602	IG_N900_RS01755	1	0	97.2705	0	47	0	0.490392	0.0601789	1	-1.02799	1	#N/A
603	N900_RS01755	20	0	1694.74	0	1517	0	0.895747	0.0237804	0.904848	-0.158837	1.10516	DUF2796 domain-containing protein
604	IG_N900_RS01760	3	0	35.0369	0	29	0	0.858803	0.176089	0.86	-0.219601	1.16279	#N/A
605	N900_RS01760	9	0	968.099	0	771	0	0.797458	0.0291118	0.909573	-0.326519	1.09942	MULTISPECIES: DUF2607 domain-containing protein
606	IG_N900_RS01765	7	0	522.309	0	462	0	0.886793	0.0453643	0.921661	-0.173331	1.085	#N/A
607	N900_RS01765	16.98	0.140705	1402.8	0	1664	0	1.18702	0.031402	0.865104	0.247339	1.15593	YtfJ family protein
608	IG_N900_RS01770	2	0	133.215	0	184	0	1.39213	0.126341	0.86	0.47729	1.16279	#N/A
609	N900_RS01770	19	0	1026.87	0	1465	0	1.42825	0.0479736	0.705878	0.514248	1.41668	peptide-methionine (S)-S-oxide reductase
610	IG_N900_RS01775	6.68	0.468826	345.978	0	143	0	0.414573	0.0229408	0.742319	-1.2703	1.34713	#N/A
611	N900_RS01775	66	0	3817.81	0	2755	0	0.721879	0.013835	0.307995	-0.470171	3.2468	outer membrane protein assembly factor
612	N900_RS01780	120.5	0.627646	5651.95	0	5417	0	0.958614	0.0133398	0.901047	-0.0609783	1.10982	translocation/assembly module TamB
613	N900_RS01785	14.64	0.482418	1154.13	0	993	0	0.861197	0.0266599	0.433442	-0.215585	2.30711	MULTISPECIES: gamma-glutamylcyclotransferase
614	IG_N900_RS01790	1.61	0.490207	30.5665	0	52	0	1.75957	0.328545	1	0.81522	1	#N/A
615	N900_RS01790	1	0	45.4754	0	75	0	1.69768	0.296041	1	0.763564	1	MULTISPECIES: inorganic pyrophosphatase
616	IG_N900_RS01795	5	0	49.0154	0	41	0	0.858138	0.140863	0.691508	-0.220718	1.44612	#N/A
617	N900_RS01795	34	0	1732.58	0	1800	0	1.03968	0.0283654	0.770439	0.0561376	1.29796	MULTISPECIES: class 1 fructose-bisphosphatase
618	IG_N900_RS01800	2	0	266.771	0	183	0	0.688918	0.0453037	1	-0.537597	1	#N/A
619	N900_RS01800	10	0	148.601	0	504	0	3.41769	0.300739	0.015005	1.77302	66.6446	MULTISPECIES: hypothetical protein
620	N900_RS01805	38.55	0.575159	2040.45	0	1326	0	0.650234	0.015677	0.461004	-0.620969	2.16918	UDP-N-acetylmuramate:L-alanyl-gamma-D-glutamyl-meso-diaminopimelate ligase
621	IG_N900_RS01810	0	0	1	100	1	100	NaN	NaN	NaN	#VALUE!	#VALUE!	#N/A
622	N900_RS01810	6.74	0.440844	95.943	0	13	0	0.137029	0.0149707	0.669014	-2.86745	1.49474	MULTISPECIES: UbiX family flavin prenyltransferase
623	IG_N900_RS01815	8	0	264.002	0	276	0	1.04933	0.0641709	0.932068	0.0694634	1.07288	#N/A
624	N900_RS01815	26	0	1627.37	0	1519	0	0.934093	0.0253011	0.573384	-0.0983626	1.74403	thiamine ABC transporter substrate binding subunit
625	IG_N900_RS01820	1	0	19.1636	0	1	0	0.0550985	0.0131554	1	-4.18184	1	#N/A
626	N900_RS01820	49.6	0.603023	1827.52	0	2374	0	1.29983	0.0326226	0.642058	0.378321	1.55749	thiamine/thiamine pyrophosphate ABC transporter permease ThiP
627	N900_RS01825	22.91	0.287623	1072.15	0	1823	0	1.70281	0.0654776	0.182721	0.767915	5.47283	thiamine ABC transporter ATP-binding protein
628	IG_N900_RS01830	5.91	0.287623	257.853	0	400	0	1.55764	0.101193	0.68487	0.639365	1.46013	#N/A
629	N900_RS01830	10	0	493.671	0	442	0	0.896736	0.0357946	0.667653	-0.157245	1.49778	MULTISPECIES: ribosome-associated protein
630	IG_N900_RS01835	9	0	671.454	0	519	0	0.773881	0.0270549	0.759162	-0.369816	1.31724	#N/A
631	N900_RS01835	55	0	4460.87	0	3762	0	0.843502	0.0120224	0.940938	-0.245537	1.06277	metalloprotease PmbA
632	N900_RS01840	38	0	2728.99	0	2668	0	0.978046	0.0197127	0.724674	-0.0320263	1.37993	MULTISPECIES: magnesium transporter
633	IG_N900_RS01845	14.71	0.456048	809.321	0	228	0	0.282144	0.0109844	0.120874	-1.8255	8.27311	#N/A
634	N900_RS01845	7.89	0.314466	214.079	0	396	0	1.86399	0.164722	0.408148	0.898395	2.45009	MULTISPECIES: phosphocarrier protein NPr
635	N900_RS01850	27	0	2052.64	0	1571	0	0.765947	0.0213389	0.443535	-0.384684	2.25461	RNase adaptor protein RapZ
636	N900_RS01855	14.96	0.196946	175.672	0	298	0	1.70829	0.14282	0.915045	0.77255	1.09284	MULTISPECIES: PTS IIA-like nitrogen-regulatory protein PtsN
637	N900_RS01860	15	0	809.207	0	840	0	1.03977	0.04258	0.234151	0.056265	4.27075	MULTISPECIES: ribosome hibernation promoting factor
638	IG_N900_RS01865	2	0	59.3063	0	12	0	0.206606	0.0307916	0.6	-2.27505	1.66667	#N/A
639	N900_RS01865	58.69	0.464823	2390.76	0	4085	0	1.70949	0.0376417	0.383172	0.773566	2.60979	MULTISPECIES: RNA polymerase sigma-54 factor
640	IG_N900_RS01870	6	0	245.792	0	463	0	1.8923	0.12918	0.152749	0.920139	6.54669	#N/A
641	N900_RS01870	0	0	1	100	1	100	NaN	NaN	NaN	#VALUE!	#VALUE!	MULTISPECIES: lipopolysaccharide ABC transporter ATP-binding protein
642	N900_RS01875	3	0	14.3529	0	28	0	2.13371	0.866296	0.516	1.09336	1.93798	MULTISPECIES: lipopolysaccharide transport periplasmic protein LptA
643	N900_RS01880	1	0	1	100	8	0	8	0	1	3	1	MULTISPECIES: LPS export ABC transporter periplasmic protein LptC
644	N900_RS01885	4.65	0.5	46.5646	0	30	0	0.656628	0.0935794	0.550825	-0.606852	1.81546	MULTISPECIES: 3-deoxy-manno-octulosonate-8-phosphatase KdsC
645	N900_RS01890	8	0	150.166	0	150	0	1.00643	0.088944	0.904298	0.00924728	1.10583	arabinose-5-phosphate isomerase KdsD
646	IG_N900_RS01895	4	0	311.463	0	168	0	0.541365	0.032928	0.512286	-0.885327	1.95204	#N/A
647	N900_RS01895	42.99	0.1	2063.64	0	3098	0	1.50198	0.0337953	0.136722	0.586869	7.31413	sodium:calcium antiporter
648	IG_N900_RS01900	11	0	1067.26	0	1765	0	1.6556	0.0554253	0.800793	0.727355	1.24876	#N/A
649	N900_RS01900	10	0	328.528	0	549	0	1.67545	0.086009	0.344145	0.744547	2.90575	MULTISPECIES: hypothetical protein
650	IG_N900_RS01905	5	0	412.909	0	769	0	1.86807	0.104973	0.149206	0.90155	6.70213	#N/A
651	N900_RS01905	27.7	0.481999	2420.14	0	3035	0	1.25468	0.0283536	0.862903	0.327322	1.15888	phospholipid ABC transporter ATP-binding protein MlaF
652	N900_RS01910	18.97	0.171447	575.193	0	1610	0	2.80559	0.138105	0.0746153	1.48831	13.4021	lipid asymmetry maintenance ABC transporter permease subunit MlaE
653	N900_RS01915	14	0	982.372	0	977	0	0.99599	0.03833	0.620927	-0.00579733	1.6105	MULTISPECIES: outer membrane lipid asymmetry maintenance protein MlaD
654	N900_RS01920	17.81	0.442559	592.938	0	590	0	0.997088	0.0454396	0.623226	-0.00420705	1.60455	phospholipid-binding protein MlaC
655	N900_RS01925	8	0	544.797	0	808	0	1.48658	0.072197	0.915364	0.572002	1.09246	MULTISPECIES: STAS domain-containing protein
656	N900_RS01930	7.17	0.804721	211.186	0	146	0	0.695205	0.0525414	0.225147	-0.524491	4.44154	MULTISPECIES: BolA family transcriptional regulator
657	IG_N900_RS01935	0	0	1	100	1	100	NaN	NaN	NaN	#VALUE!	#VALUE!	#N/A
658	N900_RS01935	0	0	1	100	1	100	NaN	NaN	NaN	#VALUE!	#VALUE!	MULTISPECIES: UDP-N-acetylglucosamine 1-carboxyvinyltransferase
659	IG_N900_RS01940	1	0	1.70558	31	34	0	25.7328	9.54919	1	4.68554	1	#N/A
660	N900_RS01940	0	0	1	100	1	100	NaN	NaN	NaN	#VALUE!	#VALUE!	MULTISPECIES: 1-acylglycerol-3-phosphate O-acyltransferase
661	IG_N900_RS01945	1	0	31.6671	0	23	0	0.764313	0.178895	1	-0.387764	1	#N/A
662	N900_RS01945	10	0	431.959	0	397	0	0.921308	0.0458423	0.575663	-0.118245	1.73713	MULTISPECIES: RidA family protein
663	IG_N900_RS01950	6	0	67.294	0	206	0	3.12431	0.464073	0.00545455	1.64354	183.333	#N/A
664	N900_RS01950	10	0	399.067	0	212	0	0.533314	0.0335419	0.0971455	-0.906944	10.2938	MULTISPECIES: aspartate carbamoyltransferase regulatory subunit
665	N900_RS01955	22	0	1249.36	0	1027	0	0.822715	0.0240374	0.518437	-0.281535	1.92888	MULTISPECIES: aspartate carbamoyltransferase
666	IG_N900_RS01965	12	0	456.898	0	240	0	0.526287	0.0233701	0.834076	-0.926079	1.19893	#N/A
667	N900_RS01965	33.98	0.140705	1934.4	0	1307	0	0.676057	0.0164896	0.18012	-0.564783	5.55185	ornithine carbamoyltransferase
668	IG_N900_RS01970	0	0	1	100	1	100	NaN	NaN	NaN	#VALUE!	#VALUE!	#N/A
669	N900_RS01970	38.66	0.496859	2393.39	0	1723	0	0.720228	0.0154255	0.328015	-0.473475	3.04864	PhoH family protein
670	IG_N900_RS01975	10	0	1186.19	0	1010	0	0.852268	0.0263214	0.797505	-0.230622	1.25391	#N/A
671	N900_RS01975	9.88	0.356186	169.761	0	147	0	0.872083	0.0759698	0.91999	-0.197463	1.08697	MULTISPECIES: hypothetical protein
672	N900_RS01980	69.39	0.649709	5258.43	0	5590	0	1.06326	0.0149008	0.392901	0.0884956	2.54517	RNA polymerase-associated protein RapA
673	IG_N900_RS01985	7	0	531.351	0	812	0	1.53068	0.0622621	0.465291	0.614171	2.14919	#N/A
674	N900_RS01985	21	0	1160.81	0	1559	0	1.34434	0.0422137	0.873275	0.426894	1.14511	RNA pseudouridine synthase
675	IG_N900_RS01990	1	0	72.2182	0	42	0	0.592257	0.0816766	1	-0.755704	1	#N/A
676	N900_RS01990	36.97	0.171447	2483	0	2495	0	1.00523	0.0201742	0.436392	0.0075294	2.29152	D-2-hydroxyacid dehydrogenase
677	IG_N900_RS01995	1.96	0.196946	42.5594	0	1	100	0.0241054	0.00390819	0.36	-5.3745	2.77778	#N/A
678	N900_RS01995	1	0	7.77211	0	192	0	30.8788	20.2462	1	4.94855	1	valine--tRNA ligase
679	IG_N900_RS02000	7.99	0.1	301.876	0	276	0	0.917528	0.0556395	0.328394	-0.124175	3.04512	#N/A
680	N900_RS02000	15.95	0.219043	639.753	0	1158	0	1.81261	0.0677454	0.170742	0.858066	5.8568	DNA polymerase III subunit chi
681	IG_N900_RS02005	3	0	88.273	0	297	0	3.4147	0.425033	0.666	1.77176	1.5015	#N/A
682	N900_RS02005	60.54	0.575949	3189.95	0	4690	0	1.47078	0.028143	0.124156	0.556578	8.05437	MULTISPECIES: cytosol aminopeptidase
683	IG_N900_RS02010	13	0	818.114	0	2017	0	2.4683	0.0846031	0.251697	1.30352	3.97303	#N/A
684	N900_RS02010	2.37	0.705748	21.1379	0	4	0	0.198133	0.0434587	0.504333	-2.33546	1.98282	LPS export ABC transporter permease LptF
685	N900_RS02015	4.35	0.625631	256.752	0	182	0	0.711663	0.0445626	0.438159	-0.490733	2.28228	LPS export ABC transporter permease LptG
686	IG_N900_RS02020	3	0	235.557	0	119	0	0.507395	0.0337264	0.419	-0.978819	2.38663	#N/A
687	N900_RS02020	21	0	1164.74	0	1661	0	1.4275	0.0454304	0.348044	0.513486	2.8732	RDD family protein
688	IG_N900_RS02030	25.92	0.27266	1435.61	0	1267	0	0.88316	0.0233433	0.839441	-0.179253	1.19127	#N/A
689	N900_RS02030	67.94	0.238683	3063.37	0	2858	0	0.933327	0.0185801	0.893265	-0.0995448	1.11949	HD-GYP domain-containing protein
690	IG_N900_RS02070	290.9	1.07778	8958.81	0	11655	0	1.30109	0.0132122	0.127168	0.379718	7.8636	#N/A
691	N900_RS02070	43.65	0.479372	2898.91	0	1413	0	0.487615	0.00969442	0.502771	-1.03618	1.98898	DUF547 domain-containing protein
692	IG_N900_RS02075	5	0	118.238	0	53	0	0.452026	0.0423485	0.634286	-1.14552	1.57658	#N/A
693	N900_RS02075	20.72	0.451261	1259.27	0	988	0	0.78525	0.0232261	0.398455	-0.348776	2.50969	3-isopropylmalate dehydratase small subunit
694	N900_RS02080	38.98	0.140705	3060.67	0	2655	0	0.86782	0.0178166	0.814485	-0.204532	1.22777	3-isopropylmalate dehydratase large subunit
695	IG_N900_RS02085	1	0	79.5932	0	5	0	0.0638398	0.00834359	1	-3.9694	1	#N/A
696	N900_RS02085	35	0	1972.95	0	2729	0	1.38402	0.0338235	0.491689	0.468866	2.03381	3-isopropylmalate dehydrogenase
697	IG_N900_RS02090	9	0	550.243	0	323	0	0.587983	0.0242358	0.420362	-0.766154	2.3789	#N/A
698	N900_RS02090	57	0	4378.52	0	5249	0	1.19916	0.0209342	0.246759	0.262029	4.05254	2-isopropylmalate synthase
699	IG_N900_RS02095	17	0	884.931	0	624	0	0.705757	0.0210771	0.78346	-0.502757	1.27639	#N/A
700	N900_RS02095	28.11	0.87496	1366.43	0	1347	0	0.986837	0.0324388	0.11902	-0.0191158	8.40196	TetR/AcrR family transcriptional regulator
701	IG_N900_RS02100	4	0	265.25	0	385	0	1.4571	0.0918619	0.432286	0.543098	2.31328	#N/A
702	N900_RS02100	27.93	0.256432	3445.94	0	3196	0	0.927721	0.0153664	0.784798	-0.108237	1.27421	phosphatase PAP2 family protein
703	N900_RS02105	41.63	0.525222	1586.29	0	1359	0	0.857294	0.0223832	0.541882	-0.222138	1.84542	glycosyl transferase
704	IG_N900_RS02110	16.59	0.552222	498.584	0	159	0	0.319613	0.0152487	0.0530055	-1.6456	18.866	#N/A
705	N900_RS02110	23.97	0.171447	1832.13	0	2112	0	1.15333	0.0260494	0.394353	0.205807	2.5358	transcriptional regulator LeuO
706	IG_N900_RS02115	11.44	0.624742	433.956	0	272	0	0.628144	0.0291236	0.841693	-0.670833	1.18808	#N/A
707	N900_RS02115	62.29	0.742573	4465.51	0	3397	0	0.760917	0.0123197	0.366976	-0.394189	2.72497	long-chain fatty acid--CoA ligase
708	IG_N900_RS02120	27	0	1388.97	0	1209	0	0.8713	0.0275918	0.374681	-0.198759	2.66894	#N/A
709	N900_RS02120	65.27	0.750151	3384.87	0	4685	0	1.38464	0.0277393	0.338794	0.469516	2.95165	MULTISPECIES: acetolactate synthase 3 large subunit
710	N900_RS02125	16	0	1262.22	0	1049	0	0.831958	0.0273291	0.0909184	-0.265417	10.9989	MULTISPECIES: acetolactate synthase small subunit
711	IG_N900_RS02130	15	0	2068.1	0	2189	0	1.0591	0.0263114	0.538469	0.0828452	1.85712	#N/A
712	N900_RS02130	47.98	0.140705	2317.84	0	3024	0	1.30555	0.0341961	0.236061	0.38466	4.23619	phosphoglycerate dehydrogenase
713	IG_N900_RS02135	10.37	0.661419	164.848	0	255	0	1.55711	0.12681	0.702733	0.63887	1.42302	#N/A
714	N900_RS02135	14.66	0.476095	166.89	0	186	0	1.12366	0.104848	0.388922	0.168211	2.57121	MULTISPECIES: ribose-5-phosphate isomerase
715	IG_N900_RS02140	7	0	242.547	0	188	0	0.779266	0.0572542	0.916486	-0.359813	1.09112	#N/A
716	N900_RS02140	20	0	1330.25	0	2419	0	1.82003	0.0535725	0.121279	0.863963	8.24543	5-formyltetrahydrofolate cyclo-ligase
717	IG_N900_RS02145	10	0	555.587	0	264	0	0.476061	0.0208422	0.818506	-1.07078	1.22174	#N/A
718	N900_RS02145	9	0	242.83	0	345	0	1.42782	0.10129	0.764726	0.513815	1.30766	MULTISPECIES: cell division protein ZapA
719	IG_N900_RS02150	12	0	525.486	0	769	0	1.46655	0.0673805	0.801245	0.552426	1.24806	#N/A
720	N900_RS02150	25.92	0.27266	1454.13	0	1791	0	1.23265	0.0349547	0.144861	0.301767	6.90318	YecA family protein
721	N900_RS02155	3	0	589.727	0	122	0	0.207243	0.008739	0.7	-2.2706	1.42857	2-octaprenyl-6-methoxyphenyl hydroxylase
722	IG_N900_RS02160	2	0	83.3715	0	111	0	1.34623	0.143529	0.75	0.428923	1.33333	#N/A
723	N900_RS02160	1	0	1	100	5	0	5	0	1	2.32193	1	FAD-dependent 2-octaprenylphenol hydroxylase
724	IG_N900_RS02165	6	0	59.0794	0	60	0	1.03334	0.138665	0.833853	0.0473196	1.19925	#N/A
725	N900_RS02165	12	0	841.737	0	309	0	0.367567	0.0131258	0.0500123	-1.44392	19.9951	MULTISPECIES: DUF1107 domain-containing protein
726	IG_N900_RS02170	18.58	0.535224	1053.4	0	658	0	0.625252	0.019562	0.33829	-0.67749	2.95605	#N/A
727	N900_RS02170	9.33	0.725509	72.6607	0	66	0	0.920455	0.108406	0.325009	-0.11958	3.07684	tRNA-modifying protein YgfZ
728	IG_N900_RS02175	6	0	999.096	0	1482	0	1.4847	0.0451687	0.490693	0.570168	2.03794	#N/A
729	N900_RS02175	6	0	282.655	0	1018	0	3.61763	0.241638	0.116039	1.85505	8.6178	MULTISPECIES: succinate dehydrogenase assembly factor 2 family protein
730	IG_N900_RS02180	2	0	18.2673	0	9	0	0.533648	0.170239	0.703333	-0.906039	1.4218	#N/A
731	N900_RS02180	12.97	0.171447	347.68	0	1142	0	3.29507	0.186601	0.880693	1.72031	1.13547	hypothetical protein
732	N900_RS02185	64	0	8961.93	0	9448	0	1.05438	0.0125517	0.326504	0.0764016	3.06275	MULTISPECIES: L-aspartate oxidase
733	N900_RS02190	2	0	335.415	0	328	0	0.980622	0.0521391	1	-0.0282304	1	hypothetical protein
734	IG_N900_RS02195	26.58	0.571724	2954.59	0	2921	0	0.988977	0.0186196	0.932987	-0.0159913	1.07183	#N/A
735	N900_RS02195	1	0	6.71692	0	1	100	0.175866	0.0779137	1	-2.50745	1	MULTISPECIES: RNA polymerase sigma factor RpoE
736	IG_N900_RS02200	0	0	1	100	1	100	NaN	NaN	NaN	#VALUE!	#VALUE!	#N/A
737	N900_RS02200	12	0	226.276	0	319	0	1.41574	0.0939507	0.607554	0.501558	1.64595	MULTISPECIES: sigma-E factor negative regulatory protein RseA
738	N900_RS02205	20.66	0.535978	621.474	0	563	0	0.907772	0.0415533	0.538051	-0.139598	1.85856	MULTISPECIES: sigma-E factor regulatory protein RseB
739	N900_RS02210	4.08	0.812528	106.54	0	315	0	2.98592	0.298861	0.318095	1.57818	3.14371	MULTISPECIES: sigma factor RpoE regulatory protein RseC
740	IG_N900_RS02215	6.6	0.492366	68.1336	0	149	0	2.2273	0.303281	0.850067	1.1553	1.17638	#N/A
741	N900_RS02215	54.85	0.35887	2636.28	0	3898	0	1.4793	0.0323208	0.576095	0.564918	1.73583	MULTISPECIES: elongation factor 4
742	IG_N900_RS02220	4.88	0.326599	171.066	0	43	0	0.253376	0.0232017	0.131857	-1.98065	7.58397	#N/A
743	N900_RS02220	2	0	53.9282	0	1	0	0.0189843	0.00304753	1	-5.71905	1	signal peptidase I
744	IG_N900_RS02225	2	0	58.5121	0	60	0	1.03998	0.125273	0.993333	0.056551	1.00671	#N/A
745	N900_RS02225	0.63	0.485237	1.51596	37	1	100	0.658686	0.247832	1	-0.602338	1	ribonuclease III
746	N900_RS02230	2	0	31.8713	0	2	0	0.0656248	0.0153034	1	-3.92961	1	MULTISPECIES: GTPase Era
747	IG_N900_RS02235	2	0	154.875	0	82	0	0.532988	0.04419	0.666667	-0.907824	1.5	#N/A
748	N900_RS02235	29.98	0.140705	1175.65	0	2107	0	1.79372	0.0525907	0.0869741	0.842953	11.4977	MULTISPECIES: DNA repair protein RecO
749	N900_RS02240	0.72	0.451261	1.72096	28	1	100	0.640105	0.2643	1	-0.643618	1	MULTISPECIES: pyridoxine 5\'-phosphate synthase
750	IG_N900_RS02245	1	0	1	100	38	0	38	0	1	5.24793	1	#N/A
751	N900_RS02245	0	0	1	100	1	100	NaN	NaN	NaN	#VALUE!	#VALUE!	holo-ACP synthase
752	IG_N900_RS02250	6.98	0.140705	60.6452	0	59	0	0.995471	0.155804	0.825833	-0.00654826	1.2109	#N/A
753	N900_RS02250	54.65	0.51981	3222.85	0	3387	0	1.05131	0.0199134	0.574489	0.0721826	1.74068	hypothetical protein
754	N900_RS02255	21	0	1096.29	0	1600	0	1.46101	0.0476535	0.624398	0.546969	1.60154	hypothetical protein
755	N900_RS02260	45.74	0.440844	2359.07	0	2650	0	1.12404	0.0284905	0.926087	0.168699	1.07981	sensor domain-containing diguanylate cyclase
756	N900_RS02265	81.04	0.815506	3683.8	0	4127	0	1.12066	0.0197728	0.92446	0.164343	1.08171	two-component sensor histidine kinase BarA
757	IG_N900_RS02270	6.76	0.429235	512.086	0	230	0	0.450143	0.0215858	0.215019	-1.15154	4.65075	#N/A
758	N900_RS02270	36.69	0.464823	1881.5	0	2636	0	1.40177	0.0327709	0.042003	0.487251	23.8078	23S rRNA (uracil(1939)-C(5))-methyltransferase RlmD
759	IG_N900_RS02275	4.98	0.140705	122.981	0	99	0	0.81248	0.081155	0.165571	-0.299596	6.03969	#N/A
760	N900_RS02275	60.11	0.88643	4037.89	0	1190	0	0.294799	0.00520843	1.71671e-05	-1.76219	58250.9	MULTISPECIES: GTP diphosphokinase
761	IG_N900_RS02280	1.71	0.456048	173.517	0	165	0	0.958055	0.0838741	0.84	-0.0618203	1.19048	#N/A
762	N900_RS02280	16	0	929.318	0	1006	0	1.08379	0.0374105	0.916516	0.11608	1.09109	nucleoside triphosphate pyrophosphohydrolase
763	IG_N900_RS02285	8	0	227.706	0	210	0	0.927826	0.0722107	0.207111	-0.108074	4.82833	#N/A
764	N900_RS02285	1	0	22.1931	0	87	0	4.13376	0.987369	1	2.04746	1	MULTISPECIES: CTP synthetase
765	IG_N900_RS02290	2.89	0.314466	78.6175	0	70	0	0.902456	0.107293	0.828667	-0.148072	1.20676	#N/A
766	N900_RS02290	2.9	0.301511	10.9604	0	17	0	1.76165	0.728781	0.67	0.816927	1.49254	MULTISPECIES: enolase
767	IG_N900_RS02295	1	0	106.881	0	17	0	0.160569	0.0160218	1	-2.63873	1	#N/A
768	N900_RS02295	29.95	0.219043	1829.02	0	1894	0	1.0361	0.024582	0.700967	0.0511671	1.4266	multifunctional CCA tRNA nucleotidyl transferase/2\'3\'-cyclic phosphodiesterase/2\'nucleotidase/phosphatase
769	IG_N900_RS02300	5	0	276.596	0	444	0	1.61187	0.104788	0.546429	0.688738	1.83007	#N/A
770	N900_RS02300	51	0	4204.02	0	3267	0	0.777342	0.0134474	0.0248102	-0.363378	40.3061	AAA family ATPase
771	N900_RS02305	25.71	0.456048	2052.63	0	1233	0	0.600983	0.0133138	0.303212	-0.734603	3.29803	general secretion pathway protein GspB
772	IG_N900_RS02310	2	0	64.4007	0	3	0	0.0473549	0.00617013	0.38	-4.40034	2.63158	#N/A
773	N900_RS02310	24.99	0.1	1641.25	0	2407	0	1.46788	0.0441309	0.925987	0.553729	1.07993	SH3 domain-containing protein
774	IG_N900_RS02315	11	0	314.992	0	194	0	0.617954	0.0361498	0.304379	-0.694429	3.28538	#N/A
775	N900_RS02315	38.91	0.287623	1251.08	0	1487	0	1.18983	0.0386486	0.201846	0.25075	4.95427	MULTISPECIES: inorganic phosphate transporter
776	IG_N900_RS02320	9.98	0.140705	136.528	0	317	0	2.33865	0.198805	0.107424	1.22568	9.30893	#N/A
777	N900_RS02320	20.98	0.140705	1061.14	0	947	0	0.893384	0.0291754	0.85104	-0.162647	1.17503	MULTISPECIES: TIGR00153 family protein
778	IG_N900_RS02325	19	0	976.2	0	874	0	0.896364	0.0310098	0.601845	-0.157843	1.66156	#N/A
779	N900_RS02325	52.56	0.53786	2564.23	0	4046	0	1.57843	0.0301977	0.355911	0.658493	2.80969	inorganic triphosphatase
780	IG_N900_RS02330	25.73	0.446196	2967.38	0	1750	0	0.589983	0.0119106	0.270569	-0.761254	3.69591	#N/A
781	N900_RS02330	23.67	0.513554	1637.98	0	1610	0	0.983541	0.0249433	0.498238	-0.0239434	2.00707	methyl-accepting chemotaxis protein
782	IG_N900_RS02335	4	0	123.911	0	288	0	2.35443	0.276719	0.294857	1.23538	3.39147	#N/A
783	N900_RS02335	81.7	0.522233	5797.43	0	7619	0	1.31444	0.0179036	0.367148	0.394453	2.7237	bifunctional
784	IG_N900_RS02340	2	0	102.773	0	1	100	0.00984354	0.00107168	0.333333	-6.66661	3	#N/A
785	N900_RS02340	11.13	0.860526	49.7188	0	129	0	2.65759	0.432291	0.196966	1.41012	5.07703	bifunctional heptose 7-phosphate kinase/heptose 1-phosphate adenyltransferase
786	IG_N900_RS02345	7.63	0.505625	267.236	0	63	0	0.236798	0.0159116	0.827356	-2.07827	1.20867	#N/A
787	N900_RS02345	49.86	0.348735	3748.47	0	2192	0	0.584989	0.0113063	0.0267028	-0.773519	37.4492	outer membrane channel protein TolC
788	IG_N900_RS02350	11.68	0.468826	401.064	0	362	0	0.904642	0.0434281	0.869898	-0.144581	1.14956	#N/A
789	N900_RS02350	21.99	0.1	1355.66	0	1287	0	0.950267	0.0297818	0.82695	-0.0735957	1.20926	MULTISPECIES: ADP-ribose diphosphatase
790	IG_N900_RS02355	0	0	1	100	1	100	NaN	NaN	NaN	#VALUE!	#VALUE!	#N/A
791	N900_RS02355	16.25	0.757121	1831.86	0	714	0	0.390011	0.00982838	0.105192	-1.35841	9.50642	MULTISPECIES: DUF1249 family protein
792	IG_N900_RS02360	3	0	52.2263	0	54	0	1.05921	0.172867	1	0.0829873	1	#N/A
793	N900_RS02360	22.86	0.348735	1052.59	0	787	0	0.748402	0.0233568	0.10786	-0.418115	9.27128	MULTISPECIES: 3\',5\'-cyclic-AMP phosphodiesterase
794	IG_N900_RS02365	1	0	102.864	0	211	0	2.07533	0.230583	1	1.05334	1	#N/A
795	N900_RS02365	18.96	0.196946	2266.68	0	1710	0	0.75486	0.0186281	0.250234	-0.405718	3.99627	esterase YqiA
796	IG_N900_RS02370	10.62	0.54643	217.188	0	305	0	1.41098	0.0987729	0.925463	0.496698	1.08054	#N/A
797	N900_RS02370	0.99	0.1	3.64077	1	1	100	0.376007	0.242897	1	-1.41117	1	DNA topoisomerase IV subunit B
798	N900_RS02375	2	0	4.21942	1	43	0	14.6661	10.2857	0.34	3.87441	2.94118	DNA topoisomerase IV subunit A
799	IG_N900_RS02380	1	0	14.3983	0	35	0	2.6935	1.11587	1	1.42948	1	#N/A
800	N900_RS02380	6	0	236.726	0	458	0	1.94343	0.133469	0.464091	0.958607	2.15475	DNA gyrase inhibitor YacG
801	IG_N900_RS02385	6	0	114.154	0	116	0	1.02755	0.106822	0.523831	0.0392126	1.90901	#N/A
802	N900_RS02385	20.68	0.489898	917.518	0	784	0	0.855529	0.0301533	0.0691698	-0.225112	14.4572	cell division protein ZapD
803	IG_N900_RS02390	1	0	148.487	0	42	0	0.284606	0.0227416	1	-1.81296	1	#N/A
804	N900_RS02390	2	0	41.1979	0	34	0	0.847795	0.138715	0.963333	-0.238212	1.03806	dephospho-CoA kinase
805	N900_RS02395	2	0	53.0432	0	63	0	1.22277	0.224314	0.726667	0.290155	1.37615	MULTISPECIES: prepilin peptidase
806	IG_N900_RS02400	2	0	36.9431	0	40	0	1.13087	0.268701	0.89	0.177428	1.1236	#N/A
807	N900_RS02400	45.9	0.301511	3041.3	0	4726	0	1.55447	0.0288717	0.318384	0.636425	3.14086	type IV pilin assembly protein PilC
808	IG_N900_RS02405	2	0	139.285	0	224	0	1.62168	0.150594	0.666667	0.697487	1.5	#N/A
809	N900_RS02405	54.67	0.472582	2520.27	0	3489	0	1.38503	0.0302584	0.521355	0.469919	1.91808	type IV-A pilus assembly ATPase PilB
810	N900_RS02410	34.89	0.314466	2921.63	0	3822	0	1.30856	0.0227218	0.323903	0.38798	3.08734	prepilin-type cleavage/methylation domain-containing protein
811	IG_N900_RS02415	9	0	866.744	0	289	0	0.333847	0.0117801	0.575717	-1.58274	1.73696	#N/A
812	N900_RS02415	25.56	0.556323	1191.72	0	2213	0	1.85904	0.0622831	0.869509	0.894554	1.15007	MULTISPECIES: carboxylating nicotinate-nucleotide diphosphorylase
813	IG_N900_RS02420	18	0	1593.28	0	1397	0	0.877635	0.0269793	0.758495	-0.188307	1.3184	#N/A
814	N900_RS02420	18	0	947.857	0	1699	0	1.7945	0.0610284	0.181221	0.84358	5.51813	1,6-anhydro-N-acetylmuramyl-L-alanine amidase AmpD
815	IG_N900_RS02425	7.99	0.1	159.493	0	222	0	1.40224	0.119445	0.929662	0.487738	1.07566	#N/A
816	N900_RS02425	19.73	0.446196	561.385	0	680	0	1.21307	0.0474404	0.725967	0.278668	1.37747	MULTISPECIES: flavodoxin FldB
817	IG_N900_RS02430	12	0	306.391	0	251	0	0.823354	0.058766	0.767651	-0.280415	1.30268	#N/A
818	N900_RS02430	26.64	0.559942	732.553	0	585	0	0.799788	0.0312605	0.449865	-0.322311	2.22289	tyrosine recombinase XerD
819	IG_N900_RS02435	1	0	1	100	3	0	3	0	1	1.58496	1	#N/A
820	N900_RS02435	25.98	0.140705	2529.19	0	2318	0	0.916875	0.0186537	0.441786	-0.125204	2.26354	bifunctional protein-disulfide isomerase/oxidoreductase DsbC
821	IG_N900_RS02440	3	0	91.8357	0	237	0	2.6105	0.282225	0.865	1.38433	1.15607	#N/A
822	N900_RS02440	42.66	0.476095	3258.61	0	5013	0	1.53902	0.031508	0.230637	0.622015	4.33581	single-stranded-DNA-specific exonuclease RecJ
823	IG_N900_RS02445	1	0	21.3761	0	34	0	1.71093	0.559875	1	0.774783	1	#N/A
824	N900_RS02445	79.3	0.758787	5939.86	0	5573	0	0.938425	0.0133209	0.644972	-0.0916872	1.55046	bifunctional metallophosphatase/5\'-nucleotidase
825	IG_N900_RS19045	20.54	0.642281	936.59	0	1046	0	1.11817	0.0391443	0.0364627	0.161142	27.4253	#N/A
826	N900_RS19045	12	0	170.816	0	402	0	2.36715	0.181867	0.119382	1.24315	8.37648	MULTISPECIES: hypothetical protein
827	N900_RS02450	18.99	0.1	1174.31	0	1448	0	1.23415	0.0367682	0.617618	0.303512	1.61912	MULTISPECIES: pyruvate dehydrogenase complex transcriptional repressor PdhR
828	IG_N900_RS02455	1.99	0.1	8.27134	0	3	0	0.43167	0.221197	0.61	-1.212	1.63934	#N/A
829	N900_RS02455	69.78	0.916515	912.174	0	1622	0	1.78083	0.0690584	0.195041	0.832549	5.12713	pyruvate dehydrogenase (acetyl-transferring), homodimeric type
830	N900_RS02460	30.79	0.456048	187.121	0	659	0	3.54379	0.28496	0.026009	1.82529	38.4483	pyruvate dehydrogenase complex dihydrolipoyllysine-residue acetyltransferase
831	IG_N900_RS02465	11.94	0.238683	188.868	0	318	0	1.69484	0.136945	0.380005	0.761147	2.63154	#N/A
832	N900_RS02465	20.26	0.675995	102.694	0	394	0	3.8795	0.416358	0.171889	1.95587	5.81771	MULTISPECIES: dihydrolipoyl dehydrogenase
833	IG_N900_RS02470	17	0	748.505	0	250	0	0.334561	0.0138668	0.00689751	-1.57966	144.98	#N/A
834	N900_RS02470	8.05	0.880484	138.854	0	6	0	0.0435957	0.00422376	0.00175854	-4.51967	568.653	16S rRNA (cytosine(1402)-N(4))-methyltransferase
835	IG_N900_RS02475	0	0	1	100	1	100	NaN	NaN	NaN	#VALUE!	#VALUE!	#N/A
836	N900_RS02475	1.74	0.440844	17.076	0	1	100	0.0629418	0.0177006	0.506667	-3.98984	1.97368	MULTISPECIES: cell division protein FtsL
837	N900_RS02480	1	0	34.3902	0	10	0	0.303618	0.0647893	1	-1.71967	1	peptidoglycan glycosyltransferase FtsI
838	N900_RS02485	2	0	228.353	0	21	0	0.0924197	0.00658226	0.333333	-3.43566	3	UDP-N-acetylmuramoyl-L-alanyl-D-glutamate--2,6-diaminopimelate ligase
839	N900_RS02490	0	0	1	100	1	100	NaN	NaN	NaN	#VALUE!	#VALUE!	UDP-N-acetylmuramoyl-tripeptide--D-alanyl-D-alanine ligase
840	N900_RS02495	2	0	26.4025	0	45	0	1.78985	0.442014	1	0.839838	1	MULTISPECIES: phospho-N-acetylmuramoyl-pentapeptide-transferase
841	IG_N900_RS02500	1	0	14.8635	0	34	0	2.4872	0.798259	1	1.31452	1	#N/A
842	N900_RS02500	2	0	51.6817	0	108	0	2.13439	0.327664	0.666667	1.09383	1.5	UDP-N-acetylmuramoyl-L-alanine--D-glutamate ligase
843	IG_N900_RS02505	0	0	1	100	1	100	NaN	NaN	NaN	#VALUE!	#VALUE!	#N/A
844	N900_RS02505	1	0	16.1683	0	1	100	0.0668834	0.0212979	1	-3.90221	1	MULTISPECIES: cell division protein FtsW
845	N900_RS02510	0.68	0.468826	1.57942	32	1	100	0.667498	0.256234	1	-0.583165	1	undecaprenyldiphospho-muramoylpentapeptide beta-N-acetylglucosaminyltransferase
846	IG_N900_RS02515	0	0	1	100	1	100	NaN	NaN	NaN	#VALUE!	#VALUE!	#N/A
847	N900_RS02515	4	0	256.99	0	222	0	0.867714	0.0586538	0.812	-0.204709	1.23153	UDP-N-acetylmuramate--L-alanine ligase
848	IG_N900_RS02520	4	0	24.2581	0	71	0	3.06234	0.706748	0.215714	1.61463	4.63576	#N/A
849	N900_RS02520	1.72	0.451261	19.4246	0	15	0	0.817817	0.211713	0.83	-0.290151	1.20482	MULTISPECIES: cell division protein FtsQ
850	N900_RS02525	0	0	1	100	1	100	NaN	NaN	NaN	#VALUE!	#VALUE!	MULTISPECIES: cell division protein FtsA
851	IG_N900_RS02530	0	0	1	100	1	100	NaN	NaN	NaN	#VALUE!	#VALUE!	#N/A
852	N900_RS02530	0	0	1	100	1	100	NaN	NaN	NaN	#VALUE!	#VALUE!	MULTISPECIES: cell division protein FtsZ
853	IG_N900_RS02535	5.96	0.196946	58.0129	0	85	0	1.48475	0.17458	0.466183	0.570224	2.14508	#N/A
854	N900_RS02535	1	0	1	100	25	0	25	0	1	4.64386	1	MULTISPECIES: UDP-3-O
855	IG_N900_RS02540	2	0	71.2538	0	3	0	0.0427787	0.00560675	0.333333	-4.54696	3	#N/A
856	N900_RS02540	3	0	49.7529	0	16	0	0.331019	0.060469	1	-1.59501	1	DUF721 domain-containing protein
857	IG_N900_RS02545	20.99	0.1	973.465	0	1396	0	1.43668	0.0619804	0.681816	0.522737	1.46667	#N/A
858	N900_RS02545	4.74	0.440844	76.0532	0	52	0	0.693461	0.0836287	0.714889	-0.528112	1.39882	protein translocase subunit SecA
859	IG_N900_RS02555	8.98	0.140705	169.965	0	243	0	1.43786	0.107935	0.948763	0.52392	1.054	#N/A
860	N900_RS02555	8	0	253.87	0	313	0	1.23841	0.0849358	0.678757	0.308493	1.47328	8-oxo-dGTP diphosphatase MutT
861	IG_N900_RS02560	5	0	205.944	0	181	0	0.885041	0.0740366	0.509286	-0.176184	1.96353	#N/A
862	N900_RS02560	0	0	1	100	1	100	NaN	NaN	NaN	#VALUE!	#VALUE!	4-hydroxy-tetrahydrodipicolinate reductase
863	IG_N900_RS02565	0.96	0.196946	4.38557	4	1	100	0.292113	0.199779	1	-1.7754	1	#N/A
864	N900_RS02565	0.94	0.238683	2.87384	6	1	100	0.465313	0.263964	1	-1.10373	1	hypothetical protein
865	IG_N900_RS02570	6.8	0.426401	57.3548	0	78	0	1.38877	0.201233	0.945052	0.473808	1.05814	#N/A
866	N900_RS02570	31.99	0.1	2716.05	0	3236	0	1.19194	0.0246812	0.923506	0.253314	1.08283	MULTISPECIES: carbamoyl-phosphate synthase small subunit
867	IG_N900_RS02575	3	0	200.135	0	287	0	1.44402	0.123255	0.703	0.530089	1.42248	#N/A
868	N900_RS02575	90.29	0.700577	5963.88	0	7009	0	1.17547	0.0162731	0.643768	0.233232	1.55335	MULTISPECIES: carbamoyl-phosphate synthase large chain
869	IG_N900_RS02580	2.92	0.27266	2.50808	8	61	0	33.0338	17.3877	0.670667	5.04587	1.49105	#N/A
870	N900_RS02580	16	0	1572.18	0	1702	0	1.08333	0.0287537	0.937108	0.115473	1.06711	hypothetical protein
871	IG_N900_RS19050	6	0	222.35	0	138	0	0.623331	0.0417636	0.857792	-0.681929	1.16578	#N/A
872	N900_RS19050	18	0	1349.06	0	1253	0	0.929635	0.0280522	0.843781	-0.105263	1.18514	hypothetical protein
873	IG_N900_RS02590	10.69	0.464823	246.756	0	183	0	0.744513	0.0470972	0.734031	-0.425631	1.36234	#N/A
874	N900_RS02590	26.89	0.827495	337.752	0	252	0	0.74835	0.0413933	0.0199811	-0.418214	50.0474	TIGR02646 family protein
875	IG_N900_RS02595	1	0	73.0011	0	1	100	0.0139903	0.00202808	1	-6.15943	1	#N/A
876	N900_RS02595	64.31	1.06073	554.486	0	329	0	0.595025	0.0323184	0.162883	-0.748978	6.13937	ATP-binding cassette domain-containing protein
877	N900_RS02600	41.67	0.493493	933.833	0	888	0	0.952352	0.0371684	0.420285	-0.0704336	2.37934	RNA-directed DNA polymerase
878	IG_N900_RS02605	28.9	0.301511	1273.59	0	1474	0	1.15815	0.0303986	0.918793	0.211818	1.08838	#N/A
879	N900_RS02605	22.97	0.171447	1144.51	0	992	0	0.867458	0.0249796	0.902486	-0.205135	1.10805	membrane protein
880	N900_RS02610	32	0	1436.97	0	1206	0	0.840071	0.0262592	0.682348	-0.251417	1.46553	LysR family transcriptional regulator
881	IG_N900_RS02615	6	0	844.437	0	745	0	0.883206	0.0292503	0.814827	-0.179178	1.22725	#N/A
882	N900_RS02615	20	0	1173.44	0	1033	0	0.88103	0.0251835	0.944557	-0.182736	1.0587	MULTISPECIES: membrane protein
883	IG_N900_RS02620	4	0	99.778	0	155	0	1.57172	0.174054	0.592857	0.652341	1.68675	#N/A
884	N900_RS02620	22.57	0.573048	1002.52	0	1037	0	1.03563	0.0359527	0.536119	0.0505135	1.86526	cobalamin-binding protein
885	N900_RS02625	27	0	1396.48	0	1597	0	1.14436	0.0300049	0.923628	0.194537	1.08269	cobalamin biosynthesis family protein
886	IG_N900_RS02630	0.85	0.35887	2.45327	15	1	100	0.510594	0.276096	1	-0.969751	1	#N/A
887	N900_RS02630	1	0	34.3448	0	38	0	1.15634	0.270642	1	0.209559	1	MULTISPECIES: 5\'-methylthioadenosine/S-adenosylhomocysteine nucleosidase
888	IG_N900_RS02635	4	0	265.863	0	288	0	1.08886	0.0794494	0.714857	0.122813	1.39888	#N/A
889	N900_RS02635	10.79	0.40936	486.33	0	380	0	0.783022	0.0363675	0.509238	-0.352875	1.96372	DUF1499 domain-containing protein
890	IG_N900_RS02640	8.9	0.301511	348.372	0	283	0	0.81516	0.0489752	0.808067	-0.294846	1.23752	#N/A
891	N900_RS02640	33.9	0.301511	1572.42	0	3460	0	2.20207	0.0606042	0.107032	1.13886	9.34298	glutamate synthase subunit beta
892	N900_RS02645	119.37	0.676518	7397.52	0	9913	0	1.34028	0.0180022	0.560969	0.422539	1.78263	glutamate synthase large subunit
893	IG_N900_RS02650	20.91	0.287623	959.385	0	902	0	0.941372	0.0335194	0.156553	-0.0871632	6.38759	#N/A
894	N900_RS02650	32.72	0.451261	2841.82	0	1580	0	0.556177	0.0104994	0.221911	-0.846384	4.50631	glutamate synthase subunit beta
895	N900_RS02655	138.34	0.768312	9520.05	0	12194	0	1.28103	0.0142867	0.625406	0.357308	1.59896	glutamate synthase large subunit
896	IG_N900_RS02660	25.68	0.468826	566.377	0	319	0	0.564542	0.0274318	0.120809	-0.824848	8.27751	#N/A
897	N900_RS02660	40.97	0.171447	3318.88	0	3364	0	1.01397	0.0195215	0.411863	0.0200108	2.42799	TIGR01212 family radical SAM protein
898	IG_N900_RS02665	5	0	21.83	0	76	0	3.66819	0.924344	0.165476	1.87507	6.04317	#N/A
899	N900_RS02665	62.91	0.287623	4021.55	0	3600	0	0.89546	0.0159823	0.134137	-0.1593	7.45508	GGDEF domain-containing protein
900	IG_N900_RS02670	4	0	198.66	0	218	0	1.10409	0.0872277	0.461143	0.142861	2.16853	#N/A
901	N900_RS02670	82.41	0.726066	1622.69	0	1090	0	0.672132	0.0167819	0.0101948	-0.573183	98.0895	aerobic respiration two-component sensor histidine kinase ArcB
902	IG_N900_RS02675	6	0	54.2232	0	99	0	1.87389	0.323153	0.799524	0.906033	1.25074	#N/A
903	N900_RS02675	17.76	0.452155	84.6423	0	275	0	3.29122	0.381267	0.448955	1.71862	2.2274	MULTISPECIES: two-component system response regulator ArcA
904	IG_N900_RS02680	23.92	0.27266	564.641	0	889	0	1.5773	0.0670762	0.547324	0.657454	1.82707	#N/A
905	N900_RS02680	14	0	338.422	0	790	0	2.34379	0.148804	0.0928935	1.22884	10.765	DUF3293 domain-containing protein
906	IG_N900_RS02685	1	0	3.00269	3	11	0	5.01519	2.92935	1	2.3263	1	#N/A
907	N900_RS02685	25	0	1489.32	0	1566	0	1.0523	0.0293015	0.566986	0.0735418	1.76371	putative 4-hydroxy-4-methyl-2-oxoglutarate aldolase
908	N900_RS02690	17.35	0.657129	1071.01	0	481	0	0.449557	0.0142647	0.0599838	-1.15342	16.6712	hypothetical protein
909	IG_N900_RS19055	23.66	0.476095	1043.07	0	1196	0	1.14774	0.0361879	0.790517	0.198794	1.26499	#N/A
910	N900_RS19055	6	0	498.119	0	215	0	0.432539	0.0199669	0.947424	-1.2091	1.05549	MULTISPECIES: thr operon leader peptide
911	IG_N900_RS02695	2.76	0.429235	3.06808	5	32	0	14.2801	8.75415	0.524667	3.83594	1.90597	#N/A
912	N900_RS02695	72.38	0.678382	5837.65	0	5127	0	0.878444	0.0126078	0.188057	-0.186978	5.31755	bifunctional aspartate kinase/homoserine dehydrogenase I
913	IG_N900_RS02700	1	0	17.371	0	68	0	4.20929	1.19169	1	2.07358	1	#N/A
914	N900_RS02700	26	0	1531.99	0	1603	0	1.04707	0.0276274	0.933489	0.0663558	1.07125	homoserine kinase
915	N900_RS02705	40.57	0.536637	1991.16	0	1916	0	0.962864	0.0244094	0.637736	-0.0545967	1.56805	threonine synthase
916	IG_N900_RS02710	3.96	0.196946	22.8738	0	3	0	0.138993	0.0372018	0.199571	-2.84691	5.01074	#N/A
917	N900_RS02710	13.95	0.261116	352.218	0	1104	0	3.14371	0.17034	0.233992	1.65247	4.27364	MULTISPECIES: autonomous glycyl radical cofactor GrcA
918	IG_N900_RS02715	11	0	646.753	0	607	0	0.939958	0.0366896	0.674001	-0.0893323	1.48368	#N/A
919	N900_RS02715	28.98	0.140705	2771.93	0	2159	0	0.779245	0.0170172	0.385821	-0.35985	2.59188	endonuclease
920	IG_N900_RS02720	16.66	0.516789	818.114	0	1137	0	1.39159	0.0504601	0.589928	0.476732	1.69512	#N/A
921	N900_RS02720	25.93	0.256432	805.123	0	1049	0	1.30423	0.0419213	0.753081	0.3832	1.32788	uracil-DNA glycosylase
922	IG_N900_RS02725	9	0	630.279	0	374	0	0.594661	0.0277509	0.548583	-0.74986	1.82288	#N/A
923	N900_RS02725	16.87	0.337998	1649.59	0	1132	0	0.686651	0.0170826	0.559524	-0.542352	1.78723	hemerythrin domain-containing protein
924	IG_N900_RS02730	4.99	0.1	202.835	0	587	0	2.91796	0.275957	0.821143	1.54496	1.21781	#N/A
925	N900_RS02730	9	0	433.162	0	294	0	0.680994	0.0395926	0.767037	-0.554286	1.30372	MULTISPECIES: DUF3545 family protein
926	IG_N900_RS02735	22.25	0.729951	690.674	0	1003	0	1.45492	0.0639196	0.697706	0.540937	1.43327	#N/A
927	N900_RS02735	56.66	0.476095	4504.99	0	5726	0	1.27132	0.0189884	0.320681	0.346323	3.11836	sodium:alanine symporter family protein
928	IG_N900_RS02740	8.91	0.287623	138.344	0	157	0	1.14529	0.110593	0.858182	0.195717	1.16525	#N/A
929	N900_RS02740	26	0	1389.02	0	2313	0	1.66667	0.0495575	0.836379	0.736968	1.19563	MULTISPECIES: peroxide stress protein YaaA
930	IG_N900_RS02745	5	0	126.646	0	390	0	3.10952	0.313282	0.712381	1.63669	1.40374	#N/A
931	N900_RS02745	31.94	0.238683	1112.97	0	1652	0	1.48563	0.0445992	0.345552	0.571077	2.89392	TatD family deoxyribonuclease
932	IG_N900_RS02750	12.99	0.1	421.929	0	365	0	0.867991	0.05129	0.867538	-0.204248	1.15269	#N/A
933	N900_RS02750	42.95	0.219043	3254.63	0	4019	0	1.23517	0.0199343	0.602589	0.304714	1.65951	NupC/NupG family nucleoside CNT transporter
934	IG_N900_RS02755	15.98	0.140705	794.673	0	1120	0	1.41177	0.058447	0.176012	0.497503	5.68142	#N/A
935	N900_RS02755	9	0	823.208	0	481	0	0.58517	0.0226613	0.285051	-0.773073	3.50814	hypothetical protein
936	IG_N900_RS02760	6	0	448.388	0	646	0	1.44454	0.0751044	0.948074	0.530615	1.05477	#N/A
937	N900_RS02760	26	0	1751.64	0	1580	0	0.902535	0.0218425	0.235961	-0.147946	4.23798	MULTISPECIES: 2-deoxyribose-5-phosphate aldolase
938	IG_N900_RS02765	4	0	275.065	0	163	0	0.594918	0.0376163	0.605429	-0.749237	1.65172	#N/A
939	N900_RS02765	38.85	0.35887	2211.93	0	1997	0	0.903162	0.0173961	0.589737	-0.146943	1.69567	thymidine phosphorylase
940	N900_RS02770	39.88	0.326599	2720.78	0	2029	0	0.746085	0.0161094	0.934832	-0.422588	1.06971	MULTISPECIES: phosphopentomutase
941	IG_N900_RS02775	5	0	229.907	0	293	0	1.28036	0.0875998	0.371349	0.35655	2.69288	#N/A
942	N900_RS02775	27	0	2223.03	0	2536	0	1.14139	0.0264489	0.488211	0.19079	2.0483	MULTISPECIES: purine-nucleoside phosphorylase
943	IG_N900_RS02780	4	0	134.27	0	146	0	1.09804	0.107385	0.954857	0.134927	1.04728	#N/A
944	N900_RS02780	27.99	0.1	2790.2	0	2174	0	0.779504	0.016473	0.317888	-0.359372	3.14577	SMP protein
945	IG_N900_RS02785	3.97	0.171447	221.874	0	126	0	0.571093	0.0434163	0.909143	-0.808202	1.09994	#N/A
946	N900_RS02785	33.68	0.468826	3127.04	0	2618	0	0.837471	0.0148019	0.476242	-0.255889	2.09977	phosphoserine phosphatase
947	IG_N900_RS19060	5	0	72.0367	0	170	0	2.39647	0.307224	0.872063	1.26091	1.14671	#N/A
948	N900_RS19060	11	0	1205.23	0	1235	0	1.02564	0.0311897	0.921945	0.0365261	1.08466	hypothetical protein
949	N900_RS02790	91.66	0.535978	5963.72	0	5778	0	0.969039	0.0132595	0.327588	-0.0453739	3.05262	PilZ domain-containing protein
950	IG_N900_RS02795	8	0	335.006	0	977	0	2.926	0.167151	0.159775	1.54893	6.25881	#N/A
951	N900_RS02795	46.88	0.326599	3553.66	0	4683	0	1.3182	0.0233096	0.625243	0.398574	1.59938	MULTISPECIES: DNA repair protein RadA
952	IG_N900_RS02800	8	0	350.006	0	348	0	0.997535	0.0567686	0.644124	-0.00356113	1.5525	#N/A
953	N900_RS02800	0.99	0.1	4.15134	1	1	100	0.309369	0.181379	1	-1.6926	1	elongation factor G
954	IG_N900_RS02805	4	0	106.234	0	99	0	0.939882	0.0873328	0.633429	-0.0894486	1.57871	#N/A
955	N900_RS02805	71.15	0.79614	3232.14	0	2711	0	0.839046	0.0154457	0.348268	-0.253179	2.87135	AMP-dependent synthetase
956	IG_N900_RS02810	7.85	0.35887	96.1019	0	98	0	1.03091	0.110313	0.82798	0.0439136	1.20776	#N/A
957	N900_RS02810	41.98	0.140705	1692.07	0	2245	0	1.3279	0.0388416	0.924057	0.409145	1.08218	MULTISPECIES: HD-GYP domain-containing protein
958	IG_N900_RS02815	9.95	0.219043	393.314	0	339	0	0.864576	0.0486691	0.750539	-0.209935	1.33238	#N/A
959	N900_RS02815	42.64	0.502921	3488.9	0	3184	0	0.912924	0.0171685	0.333977	-0.131433	2.99421	chorismate-binding protein
960	IG_N900_RS02820	16.99	0.1	1103.57	0	1522	0	1.3804	0.0416681	0.826087	0.465091	1.21053	#N/A
961	N900_RS02820	96.7	0.522233	7708.46	0	6937	0	0.900035	0.0102165	0.404812	-0.151947	2.47028	beta-galactosidase
962	N900_RS02825	27.97	0.171447	1409.79	0	1617	0	1.14779	0.0306049	0.87356	0.198853	1.14474	LacI family DNA-binding transcriptional regulator
963	IG_N900_RS02830	10.84	0.419716	705.231	0	235	0	0.333757	0.0134148	0.270253	-1.58313	3.70024	#N/A
964	N900_RS02830	14	0	1867.28	0	1167	0	0.625341	0.0152421	0.477671	-0.677285	2.09349	tRNA-binding protein
965	N900_RS02835	18	0	1417.19	0	968	0	0.68361	0.0198907	0.816789	-0.548755	1.22431	gamma-glutamylcyclotransferase
966	N900_RS02840	28.73	0.446196	1283.67	0	1571	0	1.22501	0.0380389	0.632737	0.292792	1.58044	zinc transporter ZntB
967	IG_N900_RS02845	9.99	0.1	833.556	0	998	0	1.19847	0.0381299	0.92231	0.261194	1.08423	#N/A
968	N900_RS02845	36	0	2832.57	0	2710	0	0.957183	0.0209599	0.572208	-0.063134	1.74762	RimK family alpha-L-glutamate ligase
969	IG_N900_RS02850	14	0	1508.04	0	2418	0	1.60452	0.0426355	0.225636	0.682145	4.43191	#N/A
970	N900_RS02850	36.72	0.473116	2881.37	0	2741	0	0.951584	0.0169972	0.54855	-0.0715968	1.82299	GNAT family N-acetyltransferase
971	IG_N900_RS02855	4	0	10.4611	0	41	0	4.49402	2.22291	0.178571	2.16801	5.6	#N/A
972	N900_RS02855	43.67	0.493493	2590.3	0	2770	0	1.06988	0.0232989	0.454724	0.0974445	2.19914	short-chain dehydrogenase
973	IG_N900_RS02860	3	0	121.903	0	322	0	2.66881	0.273699	0.427	1.41619	2.34192	#N/A
974	N900_RS02860	0	0	1	100	1	100	NaN	NaN	NaN	#VALUE!	#VALUE!	MULTISPECIES: 2,3,4,5-tetrahydropyridine-2,6-dicarboxylate N-succinyltransferase
975	IG_N900_RS02865	17	0	1699.8	0	2050	0	1.20673	0.0294123	0.439639	0.271107	2.27459	#N/A
976	N900_RS02865	7	0	689.142	0	554	0	0.80503	0.0306216	0.835565	-0.312886	1.19679	MULTISPECIES: 2-hydroxyacid dehydrogenase
977	IG_N900_RS02870	5	0	156.849	0	189	0	1.21212	0.0939824	0.917302	0.27753	1.09015	#N/A
978	N900_RS02870	28.53	0.558768	1387.93	0	1905	0	1.37364	0.0390839	0.659063	0.458004	1.51731	LysR family transcriptional regulator
979	IG_N900_RS02875	8.99	0.1	412.557	0	586	0	1.42461	0.0773843	0.783839	0.510568	1.27577	#N/A
980	N900_RS02875	27.65	0.5	2444.33	0	2518	0	1.03059	0.0217269	0.547967	0.0434718	1.82493	MULTISPECIES: C4-dicarboxylate ABC transporter
981	IG_N900_RS02880	13	0	1534.21	0	2079	0	1.35589	0.0330844	0.225299	0.439239	4.43855	#N/A
982	N900_RS02880	74.29	1.08521	898.785	0	1110	0	1.23659	0.044548	0.779445	0.306362	1.28296	exodeoxyribonuclease V subunit gamma
983	IG_N900_RS02885	15	0	569.974	0	474	0	0.83284	0.0321747	0.756018	-0.263888	1.32272	#N/A
984	N900_RS02885	51.29	0.71485	884.387	0	797	0	0.902396	0.0333512	0.363195	-0.148167	2.75334	exodeoxyribonuclease V subunit beta
985	N900_RS02890	58.89	0.314466	3978.03	0	4876	0	1.22602	0.0189545	0.79166	0.293985	1.26317	exodeoxyribonuclease V subunit alpha
986	N900_RS02895	7	0	170.192	0	111	0	0.656841	0.0566517	0.506591	-0.606384	1.97398	MULTISPECIES: hypothetical protein
987	IG_N900_RS02905	8	0	427.353	0	517	0	1.21337	0.0673366	0.964673	0.279019	1.03662	#N/A
988	N900_RS02905	38.62	0.564613	3361.32	0	3280	0	0.976132	0.0178787	0.887114	-0.0348518	1.12725	amino-acid N-acetyltransferase
989	IG_N900_RS02910	12.68	0.468826	482.177	0	408	0	0.847617	0.0354111	0.284003	-0.238516	3.52109	#N/A
990	N900_RS02910	21	0	1310.29	0	821	0	0.627106	0.0182652	0.525195	-0.67322	1.90406	DUF2850 domain-containing protein
991	IG_N900_RS02915	1	0	71.3219	0	95	0	1.35116	0.164505	1	0.4342	1	#N/A
992	N900_RS02915	31.99	0.1	1424.06	0	1886	0	1.3253	0.0351571	0.640562	0.406324	1.56113	murein transglycosylase
993	IG_N900_RS02920	6	0	360.626	0	92	0	0.255976	0.0149469	0.13368	-1.96592	7.48057	#N/A
994	N900_RS02920	19.95	0.219043	1606.92	0	1806	0	1.12465	0.029535	0.498935	0.169471	2.00427	tRNA cyclic N6-threonylcarbamoyladenosine(37) synthase TcdA
995	N900_RS02925	7	0	476.062	0	317	0	0.667323	0.0313809	0.337541	-0.583544	2.9626	cysteine desulfurase sulfur acceptor subunit CsdE
996	IG_N900_RS02930	1.97	0.171447	38.6677	0	1	100	0.0265857	0.00476954	0.353333	-5.23321	2.83019	#N/A
997	N900_RS02930	35.75	0.457817	2689.39	0	3224	0	1.19924	0.0234727	0.818229	0.262123	1.22215	cysteine desulfurase
998	N900_RS02935	10	0	449.784	0	1063	0	2.36906	0.116957	0.0594326	1.24431	16.8258	DJ-1 family protein
999	N900_RS02940	29	0	827.18	0	985	0	1.19211	0.0402443	0.864676	0.253515	1.1565	2-dehydropantoate 2-reductase
1000	IG_N900_RS02945	4	0	81.0342	0	19	0	0.239204	0.034178	0.293714	-2.06369	3.40467	#N/A
1001	N900_RS02945	43.95	0.219043	3810.08	0	3115	0	0.817808	0.0140876	0.29173	-0.290165	3.42783	membrane protein
1002	IG_N900_RS02950	21.65	0.479372	1766.21	0	662	0	0.375025	0.00894151	0.173764	-1.41494	5.75494	#N/A
1003	N900_RS02950	18.76	0.429235	947.222	0	1063	0	1.12381	0.0424374	0.611643	0.168394	1.63494	MULTISPECIES: ATP-dependent protease
1004	IG_N900_RS02955	8	0	1444.31	0	777	0	0.538293	0.0132113	0.105372	-0.893536	9.49017	#N/A
1005	N900_RS02955	26.96	0.242878	1794.86	0	960	0	0.535254	0.0146246	0.0918898	-0.901703	10.8826	MULTISPECIES: RNA polymerase sigma factor
1006	N900_RS02960	21.97	0.171447	1169.15	0	1189	0	1.01827	0.0365185	0.631416	0.0261155	1.58374	transcriptional regulator
1007	IG_N900_RS02965	3	0	27.7527	0	68	0	2.54717	0.522286	0.37	1.34889	2.7027	#N/A
1008	N900_RS02965	58.63	0.525222	4297.64	0	3314	0	0.771327	0.0126735	0.193479	-0.374585	5.16852	MFS transporter
1009	N900_RS19065	1	0	105.338	0	142	0	1.36228	0.139576	1	0.446028	1	hypothetical protein
1010	N900_RS02970	21	0	1559.57	0	971	0	0.622934	0.0143782	0.0943177	-0.68285	10.6025	MULTISPECIES: peptidyl-prolyl cis-trans isomerase
1011	N900_RS02975	16.84	0.368453	1192.68	0	940	0	0.788763	0.0222426	0.409752	-0.342336	2.4405	MULTISPECIES: hypothetical protein
1012	IG_N900_RS02980	2	0	182.049	0	12	0	0.0662556	0.00482069	0.763333	-3.91581	1.31004	#N/A
1013	N900_RS02980	43.43	0.639681	2882.07	0	2932	0	1.01773	0.0203661	0.896481	0.0253522	1.11547	ribosomal RNA large subunit methyltransferase G
1014	IG_N900_RS02985	7.24	0.766996	101.196	0	110	0	1.09877	0.11788	0.703999	0.13589	1.42046	#N/A
1015	N900_RS02985	9	0	1366.19	0	743	0	0.544139	0.0126362	0.906713	-0.877952	1.10288	protein BolA
1016	IG_N900_RS02990	19	0	368.943	0	877	0	2.3854	0.142489	0.0555648	1.25423	17.997	#N/A
1017	N900_RS02990	47.58	0.60603	2829.81	0	5781	0	2.0437	0.041015	0.00679952	1.03118	147.069	Na(+)-translocating NADH-quinone reductase subunit A
1018	N900_RS02995	47.93	0.256432	1322	0	5755	0	4.35734	0.134215	4.54552e-05	2.12345	21999.7	MULTISPECIES: NADH:ubiquinone reductase (Na(+)-transporting) subunit B
1019	N900_RS03000	21.92	0.27266	1155.56	0	1689	0	1.46284	0.0423857	0.933487	0.548771	1.07125	NADH:ubiquinone reductase (Na(+)-transporting) subunit C
1020	N900_RS03005	29	0	658.485	0	1781	0	2.70983	0.119964	0.0427409	1.4382	23.3968	MULTISPECIES: NADH:ubiquinone reductase (Na(+)-transporting) subunit D
1021	N900_RS03010	35.59	0.494311	658.19	0	2703	0	4.11437	0.180057	1.83707e-05	2.04067	54434.5	MULTISPECIES: NADH:ubiquinone reductase (Na(+)-transporting) subunit E
1022	IG_N900_RS03015	3	0	15.3967	0	142	0	9.85743	2.90584	0.1	3.30121	10	#N/A
1023	N900_RS03015	51.93	0.256432	1587.87	0	3308	0	2.08451	0.0505387	0.00437305	1.05971	228.673	NADH:ubiquinone reductase (Na(+)-transporting) subunit F
1024	IG_N900_RS03020	7.88	0.326599	146.513	0	126	0	0.867149	0.0800783	0.69308	-0.205649	1.44283	#N/A
1025	N900_RS03020	15.16	0.813025	175.684	0	492	0	2.81734	0.220243	0.435048	1.49433	2.29859	FAD:protein FMN transferase
1026	IG_N900_RS03025	2	0	200.191	0	61	0	0.306364	0.0226779	0.68	-1.70668	1.47059	#N/A
1027	N900_RS03025	6	0	118.238	0	171	0	1.46121	0.150635	0.474372	0.547163	2.10805	MULTISPECIES: (Na+)-NQR maturation NqrM
1028	IG_N900_RS03030	7	0	62.8123	0	180	0	2.90292	0.331839	0.529854	1.53751	1.88731	#N/A
1029	N900_RS03030	38.83	0.377525	2637.36	0	2442	0	0.926322	0.0192554	0.475266	-0.110415	2.10408	DNA polymerase IV
1030	IG_N900_RS03035	14	0	756.266	0	523	0	0.692777	0.0294409	0.146542	-0.529537	6.82397	#N/A
1031	N900_RS03035	31.99	0.1	1156.81	0	738	0	0.638643	0.0209161	0.127311	-0.646918	7.85476	DUF2884 family protein
1032	IG_N900_RS03040	5.92	0.27266	158.188	0	87	0	0.55348	0.044939	0.899473	-0.853396	1.11176	#N/A
1033	N900_RS03040	11.65	0.479372	318.906	0	391	0	1.23043	0.0729242	0.699331	0.299165	1.42994	hypothetical protein
1034	N900_RS03045	21	0	1946.87	0	1005	0	0.516542	0.0131378	0.135593	-0.953042	7.37503	molecular chaperone TorD
1035	N900_RS03050	58	0	2851.29	0	2926	0	1.0266	0.0204173	0.925209	0.0378806	1.08084	IS256 family transposase
1036	N900_RS03055	35.63	0.505625	2424.84	0	2749	0	1.13429	0.0263987	0.400883	0.181789	2.49449	diguanylate cyclase
1037	IG_N900_RS03060	3.64	0.52262	43.5352	0	35	0	0.825011	0.139951	0.326524	-0.277515	3.06256	#N/A
1038	N900_RS03060	52	0	3318.63	0	3507	0	1.05708	0.0185414	0.204418	0.0800855	4.89193	sodium-dependent transporter
1039	IG_N900_RS03065	3	0	104.18	0	184	0	1.79029	0.21498	0.8	0.840192	1.25	#N/A
1040	N900_RS03065	37.69	0.506423	2155.58	0	1672	0	0.776118	0.0189144	0.159393	-0.365652	6.2738	deacylase
1041	N900_RS03070	26	0	1691.53	0	2687	0	1.58954	0.0408152	0.618867	0.668607	1.61586	MULTISPECIES: 30S ribosomal protein S6--L-glutamate ligase
1042	N900_RS03075	13.9	0.301511	854.093	0	1201	0	1.40801	0.0512371	0.572171	0.493661	1.74773	MULTISPECIES: ATP-dependent zinc protease
1043	IG_N900_RS03080	5.69	0.464823	133.93	0	108	0	0.812632	0.0719939	0.91176	-0.299326	1.09678	#N/A
1044	N900_RS03080	50.99	0.1	3059.61	0	3137	0	1.02567	0.019659	0.923975	0.0365617	1.08228	aminoacyl-histidine dipeptidase
1045	IG_N900_RS03085	36.25	0.715979	1864.99	0	1033	0	0.554191	0.0130361	0.0585787	-0.851544	17.0711	#N/A
1046	N900_RS03085	44.95	0.219043	3146.92	0	3632	0	1.15454	0.0213691	0.492901	0.207313	2.0288	MULTISPECIES: NCS2 family permease
1047	IG_N900_RS03090	4	0	20.2642	0	144	0	7.62527	2.14945	0.0368571	2.93079	27.1318	#N/A
1048	N900_RS03090	16	0	1795.7	0	901	0	0.502033	0.0119026	0.182719	-0.994145	5.47289	MULTISPECIES: xanthine phosphoribosyltransferase
1049	IG_N900_RS03095	3	0	483.664	0	200	0	0.414441	0.0198916	1	-1.27076	1	#N/A
1050	N900_RS03095	38.59	0.604612	1373.46	0	836	0	0.6092	0.017925	0.0154318	-0.715011	64.8013	esterase FrsA
1051	IG_N900_RS03100	8	0	134.565	0	269	0	2.01547	0.187144	0.575814	1.01111	1.73667	#N/A
1052	N900_RS03100	10.69	0.464823	637.949	0	600	0	0.942401	0.042556	0.449378	-0.0855872	2.2253	sigma factor-binding protein Crl
1053	IG_N900_RS03105	3	0	154.761	0	74	0	0.482077	0.0447597	0.417	-1.05266	2.39808	#N/A
1054	N900_RS03105	25	0	1295.58	0	1843	0	1.4237	0.0413052	0.942036	0.50965	1.06153	glutamate 5-kinase
1055	N900_RS03110	37.6	0.531816	2082.01	0	2270	0	1.09079	0.0233187	0.294402	0.125371	3.39671	glutamate-5-semialdehyde dehydrogenase
1056	IG_N900_RS03115	5	0	493.421	0	164	0	0.333282	0.0175099	0.0580159	-1.58519	17.2367	#N/A
1057	N900_RS03115	16.69	0.464823	965.41	0	956	0	0.991426	0.0344148	0.832899	-0.0124235	1.20063	MULTISPECIES: transcriptional regulator NrdR
1058	IG_N900_RS03120	2.78	0.416333	83.2921	0	76	0	0.925664	0.110915	0.996667	-0.111439	1.00334	#N/A
1059	N900_RS03120	31.99	0.1	1478.26	0	1641	0	1.11092	0.0303911	0.865917	0.151749	1.15485	bifunctional diaminohydroxyphosphoribosylaminopyrimidine deaminase/5-amino-6-(5-phosphoribosylamino)uracil reductase RibD
1060	IG_N900_RS03125	1	0	13.5586	0	54	0	4.43581	1.6144	1	2.1492	1	#N/A
1061	N900_RS03125	27	0	1725.26	0	1804	0	1.04646	0.0295339	0.90301	0.0655198	1.10741	MULTISPECIES: riboflavin synthase
1062	IG_N900_RS03130	2	0	235.716	0	268	0	1.14266	0.0812407	0.836667	0.192401	1.19522	#N/A
1063	N900_RS03130	33	0	1754.15	0	2996	0	1.70893	0.0413121	0.268676	0.773098	3.72195	MULTISPECIES: bifunctional 3,4-dihydroxy-2-butanone-4-phosphate synthase/GTP cyclohydrolase II
1064	IG_N900_RS03135	15	0	1175.29	0	1026	0	0.873879	0.0282118	0.941561	-0.194495	1.06207	#N/A
1065	N900_RS03135	15.31	0.646592	419.444	0	199	0	0.475798	0.0255311	0.162475	-1.07158	6.15479	MULTISPECIES: 6,7-dimethyl-8-ribityllumazine synthase
1066	N900_RS03140	12.97	0.881402	483.505	0	551	0	1.14215	0.054097	0.458164	0.191754	2.18263	MULTISPECIES: N utilization substance protein B
1067	IG_N900_RS03145	2	0	29.5908	0	177	0	6.19908	1.23328	0.433333	2.63205	2.30769	#N/A
1068	N900_RS03145	20.41	1.00599	731.35	0	150	0	0.205407	0.00797883	0.000223889	-2.28344	4466.5	thiamine-phosphate kinase
1069	N900_RS03150	5.27	0.708605	19.6742	0	6	0	0.325139	0.0960207	0.160244	-1.62087	6.24049	phosphatidylglycerophosphatase A
1070	IG_N900_RS03155	2	0	11.9702	0	60	0	5.60863	2.04359	0.63	2.48765	1.5873	#N/A
1071	N900_RS03155	16.87	0.337998	436.793	0	445	0	1.02165	0.0556547	0.787909	0.0309058	1.26918	MULTISPECIES: DUF3461 family protein
1072	N900_RS19070	18	0	1713.68	0	1354	0	0.790563	0.0189712	0.51264	-0.339047	1.95069	hypothetical protein
1073	IG_N900_RS03160	1	0	25.8919	0	46	0	1.84436	0.371201	1	0.883119	1	#N/A
1074	N900_RS03160	78.72	0.533333	2456.38	0	3234	0	1.31723	0.0296911	0.134574	0.39751	7.43088	MULTISPECIES: bifunctional uridylyltransferase/uridylyl-removing protein
1075	IG_N900_RS03165	2.93	0.256432	120.269	0	55	0	0.462315	0.0488095	0.719	-1.11305	1.39082	#N/A
1076	N900_RS03165	2.63	0.525222	93.8667	0	8	0	0.0866898	0.0115359	0.433	-3.52799	2.30947	MULTISPECIES: type I methionyl aminopeptidase
1077	IG_N900_RS03170	2.99	0.1	197.321	0	255	0	1.29955	0.0985761	0.994	0.378014	1.00604	#N/A
1078	N900_RS03170	2	0	12.0496	0	38	0	3.54759	1.37922	1	1.82684	1	MULTISPECIES: 30S ribosomal protein S2
1079	IG_N900_RS03175	3.48	0.61101	15.1471	0	45	0	3.26619	1.17673	0.452	1.70761	2.21239	#N/A
1080	N900_RS03175	2.7	0.460566	1.58211	30	12	0	9.1261	3.13996	0.38	3.19	2.63158	MULTISPECIES: elongation factor Ts
1081	IG_N900_RS03180	4	0	84.9146	0	185	0	2.20514	0.242805	1	1.14087	1	#N/A
1082	N900_RS03180	0	0	1	100	1	100	NaN	NaN	NaN	#VALUE!	#VALUE!	MULTISPECIES: UMP kinase
1083	IG_N900_RS03185	1	0	23.9177	0	1	100	0.0440589	0.010234	1	-4.50442	1	#N/A
1084	N900_RS03185	1	0	1	100	33	0	33	0	1	5.04439	1	MULTISPECIES: ribosome-recycling factor
1085	IG_N900_RS03190	1.72	0.451261	1.70961	28	3	0	2.20258	0.828511	1	1.13919	1	#N/A
1086	N900_RS03190	1	0	20.1508	0	46	0	2.42415	0.642792	1	1.27748	1	di-trans,poly-cis-decaprenylcistransferase
1087	IG_N900_RS03195	0	0	1	100	1	100	NaN	NaN	NaN	#VALUE!	#VALUE!	#N/A
1088	N900_RS03195	0	0	1	100	1	100	NaN	NaN	NaN	#VALUE!	#VALUE!	phosphatidate cytidylyltransferase
1089	IG_N900_RS03200	3	0	53.0659	0	19	0	0.365677	0.0549762	0.446	-1.45136	2.24215	#N/A
1090	N900_RS03200	1	0	38.645	0	2	0	0.0534228	0.00961678	1	-4.2264	1	1-deoxy-D-xylulose-5-phosphate reductoisomerase
1091	N900_RS03205	0	0	1	100	1	100	NaN	NaN	NaN	#VALUE!	#VALUE!	zinc metalloprotease
1092	IG_N900_RS03210	2	0	5.04769	1	36	0	9.27076	6.28732	0.886667	3.21269	1.12782	#N/A
1093	N900_RS03210	1.72	0.451261	26.3004	0	15	0	0.592665	0.120697	0.763333	-0.754711	1.31004	outer membrane protein assembly factor BamA
1094	IG_N900_RS03215	1	0	20.0486	0	12	0	0.640377	0.18184	1	-0.643007	1	#N/A
1095	N900_RS03215	10	0	109.173	0	14	0	0.129733	0.0140602	0.00229197	-2.94638	436.305	molecular chaperone
1096	IG_N900_RS03220	0	0	1	100	1	100	NaN	NaN	NaN	#VALUE!	#VALUE!	#N/A
1097	N900_RS03220	1	0	12.7985	0	1	100	0.091083	0.0473295	1	-3.45667	1	UDP-3-O-(3-hydroxymyristoyl)glucosamine N-acyltransferase
1098	IG_N900_RS03225	1	0	5.78519	1	4	0	0.884927	0.607851	1	-0.17637	1	#N/A
1099	N900_RS03225	0	0	1	100	1	100	NaN	NaN	NaN	#VALUE!	#VALUE!	beta-hydroxyacyl-ACP dehydratase
1100	N900_RS03230	1	0	16.2704	0	58	0	3.81438	1.07899	1	1.93145	1	MULTISPECIES: acyl
1101	IG_N900_RS03235	4	0	109.865	0	54	0	0.497523	0.0566629	0.969143	-1.00717	1.03184	#N/A
1102	N900_RS03235	1	0	78.3792	0	44	0	0.569109	0.0683736	1	-0.813222	1	lipid-A-disaccharide synthase
1103	IG_N900_RS03240	1	0	16.2477	0	127	0	8.65904	3.47198	1	3.11421	1	#N/A
1104	N900_RS03240	14.97	0.171447	339.295	0	450	0	1.32976	0.0681717	0.510503	0.411161	1.95885	ribonuclease HII
1105	IG_N900_RS03250	3.65	0.479372	31.1338	0	2	0	0.066228	0.0116422	0.263714	-3.91641	3.79198	#N/A
1106	N900_RS03250	2	0	118.953	0	124	0	1.05199	0.101801	1	0.0731144	1	MULTISPECIES: acetyl-CoA carboxylase carboxyl transferase subunit alpha
1107	IG_N900_RS03255	8	0	221.67	0	249	0	1.12861	0.0780054	0.714274	0.174543	1.40002	#N/A
1108	N900_RS03255	1	0	2.72827	13	13	0	6.88986	4.03231	1	2.78447	1	tRNA lysidine(34) synthetase TilS
1109	IG_N900_RS03260	4.68	0.468826	244.419	0	271	0	1.11538	0.0868788	0.669698	0.157537	1.49321	#N/A
1110	N900_RS03260	13	0	544.218	0	583	0	1.07379	0.0528736	0.628659	0.102708	1.59069	cytochrome c
1111	IG_N900_RS03265	20	0	1611.49	0	1474	0	0.91527	0.023375	0.768356	-0.12773	1.30148	#N/A
1112	N900_RS03265	26.58	0.496045	1999.85	0	1458	0	0.729437	0.0167652	0.856963	-0.455145	1.16691	MULTISPECIES: phenolic acid decarboxylase
1113	IG_N900_RS03270	7	0	332.748	0	267	0	0.804984	0.04612	0.808316	-0.312968	1.23714	#N/A
1114	N900_RS03270	9	0	1228.28	0	1020	0	0.831193	0.0252656	0.609517	-0.266744	1.64064	MULTISPECIES: nitrogen regulatory protein P-II
1115	IG_N900_RS03275	7	0	96.8961	0	141	0	1.47082	0.152712	0.877407	0.556621	1.13972	#N/A
1116	N900_RS03275	37	0	2857.66	0	2729	0	0.955296	0.0176371	0.845923	-0.0659795	1.18214	endonuclease/exonuclease/phosphatase family protein
1117	IG_N900_RS03280	1	0	72.0821	0	27	0	0.380633	0.0496913	1	-1.39353	1	#N/A
1118	N900_RS03280	57.71	0.456048	3555.57	0	4057	0	1.14132	0.0182721	0.883501	0.1907	1.13186	LysM peptidoglycan-binding domain-containing protein
1119	IG_N900_RS03285	4	0	346.296	0	365	0	1.05728	0.0590961	0.606857	0.0803555	1.64783	#N/A
1120	N900_RS03285	22.98	0.140705	1075.14	0	1516	0	1.41176	0.0494362	0.0510593	0.497493	19.5851	hydroxyacylglutathione hydrolase
1121	IG_N900_RS03290	1	0	11.0965	0	1	100	0.101895	0.0394956	1	-3.29484	1	#N/A
1122	N900_RS03290	31.68	0.468826	2727.91	0	2099	0	0.769686	0.0134594	0.571574	-0.377659	1.74955	class I SAM-dependent methyltransferase
1123	N900_RS03295	1.89	0.314466	2.48134	11	28	0	16.0119	8.38486	1	4.00108	1	ribonuclease HI
1124	IG_N900_RS03300	3	0	721.57	0	458	0	0.635649	0.0244122	0.706	-0.653698	1.41643	#N/A
1125	N900_RS03300	4	0	86.9909	0	169	0	1.9651	0.21241	0.646857	0.974604	1.54594	DNA polymerase III subunit epsilon
1126	IG_N900_RS03305	1	0	155.839	0	121	0	0.781214	0.0617462	1	-0.35621	1	#N/A
1127	N900_RS03305	47.73	0.446196	3962.72	0	3265	0	0.82412	0.0126525	0.430517	-0.279073	2.32279	MULTISPECIES: TIGR03503 family protein
1128	IG_N900_RS03310	4	0	99.1313	0	92	0	0.939546	0.10566	0.811429	-0.0899639	1.23239	#N/A
1129	N900_RS03310	89.58	0.622475	5652.11	0	5538	0	0.980054	0.0154438	0.782598	-0.029067	1.27779	acyl-CoA dehydrogenase
1130	IG_N900_RS03315	14.35	0.715979	642.442	0	391	0	0.60973	0.0263095	0.824646	-0.713757	1.21264	#N/A
1131	N900_RS03315	6.25	0.79614	36.8863	0	5	0	0.139735	0.0248258	0.05516	-2.83924	18.1291	MULTISPECIES: phosphoheptose isomerase
1132	IG_N900_RS03320	6	0	107.266	0	93	0	0.875919	0.0893171	0.830238	-0.191131	1.20447	#N/A
1133	N900_RS03320	17.55	0.51981	664.964	0	906	0	1.36547	0.0640416	0.856746	0.449398	1.16721	class II glutamine amidotransferase
1134	IG_N900_RS03325	6	0	795.376	0	859	0	1.08163	0.042164	0.874069	0.113211	1.14407	#N/A
1135	N900_RS03325	23.57	0.655282	1102.88	0	971	0	0.881212	0.0266017	0.555525	-0.182438	1.8001	phosphoribosylglycinamide formyltransferase
1136	N900_RS03330	40.99	0.1	2427.33	0	2171	0	0.894752	0.0178406	0.657467	-0.160441	1.52099	MULTISPECIES: phosphoribosylformylglycinamidine cyclo-ligase
1137	IG_N900_RS03335	7	0	180.097	0	129	0	0.719639	0.0495254	0.344575	-0.474655	2.90213	#N/A
1138	N900_RS03335	22	0	907.09	0	890	0	0.982696	0.0391614	0.358407	-0.0251824	2.79012	MULTISPECIES: uracil phosphoribosyltransferase
1139	IG_N900_RS03340	15	0	442.341	0	341	0	0.773004	0.040755	0.660742	-0.371453	1.51345	#N/A
1140	N900_RS03340	69.55	0.55732	4819.9	0	4873	0	1.0112	0.0137452	0.856814	0.016071	1.16711	MULTISPECIES: GGDEF domain-containing protein
1141	IG_N900_RS03345	5	0	82.4865	0	147	0	1.80723	0.219596	0.463492	0.853783	2.15753	#N/A
1142	N900_RS03345	43.56	0.53786	1889.81	0	1583	0	0.838191	0.0214271	0.316807	-0.254649	3.15649	23S rRNA pseudouridine(2604) synthase RluF
1143	IG_N900_RS03350	3	0	151.369	0	381	0	2.5337	0.206598	0.7	1.34124	1.42857	#N/A
1144	N900_RS03350	20.67	0.472582	1522.34	0	2335	0	1.53499	0.042393	0.751433	0.618226	1.33079	DNA endonuclease SmrA
1145	IG_N900_RS03355	9.65	0.538891	521.151	0	682	0	1.31205	0.0680328	0.42373	0.391827	2.35999	#N/A
1146	N900_RS03355	7	0	403.435	0	233	0	0.578778	0.0269169	0.186871	-0.788919	5.3513	MULTISPECIES: DUF3149 domain-containing protein
1147	IG_N900_RS03365	21	0	881.006	0	750	0	0.852244	0.0285916	0.937945	-0.230662	1.06616	#N/A
1148	N900_RS03365	28.87	0.928287	1164.9	0	1027	0	0.882432	0.0268185	0.601371	-0.180444	1.66287	hypothetical protein
1149	IG_N900_RS03370	15.67	0.472582	973.976	0	342	0	0.351659	0.0136159	0.531479	-1.50775	1.88154	#N/A
1150	N900_RS03370	96.51	0.611258	8135.62	0	8126	0	0.998967	0.0122422	0.560343	-0.00149138	1.78462	beta-N-acetylhexosaminidase
1151	IG_N900_RS03375	4.66	0.476095	46.5646	0	27	0	0.595145	0.0971684	0.450587	-0.748687	2.21933	#N/A
1152	N900_RS03375	16	0	813.349	0	731	0	0.899777	0.0305629	0.944799	-0.152361	1.05843	MULTISPECIES: DUF411 domain-containing protein
1153	N900_RS03380	87.43	0.623691	6336.74	0	7918	0	1.24981	0.0186751	0.458119	0.321714	2.18284	copper-exporting P-type ATPase A
1154	IG_N900_RS03385	5	0	290.393	0	102	0	0.352666	0.0224557	0.539048	-1.50362	1.85512	#N/A
1155	N900_RS03385	3	0	129.289	0	471	0	3.68263	0.384156	0.4	1.88074	2.5	glutamate--tRNA ligase
1156	IG_N900_RS03390	17.38	0.647918	938.916	0	355	0	0.378549	0.0132519	0.212467	-1.40145	4.70661	#N/A
1157	N900_RS03390	45.56	0.53786	4766.66	0	3919	0	0.822338	0.0118791	0.573289	-0.282197	1.74432	membrane protein
1158	IG_N900_RS03395	1	0	1	100	8	0	8	0	1	3	1	#N/A
1159	N900_RS03395	40	0	1678.46	0	2356	0	1.40476	0.0393597	0.820041	0.490327	1.21945	Fe3+-citrate ABC transporter substrate-binding protein
1160	IG_N900_RS03400	21.96	0.196946	2040.73	0	2145	0	1.05173	0.0259867	0.79619	0.0727637	1.25598	#N/A
1161	N900_RS03400	87.97	0.171447	4999.35	0	5590	0	1.11835	0.0153591	0.510596	0.161377	1.9585	TonB-dependent siderophore receptor
1162	IG_N900_RS03405	15	0	684.785	0	484	0	0.707707	0.0255768	0.669427	-0.498775	1.49382	#N/A
1163	N900_RS03405	32.9	0.333333	1958.62	0	1636	0	0.835783	0.02058	0.254272	-0.2588	3.9328	NADPH-dependent ferric siderophore reductase
1164	IG_N900_RS03410	9.68	0.468826	666.132	0	426	0	0.640696	0.0278265	0.798822	-0.642289	1.25184	#N/A
1165	N900_RS03410	221.7	0.541229	16064.6	0	16559	0	1.03084	0.00825379	0.66738	0.0438196	1.4984	non-ribosomal peptide synthetase
1166	IG_N900_RS03415	2.72	0.451261	101.582	0	131	0	1.30226	0.130963	0.973333	0.381015	1.0274	#N/A
1167	N900_RS03415	45	0	4444.09	0	3417	0	0.769045	0.0111148	0.754238	-0.378859	1.32584	hypothetical protein
1168	IG_N900_RS03420	9	0	273.964	0	686	0	2.51609	0.17551	0.310353	1.33118	3.22214	#N/A
1169	N900_RS03420	20	0	1101.36	0	717	0	0.651662	0.0207279	0.264827	-0.617804	3.77606	MULTISPECIES: membrane protein
1170	N900_RS03425	18.69	0.464823	1268.44	0	1444	0	1.13928	0.0317228	0.802911	0.188125	1.24547	hypothetical protein
1171	IG_N900_RS03430	2	0	31.2019	0	31	0	1.03575	0.225803	0.833333	0.0506737	1.2	#N/A
1172	N900_RS03430	14.7	0.460566	705.991	0	494	0	0.701319	0.0332597	0.117073	-0.511857	8.54171	molecular chaperone
1173	IG_N900_RS03435	7	0	721.104	0	680	0	0.944354	0.0361024	0.927319	-0.0826009	1.07838	#N/A
1174	N900_RS03435	9	0	432.583	0	499	0	1.15567	0.0500451	0.941892	0.208726	1.06169	MULTISPECIES: flagellar biosynthesis anti-sigma factor FlgM
1175	IG_N900_RS03440	5	0	297.439	0	364	0	1.22842	0.0778503	0.885476	0.296806	1.12934	#N/A
1176	N900_RS03440	27.61	0.601261	1251.54	0	1773	0	1.41834	0.0490547	0.250788	0.504206	3.98744	MULTISPECIES: flagella basal body P-ring formation protein FlgA
1177	IG_N900_RS03445	4	0	366.118	0	277	0	0.759004	0.043245	0.865714	-0.39782	1.15512	#N/A
1178	N900_RS03445	42.76	0.429235	1976.25	0	1999	0	1.01204	0.0233608	0.667824	0.0172724	1.4974	MULTISPECIES: chemotaxis protein CheV
1179	N900_RS03450	37.9	0.301511	1842.9	0	2051	0	1.11345	0.024299	0.935233	0.155032	1.06925	MULTISPECIES: chemotaxis protein methyltransferase 1
1180	IG_N900_RS03455	10	0	451.089	0	280	0	0.622359	0.0321834	0.781373	-0.684182	1.2798	#N/A
1181	N900_RS03455	19.91	0.287623	634.193	0	751	0	1.18612	0.0480828	0.872312	0.24625	1.14638	flagellar basal body rod protein FlgB
1182	IG_N900_RS03460	1	0	33.5846	0	94	0	2.87928	0.491863	1	1.52571	1	#N/A
1183	N900_RS03460	20.89	0.314466	994.728	0	1856	0	1.86827	0.0675954	0.201527	0.901704	4.96211	flagellar basal body rod protein FlgC
1184	IG_N900_RS03465	2	0	9.55346	0	35	0	4.03077	1.42261	0.41	2.01106	2.43902	#N/A
1185	N900_RS03465	17.69	0.464823	783.395	0	995	0	1.27164	0.0447545	0.400431	0.346693	2.49731	MULTISPECIES: flagellar hook assembly protein FlgD
1186	IG_N900_RS03470	5	0	549.766	0	143	0	0.260589	0.0113193	0.126587	-1.94015	7.89969	#N/A
1187	N900_RS03470	58.96	0.196946	3403.39	0	4190	0	1.23146	0.0202599	0.684965	0.300364	1.45993	MULTISPECIES: flagellar hook protein FlgE
1188	IG_N900_RS03475	4.98	0.140705	49.4011	0	198	0	4.11765	0.685091	0.373365	2.04182	2.67834	#N/A
1189	N900_RS03475	20	0	898.66	0	1266	0	1.41074	0.0530521	0.94109	0.496457	1.0626	MULTISPECIES: flagellar basal-body rod protein FlgF
1190	IG_N900_RS03480	4	0	309.251	0	470	0	1.52688	0.105793	0.851429	0.610584	1.1745	#N/A
1191	N900_RS03480	22.95	0.219043	2152.7	0	1280	0	0.594873	0.0127902	0.226256	-0.749346	4.41978	MULTISPECIES: flagellar basal-body rod protein FlgG
1192	IG_N900_RS03485	2	0	161.955	0	171	0	1.06282	0.0863543	0.696667	0.0879008	1.43541	#N/A
1193	N900_RS03485	30.88	0.326599	1241.57	0	2047	0	1.6498	0.0424684	0.112786	0.722291	8.86637	MULTISPECIES: flagellar basal body L-ring protein FlgH
1194	IG_N900_RS03490	6	0	410.742	0	258	0	0.629834	0.0330838	0.7279	-0.666957	1.37381	#N/A
1195	N900_RS03490	28.64	0.482418	1462.63	0	1704	0	1.16577	0.029722	0.946232	0.221284	1.05682	flagellar P-ring protein
1196	N900_RS03495	25.64	0.502921	936.885	0	624	0	0.666873	0.0238645	0.268268	-0.584515	3.72762	flagellar assembly peptidoglycan hydrolase FlgJ
1197	IG_N900_RS03500	11.85	0.35887	138.162	0	232	0	1.69557	0.168628	0.413282	0.761768	2.41966	#N/A
1198	N900_RS03500	60.71	0.518253	3256.21	0	2704	0	0.830684	0.0150975	0.689856	-0.267629	1.44958	flagellar hook-associated protein FlgK
1199	IG_N900_RS03505	1	0	96.7373	0	43	0	0.449619	0.0498307	1	-1.15322	1	#N/A
1200	N900_RS03505	49.6	0.550482	1504.43	0	1778	0	1.18264	0.0310128	0.874718	0.242009	1.14323	flagellar hook-associated protein FlgL
1201	IG_N900_RS03515	18.57	0.607279	484.378	0	447	0	0.924421	0.0382688	0.430758	-0.113378	2.32149	#N/A
1202	N900_RS03515	33.99	0.1	2247.51	0	2121	0	0.944276	0.0232784	0.89654	-0.08272	1.1154	flagellin A
1203	IG_N900_RS03520	24.53	0.593823	1195.08	0	1011	0	0.84653	0.0220669	0.933005	-0.240366	1.07181	#N/A
1204	N900_RS03520	33	0	2169.58	0	2058	0	0.948978	0.0196892	0.709527	-0.0755527	1.40939	flagellin C
1205	IG_N900_RS03550	48.01	0.893241	1248.81	0	2061	0	1.65181	0.0493285	0.856507	0.724049	1.16753	#N/A
1206	N900_RS03550	33.53	1.02942	638.493	0	932	0	1.46237	0.0634041	0.559381	0.548313	1.78769	redox-regulated ATPase YchF
1207	IG_N900_RS03555	1	0	5.7398	1	28	0	6.32767	4.34096	1	2.66167	1	#N/A
1208	N900_RS03555	2	0	19.8444	0	30	0	1.60538	0.414009	0.99	0.682911	1.0101	peptidyl-tRNA hydrolase
1209	IG_N900_RS03560	7	0	977.732	0	340	0	0.348094	0.0110777	0.347552	-1.52245	2.87726	#N/A
1210	N900_RS03560	2.73	0.446196	73.194	0	173	0	2.39474	0.277854	0.598	1.25987	1.67224	MULTISPECIES: ribose-phosphate pyrophosphokinase
1211	N900_RS03565	2	0	19.9579	0	1	0	0.0535069	0.0155689	0.553333	-4.22413	1.80723	4-diphosphocytidyl-2C-methyl-D-erythritol kinase
1212	N900_RS03570	0	0	1	100	1	100	NaN	NaN	NaN	#VALUE!	#VALUE!	lipoprotein localization protein LolB
1213	IG_N900_RS03575	5.97	0.171447	457.885	0	577	0	1.26424	0.0720686	0.927475	0.338271	1.0782	#N/A
1214	N900_RS03575	2	0	113.893	0	206	0	1.82582	0.184299	0.666667	0.868547	1.5	glutamyl-tRNA reductase
1215	IG_N900_RS03580	1	0	25.0523	0	26	0	1.08796	0.249409	1	0.121622	1	#N/A
1216	N900_RS03580	1.62	0.487832	1.65077	38	3	0	2.27342	0.833412	1	1.18487	1	MULTISPECIES: peptide chain release factor 1
1217	N900_RS03585	3.65	0.479372	181.64	0	242	0	1.33983	0.10349	0.802571	0.422046	1.246	peptide chain release factor N(5)-glutamine methyltransferase
1218	N900_RS03590	13.92	0.27266	425.98	0	726	0	1.70856	0.0856223	0.295505	0.772777	3.38403	MULTISPECIES: hypothetical protein
1219	IG_N900_RS03595	1	0	71.8665	0	172	0	2.42791	0.296056	1	1.27971	1	#N/A
1220	N900_RS03595	33.98	0.140705	1708.4	0	1774	0	1.03909	0.0267875	0.571756	0.0553146	1.749	hypothetical protein
1221	IG_N900_RS03600	0	0	1	100	1	100	NaN	NaN	NaN	#VALUE!	#VALUE!	#N/A
1222	N900_RS03600	0	0	1	100	1	100	NaN	NaN	NaN	#VALUE!	#VALUE!	2-dehydro-3-deoxyphosphooctonate aldolase
1223	IG_N900_RS03605	35.9	0.301511	1780.27	0	1733	0	0.973992	0.0231093	0.305137	-0.0380179	3.27722	#N/A
1224	N900_RS03605	61.47	0.626921	3978.95	0	3058	0	0.768732	0.012051	0.0687666	-0.379448	14.5419	bifunctional UDP-sugar hydrolase/5\'-nucleotidase
1225	IG_N900_RS03610	4	0	109.468	0	108	0	0.995738	0.0947477	0.645143	-0.00616129	1.55004	#N/A
1226	N900_RS03610	12	0	255.878	0	542	0	2.12716	0.140049	0.803492	1.08893	1.24457	MULTISPECIES: Cys-tRNA(Pro) deacylase
1227	IG_N900_RS03615	1.91	0.287623	2.63154	9	1	0	0.521277	0.286575	1	-0.939878	1	#N/A
1228	N900_RS03615	38.73	0.446196	2782.15	0	2962	0	1.06503	0.0204033	0.766715	0.0908935	1.30426	uracil-xanthine permease
1229	IG_N900_RS03620	13.72	0.451261	753.736	0	1093	0	1.45212	0.0545665	0.773409	0.538161	1.29298	#N/A
1230	N900_RS03620	39.65	0.479372	1634.3	0	2312	0	1.41569	0.0380161	0.804726	0.501504	1.24266	DUF2066 domain-containing protein
1231	IG_N900_RS03625	8.71	0.456048	36.5119	0	116	0	3.28266	0.601432	0.157203	1.71486	6.36122	#N/A
1232	N900_RS03625	16.99	0.1	1282.08	0	732	0	0.571411	0.0164114	0.73006	-0.807399	1.36975	MULTISPECIES: DUF2069 domain-containing protein
1233	N900_RS03630	22	0	1892.73	0	1589	0	0.839862	0.0168441	0.925272	-0.251776	1.08076	NAD(P)H:quinone oxidoreductase
1234	N900_RS03635	11.74	0.484507	603.66	0	407	0	0.675305	0.0273477	0.117121	-0.566389	8.53818	MULTISPECIES: arsenate reductase (glutaredoxin)
1235	IG_N900_RS03640	1.98	0.140705	16.4973	0	7	0	0.469899	0.181109	0.676667	-1.08958	1.47783	#N/A
1236	N900_RS03640	52.63	0.485237	4289.22	0	4230	0	0.986478	0.0167857	0.72884	-0.0196405	1.37204	MULTISPECIES: hypothetical protein
1237	IG_N900_RS03645	12	0	948.674	0	1142	0	1.20517	0.0410874	0.913221	0.269239	1.09502	#N/A
1238	N900_RS03645	9.73	0.446196	920.422	0	492	0	0.535033	0.0164302	0.376102	-0.902301	2.65885	MULTISPECIES: hypothetical protein
1239	N900_RS03650	43	0	1990.23	0	2635	0	1.32478	0.0330518	0.805143	0.405751	1.24202	MULTISPECIES: AI-2E family transporter
1240	IG_N900_RS03655	9.91	0.287623	395.617	0	437	0	1.10781	0.0603171	0.938448	0.147713	1.06559	#N/A
1241	N900_RS03655	67.31	0.706321	3698.4	0	4390	0	1.18731	0.0194927	0.565681	0.247701	1.76778	methyl-accepting chemotaxis protein
1242	IG_N900_RS03660	6.69	0.464823	155.862	0	141	0	0.911339	0.0796774	0.295991	-0.133941	3.37848	#N/A
1243	N900_RS03660	17.64	0.482418	459.553	0	417	0	0.909495	0.0438839	0.774022	-0.136863	1.29195	thioredoxin-dependent thiol peroxidase
1244	IG_N900_RS03665	0	0	1	100	1	100	NaN	NaN	NaN	#VALUE!	#VALUE!	#N/A
1245	N900_RS03665	19.62	0.487832	1513.34	0	1544	0	1.02115	0.0302635	0.764396	0.0301996	1.30822	MULTISPECIES: glycine cleavage system transcriptional regulator
1246	IG_N900_RS03670	13	0	698.832	0	831	0	1.19072	0.0437085	0.911389	0.251836	1.09723	#N/A
1247	N900_RS03670	2	0	32.7109	0	1	100	0.0318014	0.00656471	0.333333	-4.97476	3	4-hydroxy-tetrahydrodipicolinate synthase
1248	IG_N900_RS03675	2	0	77.7665	0	7	0	0.0912304	0.0107991	1	-3.45434	1	#N/A
1249	N900_RS03675	36.99	0.1	1726.85	0	2588	0	1.49971	0.0396835	0.424405	0.584687	2.35624	MULTISPECIES: outer membrane protein assembly factor BamC
1250	IG_N900_RS03680	1	0	22.091	0	9	0	0.423471	0.0856279	1	-1.23966	1	#N/A
1251	N900_RS03680	11	0	306.346	0	433	0	1.41866	0.0869235	0.90462	0.504531	1.10544	DUF2897 family protein
1252	N900_RS03685	20.87	0.337998	981.703	0	549	0	0.559816	0.0181574	0.276775	-0.836977	3.61305	D-alanyl-D-alanine carboxypeptidase family protein
1253	N900_RS03690	23.84	0.96106	364.858	0	16	0	0.0439708	0.0022884	2.94223e-08	-4.50731	3.39879e+07	succinyl-diaminopimelate desuccinylase
1254	IG_N900_RS03695	1	0	13.2296	0	2	0	0.172716	0.0815122	1	-2.53353	1	#N/A
1255	N900_RS03695	13.93	0.256432	342.756	0	596	0	1.74555	0.111415	0.685485	0.803681	1.45882	ArsC family reductase
1256	IG_N900_RS03700	15	0	742.288	0	1014	0	1.36837	0.0565623	0.311962	0.452454	3.20552	#N/A
1257	N900_RS03700	10.99	0.1	415.587	0	842	0	2.03024	0.0928755	0.903603	1.02165	1.10668	MULTISPECIES: hypothetical protein
1258	IG_N900_RS03705	1	0	164.678	0	9	0	0.0549954	0.0043324	1	-4.18454	1	#N/A
1259	N900_RS03705	15.68	0.468826	648.013	0	898	0	1.38832	0.0602537	0.244378	0.473343	4.09202	DUF2956 domain-containing protein
1260	IG_N900_RS03710	11	0	695.655	0	370	0	0.53287	0.0232525	0.884243	-0.908144	1.13091	#N/A
1261	N900_RS03710	19	0	962.902	0	1136	0	1.18137	0.0438925	0.689361	0.240466	1.45062	DUF2919 domain-containing protein
1262	IG_N900_RS03715	3	0	84.7557	0	60	0	0.717117	0.085077	0.948	-0.47972	1.05485	#N/A
1263	N900_RS03715	33.98	0.140705	2138.51	0	1924	0	0.900153	0.0204839	0.373322	-0.151758	2.67866	MULTISPECIES: Dyp-type peroxidase
1264	IG_N900_RS03720	6	0	397.921	0	574	0	1.44715	0.0831439	0.974589	0.533216	1.02607	#N/A
1265	N900_RS03720	35.98	0.140705	1781.19	0	2503	0	1.40629	0.0386658	0.691611	0.491899	1.4459	flagellin E
1266	IG_N900_RS03725	8.56	0.574192	275.564	0	186	0	0.67806	0.0464993	0.721631	-0.560516	1.38575	#N/A
1267	N900_RS03725	32	0	2387.27	0	3768	0	1.57906	0.0331298	0.230881	0.659063	4.33124	flagellin D
1268	IG_N900_RS03730	11	0	299.402	0	174	0	0.583226	0.0349225	0.0833675	-0.777873	11.9951	#N/A
1269	N900_RS03730	31.52	0.55922	2720.92	0	2683	0	0.98652	0.0214513	0.873358	-0.0195793	1.14501	flagellin B
1270	IG_N900_RS03735	7.97	0.171447	459.281	0	385	0	0.840493	0.0436391	0.806215	-0.250693	1.24036	#N/A
1271	N900_RS03735	15.91	0.287623	760.532	0	861	0	1.13359	0.0414683	0.610402	0.180894	1.63826	protein FlaG
1272	N900_RS03740	44.65	0.51981	2889.44	0	2239	0	0.775179	0.0150943	0.250688	-0.367398	3.98902	flagellar hook-associated protein 2
1273	N900_RS03745	16	0	1076.69	0	636	0	0.59125	0.0181718	0.241121	-0.75816	4.1473	MULTISPECIES: flagellar protein FliT
1274	IG_N900_RS03750	1	0	48.1984	0	64	0	1.35874	0.207672	1	0.442271	1	#N/A
1275	N900_RS03750	16.95	0.219043	811.397	0	877	0	1.08269	0.0448342	0.220189	0.114616	4.54156	MULTISPECIES: flagellar protein FliS
1276	IG_N900_RS03755	12.99	0.1	532.815	0	474	0	0.891374	0.0402912	0.932596	-0.165897	1.07228	#N/A
1277	N900_RS03755	46.79	0.456048	1508.47	0	2482	0	1.64644	0.0422492	0.0580347	0.719349	17.2311	sigma-54-dependent Fis family transcriptional regulator
1278	IG_N900_RS03760	5.69	0.486069	50.15	0	33	0	0.67164	0.1014	0.164446	-0.574239	6.08103	#N/A
1279	N900_RS03760	26.95	0.219043	1124.57	0	1513	0	1.34669	0.0419165	0.4502	0.429414	2.22124	PAS domain-containing sensor histidine kinase
1280	N900_RS03765	53.91	0.287623	2682.96	0	2856	0	1.06492	0.0214529	0.535887	0.0907507	1.86606	sigma-54-dependent Fis family transcriptional regulator
1281	IG_N900_RS03770	4	0	218.981	0	94	0	0.431884	0.0337513	0.826571	-1.21129	1.20982	#N/A
1282	N900_RS03770	10.86	0.348735	702.247	0	631	0	0.900265	0.0397542	0.646444	-0.151579	1.54692	MULTISPECIES: flagellar hook-basal body complex protein FliE
1283	IG_N900_RS03775	2	0	161.013	0	145	0	0.906194	0.0712427	1	-0.142108	1	#N/A
1284	N900_RS03775	50.68	0.489898	3161.82	0	3045	0	0.963409	0.0185596	0.850924	-0.0537796	1.17519	flagellar basal body M-ring protein FliF
1285	N900_RS03780	26.56	0.556323	1752.46	0	1604	0	0.915852	0.0230716	0.745584	-0.126813	1.34123	flagellar motor switch protein FliG
1286	IG_N900_RS03785	4	0	68.6896	0	120	0	1.77257	0.221852	0.393714	0.825841	2.53991	#N/A
1287	N900_RS03785	20.62	0.487832	733.483	0	912	0	1.24515	0.0473788	0.598464	0.316325	1.67094	flagellar assembly protein FliH
1288	N900_RS03790	30.76	0.429235	3208.32	0	1890	0	0.589297	0.010984	0.389932	-0.762934	2.56455	flagellar protein export ATPase FliI
1289	N900_RS03795	11.88	0.326599	1318.91	0	806	0	0.611543	0.0162994	0.589775	-0.709475	1.69556	flagella biosynthesis chaperone FliJ
1290	IG_N900_RS19075	3	0	154.217	0	24	0	0.156904	0.0143717	0.436	-2.67205	2.29358	#N/A
1291	N900_RS19075	2.71	0.456048	26.8904	0	23	0	0.893416	0.192812	0.893333	-0.162597	1.1194	MULTISPECIES: hypothetical protein
1292	N900_RS03800	44.63	0.485237	2352.45	0	2778	0	1.18138	0.0241086	0.159931	0.240476	6.25271	flagellar hook-length control protein FliK
1293	IG_N900_RS03805	5	0	145.548	0	100	0	0.694535	0.0747657	0.49881	-0.52588	2.00477	#N/A
1294	N900_RS03805	11.92	0.27266	390.455	0	641	0	1.64678	0.0924355	0.867679	0.719647	1.1525	MULTISPECIES: flagellar basal body-associated protein FliL
1295	N900_RS03810	28	0	1805.74	0	1934	0	1.07158	0.0244875	0.605127	0.0997329	1.65255	flagellar motor switch protein FliM
1296	IG_N900_RS03815	2	0	67.5777	0	312	0	4.69784	0.632541	0.333333	2.232	3	#N/A
1297	N900_RS03815	14	0	494.045	0	996	0	2.02078	0.0991278	0.502623	1.01492	1.98956	MULTISPECIES: flagellar motor switch protein FliN
1298	N900_RS03820	10.96	0.196946	262.777	0	163	0	0.62292	0.0404907	0.247001	-0.682882	4.04857	MULTISPECIES: flagellar biosynthetic protein FliO
1299	N900_RS03825	26.57	0.590412	704.312	0	867	0	1.23263	0.0451973	0.381226	0.301737	2.62312	MULTISPECIES: flagellar biosynthetic protein FliP
1300	N900_RS03830	9	0	717.723	0	736	0	1.02682	0.0374926	0.636583	0.0381865	1.57089	flagellar biosynthetic protein FliQ
1301	IG_N900_RS03835	0.86	0.348735	2.91981	14	1	100	0.440263	0.275513	1	-1.18356	1	#N/A
1302	N900_RS03835	25.93	0.256432	1150.03	0	1146	0	0.997319	0.0289653	0.680694	-0.00387346	1.46909	MULTISPECIES: flagellar type III secretion system protein FliR
1303	N900_RS03840	32.27	0.789515	2525.66	0	1764	0	0.698747	0.014944	0.760959	-0.517158	1.31413	flagellar biosynthesis protein FlhB
1304	N900_RS03845	12.74	0.440844	1259.23	0	549	0	0.436335	0.0124321	0.211496	-1.19649	4.72821	endonuclease SmrB
1305	IG_N900_RS03850	4	0	221.465	0	322	0	1.46222	0.112737	0.992	0.548163	1.00806	#N/A
1306	N900_RS03850	26.87	0.337998	2294.82	0	2849	0	1.24202	0.0257821	0.528873	0.312694	1.89081	MULTISPECIES: 50S ribosomal protein L3 N(5)-glutamine methyltransferase
1307	N900_RS03855	5	0	359.389	0	108	0	0.301461	0.0170233	0.133651	-1.72996	7.48219	hypothetical protein
1308	IG_N900_RS03860	4	0	224.574	0	183	0	0.818868	0.0577834	0.741143	-0.288298	1.34927	#N/A
1309	N900_RS03860	31.97	0.171447	1850.53	0	2557	0	1.38253	0.0326766	0.722869	0.467306	1.38338	chorismate synthase
1310	IG_N900_RS03865	3	0	28.6944	0	2	0	0.0726227	0.0157715	0.5	-3.78344	2	#N/A
1311	N900_RS03865	19	0	1467.01	0	1103	0	0.752496	0.0218431	0.889083	-0.410245	1.12475	MULTISPECIES: trimeric intracellular cation channel family protein
1312	IG_N900_RS03870	26.95	0.219043	2220.26	0	2761	0	1.24419	0.0286044	0.83426	0.315209	1.19867	#N/A
1313	N900_RS03870	17.76	0.429235	442.897	0	593	0	1.34194	0.0639626	0.340975	0.424325	2.93276	elongation factor P hydroxylase
1314	IG_N900_RS03875	2	0	34.8327	0	57	0	1.69455	0.349916	1	0.760901	1	#N/A
1315	N900_RS03875	3.97	0.171447	395.334	0	162	0	0.410976	0.0225015	0.820286	-1.28288	1.21909	MULTISPECIES: YfcL family protein
1316	IG_N900_RS03880	8	0	258.431	0	373	0	1.44925	0.0929668	0.400676	0.535302	2.49578	#N/A
1317	N900_RS03880	20.66	0.496859	1248.53	0	1784	0	1.4304	0.0470812	0.284101	0.516421	3.51987	MULTISPECIES: NAD(P)H-dependent oxidoreductase
1318	IG_N900_RS03885	3	0	57.9902	0	60	0	1.05392	0.145103	0.763	0.0757628	1.31062	#N/A
1319	N900_RS03885	39.98	0.140705	2119	0	2328	0	1.09931	0.027473	0.821726	0.136599	1.21695	bifunctional tRNA (5-methylaminomethyl-2-thiouridine)(34)-methyltransferase MnmD/FAD-dependent 5-carboxymethylaminomethyl-2-thiouridine(34) oxidoreductase MnmC
1320	IG_N900_RS03890	3	0	131.15	0	56	0	0.431794	0.0463519	0.916	-1.21159	1.0917	#N/A
1321	N900_RS03890	2	0	1	100	56	0	56	0	0.333333	5.80735	3	MULTISPECIES: beta-ketoacyl-ACP synthase I
1322	IG_N900_RS03895	3	0	34.1633	0	30	0	0.909721	0.177521	0.849	-0.136504	1.17786	#N/A
1323	N900_RS03895	13.67	0.472582	530.466	0	487	0	0.920078	0.0438442	0.174727	-0.120171	5.72322	4-phosphoerythronate dehydrogenase
1324	N900_RS03900	38.8	0.449467	1974.82	0	1757	0	0.890147	0.0199917	0.936228	-0.167885	1.06812	MULTISPECIES: Aspartate-semialdehyde dehydrogenase 2
1325	IG_N900_RS03905	4	0	121.529	0	2	0	0.0166521	0.00183687	0.0285714	-5.90816	35	#N/A
1326	N900_RS03905	18.91	0.287623	321.992	0	675	0	2.10399	0.129048	0.454014	1.07313	2.20257	MULTISPECIES: transcriptional repressor
1327	IG_N900_RS03910	22.73	0.446196	1283.31	0	1440	0	1.12294	0.0307855	0.628744	0.167283	1.59047	#N/A
1328	N900_RS03910	20.98	0.140705	1337.03	0	1145	0	0.856981	0.0229099	0.720038	-0.222664	1.38882	DUF4442 domain-containing protein
1329	N900_RS03915	36.64	0.482418	1818.17	0	2087	0	1.14858	0.0289676	0.788016	0.199852	1.26901	LysR family transcriptional regulator
1330	IG_N900_RS03920	8.69	0.464823	181.391	0	208	0	1.15405	0.0939852	0.119125	0.206704	8.39453	#N/A
1331	N900_RS03920	12.97	0.171447	1010.34	0	350	0	0.346784	0.0113936	0.0124204	-1.52789	80.5129	CidA/LrgA family protein
1332	IG_N900_RS03925	1	0	409.165	0	489	0	1.19854	0.0653855	1	0.261282	1	#N/A
1333	N900_RS03925	25.89	0.314466	2363.72	0	2513	0	1.06364	0.0227914	0.839717	0.0890068	1.19088	LrgB family protein
1334	IG_N900_RS03930	2	0	1	100	11	0	11	0	0.333333	3.45943	3	#N/A
1335	N900_RS03930	0	0	1	100	1	100	NaN	NaN	NaN	#VALUE!	#VALUE!	MULTISPECIES: flavodoxin FldA
1336	IG_N900_RS03935	1	0	8.15788	0	1	100	0.14435	0.0761167	1	-2.79236	1	#N/A
1337	N900_RS03935	9.91	0.287623	559.717	0	377	0	0.675259	0.0342321	0.356811	-0.566486	2.8026	MULTISPECIES: DUF2788 domain-containing protein
1338	IG_N900_RS03940	6	0	518.406	0	483	0	0.933248	0.038295	0.765541	-0.0996668	1.30627	#N/A
1339	N900_RS03940	28.43	0.639681	1579.8	0	1850	0	1.17169	0.0277968	0.35524	0.22859	2.815	alpha/beta fold hydrolase
1340	IG_N900_RS03945	7	0	139.433	0	426	0	3.07867	0.276514	0.294604	1.62231	3.39439	#N/A
1341	N900_RS03945	0	0	1	100	1	100	NaN	NaN	NaN	#VALUE!	#VALUE!	replication initiation regulator SeqA
1342	IG_N900_RS03950	7.97	0.171447	503.576	0	287	0	0.571075	0.0261367	0.599106	-0.808247	1.66915	#N/A
1343	N900_RS03950	60.41	0.683056	2765.82	0	2895	0	1.04716	0.0218218	0.524187	0.0664785	1.90772	phosphoglucomutase (alpha-D-glucose-1,6-bisphosphate-dependent)
1344	IG_N900_RS03955	1	0	19.5494	0	59	0	3.23964	0.91642	1	1.69583	1	#N/A
1345	N900_RS03955	27.88	0.326599	1518.1	0	1020	0	0.672306	0.0167694	0.419994	-0.57281	2.38099	DUF1853 family protein
1346	IG_N900_RS03960	2.97	0.171447	82.4525	0	222	0	2.72613	0.321863	0.97	1.44686	1.03093	#N/A
1347	N900_RS03960	36.72	0.451261	2228.52	0	1750	0	0.785636	0.0169729	0.917217	-0.348067	1.09025	Nif3-like dinuclear metal center hexameric protein
1348	IG_N900_RS03965	1	0	5.13981	0	1	100	0.244636	0.157381	1	-2.03129	1	#N/A
1349	N900_RS03965	57.99	0.1	2559.43	0	3830	0	1.49708	0.0313696	0.193859	0.58215	5.15838	MULTISPECIES: citrate synthase
1350	IG_N900_RS03970	18.89	0.314466	368.863	0	346	0	0.941205	0.0547316	0.797314	-0.0874194	1.25421	#N/A
1351	N900_RS03970	12	0	114.04	0	835	0	7.4026	0.782704	0.00697435	2.88803	143.383	succinate dehydrogenase cytochrome b556 subunit
1352	N900_RS03975	18.98	0.140705	746.769	0	908	0	1.21762	0.0459533	0.228296	0.284065	4.38027	MULTISPECIES: succinate dehydrogenase, hydrophobic membrane anchor protein
1353	N900_RS03980	59.43	0.768772	2620.1	0	3619	0	1.38173	0.0258233	0.462583	0.466471	2.16177	succinate dehydrogenase flavoprotein subunit
1354	IG_N900_RS03985	1	0	79.0713	0	41	0	0.525806	0.0646158	1	-0.927398	1	#N/A
1355	N900_RS03985	28.13	0.786952	1269.54	0	852	0	0.671638	0.0189808	0.190349	-0.574245	5.2535	MULTISPECIES: succinate dehydrogenase iron-sulfur subunit
1356	IG_N900_RS03990	4.7	0.460566	215.27	0	154	0	0.71936	0.0543539	0.623492	-0.475215	1.60387	#N/A
1357	N900_RS03990	62.83	0.377525	1546.6	0	2202	0	1.42481	0.0388103	0.198285	0.510771	5.04324	MULTISPECIES: 2-oxoglutarate dehydrogenase E1 component
1358	IG_N900_RS03995	4	0	221.318	0	265	0	1.20318	0.0843235	0.489143	0.266854	2.04439	#N/A
1359	N900_RS03995	34.57	0.517472	765.059	0	1515	0	1.98304	0.0749452	0.0992735	0.987716	10.0732	2-oxoglutarate dehydrogenase complex dihydrolipoyllysine-residue succinyltransferase
1360	IG_N900_RS04000	4.78	0.416333	171.645	0	124	0	0.727567	0.061885	0.450063	-0.458847	2.22191	#N/A
1361	N900_RS04000	43.67	0.472582	2888.3	0	3779	0	1.30883	0.0244561	0.497406	0.38828	2.01043	MULTISPECIES: succinyl-CoA ligase subunit beta
1362	N900_RS04005	29.65	0.479372	1388.56	0	1657	0	1.19429	0.0342082	0.920535	0.256155	1.08632	MULTISPECIES: succinate--CoA ligase subunit alpha
1363	IG_N900_RS04010	9.97	0.171447	338.467	0	92	0	0.272795	0.0165011	0.104695	-1.87411	9.55153	#N/A
1364	N900_RS04010	26	0	1677.98	0	2642	0	1.57582	0.0456452	0.859816	0.656103	1.16304	MULTISPECIES: zinc ABC transporter permease subunit ZnuB
1365	N900_RS04015	30.51	0.688946	1357.43	0	2140	0	1.57728	0.0350967	0.270612	0.657437	3.69533	Mn2+/Zn2+ABC transporter ATP-binding protein
1366	IG_N900_RS04020	5	0	62.3811	0	153	0	2.50575	0.380778	0.196349	1.32524	5.09297	#N/A
1367	N900_RS04020	41.37	0.597216	2000.3	0	2502	0	1.25149	0.0292646	0.665616	0.323643	1.50237	zinc ABC transporter substrate-binding protein ZnuA
1368	IG_N900_RS04025	9.68	0.468826	120.031	0	107	0	0.898468	0.0805669	0.55748	-0.154461	1.79379	#N/A
1369	N900_RS04025	164.64	0.52262	9414.55	0	8766	0	0.931219	0.0100423	0.148685	-0.102807	6.72565	AraC family transcriptional regulator
1370	IG_N900_RS04030	43.65	0.479372	1594.02	0	1802	0	1.13131	0.0308453	0.613346	0.177997	1.6304	#N/A
1371	N900_RS04030	6	0	175.173	0	244	0	1.40412	0.126696	0.929091	0.489667	1.07632	MULTISPECIES: iron transporter FeoA
1372	N900_RS04035	102.98	0.140705	7745.11	0	8555	0	1.10476	0.0145129	0.598039	0.143729	1.67213	Fe(2+) transporter permease subunit FeoB
1373	N900_RS04040	9.93	0.256432	647.57	0	650	0	1.00539	0.0407055	0.567182	0.00774923	1.7631	iron transporter FeoC
1374	IG_N900_RS04045	13.87	0.337998	1763.35	0	847	0	0.480618	0.0117327	0.706983	-1.05704	1.41446	#N/A
1375	N900_RS04045	17.9	0.301511	1286.52	0	832	0	0.647292	0.0195483	0.487436	-0.627511	2.05155	HIT domain-containing protein
1376	IG_N900_RS04050	4	0	50.9215	0	106	0	2.12855	0.326921	0.512286	1.08987	1.95204	#N/A
1377	N900_RS04050	2	0	48.5502	0	19	0	0.399396	0.0587078	0.443333	-1.32411	2.25564	arginine--tRNA ligase
1378	IG_N900_RS04055	9.34	0.727803	250.625	0	121	0	0.484847	0.031528	0.835709	-1.0444	1.19659	#N/A
1379	N900_RS04055	14	0	856.214	0	1419	0	1.65958	0.0623813	0.63017	0.73082	1.58687	VOC family protein
1380	N900_RS04060	118.22	0.718866	7640.1	0	8863	0	1.16023	0.0138233	0.912531	0.214407	1.09585	insulinase family protein
1381	IG_N900_RS04065	13	0	691.083	0	865	0	1.25385	0.052804	0.653977	0.326364	1.52911	#N/A
1382	N900_RS04065	16.75	0.435194	834.418	0	817	0	0.980613	0.0387678	0.87264	-0.0282444	1.14595	MULTISPECIES: phosphohistidine phosphatase SixA
1383	IG_N900_RS04070	17.99	0.1	1137.8	0	1043	0	0.917577	0.0288587	0.865381	-0.124099	1.15556	#N/A
1384	N900_RS04070	65.69	0.486069	3417.64	0	3705	0	1.08447	0.0207121	0.234371	0.116989	4.26673	flagellar biosynthesis protein FlhA
1385	IG_N900_RS04075	0	0	1	100	1	100	NaN	NaN	NaN	#VALUE!	#VALUE!	#N/A
1386	N900_RS04075	51.87	0.366667	3343.56	0	4406	0	1.31838	0.0289632	0.841173	0.39877	1.18882	flagellar biosynthesis protein FlhF
1387	N900_RS04080	36.85	0.35887	2480.43	0	1887	0	0.761136	0.0171375	0.13172	-0.393774	7.59188	MULTISPECIES: MinD/ParA family protein
1388	N900_RS04085	33.83	0.427702	1125.82	0	1541	0	1.37027	0.0454927	0.839289	0.454457	1.19149	MULTISPECIES: RNA polymerase sigma factor FliA
1389	IG_N900_RS04090	1	0	30.1581	0	64	0	2.22136	0.499518	1	1.15144	1	#N/A
1390	N900_RS04090	13.62	0.487832	573.06	0	359	0	0.627918	0.030341	0.49575	-0.671353	2.01714	MULTISPECIES: chemotaxis protein CheY
1391	IG_N900_RS04095	1	0	8.91807	0	1	100	0.154531	0.130948	1	-2.69404	1	#N/A
1392	N900_RS04095	19.68	0.468826	1299.58	0	1453	0	1.11913	0.0349305	0.943109	0.162372	1.06032	protein phosphatase CheZ
1393	IG_N900_RS04100	2	0	373.107	0	540	0	1.45213	0.0834839	0.666667	0.538175	1.5	#N/A
1394	N900_RS04100	94.27	0.736563	5713.98	0	5639	0	0.987086	0.0143731	0.517911	-0.0187529	1.93083	chemotaxis protein CheA
1395	IG_N900_RS04105	2	0	151.006	0	95	0	0.633316	0.0525687	0.7	-0.659003	1.42857	#N/A
1396	N900_RS04105	40.69	0.464823	2745.1	0	3331	0	1.21395	0.025002	0.937677	0.279703	1.06647	chemotaxis response regulator protein-glutamate methylesterase
1397	N900_RS04110	38.65	0.538891	1750.69	0	1985	0	1.13458	0.0290936	0.700822	0.182157	1.4269	ParA family protein
1398	N900_RS04115	30.53	0.576562	1776.84	0	1711	0	0.963498	0.0232314	0.950411	-0.0536466	1.05218	chemotaxis protein CheW
1399	IG_N900_RS04120	1	0	247.743	0	157	0	0.636231	0.0404496	1	-0.652377	1	#N/A
1400	N900_RS04120	18	0	1456.64	0	2078	0	1.42788	0.0437186	0.195778	0.513878	5.10782	chemotaxis protein CheW
1401	N900_RS04125	12	0	464.545	0	560	0	1.20857	0.0617171	0.809421	0.273301	1.23545	DUF2802 domain-containing protein
1402	IG_N900_RS04130	28.65	0.51981	1226.45	0	730	0	0.595717	0.0173892	0.209654	-0.747302	4.76976	#N/A
1403	N900_RS04130	14.85	0.35887	626.114	0	677	0	1.08309	0.0444958	0.544775	0.115159	1.83562	MULTISPECIES: cytochrome c biogenesis ATP-binding export protein CcmA
1404	N900_RS04135	22.67	0.493493	604.432	0	1153	0	1.91164	0.0888081	0.202775	0.93481	4.93158	heme exporter protein CcmB
1405	IG_N900_RS04140	6.72	0.473116	99.8801	0	151	0	1.52849	0.160259	0.613173	0.612107	1.63086	#N/A
1406	N900_RS04140	26.99	0.1	1297.39	0	1442	0	1.11258	0.0353942	0.470217	0.153906	2.12668	heme ABC transporter permease
1407	N900_RS04145	7	0	393.518	0	145	0	0.369798	0.0224308	0.270828	-1.43519	3.69239	MULTISPECIES: heme exporter protein CcmD
1408	N900_RS04150	21	0	627.975	0	1478	0	2.35831	0.106248	0.101948	1.23775	9.80892	cytochrome c maturation protein CcmE
1409	N900_RS04155	76.02	0.724464	3540.16	0	4297	0	1.21414	0.0206448	0.162255	0.27993	6.16312	heme lyase CcmF/NrfE family subunit
1410	N900_RS04160	22.44	0.715203	653.039	0	840	0	1.28847	0.0536518	0.523162	0.365662	1.91146	thiol:disulfide interchange protein DsbE
1411	N900_RS04165	14	0	510.236	0	939	0	1.84417	0.084401	0.172352	0.882974	5.80208	cytochrome c-type biogenesis protein CcmH
1412	N900_RS04170	36.7	0.460566	2415.13	0	3075	0	1.27373	0.0255646	0.742482	0.349055	1.34683	c-type cytochrome biogenesis protein CcmI
1413	IG_N900_RS04175	1	0	41.7879	0	3	0	0.0733572	0.0107605	1	-3.76892	1	#N/A
1414	N900_RS04175	43.69	0.464823	2499.37	0	3027	0	1.2116	0.0246315	0.810676	0.276913	1.23354	VacJ family lipoprotein
1415	N900_RS04180	30.35	0.625631	1232.67	0	1336	0	1.08515	0.0379462	0.185252	0.117897	5.39804	short chain dehydrogenase
1416	IG_N900_RS04185	23.21	0.756053	2159.71	0	1562	0	0.723692	0.0180668	0.175416	-0.466551	5.70074	#N/A
1417	N900_RS04185	27.98	0.140705	2338.59	0	2065	0	0.883479	0.0204925	0.69241	-0.178733	1.44423	hypothetical protein
1418	IG_N900_RS04190	4	0	72.1388	0	23	0	0.324206	0.043289	0.202857	-1.62502	4.92958	#N/A
1419	N900_RS04190	14	0	423.869	0	629	0	1.48838	0.0824033	0.870941	0.573745	1.14818	MULTISPECIES: superoxide dismutase
1420	IG_N900_RS04195	12.58	0.535224	313.676	0	300	0	0.960246	0.0615537	0.902804	-0.0585243	1.10766	#N/A
1421	N900_RS04195	9	0	352.082	0	220	0	0.626988	0.0374625	0.172273	-0.67349	5.80474	MULTISPECIES: Grx4 family monothiol glutaredoxin
1422	IG_N900_RS04200	3.67	0.472582	63.2434	0	53	0	0.853966	0.123036	0.917429	-0.22775	1.09	#N/A
1423	N900_RS04200	68.46	0.610017	3219.75	0	2794	0	0.868114	0.0174292	0.453946	-0.204043	2.20291	DNA topoisomerase III
1424	IG_N900_RS04205	0.63	0.485237	1.53865	37	1	100	0.64866	0.244268	1	-0.624466	1	#N/A
1425	N900_RS04205	31.99	0.1	3287.23	0	1946	0	0.592196	0.0111636	0.0376297	-0.755854	26.5747	histone deacetylase
1426	IG_N900_RS04220	18.59	0.51434	621.497	0	615	0	0.991164	0.0403894	0.480279	-0.012804	2.08212	#N/A
1427	N900_RS04220	58.06	0.763035	2777.91	0	2470	0	0.889464	0.0165863	0.205351	-0.168992	4.86971	MULTISPECIES: DUF3413 domain-containing protein
1428	IG_N900_RS04225	0	0	1	100	1	100	NaN	NaN	NaN	#VALUE!	#VALUE!	#N/A
1429	N900_RS04225	8.51	0.627565	305.608	0	186	0	0.611138	0.0396106	0.108022	-0.71043	9.25736	MULTISPECIES: DUF1414 domain-containing protein
1430	IG_N900_RS04230	7	0	796.397	0	720	0	0.90544	0.0354744	0.953258	-0.143308	1.04903	#N/A
1431	N900_RS04230	44.93	0.256432	1761.04	0	1846	0	1.0487	0.0217973	0.879287	0.0685973	1.13729	MULTISPECIES: nucleoid-associated protein
1432	IG_N900_RS04235	8.67	0.472582	940.301	0	1251	0	1.33205	0.0467881	0.393147	0.413652	2.54358	#N/A
1433	N900_RS04235	38.65	0.5	1590.87	0	1538	0	0.967479	0.0263167	0.142783	-0.0476976	7.00365	sensor histidine kinase
1434	IG_N900_RS04240	2	0	1	100	140	0	140	0	0.333333	7.12928	3	#N/A
1435	N900_RS04240	58.92	0.27266	6530.46	0	5954	0	0.911879	0.0118016	0.95301	-0.133086	1.04931	Na+/H+ antiporter NhaC
1436	IG_N900_RS04245	18.66	0.476095	553.431	0	806	0	1.45912	0.0640323	0.667199	0.545096	1.4988	#N/A
1437	N900_RS04245	31.3	0.689019	1201.17	0	2004	0	1.66977	0.0488628	0.937152	0.739653	1.06706	MULTISPECIES: Aspartate-semialdehyde dehydrogenase 1
1438	IG_N900_RS04250	2	0	12.4127	0	21	0	1.87998	0.69207	0.68	0.910719	1.47059	#N/A
1439	N900_RS04250	28	0	1627.5	0	1172	0	0.720508	0.0168039	0.19812	-0.472914	5.04745	MULTISPECIES: MarC family protein
1440	IG_N900_RS04255	33.3	0.703526	987.773	0	1793	0	1.81724	0.0615094	0.475261	0.861749	2.10411	#N/A
1441	N900_RS04255	105	0	9265.83	0	7187	0	0.775739	0.00853972	0.122554	-0.366358	8.1597	bifunctional acetaldehyde-CoA/alcohol dehydrogenase
1442	IG_N900_RS04260	4	0	148.918	0	23	0	0.155584	0.0134532	0.527429	-2.68424	1.89599	#N/A
1443	N900_RS04260	32.55	0.538891	1655.05	0	915	0	0.553156	0.0130251	0.028399	-0.854241	35.2125	DMT family transporter
1444	N900_RS19080	1.99	0.1	15.1131	0	1	100	0.071125	0.0198421	0.34	-3.8135	2.94118	hypothetical protein
1445	IG_N900_RS04265	1	0	43.5352	0	6	0	0.14236	0.0272802	1	-2.81238	1	#N/A
1446	N900_RS04265	51.36	0.611671	2020.54	0	1167	0	0.577782	0.0111683	0.0416979	-0.791403	23.982	SulP family inorganic anion transporter
1447	IG_N900_RS04270	22.99	0.1	2024.36	0	1223	0	0.604548	0.01571	0.32729	-0.726072	3.0554	#N/A
1448	N900_RS04270	51.59	0.604612	1606.15	0	2998	0	1.86813	0.0540346	0.102684	0.901598	9.73866	ribonuclease E
1449	IG_N900_RS04275	7.99	0.1	241.843	0	239	0	0.992232	0.0640098	0.792315	-0.011251	1.26212	#N/A
1450	N900_RS04275	13.77	0.422953	276.29	0	559	0	2.03249	0.136005	0.181725	1.02325	5.50283	hypothetical protein
1451	N900_RS04280	7	0	189.844	0	170	0	0.901444	0.0733209	0.922174	-0.14969	1.08439	hypothetical protein
1452	N900_RS04285	33.99	0.1	2053.72	0	3549	0	1.72885	0.0363724	0.108189	0.78981	9.24307	ribosomal large subunit pseudouridine synthase C
1453	IG_N900_RS04290	2.72	0.451261	40.3696	0	20	0	0.511727	0.0960072	0.506	-0.966553	1.97628	#N/A
1454	N900_RS04290	26.29	0.700577	1320.65	0	1064	0	0.806256	0.0218223	0.308698	-0.310689	3.23942	MULTISPECIES: maf-like protein
1455	IG_N900_RS04295	9	0	809.185	0	559	0	0.691834	0.0267039	0.491279	-0.531502	2.0355	#N/A
1456	N900_RS04295	12.54	0.539734	56.0273	0	435	0	7.93972	1.25625	0.111668	2.98909	8.9551	MULTISPECIES: 23S rRNA accumulation protein YceD
1457	IG_N900_RS04300	3	0	26.9131	0	345	0	13.2674	2.6018	0.5	3.72981	2	#N/A
1458	N900_RS04300	5.52	0.594249	38.1798	0	133	0	3.60076	0.691692	0.549885	1.8483	1.81856	MULTISPECIES: 50S ribosomal protein L32
1459	N900_RS04305	21.92	0.849004	481.213	0	276	0	0.574857	0.0277159	0.000731353	-0.798724	1367.33	MULTISPECIES: phosphate acyltransferase
1460	N900_RS04310	5.27	0.750151	36.6254	0	1	0	0.0282729	0.00533133	0.0511429	-5.14444	19.5531	3-oxoacyl-ACP synthase III
1461	IG_N900_RS04315	4	0	65.6829	0	59	0	0.91179	0.114533	0.921429	-0.133227	1.08527	#N/A
1462	N900_RS04315	0	0	1	100	1	100	NaN	NaN	NaN	#VALUE!	#VALUE!	[acyl-carrier-protein] S-malonyltransferase [Vibrio cholerae]
1463	N900_RS04320	2	0	24.8934	0	61	0	2.55735	0.542368	0.586667	1.35465	1.70455	MULTISPECIES: beta-ketoacyl-ACP reductase
1464	IG_N900_RS04325	4.62	0.487832	114.051	0	38	0	0.336501	0.0340321	0.808857	-1.57132	1.23631	#N/A
1465	N900_RS04325	0	0	1	100	1	100	NaN	NaN	NaN	#VALUE!	#VALUE!	MULTISPECIES: acyl carrier protein
1466	IG_N900_RS04330	2.56	0.53786	17.9383	0	79	0	4.74856	1.70803	0.77	2.24749	1.2987	#N/A
1467	N900_RS04330	44.99	0.1	2596.95	0	2295	0	0.884133	0.0190249	0.369453	-0.177665	2.70671	beta-ketoacyl
1468	IG_N900_RS04335	4	0	139.172	0	102	0	0.737762	0.059905	0.722	-0.438773	1.38504	#N/A
1469	N900_RS04335	37.3	0.6742	2189.13	0	1963	0	0.897234	0.0219144	0.93853	-0.156444	1.0655	4-amino-4-deoxychorismate lyase
1470	N900_RS04340	37.66	0.496859	1800.37	0	935	0	0.519644	0.0126618	0.0144556	-0.944405	69.1775	endolytic transglycosylase MltG
1471	N900_RS04345	0	0	1	100	1	100	NaN	NaN	NaN	#VALUE!	#VALUE!	MULTISPECIES: thymidylate kinase
1472	N900_RS04350	3	0	140.352	0	178	0	1.27882	0.117223	0.739	0.354818	1.35318	DNA polymerase III subunit delta\'
1473	N900_RS04355	20.91	0.287623	1478.32	0	1079	0	0.730533	0.0220347	0.684727	-0.45298	1.46044	YchF/TatD family DNA exonuclease
1474	IG_N900_RS04360	16.72	0.451261	87.6717	0	84	0	0.974314	0.129779	0.674794	-0.0375419	1.48193	#N/A
1475	N900_RS04360	68.83	0.377525	4428.88	0	5352	0	1.20883	0.022077	0.163975	0.273613	6.09849	PTS glucose transporter subunit IIBC
1476	IG_N900_RS04365	6.99	0.1	306.959	0	306	0	1.00043	0.0598066	0.800937	0.000623095	1.24854	#N/A
1477	N900_RS04365	60.36	0.674499	3487.96	0	3908	0	1.12078	0.0200971	0.704565	0.164505	1.41931	MULTISPECIES: sodium-dependent transporter
1478	IG_N900_RS04370	25.54	0.626357	943.262	0	524	0	0.5561	0.0180657	0.116256	-0.846583	8.60169	#N/A
1479	N900_RS04370	31.36	0.689312	1640.56	0	1111	0	0.677645	0.0173972	0.116544	-0.561398	8.58042	hypothetical protein
1480	IG_N900_RS04375	12	0	1258.13	0	616	0	0.489985	0.0135487	0.422797	-1.02919	2.3652	#N/A
1481	N900_RS04375	62.6	0.550482	3345.45	0	2450	0	0.732589	0.0136061	0.0270823	-0.448925	36.9245	patatin family protein
1482	IG_N900_RS04380	2	0	39.53	0	64	0	1.66249	0.280419	0.803333	0.733346	1.24481	#N/A
1483	N900_RS04380	41.26	0.690776	2194.4	0	2895	0	1.32007	0.0325671	0.926313	0.40061	1.07955	pyruvate kinase
1484	IG_N900_RS04385	27.69	0.464823	2066.98	0	2005	0	0.970402	0.0195828	0.602962	-0.0433455	1.65848	#N/A
1485	N900_RS04385	47.89	0.314466	2627.17	0	3225	0	1.22808	0.0254054	0.898562	0.296399	1.11289	ROK family protein
1486	IG_N900_RS04390	11.95	0.219043	310.907	0	418	0	1.34941	0.0834077	0.450495	0.432329	2.21978	#N/A
1487	N900_RS04390	49.34	0.699495	3013.61	0	2308	0	0.766124	0.0143432	0.517874	-0.384351	1.93097	MULTISPECIES: chemotaxis protein CheV
1488	IG_N900_RS04395	4.95	0.219043	402.777	0	675	0	1.67905	0.0738394	0.769698	0.747644	1.29921	#N/A
1489	N900_RS04395	16	0	1774.81	0	528	0	0.297675	0.00731807	0.153992	-1.74819	6.49384	MULTISPECIES: hypothetical protein
1490	IG_N900_RS04400	4.7	0.460566	282.61	0	104	0	0.369812	0.0261728	0.260016	-1.43514	3.84592	#N/A
1491	N900_RS04400	31.99	0.1	1748.68	0	1372	0	0.785165	0.021403	0.556516	-0.348931	1.79689	hypothetical protein
1492	IG_N900_RS04405	0	0	1	100	1	100	NaN	NaN	NaN	#VALUE!	#VALUE!	#N/A
1493	N900_RS04405	33.89	0.314466	1404.86	0	1246	0	0.887564	0.0241591	0.361606	-0.172077	2.76544	23S rRNA (guanine(745)-N(1))-methyltransferase
1494	IG_N900_RS04410	6.71	0.456048	76.734	0	93	0	1.23358	0.172942	0.671809	0.302847	1.48852	#N/A
1495	N900_RS04410	41.67	0.53286	3635.24	0	2923	0	0.804311	0.0139053	0.8225	-0.314174	1.21581	DUF2860 domain-containing protein
1496	N900_RS19085	13	0	1283.1	0	1495	0	1.16611	0.0336158	0.832462	0.22171	1.20126	hypothetical protein
1497	IG_N900_RS19090	1	0	44.3407	0	1	100	0.0232532	0.00429203	1	-5.42642	1	#N/A
1498	N900_RS19090	13	0	2201.48	0	1284	0	0.583567	0.0138128	0.308435	-0.777031	3.24217	hypothetical protein
1499	N900_RS04415	29	0	2254.64	0	1870	0	0.82978	0.0177325	0.517249	-0.2692	1.9333	MULTISPECIES: D-hexose-6-phosphate mutarotase
1500	IG_N900_RS04420	7	0	185.033	0	80	0	0.435768	0.0386452	0.110851	-1.19837	9.02113	#N/A
1501	N900_RS04420	4	0	241.82	0	94	0	0.390399	0.025789	0.542286	-1.35698	1.84405	MULTISPECIES: type I glyceraldehyde-3-phosphate dehydrogenase
1502	IG_N900_RS04425	11.88	0.326599	409.267	0	619	0	1.5162	0.0763523	0.62515	0.600461	1.59962	#N/A
1503	N900_RS04425	16.73	0.446196	724.009	0	532	0	0.735845	0.0279721	0.525138	-0.442526	1.90426	peptide-methionine (R)-S-oxide reductase
1504	IG_N900_RS04430	6	0	427.761	0	317	0	0.742922	0.0375479	0.638528	-0.428718	1.5661	#N/A
1505	N900_RS04430	29.87	0.366667	1397.7	0	1718	0	1.2301	0.0343071	0.751001	0.298779	1.33156	MULTISPECIES: DUF2989 domain-containing protein
1506	IG_N900_RS04435	8	0	978.367	0	534	0	0.546507	0.0196464	0.916934	-0.871688	1.09059	#N/A
1507	N900_RS04435	14.99	0.1	1427.58	0	1098	0	0.769712	0.0211975	0.655523	-0.377609	1.5255	MULTISPECIES: DUF1315 family protein
1508	IG_N900_RS04440	4	0	125.227	0	162	0	1.30586	0.128057	0.700857	0.385	1.42682	#N/A
1509	N900_RS04440	37.89	0.314466	2142.95	0	2476	0	1.15603	0.0267334	0.902133	0.209174	1.10848	MULTISPECIES: L-asparaginase 1
1510	IG_N900_RS04445	6	0	49.0494	0	145	0	3.03164	0.517276	0.522078	1.6001	1.91542	#N/A
1511	N900_RS04445	63.93	0.256432	4058.3	0	3382	0	0.833556	0.0130446	0.463649	-0.262649	2.1568	signal peptide peptidase SppA
1512	IG_N900_RS04450	11	0	1041.86	0	1222	0	1.17417	0.0385343	0.840969	0.23164	1.18911	#N/A
1513	N900_RS04450	52.69	0.525991	1829.1	0	2016	0	1.10277	0.0257209	0.726077	0.141133	1.37726	NADPH-dependent 2,4-dienoyl-CoA reductase
1514	IG_N900_RS04455	2	0	27.5031	0	1	0	0.0381231	0.00824536	0.333333	-4.71319	3	#N/A
1515	N900_RS04455	34	0	2013.52	0	2662	0	1.32271	0.0293556	0.538469	0.403495	1.85712	MULTISPECIES: formyltetrahydrofolate deformylase
1516	IG_N900_RS19095	10	0	117.864	0	189	0	1.61839	0.156968	0.628039	0.694559	1.59226	#N/A
1517	N900_RS19095	16.87	0.337998	408.189	0	380	0	0.932773	0.0415274	0.845481	-0.100402	1.18276	hypothetical protein
1518	N900_RS04465	52.25	0.79614	3141.7	0	3080	0	0.980711	0.0187338	0.563619	-0.0280994	1.77425	ATP-dependent DNA helicase
1519	N900_RS04470	2	0	24.2808	0	1	0	0.0430298	0.00918745	0.333333	-4.53852	3	tRNA (adenosine(37)-N6)-threonylcarbamoyltransferase complex dimerization subunit type 1 TsaB
1520	IG_N900_RS04475	4	0	112.145	0	35	0	0.314901	0.0302668	0.298	-1.66703	3.3557	#N/A
1521	N900_RS04475	8.97	0.171447	720.866	0	583	0	0.809836	0.0299646	0.355691	-0.304299	2.81143	MULTISPECIES: hypothetical protein
1522	N900_RS04480	18.64	0.502921	1798.17	0	1721	0	0.957747	0.0254439	0.631983	-0.0622838	1.58232	starvation lipoprotein Slp
1523	N900_RS04485	25	0	2007.58	0	3476	0	1.73234	0.0397948	0.588424	0.792724	1.69945	alpha/beta hydrolase
1524	IG_N900_RS04490	7	0	522.286	0	1149	0	2.20466	0.103436	0.264458	1.14056	3.78132	#N/A
1525	N900_RS04490	51.98	0.140705	4838.29	0	6720	0	1.38926	0.0217347	0.0224298	0.474312	44.5834	long-chain-fatty-acid--CoA ligase FadD
1526	IG_N900_RS04495	3.99	0.1	24.0765	0	48	0	2.0807	0.434855	0.658429	1.05707	1.51877	#N/A
1527	N900_RS04495	37.97	0.171447	1328.07	0	1156	0	0.871342	0.0282566	0.465066	-0.198689	2.15023	ribonuclease D
1528	IG_N900_RS04500	10.76	0.429235	880.62	0	572	0	0.650613	0.0265391	0.350247	-0.620128	2.85513	#N/A
1529	N900_RS04500	66.95	0.219043	3867.57	0	4952	0	1.28079	0.0228158	0.921341	0.357035	1.08537	peptidase
1530	IG_N900_RS04505	5.97	0.171447	30.7027	0	112	0	3.78782	0.797644	0.46632	1.92137	2.14445	#N/A
1531	N900_RS04505	3.88	0.326599	26.3684	0	165	0	6.50292	1.33127	0.216286	2.70109	4.62351	rhombosortase
1532	N900_RS04510	16.91	0.287623	1072.44	0	890	0	0.830543	0.0235848	0.588683	-0.267873	1.69871	DTW domain-containing protein
1533	N900_RS04515	38.7	0.522233	2884.99	0	2535	0	0.879006	0.0168618	0.152799	-0.186055	6.54456	deoxyguanosinetriphosphate triphosphohydrolase family protein
1534	IG_N900_RS04520	3.71	0.456048	64.344	0	41	0	0.648191	0.0878109	0.878286	-0.625509	1.13858	#N/A
1535	N900_RS04520	18.98	0.140705	832.331	0	731	0	0.879557	0.0342189	0.830958	-0.185151	1.20343	5\'-deoxynucleotidase
1536	IG_N900_RS04525	3	0	62.2677	0	75	0	1.23041	0.191372	0.97	0.299137	1.03093	#N/A
1537	N900_RS04525	43.39	0.649709	3228.25	0	3844	0	1.19108	0.0204215	0.652921	0.252273	1.53158	pyridoxal phosphate-dependent aminotransferase
1538	IG_N900_RS04530	4.98	0.140705	34.0044	0	46	0	1.4006	0.267652	0.564016	0.486046	1.773	#N/A
1539	N900_RS04530	38.45	0.672324	1532.12	0	1760	0	1.14949	0.0296101	0.210282	0.200996	4.75551	isochorismate synthase
1540	N900_RS04535	50.4	0.635642	2789.5	0	4629	0	1.66014	0.0341977	0.415205	0.731304	2.40845	2-succinyl-5-enolpyruvyl-6-hydroxy-3-cyclohexene-1-carboxylate synthase
1541	N900_RS04540	26.74	0.440844	1817.69	0	2226	0	1.22552	0.0330876	0.682343	0.29339	1.46554	2-succinyl-6-hydroxy-2,4-cyclohexadiene-1-carboxylate synthase
1542	IG_N900_RS04545	0	0	1	100	1	100	NaN	NaN	NaN	#VALUE!	#VALUE!	#N/A
1543	N900_RS04545	18	0	1881.75	0	1529	0	0.81298	0.0189373	0.678764	-0.298708	1.47327	MULTISPECIES: 1,4-dihydroxy-2-naphthoyl-CoA synthase
1544	IG_N900_RS04550	5	0	608.403	0	515	0	0.84769	0.0322998	0.463016	-0.238392	2.15975	#N/A
1545	N900_RS04550	30.92	0.27266	1797.34	0	1272	0	0.708164	0.018013	0.214476	-0.497845	4.66254	o-succinylbenzoate synthase
1546	N900_RS04555	40.48	0.658741	2283.19	0	2430	0	1.06472	0.0211199	0.52373	0.0904721	1.90938	o-succinylbenzoate--CoA ligase
1547	IG_N900_RS04560	2	0	76.3028	0	42	0	0.55835	0.066363	0.766667	-0.840758	1.30435	#N/A
1548	N900_RS04560	39.68	0.489898	1866.15	0	2128	0	1.14097	0.0274843	0.58291	0.190264	1.71553	benzoate transporter
1549	IG_N900_RS04565	2	0	139.161	0	65	0	0.470247	0.040073	1	-1.08851	1	#N/A
1550	N900_RS04565	14.74	0.440844	830.459	0	621	0	0.748762	0.0272798	0.790512	-0.417421	1.265	XRE family transcriptional regulator
1551	IG_N900_RS04570	3	0	268.109	0	621	0	2.32381	0.134284	1	1.21649	1	#N/A
1552	N900_RS04570	104.16	0.76171	4756.5	0	5587	0	1.17486	0.0172418	0.777366	0.232484	1.2864	methyl-accepting chemotaxis protein
1553	IG_N900_RS04580	9	0	210.358	0	201	0	0.960244	0.0681686	0.894637	-0.0585269	1.11777	#N/A
1554	N900_RS04580	66.32	0.664846	3143.51	0	2588	0	0.823603	0.0163442	0.731712	-0.279978	1.36666	MFS transporter
1555	N900_RS04585	28.91	0.287623	1772.23	0	2854	0	1.61157	0.0439939	0.696982	0.68847	1.43476	TetR/AcrR family transcriptional regulator
1556	IG_N900_RS04590	12.73	0.446196	983.575	0	311	0	0.316472	0.009432	0.40861	-1.65985	2.44732	#N/A
1557	N900_RS04590	30.76	0.473969	1964.9	0	1970	0	1.00317	0.0239572	0.801219	0.0045595	1.2481	MULTISPECIES: DUF1517 domain-containing protein
1558	IG_N900_RS04595	5	0	361.988	0	292	0	0.809423	0.0474332	0.465556	-0.305034	2.14797	#N/A
1559	N900_RS04595	7	0	546.998	0	152	0	0.278343	0.01142	0.55067	-1.84506	1.81597	MULTISPECIES: DUF1244 domain-containing protein
1560	IG_N900_RS04600	4	0	106.302	0	49	0	0.465742	0.0483834	0.828571	-1.1024	1.2069	#N/A
1561	N900_RS04600	11.6	0.492366	989.407	0	788	0	0.797198	0.0247634	0.645237	-0.32699	1.54982	lipoprotein
1562	IG_N900_RS04605	14	0	549.982	0	418	0	0.761514	0.0337538	0.181252	-0.393057	5.51717	#N/A
1563	N900_RS04605	5	0	170.884	0	178	0	1.04763	0.0803486	0.684206	0.0671227	1.46155	MULTISPECIES: cell division topological specificity factor
1564	N900_RS04610	19	0	1181.03	0	513	0	0.434732	0.0126715	0.0737727	-1.2018	13.5552	MULTISPECIES: septum site-determining protein MinD
1565	IG_N900_RS04615	1	0	8.33942	0	1	100	0.141426	0.0693532	1	-2.82189	1	#N/A
1566	N900_RS04615	21.68	0.468826	1058.27	0	1090	0	1.03102	0.0327458	0.353698	0.0440712	2.82727	septum site-determining protein MinC
1567	IG_N900_RS04620	8.94	0.238683	393.621	0	460	0	1.17251	0.0681581	0.20393	0.229605	4.90365	#N/A
1568	N900_RS04620	9	0	336.493	0	208	0	0.619964	0.0338892	0.343251	-0.689743	2.91332	hypothetical protein
1569	N900_RS04625	41.71	0.456048	3085.8	0	2380	0	0.771535	0.0142365	0.282513	-0.374197	3.53966	lytic murein transglycosylase
1570	IG_N900_RS04630	0.99	0.1	5.43346	1	1	100	0.234848	0.15967	1	-2.0902	1	#N/A
1571	N900_RS04630	32.64	0.482418	1401.69	0	1636	0	1.1682	0.0351076	0.903475	0.224287	1.10684	LysR family transcriptional regulator
1572	IG_N900_RS04635	12	0	327.949	0	300	0	0.917509	0.0500612	0.414854	-0.124206	2.41048	#N/A
1573	N900_RS04635	36.04	0.851855	1549.51	0	1978	0	1.27775	0.0397938	0.745104	0.353603	1.34209	NupC/NupG family nucleoside CNT transporter
1574	IG_N900_RS04640	15.98	0.140705	277.674	0	422	0	1.52436	0.0847711	0.851266	0.608204	1.17472	#N/A
1575	N900_RS04640	82.68	0.468826	6097.22	0	6057	0	0.993604	0.0141215	0.385469	-0.00925763	2.59424	chitinase
1576	IG_N900_RS04645	16.97	0.171447	1614.36	0	1377	0	0.853498	0.0214279	0.936154	-0.22854	1.0682	#N/A
1577	N900_RS04645	40.55	0.575159	2731.96	0	1889	0	0.691704	0.0134584	0.0142031	-0.531773	70.4073	cytochrome c
1578	IG_N900_RS04650	5	0	263.344	0	400	0	1.52404	0.0890481	0.685	0.607897	1.45985	#N/A
1579	N900_RS04650	76.24	0.712373	4122.6	0	4041	0	0.980427	0.0147893	0.476238	-0.0285182	2.09979	molybdopterin guanine dinucleotide-containing S/N-oxide reductase
1580	IG_N900_RS04655	4	0	33.8569	0	74	0	2.26401	0.441502	0.767714	1.17888	1.30257	#N/A
1581	N900_RS04655	74.66	0.516789	3946.85	0	4224	0	1.0705	0.0175049	0.588216	0.0982905	1.70005	hypothetical protein
1582	N900_RS19100	5	0	556.574	0	204	0	0.367414	0.0182383	0.460238	-1.44452	2.17279	hypothetical protein
1583	IG_N900_RS04660	7.89	0.314466	49.6054	0	96	0	1.97932	0.304566	0.0576943	0.985006	17.3327	#N/A
1584	N900_RS04660	49	0	2079.7	0	2144	0	1.03148	0.024205	0.472861	0.0447092	2.11479	MULTISPECIES: LysR family transcriptional regulator
1585	IG_N900_RS04665	3	0	218.073	0	159	0	0.733141	0.0543112	0.574	-0.447838	1.74216	#N/A
1586	N900_RS04665	48.75	0.435194	4851.1	0	3198	0	0.659399	0.0105931	0.93463	-0.600775	1.06994	FAD-binding protein
1587	N900_RS04670	38.7	0.460566	3076.44	0	3207	0	1.04276	0.01836	0.359917	0.0604078	2.77842	TauD/TfdA family dioxygenase
1588	IG_N900_RS04675	19	0	826.522	0	630	0	0.7636	0.0327881	0.890214	-0.389111	1.12333	#N/A
1589	N900_RS04675	28.99	0.1	675.969	0	1636	0	2.42603	0.119556	0.0964627	1.2786	10.3667	bifunctional methylenetetrahydrofolate dehydrogenase/methenyltetrahydrofolate cyclohydrolase FolD
1590	IG_N900_RS19105	1	0	13.6835	0	28	0	2.27598	0.832196	1	1.18649	1	#N/A
1591	N900_RS19105	0	0	1	100	1	100	NaN	NaN	NaN	#VALUE!	#VALUE!	MULTISPECIES: hypothetical protein
1592	IG_N900_RS04685	7.99	0.1	199.647	0	194	0	0.976373	0.0682016	0.820898	-0.0344957	1.21818	#N/A
1593	N900_RS04685	63.4	0.666667	3228.55	0	3563	0	1.10393	0.0194604	0.710494	0.142652	1.40747	MULTISPECIES: membrane protein
1594	IG_N900_RS04690	20.55	0.55732	578.869	0	525	0	0.908596	0.0390567	0.29078	-0.13829	3.43903	#N/A
1595	N900_RS04690	20	0	1499.42	0	1331	0	0.888307	0.0237901	0.646203	-0.170869	1.5475	MULTISPECIES: HAD-IB family hydrolase
1596	IG_N900_RS04695	1	0	69.3136	0	1	100	0.0147887	0.00246651	1	-6.07936	1	#N/A
1597	N900_RS04695	31.99	0.1	1252.24	0	2189	0	1.74961	0.0520915	0.649636	0.807033	1.53932	MULTISPECIES: LysE family translocator
1598	IG_N900_RS04700	10	0	434.512	0	510	0	1.17647	0.0579152	0.950953	0.234459	1.05158	#N/A
1599	N900_RS04700	18.99	0.1	765.649	0	844	0	1.10407	0.0442746	0.296044	0.142837	3.37788	acyl-CoA thioesterase
1600	IG_N900_RS04705	6	0	173.188	0	131	0	0.76069	0.0578098	0.737229	-0.39462	1.35643	#N/A
1601	N900_RS04705	22.67	0.472582	670.047	0	1577	0	2.35799	0.101621	0.529134	1.23756	1.88988	MULTISPECIES: 1-acyl-sn-glycerol-3-phosphate acyltransferase
1602	N900_RS04710	49	0	2577.36	0	3303	0	1.2822	0.0291029	0.53993	0.358618	1.85209	phosphatidate cytidylyltransferase
1603	N900_RS04715	25	0	1784.51	0	1761	0	0.987407	0.0241285	0.791879	-0.0182826	1.26282	CDP-alcohol phosphatidyltransferase family protein
1604	IG_N900_RS04720	10	0	851.687	0	460	0	0.540845	0.020112	0.218905	-0.886714	4.56819	#N/A
1605	N900_RS04720	83.52	0.717459	4001.71	0	3673	0	0.918119	0.0155792	0.414023	-0.123246	2.41533	bifunctional diguanylate cyclase/phosphodiesterase
1606	N900_RS04725	20	0	895.313	0	921	0	1.0302	0.0394488	0.875795	0.0429251	1.14182	hypothetical protein
1607	IG_N900_RS04730	8	0	1708.42	0	1307	0	0.765544	0.0197862	0.876626	-0.385443	1.14074	#N/A
1608	N900_RS04730	10	0	846.684	0	649	0	0.767284	0.024315	0.491775	-0.382168	2.03345	MULTISPECIES: hypothetical protein
1609	IG_N900_RS04735	5.7	0.460566	476.572	0	263	0	0.553289	0.0283584	0.246154	-0.853895	4.06249	#N/A
1610	N900_RS04735	53.55	0.55732	2906.09	0	2783	0	0.957943	0.0169853	0.27235	-0.0619886	3.67175	YdiU family protein
1611	IG_N900_RS04740	3.66	0.476095	275.711	0	58	0	0.211456	0.015465	0.596286	-2.24157	1.67705	#N/A
1612	N900_RS04740	29	0	2289.2	0	2125	0	0.928682	0.0196005	0.959383	-0.106744	1.04234	MULTISPECIES: C4-dicarboxylate ABC transporter
1613	IG_N900_RS04745	1	0	44.3861	0	3	0	0.0690679	0.010812	1	-3.85584	1	#N/A
1614	N900_RS04745	24	0	2860.15	0	1974	0	0.690432	0.0134149	0.348396	-0.534429	2.87029	C4-dicarboxylate ABC transporter permease
1615	N900_RS04750	45	0	3282.07	0	2696	0	0.821764	0.016581	0.883035	-0.283204	1.13246	MULTISPECIES: C4-dicarboxylate ABC transporter permease
1616	IG_N900_RS04755	4	0	75.8717	0	37	0	0.494843	0.0601372	0.202286	-1.01496	4.9435	#N/A
1617	N900_RS04755	37.26	0.705247	2454.4	0	1578	0	0.64325	0.0145433	0.329658	-0.636548	3.03345	sigma-54-dependent Fis family transcriptional regulator
1618	N900_RS04760	50.54	0.539734	3392.12	0	4153	0	1.2247	0.0220385	0.275893	0.29243	3.62459	sensor histidine kinase
1619	N900_RS04765	15	0	333.86	0	400	0	1.20157	0.0654489	0.694747	0.264921	1.43937	hypothetical protein
1620	IG_N900_RS04770	4	0	358.13	0	273	0	0.76417	0.0380483	0.604	-0.388034	1.65563	#N/A
1621	N900_RS04770	27.99	0.1	1257.01	0	1849	0	1.47229	0.0446307	0.952326	0.558058	1.05006	trigger factor
1622	IG_N900_RS04775	7	0	298.687	0	481	0	1.61675	0.10296	0.741859	0.693095	1.34797	#N/A
1623	N900_RS04775	20.88	0.326599	861.672	0	769	0	0.893354	0.0287382	0.846166	-0.162696	1.1818	MULTISPECIES: ATP-dependent Clp endopeptidase proteolytic subunit ClpP
1624	IG_N900_RS04780	5	0	90.6444	0	112	0	1.24945	0.132235	0.442302	0.321293	2.2609	#N/A
1625	N900_RS04780	9	0	41.6517	0	142	0	3.4861	0.520877	0.120359	1.80161	8.3085	MULTISPECIES: ATP-dependent Clp protease ATP-binding subunit ClpX
1626	IG_N900_RS04785	7.94	0.238683	440.094	0	332	0	0.756296	0.0384958	0.228433	-0.402978	4.37766	#N/A
1627	N900_RS04785	68.45	0.609272	3508.58	0	5133	0	1.4635	0.0276751	0.0745067	0.549425	13.4216	MULTISPECIES: endopeptidase La
1628	IG_N900_RS04790	8	0	221.227	0	256	0	1.16265	0.0803623	0.943927	0.21742	1.0594	#N/A
1629	N900_RS04790	11	0	625.388	0	1228	0	1.96714	0.0843428	0.594623	0.976099	1.68174	MULTISPECIES: DNA-binding protein HU-beta
1630	IG_N900_RS04795	8.99	0.1	392.849	0	261	0	0.66618	0.0350412	0.474762	-0.586016	2.10632	#N/A
1631	N900_RS04795	61.86	0.899158	3789.23	0	1669	0	0.440592	0.00767775	6.13607e-05	-1.18249	16297.1	peptidylprolyl isomerase
1632	IG_N900_RS04800	10.42	0.654124	439.55	0	343	0	0.782247	0.0386202	0.152586	-0.354303	6.5537	#N/A
1633	N900_RS04800	12.99	0.1	746.883	0	620	0	0.831305	0.0317124	0.941745	-0.266551	1.06186	MULTISPECIES: ComEA family DNA-binding protein
1634	IG_N900_RS04805	8.35	0.625631	407.894	0	172	0	0.422752	0.0213695	0.507701	-1.24212	1.96966	#N/A
1635	N900_RS04805	2	0	7.86288	0	239	0	35.381	16.6377	0.333333	5.1449	3	MULTISPECIES: (d)CMP kinase
1636	IG_N900_RS04810	1.63	0.485237	24.4509	0	1	100	0.0428622	0.0100837	0.58	-4.54415	1.72414	#N/A
1637	N900_RS04810	2.38	0.693112	23.6454	0	1	100	0.0446006	0.0108341	0.296667	-4.48679	3.37079	MULTISPECIES: 30S ribosomal protein S1
1638	IG_N900_RS04815	18.86	0.376588	572.674	0	499	0	0.872777	0.0355511	0.149936	-0.196316	6.6695	#N/A
1639	N900_RS04815	11.91	0.287623	285.401	0	517	0	1.81984	0.124757	0.432122	0.863811	2.31416	MULTISPECIES: integration host factor subunit beta
1640	IG_N900_RS04820	5	0	326.553	0	82	0	0.252173	0.0166361	0.226746	-1.98751	4.41022	#N/A
1641	N900_RS04820	0	0	1	100	1	100	NaN	NaN	NaN	#VALUE!	#VALUE!	MULTISPECIES: LapA family protein
1642	N900_RS04825	1	0	46.8256	0	1	0	0.0218869	0.00358438	1	-5.51379	1	MULTISPECIES: lipopolysaccharide assembly protein LapB
1643	IG_N900_RS04830	5.99	0.1	358.584	0	107	0	0.299152	0.0151252	0.282208	-1.74105	3.54349	#N/A
1644	N900_RS04830	18.75	0.435194	1077.61	0	875	0	0.81297	0.0285565	0.800218	-0.298726	1.24966	orotidine-5\'-phosphate decarboxylase
1645	IG_N900_RS04835	3.69	0.464823	55.165	0	4	0	0.0741314	0.0113818	0.0764286	-3.75377	13.0841	#N/A
1646	N900_RS04835	42.66	0.476095	1799.29	0	1655	0	0.920342	0.0223444	0.352699	-0.119758	2.83528	tRNA-(m
1647	IG_N900_RS04840	4	0	148.589	0	113	0	0.768869	0.081603	0.914286	-0.379189	1.09375	#N/A
1648	N900_RS04840	31.98	0.140705	2137.63	0	2530	0	1.18404	0.0238999	0.612848	0.243713	1.63173	hypothetical protein
1649	IG_N900_RS04845	15.91	0.287623	300.219	0	292	0	0.975835	0.0563973	0.521407	-0.0352903	1.91789	#N/A
1650	N900_RS04845	16.66	0.496859	56.1861	0	191	0	3.49431	0.579369	0.435314	1.80501	2.29719	MULTISPECIES: HTH-type transcriptional regulator CysB
1651	IG_N900_RS04850	3	0	138.775	0	117	0	0.84977	0.0766556	1	-0.234856	1	#N/A
1652	N900_RS04850	41.84	0.368453	2446.14	0	1622	0	0.663368	0.0137778	0.0358485	-0.592118	27.8952	methyltransferase
1653	IG_N900_RS04855	1	0	10.2569	0	1	100	0.110373	0.0444036	1	-3.17954	1	#N/A
1654	N900_RS04855	54.67	0.472582	2617.56	0	2864	0	1.09458	0.0218063	0.749066	0.130381	1.335	MULTISPECIES: alanine dehydrogenase
1655	IG_N900_RS04860	14.9	0.301511	911.323	0	775	0	0.851313	0.0277677	0.780021	-0.232238	1.28202	#N/A
1656	N900_RS04860	2.73	0.446196	28.4221	0	1	100	0.0363185	0.00675358	0.163	-4.78315	6.13497	MULTISPECIES: leucine-responsive transcriptional regulator Lrp
1657	IG_N900_RS04865	5.99	0.1	358.096	0	355	0	0.994423	0.0557768	0.92381	-0.00806873	1.08247	#N/A
1658	N900_RS04865	37.86	0.921352	882.061	0	630	0	0.714838	0.0209266	0.00413598	-0.484312	241.781	DNA translocase FtsK
1659	IG_N900_RS04870	0	0	1	100	1	100	NaN	NaN	NaN	#VALUE!	#VALUE!	#N/A
1660	N900_RS04870	22.72	0.451261	2295.59	0	1543	0	0.67243	0.0135326	0.341686	-0.572544	2.92667	disulfide bond formation protein B
1661	IG_N900_RS04875	2.98	0.140705	24.0538	0	8	0	0.351726	0.0896942	0.309333	-1.50748	3.23276	#N/A
1662	N900_RS04875	56.78	0.959587	3537.49	0	1988	0	0.562197	0.0110924	0.0133211	-0.830852	75.0689	Na+/H+ antiporter NhaB
1663	IG_N900_RS04880	39	0	1167.96	0	1269	0	1.08768	0.0361511	0.213093	0.121253	4.69279	#N/A
1664	N900_RS04880	14.41	0.652811	97.9059	0	57	0	0.587756	0.0584638	0.0251948	-0.766711	39.6907	MULTISPECIES: fatty acid metabolism transcriptional regulator FadR
1665	IG_N900_RS04885	11.73	0.446196	473.997	0	381	0	0.805649	0.0389773	0.830998	-0.311777	1.20337	#N/A
1666	N900_RS04885	41.57	0.555141	1848.68	0	1104	0	0.597636	0.0166066	0.024633	-0.742662	40.5959	DUF1887 family protein
1667	IG_N900_RS04890	7	0	480.237	0	464	0	0.968102	0.043251	0.831387	-0.0467693	1.20281	#N/A
1668	N900_RS04890	55.65	0.538891	4312.59	0	4880	0	1.13195	0.0207567	0.78614	0.178805	1.27204	methyl-accepting chemotaxis protein
1669	IG_N900_RS04895	13.63	0.485237	387.902	0	1405	0	3.63046	0.177497	0.302826	1.86015	3.30223	#N/A
1670	N900_RS04895	8	0	173.596	0	519	0	3.01046	0.251769	0.145456	1.58998	6.87493	MULTISPECIES: purine nucleoside phosphoramidase
1671	N900_RS04900	73.37	0.661419	3973.86	0	4140	0	1.0422	0.0202576	0.664401	0.0596303	1.50512	hypothetical protein
1672	N900_RS04905	17.66	0.476095	1418.17	0	1430	0	1.0092	0.0295865	0.758485	0.0132086	1.31842	DUF1425 domain-containing protein
1673	IG_N900_RS04910	1	0	1	100	7	0	7	0	1	2.80735	1	#N/A
1674	N900_RS04910	21.64	0.482418	717.383	0	1118	0	1.56082	0.0611788	0.0863922	0.642307	11.5751	MULTISPECIES: penicillin-binding protein activator LpoB
1675	IG_N900_RS04915	1	0	65.6148	0	9	0	0.139904	0.0197104	1	-2.83749	1	#N/A
1676	N900_RS04915	26	0	1275.16	0	1443	0	1.13276	0.036281	0.954073	0.17984	1.04814	thiamine kinase
1677	IG_N900_RS04920	11.9	0.301511	407.111	0	174	0	0.428525	0.0219888	0.397337	-1.22255	2.51675	#N/A
1678	N900_RS04920	19.66	0.476095	1500.06	0	1189	0	0.793181	0.0210197	0.76092	-0.334277	1.3142	MULTISPECIES: hypothetical protein
1679	IG_N900_RS04925	12.71	0.456048	466.236	0	364	0	0.782325	0.0357993	0.860468	-0.354159	1.16216	#N/A
1680	N900_RS04925	41	0	3481.91	0	3044	0	0.874418	0.0127408	0.753701	-0.193605	1.32679	MULTISPECIES: NAD(P)/FAD-dependent oxidoreductase
1681	IG_N900_RS04930	8	0	411.377	0	349	0	0.850481	0.0425051	0.3818	-0.233648	2.61918	#N/A
1682	N900_RS04930	17.43	0.670519	592.065	0	817	0	1.38275	0.0637219	0.882093	0.467538	1.13367	MULTISPECIES: N-acetyltransferase
1683	IG_N900_RS04935	16.59	0.552222	762.733	0	550	0	0.722074	0.026953	0.23501	-0.469782	4.25514	#N/A
1684	N900_RS04935	87.32	0.723069	7410.19	0	6974	0	0.941311	0.0128595	0.0226431	-0.0872571	44.1636	hemolysin
1685	IG_N900_RS04940	17	0	791.462	0	676	0	0.855065	0.0286047	0.4878	-0.225894	2.05002	#N/A
1686	N900_RS04940	26.88	0.326599	739.792	0	657	0	0.88945	0.0348543	0.511927	-0.169015	1.9534	hypothetical protein
1687	IG_N900_RS04945	8.75	0.435194	795.955	0	273	0	0.343578	0.0143577	0.202996	-1.54129	4.9262	#N/A
1688	N900_RS04945	103	0	8007.78	0	7236	0	0.903722	0.00963049	0.55097	-0.146049	1.81498	transcription-repair coupling factor
1689	N900_RS04950	16	0	730.919	0	617	0	0.845606	0.0354318	0.878926	-0.241943	1.13775	hypothetical protein
1690	IG_N900_RS04955	8.63	0.525222	624.594	0	469	0	0.752082	0.0300413	0.927928	-0.411038	1.07767	#N/A
1691	N900_RS04955	0	0	1	100	1	100	NaN	NaN	NaN	#VALUE!	#VALUE!	lipoprotein-releasing ABC transporter permease subunit LolC
1692	N900_RS04960	0	0	1	100	1	100	NaN	NaN	NaN	#VALUE!	#VALUE!	MULTISPECIES: lipoprotein-releasing system ATP-binding protein LolD
1693	N900_RS04965	2	0	74.3513	0	94	0	1.28314	0.15602	0.79	0.359679	1.26582	lipoprotein-releasing ABC transporter permease subunit LolE
1694	IG_N900_RS04970	1.99	0.1	107.369	0	1	100	0.00938797	0.00084854	0.34	-6.73497	2.94118	#N/A
1695	N900_RS04970	15.57	0.517472	723.918	0	228	0	0.315444	0.0124325	0.00614207	-1.66455	162.812	MULTISPECIES: DUF2062 domain-containing protein
1696	N900_RS04975	88.96	0.920255	6337.91	0	5136	0	0.810535	0.011921	0.1086	-0.303054	9.2081	DNA internalization-related competence protein ComEC/Rec2
1697	IG_N900_RS04980	0	0	1	100	1	100	NaN	NaN	NaN	#VALUE!	#VALUE!	#N/A
1698	N900_RS04980	0	0	1	100	1	100	NaN	NaN	NaN	#VALUE!	#VALUE!	lipid A export ATP-binding/permease MsbA
1699	N900_RS04985	2	0	40.8802	0	21	0	0.528232	0.0878708	0.673333	-0.920758	1.48515	tetraacyldisaccharide 4\'-kinase
1700	N900_RS04990	3	0	94.3205	0	11	0	0.118093	0.013497	0.11	-3.08201	9.09091	MULTISPECIES: Trm112 family protein
1701	N900_RS04995	1	0	1	100	220	0	220	0	1	7.78136	1	3-deoxy-manno-octulosonate cytidylyltransferase
1702	IG_N900_RS05000	5	0	187.268	0	528	0	2.83601	0.22069	0.304127	1.50386	3.2881	#N/A
1703	N900_RS05000	59.97	0.171447	2923.6	0	3779	0	1.29317	0.0275578	0.271047	0.370911	3.6894	SpoVR family protein
1704	N900_RS05005	45.57	1.1033	3188.73	0	2539	0	0.796486	0.0140375	0.318007	-0.32828	3.14459	MULTISPECIES: YeaH/YhbH family protein
1705	IG_N900_RS05010	9	0	906.512	0	739	0	0.8162	0.028739	0.274381	-0.293006	3.64457	#N/A
1706	N900_RS05010	64	0	4666.78	0	3213	0	0.688653	0.010868	0.0541527	-0.538151	18.4663	MULTISPECIES: PrkA family serine protein kinase
1707	IG_N900_RS05015	9.82	0.386123	171.361	0	233	0	1.36648	0.0982786	0.477004	0.450468	2.09642	#N/A
1708	N900_RS05015	12.6	0.568535	1222.41	0	1214	0	0.994058	0.0305721	0.827862	-0.00859803	1.20793	MULTISPECIES: YfbU family protein
1709	IG_N900_RS05020	5	0	53.1567	0	129	0	2.47201	0.342097	0.588095	1.30568	1.7004	#N/A
1710	N900_RS05020	24.43	0.685418	1700.78	0	3332	0	1.96062	0.054696	0.563451	0.971311	1.77478	membrane protein
1711	IG_N900_RS05025	2	0	12.6396	0	19	0	1.65251	0.609009	1	0.724663	1	#N/A
1712	N900_RS05025	21.74	0.440844	1038.38	0	797	0	0.768398	0.0258274	0.428539	-0.380074	2.33351	MULTISPECIES: pyruvate formate lyase 1-activating protein
1713	IG_N900_RS05030	15.99	0.1	1504.05	0	1009	0	0.671449	0.0200109	0.908266	-0.574651	1.101	#N/A
1714	N900_RS05030	67.8	0.426401	3019.83	0	2539	0	0.84116	0.0180994	0.447253	-0.249548	2.23587	methyl-accepting chemotaxis protein
1715	N900_RS05035	44.53	0.593823	2824.58	0	3247	0	1.14991	0.0203299	0.848546	0.201519	1.17849	lipid A deacylase LpxR family protein
1716	IG_N900_RS05040	5	0	64.083	0	56	0	0.88939	0.120823	0.683889	-0.169112	1.46223	#N/A
1717	N900_RS05040	93.31	0.761378	6126.35	0	7450	0	1.21632	0.0178231	0.711041	0.282519	1.40639	formate C-acetyltransferase
1718	IG_N900_RS05045	13	0	612.669	0	894	0	1.4618	0.0624136	0.730155	0.547742	1.36957	#N/A
1719	N900_RS05045	50	0	5755.66	0	4838	0	0.840715	0.0113544	0.345092	-0.250311	2.89778	DUF3360 domain-containing protein
1720	IG_N900_RS05050	27.28	0.652578	914.545	0	549	0	0.601032	0.0210792	0.0592381	-0.734486	16.881	#N/A
1721	N900_RS05050	26.91	0.287623	1071.71	0	1376	0	1.2853	0.0422073	0.558667	0.362101	1.78998	MULTISPECIES: histidine/lysine/arginine/ornithine ABC transporter ATP-binding protein HisP
1722	IG_N900_RS05055	6.58	0.553775	687.815	0	112	0	0.163106	0.00667084	0.0550519	-2.61611	18.1647	#N/A
1723	N900_RS05055	34.42	0.669388	2093.93	0	2184	0	1.04363	0.0255205	0.67441	0.0616118	1.48278	ABC transporter substrate-binding protein
1724	IG_N900_RS05060	4.46	0.642281	183.115	0	341	0	1.87412	0.152344	0.701714	0.906215	1.42508	#N/A
1725	N900_RS05060	33.95	0.219043	1905.88	0	2320	0	1.21804	0.0304619	0.725421	0.284556	1.37851	ABC transporter permease subunit
1726	N900_RS05065	41	0	1653.79	0	1925	0	1.16475	0.0299519	0.916089	0.220023	1.0916	MULTISPECIES: ABC transporter permease subunit
1727	IG_N900_RS05070	2	0	43.0359	0	119	0	2.83329	0.46	0.99	1.50248	1.0101	#N/A
1728	N900_RS05070	18.66	0.516789	814.324	0	1147	0	1.41014	0.0480559	0.428825	0.49584	2.33196	exodeoxyribonuclease III
1729	IG_N900_RS05075	11.58	0.622475	1684.28	0	1369	0	0.813343	0.0209384	0.792768	-0.298065	1.2614	#N/A
1730	N900_RS05075	53.89	0.314466	2451.27	0	2890	0	1.17955	0.026091	0.90805	0.238237	1.10126	methyl-accepting chemotaxis protein
1731	N900_RS05080	4	0	22.1704	0	234	0	11.1527	2.77675	0.138571	3.47932	7.21649	DUF2496 domain-containing protein
1732	N900_RS05085	13.69	0.464823	641.693	0	202	0	0.315284	0.012521	0.139589	-1.66528	7.1639	prepilin peptidase
1733	N900_RS05090	29.99	0.1	1809.87	0	1204	0	0.665646	0.0165037	0.12084	-0.587174	8.27541	MULTISPECIES: membrane protein
1734	IG_N900_RS05095	4	0	174.175	0	160	0	0.922964	0.0633099	0.843714	-0.115653	1.18524	#N/A
1735	N900_RS05095	68.69	0.464823	2994.88	0	3018	0	1.00809	0.019329	0.288096	0.0116198	3.47107	ATP-dependent DNA helicase DinG
1736	IG_N900_RS05100	7.9	0.301511	297.961	0	348	0	1.17207	0.0711191	0.241331	0.22906	4.14369	#N/A
1737	N900_RS05100	65.12	0.714638	5381.67	0	4437	0	0.824643	0.0121894	0.404518	-0.278158	2.47208	porin
1738	IG_N900_RS05105	4.98	0.140705	69.098	0	53	0	0.784829	0.121724	0.529238	-0.34955	1.88951	#N/A
1739	N900_RS05105	40.39	0.633971	1580.13	0	1319	0	0.835261	0.021005	0.204194	-0.259701	4.89729	DUF2057 domain-containing protein
1740	IG_N900_RS05110	2	0	1.63481	33	173	0	130.837	46.9951	0.333333	7.03163	3	#N/A
1741	N900_RS05110	13.1	0.731679	692.558	0	621	0	0.898169	0.0368281	0.690012	-0.154942	1.44925	hypothetical protein
1742	IG_N900_RS05115	5	0	151.017	0	157	0	1.04829	0.0963194	0.805556	0.0680329	1.24138	#N/A
1743	N900_RS05115	44.9	0.301511	1935.93	0	1540	0	0.796151	0.0232092	0.102344	-0.328886	9.77096	MULTISPECIES: EAL domain-containing protein
1744	IG_N900_RS05125	10.99	0.1	339.193	0	178	0	0.526824	0.0331242	0.206053	-0.924606	4.85312	#N/A
1745	N900_RS05125	16.99	0.1	749.493	0	486	0	0.649522	0.0266851	0.160188	-0.622549	6.24265	MULTISPECIES: peptidyl-prolyl cis-trans isomerase
1746	IG_N900_RS05130	5.89	0.314466	160.616	0	27	0	0.169552	0.0160908	0.690274	-2.5602	1.4487	#N/A
1747	N900_RS05130	2	0	311.679	0	105	0	0.338072	0.0202322	1	-1.5646	1	cysteine--tRNA ligase
1748	IG_N900_RS05135	3	0	147.137	0	152	0	1.03955	0.0839614	0.997	0.0559533	1.00301	#N/A
1749	N900_RS05135	20.41	0.668105	685.194	0	271	0	0.39614	0.0158813	0.0115161	-1.33592	86.8347	crossover junction endodeoxyribonuclease RuvC
1750	IG_N900_RS05140	7.94	0.238683	511.189	0	243	0	0.476307	0.0213302	0.378562	-1.07004	2.64157	#N/A
1751	N900_RS05140	17.99	0.1	373.413	0	423	0	1.13563	0.0573496	0.385614	0.183494	2.59327	Holliday junction branch migration protein RuvA
1752	IG_N900_RS05145	3	0	30.1921	0	17	0	0.588009	0.126601	0.79	-0.766089	1.26582	#N/A
1753	N900_RS05145	28.61	0.95235	887.484	0	412	0	0.464759	0.0156363	0.000939916	-1.10545	1063.92	MULTISPECIES: Holliday junction branch migration DNA helicase RuvB
1754	IG_N900_RS05150	19.7	0.460566	171.281	0	1204	0	7.07669	0.583506	0.230753	2.82307	4.33364	#N/A
1755	N900_RS05150	21.02	0.852566	182.514	0	5	0	0.0275254	0.00189986	1.81618e-07	-5.18309	5.50607e+06	cytochrome bd-I ubiquinol oxidase subunit CydA
1756	N900_RS05155	15	0.816497	133.442	0	123	0	0.928698	0.0832974	0.00247383	-0.106719	404.232	cytochrome d ubiquinol oxidase subunit II
1757	IG_N900_RS05160	1	0	61.3373	0	16	0	0.266611	0.0394311	1	-1.90719	1	#N/A
1758	N900_RS05160	5	0	361.193	0	115	0	0.31998	0.0225003	0.704127	-1.64395	1.4202	MULTISPECIES: cytochrome bd-I oxidase subunit CydX
1759	N900_RS05165	18	0	2423.5	0	1394	0	0.575425	0.0113901	0.0426184	-0.797301	23.464	cyd operon protein YbgE
1760	IG_N900_RS05170	4	0	469.787	0	135	0	0.288023	0.0139409	0.277714	-1.79574	3.60082	#N/A
1761	N900_RS05170	14.73	0.446196	868.287	0	898	0	1.0356	0.0380635	0.612229	0.0504658	1.63338	MULTISPECIES: tol-pal system-associated acyl-CoA thioesterase
1762	N900_RS05175	18.53	0.558768	551.536	0	85	0	0.154374	0.00636613	0.000204773	-2.6955	4883.45	protein TolQ
1763	IG_N900_RS05180	0.99	0.1	4.25346	1	1	100	0.307182	0.196972	1	-1.70284	1	#N/A
1764	N900_RS05180	12.63	0.525222	269.902	0	69	0	0.256521	0.0150186	0.000677278	-1.96285	1476.5	MULTISPECIES: ExbD/TolR family protein
1765	IG_N900_RS05185	3	0	48.8452	0	107	0	2.2475	0.381581	0.794	1.16832	1.25945	#N/A
1766	N900_RS05185	20.31	0.677115	680.769	0	80	0	0.117711	0.00484408	3.23408e-05	-3.08668	30920.7	MULTISPECIES: cell envelope integrity protein TolA
1767	N900_RS05190	24.93	0.923924	644.28	0	147	0	0.228505	0.00890463	6.72129e-07	-2.1297	1.48781e+06	MULTISPECIES: protein TolB
1768	IG_N900_RS05195	2	0	50.0706	0	2	0	0.0411368	0.00726362	0.336667	-4.60343	2.9703	#N/A
1769	N900_RS05195	5.98	0.140705	214.771	0	99	0	0.463467	0.0345241	0.13127	-1.10946	7.6179	peptidoglycan-associated lipoprotein Pal
1770	N900_RS05200	28.94	0.238683	1520.79	0	1907	0	1.25472	0.0314205	0.502516	0.327371	1.98999	tol-pal system protein YbgF
1771	IG_N900_RS05205	6	0	374.275	0	334	0	0.894852	0.0469268	0.865152	-0.160278	1.15587	#N/A
1772	N900_RS05205	40.3	0.689019	2579.23	0	2058	0	0.798254	0.0165985	0.114838	-0.325081	8.70794	quinolinate synthase
1773	IG_N900_RS05210	2	0	49.8209	0	123	0	2.53398	0.451962	0.663333	1.34141	1.50754	#N/A
1774	N900_RS05210	22	0	2095.59	0	1597	0	0.762507	0.0182391	0.200094	-0.391178	4.99764	MULTISPECIES: YecA family protein
1775	IG_N900_RS05215	6.65	0.479372	111.419	0	125	0	1.13495	0.124945	0.874528	0.182626	1.14347	#N/A
1776	N900_RS05215	94.04	1.08171	4617.53	0	3821	0	0.827711	0.0133115	0.00867617	-0.2728	115.258	response regulator
1777	IG_N900_RS05220	17.64	0.541603	488.894	0	237	0	0.485984	0.0246557	0.073878	-1.04102	13.5358	#N/A
1778	N900_RS05220	16.98	0.140705	1488.68	0	507	0	0.340793	0.0088212	0.0548866	-1.55303	18.2194	L-alanine exporter AlaE
1779	IG_N900_RS05225	5	0	96.4309	0	87	0	0.912285	0.0981276	0.770873	-0.132443	1.29723	#N/A
1780	N900_RS05225	40.67	0.472582	2721.18	0	1423	0	0.523129	0.0101346	0.232756	-0.934761	4.29635	mannose-6-phosphate isomerase, class I
1781	IG_N900_RS05230	3	0	96.8394	0	54	0	0.563814	0.0593694	0.7	-0.826708	1.42857	#N/A
1782	N900_RS05230	52.08	0.812528	2807.37	0	2302	0	0.820301	0.0161231	0.0353573	-0.285774	28.2827	PTS fructose transporter subunit IIC
1783	IG_N900_RS05235	14	0	407.111	0	170	0	0.418558	0.0203052	0.512763	-1.2565	1.95022	#N/A
1784	N900_RS05235	38.95	0.219043	1710.53	0	1444	0	0.844854	0.024065	0.628641	-0.243226	1.59073	AraC family transcriptional regulator
1785	N900_RS05240	26.98	0.140705	1902.43	0	1669	0	0.877748	0.0199586	0.302912	-0.188122	3.30128	PTS fructose transporter subunit IIA
1786	N900_RS05245	8	0	778.89	0	1184	0	1.52252	0.0613518	0.840496	0.606463	1.18977	MULTISPECIES: PTS fructose transporter subunit IIB
1787	IG_N900_RS05250	9	0	429.894	0	641	0	1.49409	0.0680247	0.877206	0.579267	1.13998	#N/A
1788	N900_RS05250	51.69	0.464823	3423.98	0	2910	0	0.850127	0.014375	0.111253	-0.23425	8.98856	PTS fructose transporter subunit IIA
1789	IG_N900_RS05255	2	0	7.86288	0	12	0	1.85111	1.18747	1	0.888393	1	#N/A
1790	N900_RS05255	48.68	0.529532	3397.33	0	4779	0	1.4071	0.0241934	0.788449	0.492727	1.26831	PTS fructose transporter subunit IIC
1791	N900_RS05260	11.7	0.460566	418.23	0	125	0	0.299717	0.0159435	0.0199053	-1.73833	50.2378	PTS fructose transporter subunit IIA
1792	IG_N900_RS05265	20	0	1366.96	0	887	0	0.649462	0.0195286	0.162706	-0.622683	6.14605	#N/A
1793	N900_RS05265	48.34	0.669992	2629.24	0	3215	0	1.22327	0.0245584	0.769475	0.290747	1.29959	aldehyde dehydrogenase
1794	IG_N900_RS05270	5	0	296.713	0	360	0	1.21791	0.0765553	0.628968	0.284412	1.58991	#N/A
1795	N900_RS05270	53.05	0.821123	2857.28	0	3566	0	1.24853	0.0248712	0.823398	0.32023	1.21448	sigma-54-dependent Fis family transcriptional regulator
1796	IG_N900_RS05275	2	0	138.718	0	130	0	0.944642	0.0880687	1	-0.0821609	1	#N/A
1797	N900_RS05275	13	0	530.376	0	942	0	1.77951	0.078113	0.801896	0.831479	1.24704	MULTISPECIES: DNA-binding protein VF530
1798	IG_N900_RS05280	1	0	13.4338	0	1	100	0.08298	0.0299306	1	-3.59109	1	#N/A
1799	N900_RS05280	23.33	0.636515	3895.29	0	1598	0	0.410345	0.00661205	0.065945	-1.28509	15.1642	SDR family oxidoreductase
1800	N900_RS05285	43.99	0.822598	2662.03	0	2087	0	0.784356	0.0171276	0.182679	-0.350419	5.4741	cryptochrome DASH
1801	IG_N900_RS05290	3	0	37.17	0	60	0	1.6715	0.349234	0.988	0.741147	1.01215	#N/A
1802	N900_RS05290	12.95	0.219043	789.771	0	861	0	1.09144	0.0372079	0.358691	0.126227	2.78791	thiol-disulfide oxidoreductase DCC family protein
1803	IG_N900_RS05295	10.99	0.1	324.057	0	539	0	1.67053	0.112108	0.377837	0.740307	2.64664	#N/A
1804	N900_RS05295	16	0	1025.31	0	679	0	0.662891	0.0208056	0.277502	-0.593156	3.60358	NYN domain-containing protein
1805	N900_RS05300	9.73	0.446196	278.457	0	758	0	2.73394	0.180429	0.915836	1.45098	1.0919	DUF2986 domain-containing protein
1806	IG_N900_RS05305	33.69	0.464823	2946.17	0	3090	0	1.04916	0.0190655	0.664913	0.0692346	1.50396	#N/A
1807	N900_RS05305	7	0	502.294	0	530	0	1.05783	0.0535172	0.698695	0.0811107	1.43124	MULTISPECIES: AlpA family transcriptional regulator
1808	IG_N900_RS05310	4.36	0.643852	19.4586	0	4	0	0.221496	0.0678523	0.746254	-2.17464	1.34003	#N/A
1809	N900_RS05310	33.23	0.750151	480.577	0	183	0	0.381674	0.0185268	0.0444988	-1.38959	22.4725	hypothetical protein
1810	IG_N900_RS19110	22.98	0.140705	380.402	0	463	0	1.22159	0.0743162	0.333421	0.28876	2.99921	#N/A
1811	N900_RS19110	4	0	5.64904	1	47	0	11.9758	10.2401	0.0565714	3.58205	17.6768	hypothetical protein
1812	N900_RS19115	16.77	0.422953	377.532	0	181	0	0.480896	0.0266178	0.479516	-1.0562	2.08544	inovirus Gp2 family protein
1813	IG_N900_RS05315	0	0	1	100	1	100	NaN	NaN	NaN	#VALUE!	#VALUE!	#N/A
1814	N900_RS05315	44.38	0.663325	2226.75	0	1841	0	0.827168	0.0182967	0.0753875	-0.273748	13.2648	GTPase family protein
1815	IG_N900_RS05320	1.99	0.1	73.8067	0	140	0	1.92492	0.236554	1	0.944796	1	#N/A
1816	N900_RS05320	16.93	0.256432	1725.89	0	964	0	0.558977	0.0155093	0.0157713	-0.839139	63.4061	DUF2787 domain-containing protein
1817	IG_N900_RS19120	3.75	0.435194	71.7871	0	1	100	0.0142141	0.00214338	0.0464286	-6.13653	21.5385	#N/A
1818	N900_RS19120	11	0	1702.06	0	1220	0	0.717123	0.0157825	0.45205	-0.479708	2.21215	DUF2787 domain-containing protein
1819	IG_N900_RS19125	8.64	0.502921	194.802	0	189	0	0.973898	0.060174	0.627982	-0.0381577	1.5924	#N/A
1820	N900_RS19125	0.97	0.171447	3.83096	3	1	100	0.353505	0.232374	1	-1.5002	1	XRE family transcriptional regulator
1821	IG_N900_RS05330	0	0	1	100	1	100	NaN	NaN	NaN	#VALUE!	#VALUE!	#N/A
1822	N900_RS05330	1.99	0.1	11.21	0	1	100	0.0990247	0.0384881	0.34	-3.33607	2.94118	hypothetical protein
1823	N900_RS05335	4.58	0.535224	78.3111	0	1	100	0.0129238	0.0014275	0.017619	-6.27382	56.7568	hypothetical protein
1824	N900_RS05340	15.68	0.468826	1101.44	0	458	0	0.416327	0.0146535	0.038706	-1.26421	25.8358	IclR family transcriptional regulator
1825	N900_RS05345	21.75	0.435194	986.752	0	1238	0	1.25566	0.0365345	0.870885	0.328448	1.14826	hypothetical protein
1826	N900_RS05350	59.97	0.171447	5262.24	0	2676	0	0.508628	0.00711529	0.00579218	-0.975318	172.647	MULTISPECIES: transposase
1827	N900_RS05355	53.91	0.287623	4602.7	0	3876	0	0.842301	0.0126082	0.393388	-0.247592	2.54202	MULTISPECIES: ATPase AAA
1828	N900_RS05360	23	0	1404.7	0	939	0	0.669073	0.0201482	0.13875	-0.579764	7.20723	hypothetical protein
1829	N900_RS05365	6	0	545.568	0	792	0	1.45505	0.0702523	0.916818	0.54107	1.09073	hypothetical protein
1830	N900_RS19130	15.96	0.196946	660.97	0	723	0	1.09547	0.0425986	0.796077	0.131549	1.25616	MULTISPECIES: hypothetical protein
1831	IG_N900_RS05370	27.98	0.140705	2482.81	0	2667	0	1.0746	0.0211311	0.526769	0.103798	1.89836	#N/A
1832	N900_RS05370	18.78	0.416333	1247.95	0	1417	0	1.13635	0.0319589	0.380836	0.184404	2.6258	middle operon regulator
1833	N900_RS05375	12	0	286.558	0	424	0	1.4861	0.0999089	0.384103	0.571531	2.60347	transcriptional regulator
1834	IG_N900_RS05380	2	0	168.797	0	81	0	0.483472	0.0425186	1	-1.0485	1	#N/A
1835	N900_RS05380	30.59	0.494311	1326.22	0	1336	0	1.00815	0.0280611	0.177657	0.0117156	5.62882	hypothetical protein
1836	IG_N900_RS05385	2	0	10.4158	0	44	0	4.85618	2.03989	0.556667	2.27982	1.79641	#N/A
1837	N900_RS05385	20.74	0.440844	1137.27	0	1354	0	1.19163	0.0353909	0.840519	0.252933	1.18974	MULTISPECIES: hypothetical protein
1838	IG_N900_RS05390	4	0	808.447	0	173	0	0.214311	0.00835929	0.101143	-2.22222	9.88701	#N/A
1839	N900_RS05390	14	0	824.933	0	999	0	1.21291	0.0478744	0.889436	0.278471	1.12431	MULTISPECIES: hypothetical protein
1840	IG_N900_RS05395	8	0	345.184	0	287	0	0.834089	0.0475095	0.963821	-0.261728	1.03754	#N/A
1841	N900_RS05395	51.68	0.468826	3487.02	0	2979	0	0.854603	0.0158785	0.173237	-0.226674	5.77245	phage tail tape measure protein
1842	IG_N900_RS05410	73.39	0.665074	3436.69	0	3426	0	0.997177	0.0170456	0.33557	-0.00407916	2.98	#N/A
1843	N900_RS05410	42.68	0.5101	1680.43	0	1350	0	0.803878	0.0204419	0.181934	-0.314952	5.49649	hypothetical protein
1844	IG_N900_RS05415	9.65	0.479372	489.722	0	417	0	0.853501	0.0412262	0.507543	-0.228536	1.97028	#N/A
1845	N900_RS05415	26.1	0.858705	1640.76	0	1868	0	1.13906	0.0254579	0.749572	0.187849	1.33409	DNA repair protein RadC
1846	IG_N900_RS05420	8	0	415.995	0	170	0	0.409557	0.0192926	0.315453	-1.28786	3.17004	#N/A
1847	N900_RS05420	4.63	0.485237	29.3298	0	52	0	1.82555	0.3167	0.35019	0.86833	2.85559	MULTISPECIES: AlpA family transcriptional regulator
1848	IG_N900_RS05425	11	0	1975.47	0	2367	0	1.19887	0.0286102	0.636173	0.261678	1.5719	#N/A
1849	N900_RS05425	103.38	1.01285	5926.5	0	7783	0	1.31348	0.0173366	0.875559	0.393395	1.14213	sialidase
1850	IG_N900_RS05430	19	0	1764.98	0	1033	0	0.585641	0.0146991	0.395313	-0.771912	2.52964	#N/A
1851	N900_RS05430	39.71	1.02784	2790.98	0	2055	0	0.736656	0.0162722	0.121436	-0.440937	8.23478	N-acetylglucosamine-6-phosphate deacetylase
1852	N900_RS05435	44	0	3024.94	0	2815	0	0.930902	0.0169255	0.0561219	-0.103299	17.8184	N-acetylmannosamine kinase
1853	N900_RS05440	18.93	0.256432	872.042	0	1924	0	2.20905	0.0782887	0.223303	1.14342	4.47823	N-acetylmannosamine-6-phosphate 2-epimerase
1854	N900_RS05445	3.64	0.482418	74.5328	0	3	0	0.0408807	0.00519062	0.292571	-4.61244	3.41797	MULTISPECIES: hypothetical protein
1855	IG_N900_RS05450	1	0	24.3942	0	3	0	0.129153	0.0335685	1	-2.95285	1	#N/A
1856	N900_RS05450	38	0	2537.33	0	2451	0	0.966376	0.0197812	0.316267	-0.049344	3.16188	sialic acid-binding protein
1857	IG_N900_RS05455	4	0	133.544	0	268	0	2.01954	0.163006	0.812286	1.01403	1.23109	#N/A
1858	N900_RS05455	32.31	0.597892	1660.75	0	1402	0	0.844876	0.0239785	0.244547	-0.243188	4.08919	C4-dicarboxylate ABC transporter permease
1859	IG_N900_RS05460	2	0	106.96	0	63	0	0.595826	0.0655907	0.906667	-0.747036	1.10294	#N/A
1860	N900_RS05460	64.37	0.613896	3196.03	0	3451	0	1.08017	0.0207714	0.875832	0.111263	1.14177	TRAP transporter large permease
1861	IG_N900_RS05465	4	0	56.9577	0	54	0	0.966659	0.139151	0.801143	-0.0489211	1.24822	#N/A
1862	N900_RS05465	37.95	0.219043	3827.57	0	2740	0	0.716058	0.0119742	0.948548	-0.481852	1.05424	N-acetylneuraminate lyase
1863	IG_N900_RS05470	12.73	0.446196	418.401	0	151	0	0.362007	0.0203904	0.869372	-1.46591	1.15026	#N/A
1864	N900_RS05470	33.98	0.140705	1182.25	0	1322	0	1.1195	0.0383218	0.297198	0.162858	3.36476	MurR/RpiR family transcriptional regulator
1865	IG_N900_RS05475	7	0	96.9415	0	251	0	2.6222	0.301827	0.886311	1.39078	1.12827	#N/A
1866	N900_RS05475	60.75	0.435194	3514.25	0	3309	0	0.941889	0.0166826	0.719586	-0.0863717	1.38969	N-acetylneuraminate epimerase
1867	IG_N900_RS05480	2	0	7.46577	0	15	0	2.48339	1.58596	0.68	1.31231	1.47059	#N/A
1868	N900_RS05480	70.8	0.778499	2092.21	0	1606	0	0.767985	0.0170653	0.00253088	-0.38085	395.119	kelch domain-containing protein
1869	IG_N900_RS05485	4.77	0.422953	58.2398	0	19	0	0.334211	0.0515519	0.777746	-1.58117	1.28577	#N/A
1870	N900_RS05485	42.39	0.649709	3315.48	0	3858	0	1.16387	0.0167188	0.79267	0.218931	1.26156	YafY family transcriptional regulator
1871	IG_N900_RS05490	3	0	117.308	0	83	0	0.715426	0.0758824	0.994	-0.483126	1.00604	#N/A
1872	N900_RS05490	205.98	0.864333	12580.9	0	11781	0	0.936541	0.0107095	0.107839	-0.0945863	9.27311	hypothetical protein
1873	N900_RS05495	107.31	0.774531	7155.82	0	7289	0	1.01877	0.0129029	0.614001	0.0268327	1.62866	hypothetical protein
1874	IG_N900_RS05500	10	0	505.981	0	486	0	0.962503	0.0440867	0.333607	-0.0551367	2.99754	#N/A
1875	N900_RS05500	104.69	0.464823	7514.57	0	5710	0	0.75995	0.00842587	0.0407212	-0.396023	24.5572	SAM-dependent DNA methyltransferase
1876	N900_RS05505	78.92	0.824866	3730.5	0	3922	0	1.05162	0.0175523	0.797511	0.0726165	1.2539	restriction endonuclease subunit S
1877	N900_RS05510	63.68	0.5101	3802.41	0	3866	0	1.01694	0.0150127	0.646881	0.0242387	1.54588	DUF262 domain-containing protein
1878	N900_RS05515	92	0	6677.25	0	6407	0	0.959701	0.0129817	0.385417	-0.059343	2.59459	DUF262 domain-containing protein
1879	IG_N900_RS05520	1	0	12.5715	0	1	100	0.0862973	0.0266989	1	-3.53454	1	#N/A
1880	N900_RS05520	142.01	0.75872	8685.69	0	7529	0	0.866918	0.00887876	0.0018676	-0.206032	535.446	type I restriction endonuclease subunit R
1881	IG_N900_RS05525	3.71	0.456048	61.8138	0	104	0	1.71426	0.240725	0.878	0.777586	1.13895	#N/A
1882	N900_RS05525	94.28	0.667878	4179.56	0	3573	0	0.855134	0.0150131	0.0759148	-0.225777	13.1727	hypothetical protein
1883	N900_RS05530	38.35	0.672324	2254.88	0	2045	0	0.907346	0.0196216	0.070245	-0.140276	14.2359	chemotaxis protein MotB
1884	N900_RS05535	87.62	0.96169	4735.38	0	4624	0	0.97674	0.0160573	0.417547	-0.0339529	2.39494	transcriptional regulator
1885	N900_RS05540	189.09	1.11096	8640.4	0	9217	0	1.06687	0.0121843	0.0907996	0.0933857	11.0133	helicase
1886	IG_N900_RS05545	8.97	0.171447	174.334	0	95	0	0.548905	0.0474422	0.436033	-0.865372	2.2934	#N/A
1887	N900_RS05545	19.32	0.723069	902.529	0	715	0	0.793273	0.0288658	0.117624	-0.33411	8.50169	integrase
1888	IG_N900_RS05550	4	0	697.47	0	302	0	0.433733	0.0180688	0.361714	-1.20512	2.76461	#N/A
1889	N900_RS05550	61.61	0.510397	3016.65	0	2726	0	0.903954	0.0166017	0.0484796	-0.145678	20.6272	DUF4102 domain-containing protein
1890	IG_N900_RS05560	30.1	0.797724	657.691	0	545	0	0.830385	0.0378747	0.0179307	-0.268147	55.7702	#N/A
1891	N900_RS05560	95.42	0.684312	6428.33	0	5821	0	0.905679	0.0119503	0.406997	-0.142929	2.45702	AcrB/AcrD/AcrF family protein
1892	N900_RS05565	26	0	1057.85	0	1899	0	1.79736	0.0630611	0.273974	0.84588	3.64998	multidrug efflux RND transporter periplasmic adaptor subunit VexC
1893	IG_N900_RS05570	8	0	531.102	0	350	0	0.660423	0.0307483	0.179778	-0.598538	5.56242	#N/A
1894	N900_RS05570	22	0	955.834	0	1071	0	1.12169	0.0366718	0.545526	0.16567	1.83309	hypothetical protein
1895	N900_RS05575	67.95	0.219043	3837.58	0	2983	0	0.777506	0.0123648	0.126152	-0.363073	7.92697	intermembrane transport protein PqiB
1896	N900_RS05580	53.97	0.171447	2120.98	0	2788	0	1.31517	0.0300756	0.513389	0.395246	1.94784	paraquat-inducible protein A
1897	IG_N900_RS05585	14	0	361.386	0	317	0	0.879822	0.0488554	0.14214	-0.184717	7.03531	#N/A
1898	N900_RS05585	74.68	1.00383	4452.26	0	4938	0	1.10938	0.0177105	0.666035	0.149753	1.50142	mechanosensitive ion channel protein MscS
1899	IG_N900_RS05590	1	0	18.8346	0	199	0	11.4117	3.3364	1	3.51244	1	#N/A
1900	N900_RS05590	53.64	0.52262	2867.43	0	2549	0	0.889369	0.0193855	0.18491	-0.169146	5.40803	DUF4056 domain-containing protein
1901	N900_RS05595	55.04	0.803025	2605.38	0	3247	0	1.24686	0.0273544	0.527512	0.318301	1.89569	hypothetical protein
1902	N900_RS05600	29.55	0.51981	1875.93	0	1708	0	0.91122	0.0260307	0.0166488	-0.134128	60.0644	hypothetical protein
1903	IG_N900_RS05605	2	0	42.6502	0	1	0	0.0240366	0.00412492	0.333333	-5.37863	3	#N/A
1904	N900_RS05605	8	0	707.103	0	473	0	0.670031	0.0274632	0.612367	-0.5777	1.63301	hypothetical protein
1905	N900_RS05610	18.64	0.482418	802.184	0	988	0	1.23322	0.04456	0.036306	0.302434	27.5436	TetR/AcrR family transcriptional regulator
1906	IG_N900_RS05615	1	0	1	100	24	0	24	0	1	4.58496	1	#N/A
1907	N900_RS05615	36.67	0.493493	2178.55	0	2417	0	1.11014	0.0279189	0.818796	0.150746	1.22131	NAD-dependent succinate-semialdehyde dehydrogenase
1908	N900_RS05620	11	0	743.286	0	473	0	0.637119	0.0220457	0.30341	-0.650365	3.29587	DUF1496 domain-containing protein
1909	IG_N900_RS05625	3	0	84.3359	0	25	0	0.300314	0.0347728	0.7	-1.73545	1.42857	#N/A
1910	N900_RS05625	40.93	0.256432	1277.24	0	2259	0	1.77017	0.0521796	0.226974	0.823888	4.4058	1-aminocyclopropane-1-carboxylate deaminase/D-cysteine desulfhydrase
1911	IG_N900_RS05630	13.99	0.1	443.657	0	401	0	0.906015	0.0445395	0.151939	-0.142394	6.58161	#N/A
1912	N900_RS05630	27.59	0.552222	2006.77	0	1713	0	0.854169	0.0220357	0.512502	-0.227407	1.95121	MULTISPECIES: TetR/AcrR family transcriptional regulator
1913	IG_N900_RS05635	3.75	0.435194	95.6253	0	41	0	0.433284	0.0442732	0.687429	-1.20662	1.4547	#N/A
1914	N900_RS05635	77.94	0.83871	8389.41	0	9277	0	1.10591	0.0108824	0.732101	0.145228	1.36593	MULTISPECIES: acyl-CoA dehydrogenase
1915	IG_N900_RS05640	4.99	0.1	41.334	0	71	0	1.76351	0.288145	0.689175	0.818451	1.45101	#N/A
1916	N900_RS05640	1	0	1	100	131	0	131	0	1	7.03342	1	MULTISPECIES: enoyl
1917	IG_N900_RS19135	4.49	0.559491	305.268	0	40	0	0.13151	0.00801564	0.0607143	-2.92676	16.4706	#N/A
1918	N900_RS19135	10.65	0.479372	398.704	0	475	0	1.1941	0.0575471	0.854534	0.25592	1.17023	MULTISPECIES: hypothetical protein
1919	N900_RS05645	0	0	1	100	1	100	NaN	NaN	NaN	#VALUE!	#VALUE!	MULTISPECIES: translation initiation factor IF-1
1920	IG_N900_RS05650	0	0	1	100	1	100	NaN	NaN	NaN	#VALUE!	#VALUE!	#N/A
1921	N900_RS05650	27	0	1378.1	0	1883	0	1.3673	0.0357072	0.777046	0.451327	1.28693	MULTISPECIES: arginyl-tRNA-protein transferase
1922	N900_RS05655	12.74	0.440844	583.271	0	772	0	1.32617	0.0590296	0.634333	0.407262	1.57646	leucyl/phenylalanyl-tRNA--protein transferase
1923	IG_N900_RS05660	2	0	23.8269	0	28	0	1.23799	0.29157	0.886667	0.307995	1.12782	#N/A
1924	N900_RS05660	3.98	0.140705	53.0092	0	262	0	5.05031	0.74006	0.24	2.33637	4.16667	MULTISPECIES: hypothetical protein
1925	N900_RS05665	40.67	0.513554	3560.23	0	3164	0	0.888953	0.0148475	0.834458	-0.169821	1.19838	3-phosphoshikimate 1-carboxyvinyltransferase
1926	IG_N900_RS05670	4.68	0.468826	50.8194	0	48	0	0.96616	0.148183	0.436222	-0.0496664	2.29241	#N/A
1927	N900_RS05670	13.98	0.140705	450.385	0	258	0	0.574074	0.0266668	0.64544	-0.80069	1.54933	MULTISPECIES: DUF2498 family protein
1928	IG_N900_RS05675	15	0	1959.97	0	1320	0	0.673847	0.0158117	0.505953	-0.569507	1.97647	#N/A
1929	N900_RS05675	13.99	0.1	518.769	0	531	0	1.02606	0.0510608	0.53351	0.0371091	1.87438	DNA topoisomerase 1
1930	IG_N900_RS05680	26.62	0.527621	1126.73	0	746	0	0.662723	0.0205256	0.0970502	-0.593522	10.3039	#N/A
1931	N900_RS05680	41	0	3053.84	0	2576	0	0.843821	0.0157717	0.322584	-0.244992	3.09997	MULTISPECIES: glucose-1-phosphate adenylyltransferase
1932	N900_RS05685	44.06	0.77616	1281.65	0	1840	0	1.43694	0.0433045	0.829122	0.523001	1.2061	glycogen synthase
1933	IG_N900_RS05690	8	0	271.457	0	333	0	1.23231	0.0833892	0.629128	0.301368	1.5895	#N/A
1934	N900_RS05690	31.65	0.5	2165.7	0	2108	0	0.973826	0.0215147	0.443102	-0.0382638	2.25682	MULTISPECIES: alpha/beta hydrolase
1935	N900_RS05695	2	0	1.56077	29	58	0	44.2707	14.7903	0.333333	5.46828	3	DUF2007 domain-containing protein
1936	IG_N900_RS05700	3	0	153.502	0	86	0	0.564286	0.0478972	0.51	-0.825501	1.96078	#N/A
1937	N900_RS05700	31.7	0.460566	1433.44	0	1169	0	0.816303	0.0253749	0.395672	-0.292824	2.52735	TVP38/TMEM64 family protein
1938	IG_N900_RS05705	21.7	0.460566	841.158	0	500	0	0.595319	0.0230347	0.235852	-0.748264	4.23994	#N/A
1939	N900_RS05705	27.94	0.238683	1144.63	0	722	0	0.631416	0.0203527	0.0327269	-0.663338	30.5559	DNA transformation protein
1940	IG_N900_RS05710	20.69	0.464823	1428.7	0	803	0	0.562532	0.0165371	0.096928	-0.829993	10.3169	#N/A
1941	N900_RS05710	35.34	0.684902	2446.35	0	1914	0	0.78273	0.0164515	0.18767	-0.353414	5.32849	MULTISPECIES: HTH-type transcriptional repressor PurR
1942	IG_N900_RS19140	0.73	0.446196	1.66558	27	1	100	0.648743	0.251476	1	-0.624282	1	#N/A
1943	N900_RS19140	10.99	0.1	609.538	0	310	0	0.509348	0.0199273	0.357213	-0.973278	2.79945	MULTISPECIES: hypothetical protein
1944	IG_N900_RS05715	8	0	423.631	0	563	0	1.33286	0.0726842	0.872098	0.414521	1.14666	#N/A
1945	N900_RS05715	18	0	949.707	0	577	0	0.608261	0.0208588	0.223592	-0.717239	4.47243	molecular chaperone TorD
1946	IG_N900_RS05720	12	0	1087.9	0	296	0	0.272356	0.00871326	0.108092	-1.87643	9.25142	#N/A
1947	N900_RS05720	25.93	0.256432	2138.41	0	1475	0	0.690132	0.016009	0.0695063	-0.535056	14.3872	MULTISPECIES: two-component system response regulator TorR
1948	IG_N900_RS05725	3	0	721.785	0	367	0	0.509351	0.0214192	1	-0.973268	1	#N/A
1949	N900_RS05725	36	0	2961.24	0	2476	0	0.836487	0.0172539	0.536496	-0.257585	1.86395	envelope biogenesis factor ElyC
1950	IG_N900_RS05730	7	0	355.305	0	271	0	0.764769	0.0396089	0.915711	-0.386904	1.09205	#N/A
1951	N900_RS05730	21.99	0.1	1406.98	0	1249	0	0.888423	0.025224	0.304243	-0.170681	3.28685	tRNA uridine 5-oxyacetic acid(34) methyltransferase CmoM
1952	N900_RS05735	29.66	0.476095	913.036	0	277	0	0.303745	0.0105338	2.02607e-06	-1.71907	493567	chromosome partition protein MukF
1953	N900_RS05740	18.71	0.477684	489.62	0	177	0	0.362431	0.0184573	0.563606	-1.46422	1.77429	MULTISPECIES: chromosome partition protein MukE
1954	N900_RS05745	67.65	1.0384	2142.27	0	712	0	0.332544	0.0079063	9.39269e-11	-1.58838	1.06466e+10	chromosome partition protein MukB
1955	IG_N900_RS05750	0	0	1	100	1	100	NaN	NaN	NaN	#VALUE!	#VALUE!	#N/A
1956	N900_RS05750	14.99	0.1	724.542	0	705	0	0.974676	0.040124	0.644464	-0.0370051	1.55168	MULTISPECIES: Lrp/AsnC family transcriptional regulator
1957	IG_N900_RS05755	2	0	271.559	0	60	0	0.222185	0.0166459	0.333333	-2.17017	3	#N/A
1958	N900_RS05755	17.36	0.689312	740.472	0	589	0	0.796651	0.0312089	0.26225	-0.32798	3.81316	LysE family translocator
1959	IG_N900_RS05760	4	0	72.7288	0	236	0	3.29674	0.414492	0.674	1.72104	1.48368	#N/A
1960	N900_RS05760	71.41	0.652811	5900.92	0	3529	0	0.598174	0.00891147	0.138691	-0.741362	7.21026	YgiQ family radical SAM protein
1961	IG_N900_RS05765	21.96	0.196946	632.049	0	1009	0	1.59933	0.0689335	0.938499	0.677466	1.06553	#N/A
1962	N900_RS05765	87.56	1.00825	4943.68	0	4545	0	0.919553	0.0135767	0.143591	-0.120995	6.96424	EAL domain-containing protein
1963	IG_N900_RS05770	5.93	0.256432	92.925	0	154	0	1.68555	0.230072	0.526479	0.75322	1.89941	#N/A
1964	N900_RS05770	99.63	0.970837	8847.93	0	7230	0	0.817241	0.00910501	0.0652327	-0.291167	15.3297	insulinase family protein
1965	IG_N900_RS05775	8	0	96.3175	0	647	0	6.78336	0.688825	0.00571406	2.762	175.007	#N/A
1966	N900_RS05775	24.96	0.196946	1415.67	0	2168	0	1.53279	0.0460221	0.896927	0.616163	1.11492	hypothetical protein
1967	IG_N900_RS05780	2	0	133.714	0	87	0	0.655159	0.0547569	0.666667	-0.610082	1.5	#N/A
1968	N900_RS05780	8.67	0.472582	399.498	0	673	0	1.68837	0.0795651	0.673944	0.75563	1.4838	MULTISPECIES: DUF4250 domain-containing protein
1969	N900_RS05785	17.62	0.564613	540.973	0	355	0	0.657565	0.0301017	0.716807	-0.604795	1.39508	HTH-type transcriptional regulator MetR
1970	IG_N900_RS05790	21.68	0.468826	1343.4	0	1138	0	0.847834	0.0249814	0.313403	-0.238146	3.19078	#N/A
1971	N900_RS05790	73.68	0.468826	4399.91	0	6276	0	1.42677	0.0233068	0.646326	0.512753	1.54721	5-methyltetrahydropteroyltriglutamate--homocysteine S-methyltransferase
1972	IG_N900_RS05795	17	0	2323.45	0	2241	0	0.965047	0.0229122	0.765201	-0.0513287	1.30685	#N/A
1973	N900_RS05795	10	0	12.0042	0	297	0	27.4341	9.67442	0.00323166	4.7779	309.439	hypothetical protein
1974	N900_RS05800	6	0	264.365	0	266	0	1.00991	0.0623689	0.77	0.0142203	1.2987	MULTISPECIES: YciI family protein
1975	IG_N900_RS05805	5	0	206.681	0	57	0	0.277719	0.0235902	0.0869048	-1.8483	11.5068	#N/A
1976	N900_RS05805	11	0	1302.05	0	1013	0	0.778698	0.0233359	0.94829	-0.360863	1.05453	MULTISPECIES: acyl-CoA thioester hydrolase YciA
1977	IG_N900_RS05810	6	0	199.068	0	280	0	1.413	0.0973946	0.497338	0.49876	2.01071	#N/A
1978	N900_RS05810	23	0	1892.29	0	768	0	0.406048	0.00885928	0.144801	-1.30028	6.90603	intracellular septation protein A
1979	IG_N900_RS05815	6	0	256.968	0	150	0	0.58622	0.0390152	0.961732	-0.770485	1.03979	#N/A
1980	N900_RS05815	15	0	1042.37	0	863	0	0.828823	0.0275739	0.799664	-0.270864	1.25053	MULTISPECIES: hypothetical protein
1981	IG_N900_RS05820	11.96	0.196946	380.391	0	453	0	1.19411	0.0623714	0.527908	0.255941	1.89427	#N/A
1982	N900_RS05820	21	0	1426.31	0	810	0	0.568377	0.0166501	0.0869115	-0.81508	11.506	YdcF family protein
1983	N900_RS05825	25.69	0.464823	1779.39	0	933	0	0.524631	0.0124354	0.00790228	-0.930624	126.546	NAD-dependent epimerase/dehydratase family protein
1984	IG_N900_RS05830	4	0	154.013	0	50	0	0.326682	0.026701	0.185143	-1.61404	5.40123	#N/A
1985	N900_RS05830	11	0	1096.76	0	779	0	0.711039	0.0234593	0.883641	-0.491999	1.13168	MULTISPECIES: TIGR02647 family protein
1986	IG_N900_RS19145	2	0	113.666	0	208	0	1.84684	0.180958	0.336667	0.885058	2.9703	#N/A
1987	N900_RS19145	4	0	272.829	0	303	0	1.11588	0.0778771	0.430571	0.158179	2.3225	hypothetical protein
1988	IG_N900_RS05835	6	0	214.499	0	170	0	0.79701	0.0606943	0.729199	-0.32733	1.37137	#N/A
1989	N900_RS05835	36.66	0.476095	1395.11	0	1704	0	1.22241	0.0350552	0.155835	0.289723	6.41704	MULTISPECIES: formate transporter FocA
1990	IG_N900_RS05840	1	0	13.7515	0	1	100	0.0862701	0.0851632	1	-3.535	1	#N/A
1991	N900_RS05840	6.98	0.140705	457.794	0	90	0	0.197075	0.00983056	0.0813561	-2.34318	12.2916	hypothetical protein
1992	IG_N900_RS05845	14.62	0.527621	564.891	0	323	0	0.572908	0.0252281	0.0952967	-0.803624	10.4935	#N/A
1993	N900_RS05845	3	0	58.1377	0	145	0	2.55601	0.424687	0.4	1.35389	2.5	MULTISPECIES: trimethylamine N-oxide reductase system protein TorE
1994	IG_N900_RS05850	3	0	201.349	0	117	0	0.584521	0.0456644	0.386	-0.774673	2.59067	#N/A
1995	N900_RS05850	24.65	0.5	1685.48	0	1151	0	0.683388	0.0185177	0.6342	-0.549224	1.57679	pentaheme c-type cytochrome TorC
1996	IG_N900_RS05855	3	0	449.149	0	195	0	0.435293	0.0226338	0.4	-1.19994	2.5	#N/A
1997	N900_RS05855	70.7	0.481999	4997.62	0	5248	0	1.05036	0.0166435	0.444574	0.0708856	2.24934	trimethylamine-N-oxide reductase TorA
1998	IG_N900_RS05860	7.95	0.219043	305.96	0	422	0	1.38384	0.0819945	0.76468	0.468679	1.30774	#N/A
[truncated: 4,407 more rows]
