# Supplementary material for: Undecaprenyl phosphate translocases confer conditional microbial fitness
Source: Nature. 2022 Nov 30;613(7945):721–8. doi: 10.1038/s41586-022-05569-1 (PMC9876793; doi:10.1038/s41586-022-05569-1)
Supplement: Supplementary file 10 — Multiplexed comparative proteomics of whole-cell WT and ΔsecDF1 V. cholerae. Fold change was calculated by dividing the average normalized relative abundance of proteins in ΔsecDF1 by that of WT. [file 41586_2022_5569_MOESM10_ESM.xlsx]

## Sheet: Raw data
Supplementary Table 8. Multiplexed comparative proteomics of whole-cell WT and ΔsecDF1 V. cholerae.
		Channel Summed SN	4.66836e+06	4.93418e+06	4.78646e+06	4.28312e+06	4.45664e+06	5.06738e+06	4.82619e+06
		Normalization Factor	1.37625	1.30211	1.34229	1.50003	1.44163	1.26788	1.33124
			Summed Singal to Noise								Normalized Relative Abundance
			BS0001				BS553				BS0001				BS553
Protein ID (Uniprot)	Protein Description	Quantified Peptides	126	127N	127C	128N	130N	130C	131N		126	127N	127C	128N	130N	130C	131N
WP_001044323.1	porin OmpU [Vibrio cholerae]	288	35351.7	40209.7	38902.3	32065.4	26672.8	40316.7	48221.7		5.68273	6.11544	6.09919	5.61807	4.4913	5.97052	7.49807
WP_000031644.1	elongation factor Tu [Vibrio cholerae]	226	21012.5	22495.7	21509.8	17431.9	16037.9	23000	23258.5		6.1138	6.19273	6.10407	5.52817	4.88807	6.16512	6.54598
WP_000653994.1	DNA-directed RNA polymerase subunit beta' [Vibrio cholerae]	191	21324	23158.2	22288.7	18796.9	20662.6	23348.5	22848.7		6.07652	6.24368	6.19471	5.83817	6.16777	6.12951	6.29808
WP_000888585.1	bifunctional aconitate hydratase 2/2-methylisocitrate dehydratase [Vibrio cholerae]	177	20229.7	21588.4	20424.1	17650.3	18670.8	21771.2	21359.9		6.11891	6.1781	6.02529	5.8189	5.91568	6.06663	6.24948
WP_000126926.1	NAD-glutamate dehydrogenase [Vibrio cholerae]	165	20409.9	22224.8	21425.6	17212.5	18098.4	22991.3	22782.9		6.18536	6.37252	6.33296	5.68554	5.74541	6.41901	6.67872
WP_000263118.1	DNA-directed RNA polymerase subunit beta [Vibrio cholerae]	163	21418.3	21620.8	20425.8	17474.6	19018.9	22343.9	21666.4		6.44512	6.15556	5.99481	5.73135	5.99499	6.1942	6.30656
WP_000427054.1	MULTISPECIES: tryptophanase [Vibrio]	154	18678.4	20025	18724	19324.8	16125.2	21269.3	20181.1		6.20858	6.29759	6.07017	7.00118	5.61454	6.51307	6.48869
WP_000774532.1	elongation factor G [Vibrio cholerae]	151	20353.1	21377.6	20493.3	18141.3	18625	21928.3	20521.7		6.47995	6.43946	6.3636	6.29525	6.21146	6.4317	6.31996
WP_000140318.1	30S ribosomal protein S1 [Vibrio cholerae]	131	21461.8	23051.6	22211.5	18051.1	17926.6	22735.7	21608.1		6.47077	6.57567	6.53157	5.93194	5.66166	6.31507	6.30182
WP_000217613.1	phosphoenolpyruvate carboxykinase (ATP) [Vibrio cholerae]	120	17244.2	18784.1	17778.6	14949.4	13970.2	19317	19580.5		5.71815	5.89322	5.7499	5.40306	4.85257	5.90109	6.28053
WP_001281961.1	pyruvate dehydrogenase (acetyl-transferring), homodimeric type [Vibrio cholerae]	120	12393.5	13140.6	11871.6	10769.2	12493.6	13950.9	12648.2		6.20061	6.22021	5.79295	5.87256	6.54764	6.43018	6.1211
WP_000840420.1	formate C-acetyltransferase [Vibrio cholerae]	117	11576.9	12660.2	12185.8	9884.33	8779.32	13088.8	13433.3		5.63805	5.83347	5.78816	5.24672	4.47872	5.87242	6.32819
WP_001881084.1	MULTISPECIES: galactose/glucose ABC transporter substrate-binding protein MglB [Vibrio]	116	15328.8	17117.6	15974.1	12266.5	13350.4	16733.2	16388.5		6.50548	6.87327	6.61207	5.67408	5.93502	6.5423	6.72776
WP_000153496.1	MULTISPECIES: type I glyceraldehyde-3-phosphate dehydrogenase [Vibrio]	114	18418	18810.8	17005.4	15660.1	19132.9	19949.4	17557.7		6.66233	6.43784	5.99957	6.17421	7.24971	6.64804	6.14343
WP_001142855.1	NADP-dependent isocitrate dehydrogenase [Vibrio cholerae]	107	14549.1	15128.5	14242.6	12740	13167.2	15079.5	14199.8		6.32179	6.21941	6.03591	6.0336	5.99313	6.0363	5.96823
WP_000400805.1	catalase/peroxidase HPI [Vibrio cholerae]	105	16427.5	17144	16798.5	14672.2	13915.8	16049.1	16169.6		6.5012	6.41924	6.48399	6.32879	5.76881	5.8513	6.18986
WP_000301490.1	MULTISPECIES: elongation factor Ts [Vibrio]	103	13308	14827.1	14268.2	11585.8	11717.9	14960	14913.8		5.8842	6.20269	6.15309	5.58347	5.42726	6.09377	6.37856
WP_000021516.1	MULTISPECIES: PrkA family serine protein kinase [Vibrio]	99	13162.2	13730.3	13667.7	12030.4	12704.6	13414.1	13557		6.1486	6.06844	6.22721	6.12536	6.21678	5.77284	6.12592
WP_001176739.1	F0F1 ATP synthase subunit alpha [Vibrio cholerae]	98	12285.5	12445.2	11643.8	10168.6	11256.4	13382.9	12647.2		6.17118	5.91461	5.70453	5.56724	5.92286	6.19306	6.14511
WP_000493426.1	bifunctional proline dehydrogenase/L-glutamate gamma-semialdehyde dehydrogenase PutA [Vibrio cholerae]	96	10091.2	10817.7	10282.1	9639.64	8667.81	11337.4	10470.4		6.30162	6.39137	6.26241	6.56106	5.6699	6.52233	6.32459
WP_000551472.1	2-oxoglutarate dehydrogenase E1 component [Vibrio cholerae]	96	12648.7	12815.3	12228.4	11224.2	12285.1	13927.5	12353.5		6.41244	6.1469	6.04641	6.20207	6.52399	6.50476	6.05798
WP_000190491.1	F0F1 ATP synthase subunit beta [Vibrio cholerae]	95	11986.2	12437.2	12465.6	11129.2	11543.6	12908.3	12511.4		6.24361	6.12952	6.33312	6.31862	6.29872	6.19446	6.30406
WP_000155078.1	MULTISPECIES: succinate dehydrogenase flavoprotein subunit [Vibrio]	94	14249.7	14926.1	13467.7	11020.2	11320.4	15373.1	14697.6		6.3082	6.25166	5.81491	5.31732	5.2495	6.26962	6.2937
WP_000729136.1	MULTISPECIES: chaperonin GroEL [Vibrio]	94	14123	14950.4	14175.1	12498.2	12820.4	15511.9	15460.2		6.0213	6.03067	5.89439	5.80783	5.7256	6.09268	6.37585
WP_000082911.1	HBL/NHE enterotoxin family protein [Vibrio cholerae]	93	12801.5	13250.3	12938.8	11606.6	13271.7	12694.2	12779.1		6.15975	6.03222	6.0722	6.08711	6.68937	5.62714	5.94788
WP_000277613.1	peptide ABC transporter substrate-binding protein [Vibrio cholerae]	93	12219.6	13453	12820.8	11486.9	10816.5	13704.2	13383.5		5.9087	6.15466	6.04645	6.05399	5.47871	6.10477	6.25986
WP_000290380.1	flagellin [Vibrio cholerae]	91	14686.1	15393.7	14833.5	12913.4	13007.6	15457.6	15062.1		6.90783	6.85059	6.80501	6.62033	6.40898	6.69819	6.853
WP_001166592.1	fumarate reductase (quinol) flavoprotein subunit [Vibrio cholerae]	90	8039.7	8919.11	8420.54	7577.79	8080	8980.42	9167.27		5.59992	5.87778	5.72048	5.75292	5.89536	5.76261	6.1765
WP_000516147.1	molecular chaperone DnaK [Vibrio cholerae]	88	16386.1	16249.7	16049	14144.1	17791.4	17701.5	16070.2		6.25226	5.86619	5.97254	5.88221	7.11095	6.22231	5.9312
WP_000481017.1	alanine--tRNA ligase [Vibrio cholerae]	87	12449.6	13922.4	13157.8	11056.1	10118.9	13317.1	14377.6		5.75126	6.08515	5.92845	5.5669	4.89663	5.66758	6.42472
WP_000287820.1	MULTISPECIES: phasin family protein [Vibrio]	85	12695.7	14892.2	13584.7	10218.9	10571	13135.9	12554.1		6.11577	6.78739	6.38256	5.3654	5.33418	5.82955	5.84979
WP_000849284.1	sialic acid TRAP transporter solute-binding subunit SiaP [Vibrio cholerae]	84	12623.1	13021.8	13458.6	10040.2	9963.98	15074.7	12506.3		6.33748	6.18544	6.59022	5.4941	5.2401	6.97235	6.0735
WP_001145580.1	MULTISPECIES: bifunctional acetaldehyde-CoA/alcohol dehydrogenase [Vibrio]	84	13040.6	13811.2	13199.9	10310.6	10443.7	13876.9	14431.4		5.97804	5.99021	5.90176	5.15168	5.01501	5.86049	6.39926
WP_000416449.1	valine--tRNA ligase [Vibrio cholerae]	83	12970.2	13761.8	13156.1	11483.7	11544.6	14418.2	13661.7		6.23458	6.25872	6.16791	6.01653	5.81295	6.38487	6.35222
WP_000101803.1	elongation factor G [Vibrio cholerae]	81	10109.2	11962.3	11107.7	8331.81	6935.88	11163.6	12195.3		5.59432	6.26317	5.99521	5.02543	4.02058	5.69134	6.52804
WP_001287249.1	acetate--CoA ligase [Vibrio cholerae]	81	11297.2	11129.1	12063.1	8651.58	9309.22	10739.3	10341.2		6.92126	6.45095	7.20814	5.77714	5.97426	6.06136	6.12837
WP_000036741.1	MULTISPECIES: phosphopyruvate hydratase [Vibrio]	80	9984.14	10957.4	9892.44	7740.07	6619.86	10662.4	11068.2		5.86587	6.09086	5.66859	4.95644	4.07406	5.77108	6.29011
WP_001096669.1	MULTISPECIES: 50S ribosomal protein L1 [Vibrio]	79	12068.7	12659.7	11509.9	9699.93	9678.07	12640.3	12252.8		6.52621	6.47699	6.07047	5.71706	5.48209	6.29706	6.40908
WP_001281163.1	DNA topoisomerase (ATP-hydrolyzing) subunit A [Vibrio cholerae]	79	8132.59	8955.88	8811.16	7439.51	7837.64	9102.98	9117.73		5.90423	6.15166	6.23904	5.88684	5.96041	6.08833	6.40297
WP_000091710.1	phosphate acetyltransferase [Vibrio cholerae]	78	8056.44	8604.5	7653.61	6605.9	5900.85	9568.47	9028.14		5.54313	5.60128	5.13604	4.9539	4.25288	6.06505	6.00856
WP_000192207.1	translation initiation factor IF-2 [Vibrio cholerae]	77	11966.7	11981.4	11907.6	11365.1	13073.9	12673.9	11164		6.69855	6.34546	6.50101	6.93399	7.66599	6.53577	6.04486
WP_001107450.1	ATP-dependent zinc metalloprotease FtsH [Vibrio cholerae]	77	10126	11336.7	10944.8	9066.81	9411.1	11411.1	11660.6		5.86446	6.21192	6.18226	5.72332	5.70935	6.08832	6.53237
WP_000779609.1	BREX-1 system adenine-specific DNA-methyltransferase PglX [Vibrio cholerae]	72	10810.2	11220.5	10932.2	9936.22	10959.3	11941.8	10924.6		6.57967	6.46149	6.48975	6.59167	6.98731	6.69608	6.43185
WP_000031529.1	MULTISPECIES: dihydrolipoyl dehydrogenase [Vibrio]	71	12068.5	12137	11495.6	9975.85	11020.7	12518.9	11817.4		6.5233	6.2069	6.06032	5.87716	6.23993	6.23391	6.17868
WP_000119661.1	chemotaxis protein CheA [Vibrio cholerae]	71	14182.1	14137.5	13907.2	12973.3	15908.5	14491.5	13178.3		6.98471	6.58764	6.68032	6.96405	8.20717	6.57508	6.27808
WP_000462070.1	polyribonucleotide nucleotidyltransferase [Vibrio cholerae]	70	10854.3	12096.7	11235.8	9206.66	8614.54	11932	12269.2		5.91371	6.23555	5.97052	5.46719	4.9164	5.98896	6.46598
WP_001040926.1	MULTISPECIES: 30S ribosomal protein S5 [Vibrio]	69	10321.3	11294.7	10728	8549.64	8269.04	10798.7	11059.4		6.30005	6.52279	6.38672	5.68802	5.28714	6.07241	6.52981
WP_001126441.1	MULTISPECIES: carbamoyl-phosphate synthase large subunit [Vibrio]	69	7462.98	8868.62	8584.24	7805.95	7959.83	8102.32	7814.66		5.87162	6.60163	6.58715	6.69384	6.56003	5.87267	5.94724
WP_000628943.1	preprotein translocase subunit SecA [Vibrio cholerae]	68	8383.76	9602.64	9092.39	7487.03	7109.98	9967.72	10343.6		5.56511	6.0308	5.88658	5.41686	4.94379	6.09552	6.6415
WP_000751457.1	MULTISPECIES: pyruvate kinase PykF [Vibrio]	68	9369.63	10090.3	9481.32	8368.23	6986.45	9950.05	10082.9		6.05497	6.16941	5.97597	5.89423	4.72937	5.92373	6.30282
WP_001185445.1	methyl-accepting chemotaxis protein [Vibrio cholerae]	68	10033.7	10459.7	9621.06	8895.91	10230.7	9745.35	9131.56		7.01758	6.92142	6.56295	6.78142	7.49529	6.2792	6.17776
WP_001198446.1	trigger factor [Vibrio cholerae]	68	7876.59	8419.08	8001.72	6840.68	7098.72	8583.63	8572.59		5.91528	5.98206	5.86098	5.59938	5.58436	5.93866	6.22743
WP_000397172.1	MULTISPECIES: leucyl aminopeptidase [Vibrio]	66	10647.7	10928.9	10782.8	9105.18	9709.07	11005.2	10712.3		6.49318	6.30562	6.41333	6.05193	6.20206	6.18273	6.31894
WP_001889892.1	molecular chaperone HtpG [Vibrio cholerae]	66	8409.2	8681.51	8336.92	7262.44	8939.42	9713.51	9057.98		6.09676	5.95511	5.89522	5.73893	6.78908	6.48786	6.35237
WP_000070020.1	DNA topoisomerase (ATP-hydrolyzing) subunit B [Vibrio cholerae]	65	10877.2	11093.7	10676.5	10054.9	11225.3	11505.3	10809.8		6.40496	6.18052	6.13166	6.45328	6.92395	6.24133	6.15711
WP_001157864.1	MULTISPECIES: leucine--tRNA ligase [Vibrio]	65	11208.6	10858.1	10499.5	10675.4	12336.3	11436.7	10195.3		6.78291	6.21681	6.19702	7.04129	7.81998	6.37596	5.96794
WP_000139398.1	glycerol kinase GlpK [Vibrio cholerae]	64	11095.9	11113.4	9847.71	8999.56	10475.8	11028	10178.6		6.70571	6.35446	5.80453	5.92798	6.63172	6.13987	5.95018
WP_000809002.1	bifunctional UDP-sugar hydrolase/5'-nucleotidase [Vibrio cholerae]	64	6666.96	7707.65	7161.82	6967.96	5049.78	7543.37	8236.16		5.4346	5.94445	5.69395	6.19084	4.3119	5.66481	6.49419
WP_001047611.1	MULTISPECIES: endopeptidase La [Vibrio]	64	8730.39	8752.61	9165.35	7318.75	8835.05	9339.09	8451.7		6.57087	6.2327	6.72804	6.00385	6.96554	6.47551	6.15309
WP_001285863.1	ribonuclease R [Vibrio cholerae]	64	7947.48	9689.13	8419.77	7325.96	7143.25	8936.91	8743.51		6.15977	7.10509	6.36481	6.18876	5.79946	6.38121	6.55513
WP_001906078.1	Na(+)-translocating NADH-quinone reductase subunit A [Vibrio cholerae]	64	6770.62	6782.44	6454.85	5651.05	6616.97	7097.14	6539		6.49668	6.15742	6.04087	5.91012	6.65088	6.27374	6.06924
WP_000111267.1	MULTISPECIES: phosphoglycerate kinase [Vibrio]	63	11518.1	11748.6	11197.8	10256.3	11001	12584.6	11526.4		6.46071	6.23498	6.12607	6.27038	6.4638	6.50308	6.25393
WP_000290371.1	flagellin [Vibrio cholerae]	63	7614.27	8614.16	8081.54	5881.65	4910.89	8360.96	9037.72		6.21363	6.65089	6.43223	5.23143	4.19792	6.2857	7.13405
WP_000929348.1	MULTISPECIES: glucose-1-phosphate adenylyltransferase [Vibrio]	63	7893.01	8248.71	8414.12	7528.8	7163.38	9231.91	8070.4		6.2931	6.22239	6.54305	6.54261	5.98269	6.781	6.2241
WP_001235051.1	ATP-dependent chaperone ClpB [Vibrio cholerae]	63	9107.73	9451.47	9302.47	8967.68	9798.11	9983.61	9259.49		6.36719	6.25153	6.34287	6.83315	7.17524	6.42992	6.26159
WP_000152592.1	BREX system P-loop protein BrxC [Vibrio cholerae]	62	7590.39	8123.68	8048.01	7179.61	6904.06	8638.22	8517.78		5.96754	6.04274	6.1712	6.15228	5.68581	6.25656	6.47765
WP_000861563.1	MULTISPECIES: malate dehydrogenase [Vibrio]	62	8608.12	8781.74	8527.32	7358.01	7366.44	8526.02	8366.6		6.69072	6.45795	6.46438	6.23345	5.99762	6.10507	6.29033
WP_001096208.1	MULTISPECIES: 50S ribosomal protein L5 [Vibrio]	62	9460.61	9348.49	9938.92	7811.37	7888.02	9663.65	8336.41		6.88379	6.43575	7.05339	6.19497	6.0122	6.47784	5.86743
WP_001162087.1	MULTISPECIES: DNA-directed RNA polymerase subunit alpha [Vibrio]	62	5804.83	6576.71	6193	4759.84	4387.34	6529.42	6530.14		5.8445	6.26492	6.08147	5.2234	4.62717	6.05637	6.35975
WP_000216113.1	fumarate hydratase [Vibrio cholerae]	61	10136.4	10544	9772.54	9249.77	9375.31	10710.1	10351.7		6.13746	6.04032	5.77115	6.10436	5.94631	5.97419	6.06285
WP_000906649.1	ribonuclease E [Vibrio cholerae]	61	8912.4	9326.1	8463.74	8551.84	9248.83	10114.4	9059.17		6.25391	6.19165	5.79254	6.54064	6.7983	6.53849	6.14901
WP_000137693.1	aminomethyl-transferring glycine dehydrogenase [Vibrio cholerae]	60	6192.57	6680.72	6681.72	4720.37	4926.96	7292.78	7013.47		5.87202	5.99362	6.17952	4.87861	4.89387	6.37074	6.43294
WP_000242749.1	MULTISPECIES: cAMP-activated global transcriptional regulator CRP [Vibrio]	60	6775.42	6635.48	6533.9	6524.63	7909.6	7504.59	6393.78		6.55463	6.07343	6.16502	6.87973	8.01536	6.68835	5.98314
WP_001240188.1	glutamate synthase large subunit [Vibrio cholerae]	60	7072.83	7328.52	7355.8	7408.6	7301.33	7411.71	6771.2		6.45415	6.3272	6.54675	7.36861	6.97918	6.23081	5.97684
WP_000855615.1	ABC transporter substrate-binding protein [Vibrio cholerae]	59	7666.84	8418.2	7562.25	6125.16	5465.32	7646.74	7978.77		6.25558	6.49861	6.018	5.44719	4.67115	5.74788	6.2972
WP_001212589.1	methyl-accepting chemotaxis protein Mlp24 [Vibrio cholerae]	59	12166.9	13350.9	13528.4	9787.99	10716.4	13170.6	12445.5		6.59652	6.84849	7.15371	5.78405	6.08612	6.5784	6.5269
WP_000751972.1	porin OmpT [Vibrio cholerae]	58	8559.83	9899.62	9231.92	8563.63	9975.09	9175.77	9363.05		7.06394	7.72947	7.4306	7.70271	8.62294	6.97597	7.4741
WP_000786217.1	maltose/maltodextrin ABC transporter substrate-binding protein MalE [Vibrio cholerae]	58	8544.87	9473.96	8588.96	7462.58	8310.96	10011.9	10257.9		5.74478	6.02627	5.63194	5.4684	5.85296	6.20104	6.67093
WP_000042727.1	sodium-extruding oxaloacetate decarboxylase subunit alpha [Vibrio cholerae]	57	9260.32	9349.51	8926.56	8997.37	9641.16	10035.3	9193.83		6.62827	6.33159	6.23173	7.0193	7.2287	6.61737	6.36548
WP_000583511.1	alanine dehydrogenase [Vibrio cholerae]	57	7741.85	8537.4	7302.72	6442.01	7499.45	7930.66	7662.39		6.17102	6.43854	5.67737	5.59677	6.26179	5.82374	5.90795
WP_000757932.1	MULTISPECIES: maltoporin LamB [Vibrio]	57	7474.97	8470.42	8012.52	7362.28	7935.22	8817.01	9407.73		5.88595	6.31047	6.15356	6.31864	6.5452	6.39601	7.16559
WP_000372618.1	MULTISPECIES: RNA polymerase sigma factor RpoD [Vibrio]	56	6889.15	6832.9	6566.67	5890.4	6729.31	7290.57	6527.2		6.73942	6.32429	6.26545	6.28066	6.89579	6.57051	6.17652
WP_000520431.1	type I DNA topoisomerase [Vibrio cholerae]	56	8412.16	8863.53	8614.79	7744.04	7969.31	9044.59	8693		6.37917	6.35935	6.37164	6.4007	6.33044	6.31867	6.37655
WP_000110151.1	glutamate--ammonia ligase [Vibrio cholerae]	55	6897.76	7548.47	7062.94	6332.48	6439.72	7643.82	7347.98		5.70606	5.90795	5.69855	5.7096	5.58023	5.82531	5.87972
WP_000996996.1	flagellin [Vibrio cholerae]	55	7643.59	8241.27	7677.55	6484.55	6143.94	8319.16	8084.82		6.56784	6.69991	6.43425	6.07308	5.53005	6.58544	6.71979
WP_175286100.1	phosphoribosylformylglycinamidine synthase [Vibrio cholerae]	55	6960.83	7336.46	7326.98	6697.76	6923.42	7254.33	6661.45		6.43117	6.41305	6.60243	6.74469	6.70048	6.17456	5.9533
WP_000220370.1	MULTISPECIES: asparagine--tRNA ligase [Vibrio]	54	7175.07	7649.99	7337.84	6337.15	6478.73	7743.92	7446.46		6.23733	6.29192	6.22144	6.00441	5.89956	6.20175	6.26156
WP_000099574.1	pyruvate kinase [Vibrio cholerae]	53	4787.44	4936.39	4849.73	4239.64	4483.36	5075.79	4953.31		6.34918	6.19403	6.2731	6.1284	6.22838	6.20152	6.35433
WP_000066347.1	MULTISPECIES: transaldolase [Vibrio]	52	5960.32	6503.78	5815.68	4597.03	4374.57	6118.3	6404.2		6.04258	6.23833	5.75047	5.07965	4.64564	5.71431	6.28027
WP_000524462.1	methyl-accepting chemotaxis protein [Vibrio cholerae]	52	5878.19	6377.21	6041.16	5147.91	5309.44	6040.87	5848		6.57115	6.74493	6.5867	6.27238	6.21732	6.22124	6.32361
WP_000586702.1	LOG family protein [Vibrio cholerae]	52	7192.58	7404.28	7121.3	7028.7	7243.13	7558.69	6655.98		6.64241	6.46954	6.41432	7.07489	7.00687	6.43085	5.94584
WP_001121779.1	threonine--tRNA ligase [Vibrio cholerae]	52	7194.39	7279.97	7153.81	7284.1	7644.22	7782.56	7030		6.45005	6.17516	6.25542	7.11785	7.17892	6.42794	6.09655
WP_000589874.1	preprotein translocase subunit SecA [Vibrio cholerae]	51	8282.43	7878.24	7416.25	7286.34	9380.23	8951.7	7107.81		7.11576	6.40387	6.21438	6.82302	8.44177	7.08516	5.9069
WP_000613529.1	DegT/DnrJ/EryC1/StrS family aminotransferase [Vibrio cholerae]	51	8870.22	9397.23	8820.36	7903.49	7801.28	9541.02	9010.55		6.35187	6.36673	6.16032	6.16864	5.8518	6.29422	6.24135
WP_000735329.1	outer membrane channel protein TolC [Vibrio cholerae]	51	6620.05	7268.01	6948.19	5661.79	5661.91	7214.09	7168.17		6.13295	6.37049	6.27812	5.71696	5.49449	6.15701	6.42356
WP_000805372.1	glycogen/starch/alpha-glucan phosphorylase [Vibrio cholerae]	51	7052.17	7525.36	6811.95	5948.66	6456.21	7461.67	7359.1		6.45084	6.51284	6.07736	5.93084	6.18626	6.28796	6.51146
WP_000838241.1	MULTISPECIES: FKBP-type peptidyl-prolyl cis-trans isomerase [Vibrio]	51	6787.94	7778.17	7199.44	5316.92	6562.75	7697.61	7450.52		5.70381	6.18378	5.90033	4.86958	5.77657	5.95886	6.05583
WP_000887349.1	MULTISPECIES: serine--tRNA ligase [Vibrio]	51	7402.39	7727.83	7692.1	6702.72	6473.38	8027.87	7485.27		6.4131	6.33437	6.49967	6.32923	5.87467	6.40732	6.27283
WP_001144972.1	acyl-CoA reductase [Vibrio cholerae]	51	8124.72	8245.81	7902.15	7324.97	8281.69	8675.9	7941.8		6.71303	6.44604	6.36804	6.59659	7.1678	6.60397	6.3473
WP_000006088.1	isoleucine--tRNA ligase [Vibrio cholerae]	50	7004.03	7131.11	7351.99	5430.39	5698.12	7205.68	6648.1		6.72571	6.47883	6.88565	5.68362	5.73163	6.37449	6.17515
WP_000206863.1	cytochrome-c oxidase, cbb3-type subunit III [Vibrio cholerae]	50	6030.09	6079.99	5822.63	5326.71	6257.72	6344.78	5374.45		6.88171	6.56486	6.481	6.62576	7.48076	6.67067	5.9329
WP_000277183.1	TonB-dependent hemoglobin/transferrin/lactoferrin family receptor [Vibrio cholerae]	50	5582.84	6625.82	6536.04	5589.68	6269.61	6777.2	6613.27		5.32524	5.97961	6.08063	5.81131	6.26442	5.95544	6.10183
WP_000596058.1	PEGA domain-containing protein [Vibrio cholerae]	50	7314.19	8230.07	7855.9	6160.77	5226.81	7769.53	8259.22		6.15468	6.55227	6.44741	5.65038	4.60715	6.02302	6.72261
WP_000991038.1	carboxypeptidase M32 [Vibrio cholerae]	50	6695.87	6947.78	6460.64	6155.98	6396.14	6947.2	6293.92		6.47409	6.35576	6.09252	6.48743	6.47808	6.18816	5.88644
WP_001048578.1	MULTISPECIES: ADP-forming succinate--CoA ligase subunit beta [Vibrio]	50	8421.25	8080.98	8030.22	8750.52	9411.92	8965.01	7371.8		6.93531	6.29656	6.45011	7.85465	8.11941	6.80175	5.8725
WP_001171507.1	phosphoenolpyruvate synthase [Vibrio cholerae]	50	4844.35	5267.6	5233.63	4557.18	4662.34	5366.9	5677.88		5.63479	5.79701	5.93738	5.77752	5.68071	5.75103	6.38834
WP_000623159.1	phosphoenolpyruvate-protein phosphotransferase PtsI [Vibrio cholerae]	49	8448.48	8305.96	7922.34	7353.75	8063.51	8688	7703.7		6.73239	6.26225	6.15736	6.3871	6.73088	6.3781	5.93814
WP_001075912.1	MULTISPECIES: ribonucleoside-diphosphate reductase subunit alpha [Vibrio]	49	7816.72	6960.94	6614.44	5563.09	7386.32	8312.32	7135.13		7.08043	5.96558	5.84357	5.49231	7.00842	6.93646	6.25169
WP_001236894.1	formate dehydrogenase subunit alpha [Vibrio cholerae]	49	6165.99	6443.28	6247.19	5707.78	6150.57	6778.94	6482.54		6.31957	6.248	6.24481	6.37611	6.60324	6.40069	6.42673
WP_000350250.1	efflux RND transporter permease subunit VexD [Vibrio cholerae]	48	4041.22	4480.82	4329.96	3446.81	3441.38	4569.34	4611.94		6.07518	6.37314	6.34863	5.64765	5.41921	6.3282	6.70641
WP_000128764.1	MULTISPECIES: lysine--tRNA ligase [Vibrio]	47	3966.74	4523.68	4275.39	3469.87	3226.48	4381.59	4984.04		5.21489	5.62669	5.48198	4.97197	4.44321	5.30669	6.33801
WP_000466016.1	MULTISPECIES: DUF3732 domain-containing protein [Vibrio]	47	6285.93	6743.4	6444.18	5896.98	6163.79	6976.44	6802.57		6.10533	6.19681	6.1046	6.24271	6.2711	6.24243	6.39106
WP_000732543.1	AsmA family protein [Vibrio cholerae]	47	5838.86	6314.14	6046.76	4768.56	4469.68	5975.57	6289.01		5.17871	5.29855	5.23078	4.60983	4.15266	4.88262	5.39555
WP_000852865.1	energy-dependent translational throttle protein EttA [Vibrio cholerae]	47	6983.29	7230.43	6946.99	6166.96	6310.49	7257.85	6810.86		6.51309	6.3803	6.31937	6.26905	6.1652	6.23614	6.14454
WP_000944163.1	IMP dehydrogenase [Vibrio cholerae]	47	8169.07	8367.14	7985.46	7913.03	8406.97	8693.51	7457.64		6.69332	6.48628	6.38144	7.06668	7.21548	6.56212	5.91058
WP_001018908.1	MULTISPECIES: 50S ribosomal protein L2 [Vibrio]	47	6969.6	7313.56	7041.33	6838.37	7204.75	7842.76	6871.66		6.45182	6.40549	6.35739	6.89971	6.98634	6.68842	6.15313
WP_001285016.1	RimK family protein [Vibrio cholerae]	47	5110.22	5903.85	5759.2	4244.06	4152.36	5713.97	6404.27		5.52702	6.04138	6.07524	5.00307	4.70438	5.69337	6.70009
WP_000164597.1	MULTISPECIES: glutamine-hydrolyzing GMP synthase [Vibrio]	46	4898	5090.84	5154.75	4889.83	4666.06	5282.76	4966.57		6.34799	6.24247	6.51591	6.9074	6.33467	6.30752	6.22635
WP_000176892.1	MULTISPECIES: isocitrate lyase [Vibrio]	46	6146.2	5715.92	6354.87	6259.17	5674.03	5046.67	4933.83		6.94519	6.11102	7.00381	7.709	6.71624	5.25367	5.39289
WP_000412014.1	acetyl-CoA C-acetyltransferase [Vibrio cholerae]	46	8308.11	9714.38	8913.49	6880.52	5392.44	8499.78	9564.02		5.57959	6.17255	5.83845	5.03645	3.79352	5.25881	6.21299
WP_000529940.1	MULTISPECIES: 30S ribosomal protein S3 [Vibrio]	46	9284.14	9123.96	8645.12	9136.16	10748.8	9524.24	8079.61		6.97119	6.48184	6.3312	7.47709	8.45438	6.58834	5.86835
WP_000672448.1	phenylalanine--tRNA ligase subunit beta [Vibrio cholerae]	46	6043.66	6372.69	6203.61	5202.34	5151.47	6378.63	6267.29		6.16912	6.15453	6.17614	5.78796	5.50821	5.99833	6.18818
WP_000832701.1	MULTISPECIES: beta-ketoacyl-ACP synthase I [Vibrio]	46	5744.08	6252.93	5782.96	4886.04	4423.76	6484.24	6075.56		6.0867	6.26894	5.9767	5.64316	4.91032	6.32996	6.22741
WP_000884888.1	MULTISPECIES: acetyl-CoA carboxylase biotin carboxylase subunit [Vibrio]	46	5935.76	6616.23	6252.99	5075.13	4999.39	6423.87	6888.33		5.66642	5.97575	5.82197	5.2806	4.99926	5.64949	6.36072
WP_000916643.1	glucose-6-phosphate isomerase [Vibrio cholerae]	46	5486.2	6721.45	6235.96	4243.38	3451.78	6486.19	7483.16		4.99368	5.78844	5.53608	4.20983	3.29116	5.439	6.58862
WP_001165536.1	Re/Si-specific NAD(P)(+) transhydrogenase subunit alpha [Vibrio cholerae]	46	6763.82	7520.11	7446.29	6703.73	7047.6	7867.97	7218.78		6.1781	6.49885	6.63365	6.67395	6.74311	6.62072	6.37803
WP_001240727.1	phosphoglucomutase (alpha-D-glucose-1,6-bisphosphate-dependent) [Vibrio cholerae]	46	7569.63	7905.56	7383.26	6789.93	7129.76	7970.71	7476.36		6.40415	6.32804	6.09236	6.26118	6.31857	6.21247	6.11839
WP_000178335.1	2',3'-cyclic-nucleotide 2'-phosphodiesterase [Vibrio cholerae]	45	4939.24	5708.26	5780.59	5135.3	3850.4	5768.33	6048.47		5.14849	5.62955	5.87682	5.83431	4.20419	5.53924	6.09854
WP_000179228.1	MULTISPECIES: 30S ribosomal protein S2 [Vibrio]	45	3911.02	5095.7	4713.95	2948.28	2363.16	4738.99	5848.43		4.74665	5.85128	5.57997	3.90004	3.00433	5.29863	6.86588
WP_000194594.1	MULTISPECIES: urocanate hydratase [Vibrio]	45	6008.17	6534.12	6315.84	5423.12	5005.56	6316.79	6574.06		6.33226	6.51558	6.49228	6.22973	5.52619	6.13328	6.70209
WP_000462720.1	signal recognition particle protein [Vibrio cholerae]	45	6118.86	6036.38	5856.56	6334.69	6983.85	6563.96	5635.55		6.62542	6.18399	6.18494	7.47604	7.92126	6.5477	5.90254
WP_000650135.1	carboxy terminal-processing peptidase [Vibrio cholerae]	45	5492.17	5738.39	5557.58	4720.8	4650	5694.88	5599		5.96511	5.89677	5.88722	5.58848	5.29035	5.69822	5.88227
WP_000919132.1	serine hydroxymethyltransferase [Vibrio cholerae]	45	6584.88	6745.37	6428.59	5898.81	6685.78	7125.98	6397.68		6.27256	6.07928	5.97259	6.12442	6.67122	6.25348	5.89494
WP_001162066.1	methyl-accepting chemotaxis protein [Vibrio cholerae]	45	5873.02	5863.64	5788.83	5320.05	6362.9	7002.04	5670.52		6.7395	6.36624	6.47899	6.65404	7.64853	7.40238	6.29432
WP_001256500.1	aspartate--tRNA ligase [Vibrio cholerae]	45	4914.87	5239.33	5278.03	4359.01	4467.47	5289.32	5213.7		6.06455	6.11662	6.35197	5.86243	5.77437	6.01266	6.22289
WP_001262543.1	MULTISPECIES: methionine--tRNA ligase [Vibrio]	45	6670.76	7122.76	6974.85	5947.22	5705.7	7140.76	6852.22		6.02299	6.08463	6.14217	5.85267	5.39638	5.93966	5.9845
WP_000103964.1	MULTISPECIES: NADH:ubiquinone reductase (Na(+)-transporting) subunit F [Vibrio]	44	6078.31	6618.95	6485	5255.48	5319.16	6811.94	6577.96		6.19184	6.37933	6.44313	5.83516	5.67592	6.39275	6.48168
WP_000640242.1	fatty acid oxidation complex subunit alpha FadB [Vibrio cholerae]	44	6230.14	6879.84	6650.96	5466.86	4935.02	6785.78	7110.78		5.92821	6.19375	6.17249	5.6698	4.91894	5.94848	6.5449
WP_000041130.1	MULTISPECIES: acetate kinase [Vibrio]	43	2733.63	3103.63	2983.7	2254.92	1832.61	2982.33	3301.19		5.48734	5.89443	5.84154	4.93352	3.85344	5.51516	6.40993
WP_000046688.1	MULTISPECIES: YeaH/YhbH family protein [Vibrio]	43	3822.97	3913.04	3842.74	3588.53	3963.13	4054.19	3705.57		6.5632	6.35593	6.43437	6.71483	7.12705	6.41209	6.15361
WP_000161719.1	molybdopterin guanine dinucleotide-containing S/N-oxide reductase [Vibrio cholerae]	43	4754.68	5204.13	4584.45	4611.66	5695.16	5413.9	4600.99		5.91619	6.12659	5.56363	6.25435	7.42307	6.206	5.53774
WP_000207270.1	transcription-repair coupling factor [Vibrio cholerae]	43	5670.8	5557.58	5623.08	5316.09	5771.38	6099.88	5358.54		6.8983	6.39636	6.67148	7.04845	7.35418	6.83596	6.30528
WP_000754946.1	MULTISPECIES: hypothetical protein [Gammaproteobacteria]	43	4040.99	4955.37	4525.85	3214.16	3029.7	4547.5	5118.49		5.2619	6.10493	5.74785	4.56169	4.13248	5.45517	6.44699
WP_000915500.1	methyl-accepting chemotaxis protein [Vibrio cholerae]	43	7181.5	8380.61	7854.23	5636.85	5309.4	7683.2	8286.85		6.13112	6.7694	6.54001	5.24524	4.74818	6.04293	6.84344
WP_000969331.1	peptidylprolyl isomerase [Vibrio cholerae]	43	5293.72	5995.22	5638.23	3830.99	4030.02	6614.84	6049.74		5.65548	6.05987	5.87492	4.46091	4.50996	6.51041	6.25181
WP_000994115.1	glycerol-3-phosphate dehydrogenase [Vibrio cholerae]	43	7085.67	7046.69	6222.27	5834.02	7217.07	7617.86	6425.08		6.93657	6.52677	5.94104	6.22494	7.40085	6.87032	6.08418
WP_001025289.1	arginine--tRNA ligase [Vibrio cholerae]	43	6782.41	6862.38	6218.62	5557.02	6372.29	7209.98	6594.8		6.50295	6.22517	5.81528	5.80727	6.39998	6.36856	6.11629
WP_001054524.1	MULTISPECIES: transcription termination factor Rho [Vibrio]	43	6345.59	7173.05	6774.58	5195.22	4794.84	6894.16	7063.85		6.07829	6.50074	6.3291	5.42397	4.81106	6.08375	6.54502
WP_000107237.1	aminopeptidase PepB [Vibrio cholerae]	42	3516.06	4680.58	3158.83	4614.77	3048.99	3534.85	3916.53		5.14186	6.47609	4.50547	7.35559	4.67064	4.76228	5.5402
WP_000572788.1	chromosome partition protein MukB [Vibrio cholerae]	42	4923.29	5499.6	5325.44	4645.8	4905.42	5821.07	5631.65		5.64349	5.96448	5.95384	5.80438	5.89013	6.14717	6.24436
WP_000829823.1	MULTISPECIES: 30S ribosomal protein S9 [Vibrio]	42	6666.59	6522.64	7631.68	5174.76	6219.56	7468.6	5753.97		7.42042	6.86906	8.28504	6.27796	7.25172	7.6585	6.19515
WP_000940283.1	DNA polymerase I [Vibrio cholerae]	42	6614.16	7232.28	7053.06	6670.6	6402.73	7307.43	7200.99		6.01093	6.21859	6.25165	6.60748	6.09522	6.11804	6.33023
WP_001113134.1	MULTISPECIES: ribose-phosphate pyrophosphokinase [Vibrio]	42	4997.87	5295.39	5167.86	4387.81	4431.03	5728.4	5361.03		6.05539	6.07023	6.10686	5.7944	5.62365	6.39397	6.28298
WP_001196054.1	MULTISPECIES: 50S ribosomal protein L9 [Vibrio]	42	5572.35	5872.52	5500.41	4816.86	4786.2	5736.16	5682.41		6.19056	6.17257	5.95987	5.83256	5.56979	5.87075	6.10639
WP_000070205.1	oligopeptidase A [Vibrio cholerae]	41	6156.75	6148.58	6007.46	6019.75	7083.93	6535.39	5786.29		6.67103	6.30327	6.34867	7.10925	8.0403	6.52369	6.0646
WP_000135216.1	MULTISPECIES: 30S ribosomal protein S4 [Vibrio]	41	4194.56	4790.95	4610.07	2999.35	3002.22	4449.36	4741.57		6.28123	6.7878	6.73311	4.89541	4.70931	6.13813	6.86816
WP_000265356.1	MULTISPECIES: DUF342 domain-containing protein [Vibrio]	41	6457.93	6252.53	6449.15	6120.21	7137.91	6611.38	5581.94		7.17321	6.57091	6.98671	7.40952	8.30516	6.76539	5.99743
WP_000462806.1	MULTISPECIES: cell division protein FtsZ [Vibrio]	41	5880.49	6532.3	6520.26	5112.08	4838.65	6570.38	6770.53		5.85292	6.15141	6.32957	5.54575	5.04475	6.02462	6.51841
WP_000476637.1	Tol-Pal system protein TolB [Vibrio cholerae]	41	4848.21	4949.01	4953.05	4493.75	4813.2	5105.87	4898.92		5.70551	5.51038	5.68507	5.76403	5.9334	5.53558	5.57665
WP_000763930.1	MULTISPECIES: citrate synthase [Vibrio]	41	6173.82	6514.44	6280.33	5124.88	5286.43	6290.58	6324.78		6.40598	6.39526	6.35571	5.79588	5.74581	6.01316	6.34801
WP_000932415.1	MULTISPECIES: ATP-dependent Clp protease ATP-binding subunit ClpA [Vibrio]	41	6099.2	5824.9	5687.71	5980.51	7024.12	6184.75	5597.32		6.72122	6.07313	6.11311	7.18318	8.10818	6.27881	5.96644
WP_000963390.1	MULTISPECIES: SPFH/Band 7/PHB domain protein [Vibrio]	41	6514.61	5932.93	5752.95	5474.96	5196.24	6053.55	5426.65		7.51106	6.4719	6.46925	6.88015	6.27565	6.42989	6.05208
WP_001003592.1	phosphoenolpyruvate carboxylase [Vibrio cholerae]	41	4820.71	4827.94	4961.49	4845.28	5231.09	5209.71	4746.03		6.54846	6.20497	6.5734	7.17382	7.4435	6.51961	6.23618
WP_001085796.1	MULTISPECIES: 50S ribosomal protein L11 [Vibrio]	41	6671.82	6677.22	6423.78	5998.8	6556.68	6791.44	6330.1		6.67672	6.32214	6.26988	6.54315	6.8732	6.26125	6.12758
WP_001894734.1	mannose-1-phosphate guanylyltransferase/mannose-6-phosphate isomerase [Vibrio cholerae]	41	5807.98	6264.78	6029.43	5201.29	5573.73	6612.4	6300.6		6.04644	6.17064	6.12211	5.90187	6.07823	6.34182	6.34478
WP_080033338.1	cadherin domain-containing protein [Vibrio cholerae]	41	5970.04	5866.85	5474.97	5803.78	6925.23	6506.28	5289.58		6.64563	6.17893	5.94416	7.04164	8.07514	6.67225	5.69561
WP_000025475.1	MULTISPECIES: succinate--CoA ligase subunit alpha [Vibrio]	40	6264.24	6885.62	6489.93	5822.91	5777.95	7025.96	6802.75		5.79995	6.03182	5.86065	5.87624	5.60385	5.99296	6.09257
WP_000059246.1	thymidine phosphorylase [Vibrio cholerae]	40	4379.07	4871.36	4751.93	4210.13	3138.09	4575.14	4934.71		5.64327	5.93948	5.97267	5.91354	4.23614	5.43167	6.15135
WP_000136692.1	glycosyltransferase [Vibrio cholerae]	40	5311.74	5859.27	5900.37	4820.59	4885.76	6274.74	5969.01		6.106	6.37255	6.61529	6.03982	5.88313	6.64501	6.63716
WP_000154827.1	flagellin [Vibrio cholerae]	40	4851.48	5523.17	5219.33	4144.55	4045.67	5575.67	5918.07		5.76603	6.2107	6.05017	5.36888	5.03674	6.10492	6.80366
WP_000350101.1	SAM-dependent DNA methyltransferase [Vibrio cholerae]	40	5791.88	6216.61	6026.92	5259.54	5360.74	6482.18	5953.54		6.33868	6.43698	6.43317	6.2738	6.14555	6.53553	6.30252
WP_000527932.1	MULTISPECIES: adenylosuccinate synthase [Vibrio]	40	5023.42	5655.53	5343.27	4576.6	4707.89	5573.91	5751.08		5.71343	6.08584	5.92727	5.67341	5.60894	5.84034	6.32714
WP_000579663.1	50S ribosomal protein L3 [Vibrio cholerae]	40	6069.8	6499.02	6823.01	5409.57	5510.12	6301.7	5908.01		6.68157	6.76864	7.32538	6.49038	6.35363	6.3906	6.29079
WP_000584512.1	MULTISPECIES: trans-2-enoyl-CoA reductase family protein [Vibrio]	40	6680.95	6492.14	5821.24	5556.31	6779.91	6723.01	5290.7		7.27808	6.69138	6.18506	6.59734	7.73676	6.74718	5.57509
WP_001287115.1	MULTISPECIES: glutamine--tRNA ligase [Vibrio]	40	6476.45	6784.85	6332.5	5190.72	4731.4	6714.72	6713.2		6.21989	6.16504	5.93159	5.43347	4.75984	5.94093	6.23642
WP_000056631.1	TAXI family TRAP transporter solute-binding subunit [Vibrio cholerae]	39	5017.38	5606.08	5004.84	4420.45	4514.62	5618.85	5434.78		5.78232	6.11271	5.62556	5.55259	5.45008	5.96558	6.05853
WP_000092856.1	glycine C-acetyltransferase [Vibrio cholerae]	39	3511.67	3664.64	3449.05	3244.73	3365.08	3861.97	3741.93		6.13866	6.06095	5.88043	6.18219	6.16186	6.21941	6.32726
WP_000151221.1	2-oxoglutarate dehydrogenase complex dihydrolipoyllysine-residue succinyltransferase [Vibrio cholerae]	39	5359.57	5955.26	5503.39	4393.97	4459.47	5700.79	6457.32		5.43156	5.71012	5.4397	4.8535	4.73407	5.32243	6.33005
WP_000283414.1	NADPH-dependent 2,4-dienoyl-CoA reductase [Vibrio cholerae]	39	4373.69	4549.28	4579.03	4519.97	4633.7	4545.82	4314.15		6.55601	6.45184	6.69445	7.38467	7.27572	6.27746	6.25528
WP_000360594.1	MULTISPECIES: long-chain-fatty-acid--CoA ligase FadD [Vibrio]	39	4785.44	4896.18	4744.47	4439.54	4819.74	5294.13	4752.67		6.47447	6.26742	6.26066	6.54672	6.83065	6.59868	6.21985
WP_000383592.1	methyl-accepting chemotaxis protein [Vibrio cholerae]	39	4687.75	5504.91	5219.72	4222.7	4126.18	5177.41	5395.89		5.98315	6.64761	6.49775	5.87435	5.51659	6.08777	6.66176
WP_000731531.1	OmpA family protein [Vibrio cholerae]	39	3837.68	4511.34	4686.65	3770.47	3394.08	4730.34	5337.82		4.21462	4.68754	5.01998	4.51324	3.90453	4.78589	5.6704
WP_000963625.1	pyruvate dehydrogenase complex dihydrolipoyllysine-residue acetyltransferase [Vibrio cholerae]	39	5383.4	5237.84	4559.18	4423.85	5282.07	6070.92	5046.33		6.60564	6.08079	5.45626	5.91647	6.78921	6.86267	5.98955
WP_000993300.1	serine hydroxymethyltransferase [Vibrio cholerae]	39	4863.89	5566.57	5269.34	4094.84	4077.08	5843.57	5689.24		5.95022	6.44297	6.28717	5.45996	5.22462	6.58578	6.7323
WP_001260664.1	proline--tRNA ligase [Vibrio cholerae]	39	5741.24	6220.66	5836.48	4886.02	4690.9	6283.79	6170.62		6.03525	6.18693	5.98398	5.5982	5.16538	6.08543	6.27449
WP_001884428.1	2,3-bisphosphoglycerate-independent phosphoglycerate mutase [Vibrio cholerae]	39	5774.05	6198.6	5304.51	4806.84	4925.44	6730.83	6043.68		6.03946	6.13424	5.41144	5.48001	5.39659	6.48585	6.11476
WP_000028973.1	50S ribosomal protein L7/L12 [Vibrio cholerae]	38	6123.69	6188.79	5909.71	5668.92	7005.26	6086.11	5312.25		7.14509	6.83203	6.72529	7.20939	8.56201	6.54206	5.99561
WP_000029912.1	universal stress protein UspE [Vibrio cholerae]	38	5133.11	5310.68	5222.57	4402.78	4213.51	5217.42	4999.5		6.6998	6.55814	6.64837	6.26342	5.76078	6.2736	6.31201
WP_000036918.1	MULTISPECIES: cysteine synthase A [Vibrio]	38	4658.33	4347.35	4403.84	4103.23	4699.45	4579.39	4173.02		6.64079	5.86359	6.12309	6.37557	7.01767	6.01419	5.7544
WP_000213942.1	5-methyltetrahydropteroyltriglutamate--homocysteine S-methyltransferase [Vibrio cholerae]	38	4567.36	4840.47	4680.85	3662.48	4064.79	4613.9	4535.16		6.64879	6.66675	6.64587	5.81107	6.19829	6.18765	6.38602
WP_000215482.1	aspartate aminotransferase family protein [Vibrio cholerae]	38	3140.25	3796.88	3457.28	2394.24	1900.63	3579.24	4097.26		5.26002	6.01727	5.64817	4.37114	3.33486	5.52325	6.63861
WP_000216841.1	glutamate--tRNA ligase [Vibrio cholerae]	38	4455.88	4961.83	4697.61	3951.24	3683.78	4950.09	5011.14		5.68315	5.98752	5.84363	5.49279	4.9216	5.81633	6.18233
WP_000378235.1	membrane protein insertase YidC [Vibrio cholerae]	38	4920.15	5069.98	5171.92	4777.64	5245.65	5551.66	4900.19		6.52515	6.36162	6.68981	6.90604	7.28733	6.7829	6.28616
WP_000473772.1	MULTISPECIES: rod shape-determining protein [Vibrio]	38	3699.61	4214.67	3960.91	3292.13	3070.07	4259.73	4394.19		5.55515	5.9876	5.80075	5.38791	4.82886	5.89253	6.38232
WP_000486234.1	MULTISPECIES: class I poly(R)-hydroxyalkanoic acid synthase [Vibrio]	38	5822.86	6169.19	6223.45	5516	4868.64	5865.94	6500.85		5.59589	5.60933	5.8333	5.77778	4.90114	5.19339	6.04315
WP_000586206.1	methyl-accepting chemotaxis protein [Vibrio cholerae]	38	4728.51	5023.08	4515.53	3920.82	4337.71	4995.07	4833.19		6.48611	6.51898	6.04114	5.86193	6.23271	6.31221	6.41289
WP_000636730.1	MULTISPECIES: ABC transporter substrate-binding protein [Vibrio]	38	5594.13	5191.88	4924.97	4195	5096.77	5503.09	4534.72		6.91969	6.07615	5.94166	5.65575	6.60398	6.27106	5.42581
WP_000896389.1	methyl-accepting chemotaxis protein [Vibrio cholerae]	38	5269.14	5836.89	5321.17	4631.63	4806.92	5503.77	5508.06		6.47398	6.7852	6.37659	6.20253	6.18664	6.22977	6.54621
WP_000951483.1	aminopeptidase N [Vibrio cholerae]	38	4550.46	4734.79	4770.07	4208.98	4287.15	4996.72	4774.39		6.1174	6.02229	6.25441	6.16726	6.03722	6.18838	6.20854
WP_000985180.1	methionine adenosyltransferase [Vibrio cholerae]	38	2875.85	3007.36	2852.46	2947.02	3159.29	3079.1	2839.07		6.13849	6.07337	5.93833	6.85617	7.06384	6.05479	5.8618
WP_001276017.1	MULTISPECIES: succinate dehydrogenase/fumarate reductase iron-sulfur subunit [Vibrio]	38	5637.83	5543.39	5517.42	5114.98	5494.67	6052.31	5298.34		6.65609	6.19202	6.35321	6.58195	6.79525	6.58277	6.05072
WP_000091929.1	50S ribosomal protein L6 [Vibrio cholerae]	37	6599.29	6952.06	6588.23	5992.54	6340.84	6825.54	6452.07		6.48346	6.46209	6.3129	6.41689	6.52549	6.1777	6.13153
WP_000476112.1	MULTISPECIES: TRAP transporter solute-binding subunit DctP [Vibrio]	37	6206.6	5900.21	5376.52	4524.74	5800.49	4447.63	4850.94		7.28951	6.55634	6.1588	5.79218	7.13618	4.81231	5.511
WP_000661577.1	phosphomannomutase/phosphoglucomutase [Vibrio cholerae]	37	5458.95	5912.15	5721.35	4810.49	5013.41	5971.06	6057.88		6.01206	6.16041	6.14558	5.77441	5.78368	6.05824	6.4535
WP_000748290.1	serine hydrolase [Vibrio cholerae]	37	5025.87	5420.05	5149.96	4211.16	4242.11	5295.64	5555.44		5.6632	5.77835	5.65985	5.17197	5.00714	5.4973	6.05521
WP_001019827.1	lysine decarboxylase CadA [Vibrio cholerae]	37	3113.72	3476.53	4655.9	3667.24	2413.5	6217.73	5483.54		4.13548	4.36859	6.03114	5.30871	3.35776	7.60778	7.04477
WP_001070791.1	4-alpha-glucanotransferase [Vibrio cholerae]	37	4247.23	4727.37	4350.71	3686.67	3756.77	4630.5	4788.22		6.03241	6.35264	6.02692	5.7072	5.58929	6.0589	6.57839
WP_001094875.1	MULTISPECIES: MBL fold metallo-hydrolase [Vibrio]	37	5375.98	5418.47	4604.66	6225.14	4862.77	5192.48	5342.14		5.80996	5.5404	4.85359	7.33277	5.50498	5.16976	5.58458
WP_001177846.1	two-component system response regulator [Vibrio cholerae]	37	3937.33	4202.19	4041.24	3560.38	3438.34	4102.69	3991.04		6.42297	6.48573	6.42982	6.33044	5.87543	6.16571	6.29767
WP_001277601.1	LPS assembly protein LptD [Vibrio cholerae]	37	4488.1	4940.56	4675.97	4073.07	4080.2	5090.33	4883.22		6.03267	6.28308	6.13011	5.96722	5.74493	6.30337	6.34911
WP_001284567.1	MULTISPECIES: amino acid ABC transporter substrate-binding protein [Vibrio]	37	2755.83	3722.79	6090.27	5832.25	2740.24	3185.55	4600.32		4.17384	5.33459	8.99641	9.6277	4.34739	4.44475	6.73955
WP_001888250.1	MULTISPECIES: sigma-54-dependent Fis family transcriptional regulator [Vibrio]	37	3783.14	4131.02	3754.9	3294.96	3125.69	4174.47	4259.16		5.97578	6.17375	5.78483	5.67278	5.17183	6.07468	6.50767
WP_001894251.1	transporter substrate-binding domain-containing protein [Vibrio cholerae]	37	3441.57	3537.95	3644.92	3487.35	4357.47	3850.29	3247.04		6.35319	6.17926	6.56256	7.01672	8.42609	6.548	5.79806
WP_000034368.1	MULTISPECIES: class II fructose-bisphosphate aldolase [Vibrio]	36	3654.03	4547.37	4219.27	3175.13	2398.46	4558.6	5340.02		4.70035	5.53436	5.29353	4.45167	3.23182	5.40218	6.64447
WP_000369794.1	fatty acid oxidation complex subunit alpha FadJ [Vibrio cholerae]	36	4902.96	5048.65	5596.77	4146.85	5170.26	4935.86	4501.65		6.85284	6.67632	7.62956	6.31734	7.56974	6.35558	6.08617
WP_000422344.1	MULTISPECIES: 50S ribosomal protein L4 [Vibrio]	36	5152.17	5008.06	4536.88	3249.79	3445.01	5387.4	4810.04		7.13723	6.56385	6.12981	4.9068	4.99904	6.87542	6.44538
WP_000772966.1	MULTISPECIES: succinate dehydrogenase iron-sulfur subunit [Vibrio]	36	5316.87	5851.49	5950.75	4269.92	4589.62	5987.55	5886.95		6.12807	6.38093	6.68944	5.36403	5.54117	6.35766	6.56324
WP_000953041.1	methyl-accepting chemotaxis protein [Vibrio cholerae]	36	5613.23	5858.84	5374.49	5151.31	5153.06	6597.76	6191.94		6.07169	5.99595	5.67001	6.07321	5.83873	6.57466	6.47864
WP_001007386.1	ATP-binding protein [Vibrio cholerae]	36	3911.71	4230.72	4236.24	3613.62	3384.38	4265.67	4559.72		5.93653	6.07477	6.27042	5.9774	5.38024	5.96394	6.69367
WP_001240970.1	outer membrane protein assembly factor BamA [Vibrio cholerae]	36	5786.99	6193.73	5954.8	5067.96	4933.24	6251.1	5958.18		6.33374	6.41371	6.35659	6.04566	5.65583	6.30295	6.30784
WP_000182764.1	carbohydrate ABC transporter substrate-binding protein [Vibrio cholerae]	35	3164.69	3680.29	3549.71	2819.43	2644.89	3381.75	3461.07		6.10601	6.71827	6.67988	5.92913	5.34552	6.01102	6.45946
WP_000211151.1	MULTISPECIES: translational GTPase TypA [Vibrio]	35	5567.18	5661.14	5352.85	5605.77	5394.38	5946.43	5376.67		6.39361	6.15126	5.99578	7.01697	6.48947	6.2914	5.97288
WP_000244647.1	MULTISPECIES: peroxiredoxin C [Vibrio]	35	4385.04	5260.19	4893.23	3884.73	3853.68	5861.37	5569.84		4.83114	5.48311	5.25802	4.66488	4.44743	5.94916	5.9358
WP_000337015.1	MULTISPECIES: asparagine synthase B [Vibrio]	35	4277.82	4935.76	4745.08	4010.21	4066.08	5011.69	4822.63		5.81981	6.35316	6.29622	5.94644	5.79454	6.28132	6.34644
WP_000357696.1	excinuclease ABC subunit UvrA [Vibrio cholerae]	35	4346.29	4452.75	4283.96	3924.01	4304.21	4506.56	4316.99		6.42099	6.22388	6.17275	6.31855	6.66091	6.13351	6.16914
WP_000784576.1	periplasmic nitrate reductase subunit alpha [Vibrio cholerae]	35	5443.56	5191.53	4714.34	3769.64	5451.81	5929.51	4792.86		7.24229	6.53489	6.11736	5.46634	7.59785	7.26762	6.16805
WP_001220222.1	MULTISPECIES: adenylate kinase [Vibrio]	35	5987.36	6159.52	5958.1	5310.31	5657.81	6299.26	6023.66		6.1024	5.93966	5.92275	5.89914	6.04046	5.91473	5.93862
WP_001278820.1	intermembrane transport protein PqiB [Vibrio cholerae]	35	4337.23	4691.91	4511.07	3765.81	3718.77	4671.91	4752.78		6.14914	6.29363	6.2378	5.81921	5.52278	6.10206	6.51793
WP_001288783.1	aminoacyl-histidine dipeptidase [Vibrio cholerae]	35	3996.54	4201.72	3803.15	3872.87	3867.21	4519.65	4134.28		6.06189	6.02976	5.62622	6.40266	6.14438	6.31551	6.06574
WP_001293370.1	HslU--HslV peptidase ATPase subunit [Vibrio cholerae]	35	5089.72	5231.04	5034.19	4710.89	5144.43	5751.82	5443.49		6.12529	5.95621	5.90898	6.1793	6.48525	6.37703	6.3368
WP_001883436.1	two-component system sensor histidine kinase ChiS [Vibrio cholerae]	35	3141.74	3394.74	3335.82	3101.88	3393.59	3622.12	3318.58		6.4298	6.57329	6.65855	6.91919	7.27517	6.8292	6.5696
WP_000139795.1	MULTISPECIES: DNA topoisomerase IV subunit B [Vibrio]	34	4775.81	4964.28	4965.66	4459.74	4358.03	5055.79	4944.69		6.16332	6.06141	6.25021	6.27308	5.89135	6.01087	6.17258
WP_000200011.1	chemotaxis protein CheW [Vibrio cholerae]	34	2754.21	2827.77	2794.64	2331.96	2305.73	2741.72	2692.33		6.79957	6.60508	6.72915	6.27493	5.96279	6.23573	6.42943
WP_000204542.1	ATP-dependent RNA helicase HrpA [Vibrio cholerae]	34	5389.88	5701.1	5565.71	5341.1	5558.44	5803.61	5447.27		6.37686	6.38169	6.42242	6.88751	6.8887	6.32567	6.234
WP_000224052.1	aspartate ammonia-lyase [Vibrio cholerae]	34	5072.22	5793.3	5502.73	4298.46	4470.28	6223.05	6245.48		5.38896	5.82348	5.7021	4.97764	4.97506	6.09102	6.41849
WP_000226858.1	GTP diphosphokinase [Vibrio cholerae]	34	5164.22	5297.46	5151.3	4832.46	5077.28	5370.89	5117.05		6.12572	5.94525	5.95963	6.24776	6.30871	5.8692	5.87127
WP_000227763.1	glutamate synthase large subunit [Vibrio cholerae]	34	5571.65	5478.13	5716.82	6272.53	6858.85	6595.21	5596.26		6.49982	6.04643	6.50462	7.9756	8.38157	7.08804	6.31502
WP_000484954.1	exoribonuclease II [Vibrio cholerae]	34	3637.33	4008.78	3981.67	3699.18	3738.06	3883.05	4039.72		5.80379	6.05188	6.19647	6.43336	6.24787	5.70797	6.23505
WP_000762954.1	DUF262 domain-containing protein [Vibrio cholerae]	34	3721.62	4094.03	4168.3	3634.6	3629.89	4194.04	4111.21		5.93528	6.17746	6.48363	6.31786	6.06401	6.16201	6.34219
WP_000775253.1	MULTISPECIES: IscS subfamily cysteine desulfurase [Vibrio]	34	4424.77	4844.62	4766.28	4325.14	3965.92	5384.73	5004.96		6.02947	6.24594	6.33459	6.42381	5.66095	6.75979	6.59704
WP_000902906.1	MULTISPECIES: histidine ammonia-lyase [Vibrio]	34	3914.08	4585.54	3950.54	3253.75	3027.74	4045.88	4619.39		5.66672	6.28119	5.57838	5.1344	4.59174	5.39629	6.46914
WP_001015481.1	penicillin-binding protein activator [Vibrio cholerae]	34	2652.23	3064.13	2960.82	2260.15	2089.78	3115.3	3271.91		5.41946	5.92381	5.90074	5.03368	4.47303	5.86441	6.46704
WP_001036868.1	GDP-mannose 4,6-dehydratase [Vibrio cholerae]	34	3967.26	4283.9	4164.86	3449.53	3362	4384.02	4338.53		6.17003	6.30355	6.31752	5.84736	5.4771	6.28129	6.52678
WP_001040221.1	glycine--tRNA ligase subunit beta [Vibrio cholerae]	34	5023	5344.29	5269.06	4248.21	4009.53	5405.38	5329		6.25054	6.29207	6.39495	5.76188	5.22642	6.1967	6.41446
WP_001061938.1	outer membrane protein transport protein [Vibrio cholerae]	34	4391.37	4762.61	5048.69	4569.9	4784.01	5676.42	5096.43		5.83788	5.99031	6.54612	6.62164	6.66199	6.952	6.55362
WP_001122813.1	IS256 family transposase [Vibrio cholerae]	34	5819.63	5964.12	5713.83	4690.58	5564.97	6200.22	5583.25		6.54854	6.34958	6.27085	5.7528	6.55947	6.42742	6.0771
WP_001884331.1	bifunctional UDP-N-acetylglucosamine diphosphorylase/glucosamine-1-phosphate N-acetyltransferase GlmU [Vibrio cholerae]	34	4264.7	4282.66	3855.33	3598.75	4014.89	4551.82	4221.87		6.50547	6.18092	5.7359	5.98336	6.41535	6.39669	6.22953
WP_001893297.1	MULTISPECIES: methyl-accepting chemotaxis protein [Vibrio]	34	4569.79	5063.15	4923.95	3829.79	3675.78	5691.71	5504.15		5.65185	5.92468	5.93961	5.16265	4.76212	6.48511	6.58483
WP_001918744.1	MULTISPECIES: 3-oxoacyl-ACP reductase FabG [Vibrio]	34	3869.41	4220.01	4007.67	3151.69	3028.15	4317.21	4252.04		5.86913	6.05608	5.92885	5.21046	4.8113	6.03271	6.23859
WP_000099214.1	MULTISPECIES: chromosomal replication initiator protein DnaA [Vibrio]	33	3672.14	3584.91	3531.1	3248.04	3614.85	3950.46	3385.86		6.89922	6.37248	6.47054	6.65129	7.11422	6.83768	6.15332
WP_000359808.1	chitoporin [Vibrio cholerae]	33	4176.4	5109.81	4905.47	3912.72	3780.34	4651.05	4957.15		5.74074	6.64538	6.57652	5.86203	5.44319	5.88975	6.5911
WP_000382645.1	metalloprotease PmbA [Vibrio cholerae]	33	4425.86	4817.14	4765.07	3790.23	3991.5	4907.92	4714.87		6.361	6.55038	6.67954	5.9374	6.00925	6.49838	6.55477
WP_000447090.1	inorganic triphosphatase [Vibrio cholerae]	33	2889.51	2933	2883.6	2694.97	2834.05	3034.08	2960.4		6.39181	6.13848	6.22135	6.49766	6.56695	6.18311	6.33447
WP_000567536.1	PglZ domain-containing protein [Vibrio cholerae]	33	4611.46	4694.31	4476.4	4543.12	5189.41	5027.54	4458.84		6.57341	6.33102	6.22345	7.05846	7.74866	6.60219	6.148
WP_000802773.1	anaerobic ribonucleoside-triphosphate reductase [Vibrio cholerae]	33	6172.7	6365.64	5922.4	5466.53	6199.19	6812.63	6340.5		6.43348	6.27715	6.0203	6.20992	6.76803	6.54133	6.39226
WP_001057885.1	bifunctional phosphoribosylaminoimidazolecarboxamide formyltransferase/IMP cyclohydrolase [Vibrio cholerae]	33	3421.39	3900.48	3823.04	3102.78	2695.94	3755.35	3739.1		5.71601	6.16535	6.22944	5.64995	4.71799	5.7799	6.04251
WP_001099264.1	MULTISPECIES: acetyl-CoA C-acyltransferase FadA [Vibrio]	33	3494.91	4270.71	4108.08	2997.17	2420.58	4037.33	4680.83		5.16334	5.96958	5.91948	4.82624	3.74602	5.49501	6.68925
WP_001178898.1	chemotaxis protein CheA [Vibrio cholerae]	33	3600.21	4051.52	4017.71	3170.68	3360.91	3547.1	3724.52		6.45432	6.87211	7.02508	6.19554	6.31156	5.85837	6.45882
WP_001225698.1	MULTISPECIES: SDR family oxidoreductase [Vibrio]	33	3510.09	3846.85	3673.63	2755.92	2323.16	3530.02	3799.57		5.9982	6.21952	6.12277	5.13302	4.15851	5.55725	6.28054
WP_001228766.1	protease modulator HflC [Vibrio cholerae]	33	4684.15	4782.81	4530.57	4421.93	4768.61	4990.25	4624.05		6.56647	6.34357	6.19446	6.75642	7.00244	6.44471	6.27023
WP_001893372.1	methyl-accepting chemotaxis protein [Vibrio cholerae]	33	5261.29	5546.71	4991.68	4264.3	4726.86	4825.56	5073.97		6.73708	6.71992	6.23413	5.95156	6.34028	5.69256	6.28474
WP_000102502.1	DNA topoisomerase IV subunit A [Vibrio cholerae]	32	5263.94	5535.61	5446.34	5090.61	5306.17	5849.9	5313.08		6.40843	6.37611	6.46689	6.75483	6.76673	6.56099	6.25673
WP_000587795.1	ADP-glyceromanno-heptose 6-epimerase [Vibrio cholerae]	32	5391.91	5952.97	5611.95	4668.68	4885.37	6138.24	5809.03		5.96127	6.227	6.05145	5.62592	5.65783	6.25201	6.2124
WP_000680632.1	MULTISPECIES: elongation factor 4 [Vibrio]	32	3729.87	4037.69	3971.29	3528.52	3548.4	3981.05	3947.92		6.14783	6.29666	6.38424	6.33905	6.12657	6.04513	6.29443
WP_000743130.1	DegQ family serine endoprotease [Vibrio cholerae]	32	4499.6	4926.49	4554.85	3615.46	3592.77	5020.2	5071.51		5.303	5.49332	5.23567	4.64425	4.43541	5.45066	5.78156
WP_000828585.1	type II secretion system protein [Vibrio cholerae]	32	3132.36	3132.8	3030.89	2392.01	2346.11	3602.14	2943.39		7.06522	6.68554	6.66768	5.88059	5.54318	7.48506	6.42188
WP_000838328.1	signal peptide peptidase SppA [Vibrio cholerae]	32	3255.87	3947.14	3799.88	2742.24	2372.23	3904.73	4368.09		5.44989	6.25105	6.20356	5.00299	4.15943	6.02132	7.07249
WP_000911050.1	MULTISPECIES: tripartite tricarboxylate transporter substrate binding protein [Vibrio]	32	4884.37	4737.64	5138.09	4121.61	4664.1	4561.52	4519.89		6.8828	6.31638	7.06168	6.33034	6.88464	5.9217	6.1609
WP_001127457.1	dihydroxy-acid dehydratase [Vibrio cholerae]	32	3622.61	3595.25	3620.31	3572.32	3633.99	3690	3487.75		6.52499	6.12684	6.35995	7.01313	6.85644	6.12301	6.07664
WP_000210846.1	MULTISPECIES: CTP synthase [Vibrio]	31	5644.22	5776.76	5438.2	5118.93	5874.17	6338.03	5433.05		6.52305	6.31656	6.12988	6.44807	7.11132	6.7481	6.07366
WP_000312460.1	MULTISPECIES: FtsH protease activity modulator HflK [Vibrio]	31	3335.42	3676.19	3659.47	3533	3756.99	3757.39	3738.04		6.08233	6.34259	6.5086	7.02209	7.17655	6.31227	6.59361
WP_000366574.1	glutamate-5-semialdehyde dehydrogenase [Vibrio cholerae]	31	3396.57	3940.38	3720.57	3185	2696.81	3752.92	4298.7		5.18817	5.69458	5.54285	5.30258	4.315	5.28109	6.35142
WP_000400335.1	MULTISPECIES: 3-deoxy-8-phosphooctulonate synthase [Vibrio]	31	4130.39	4192.08	3724.45	3503.65	3728.45	4479.37	4044.59		6.48598	6.22822	5.70423	5.99666	6.13295	6.4801	6.14355
WP_000494051.1	MULTISPECIES: aspartate/tyrosine/aromatic aminotransferase [Vibrio]	31	4909.97	5126.01	5051.56	4600.45	4483.03	5276.95	4873.61		6.37834	6.30025	6.40036	6.51378	6.10039	6.31528	6.12407
WP_000527687.1	AAA family ATPase [Vibrio cholerae]	31	5718.88	6166.76	6252.97	4980.15	5501.62	6127.41	5790.09		6.40909	6.53871	6.83474	6.08319	6.45852	6.3262	6.27669
WP_000615540.1	MULTISPECIES: 50S ribosomal protein L14 [Vibrio]	31	3137.77	3341.26	3116.38	2604.76	2832.67	3260.04	3290.13		6.17995	6.22621	5.98638	5.59159	5.84408	5.91517	6.26811
WP_000668733.1	penicillin-binding protein 1A [Vibrio cholerae]	31	3079.3	3373.12	3164.22	2776.36	3054.45	3551.01	3411.07		5.327	5.52093	5.33885	5.23492	5.53504	5.6593	5.70797
WP_000700947.1	methyl-accepting chemotaxis protein [Vibrio cholerae]	31	5700.02	5757.48	5135.22	4740	5847.59	5718.32	4994.73		7.28113	6.95832	6.39781	6.5994	7.82448	6.72932	6.17155
WP_000777301.1	methyl-accepting chemotaxis protein [Vibrio cholerae]	31	5306.49	6004.09	5675.86	4558.73	4483.55	5608.85	5573.79		6.29853	6.74262	6.57073	5.89765	5.57456	6.13318	6.39945
WP_000805769.1	MULTISPECIES: bifunctional D-glycero-beta-D-manno-heptose-7-phosphate kinase/D-glycero-beta-D-manno-heptose 1-phosphate adenylyltransferase HldE [Vibrio]	31	5303.04	5072.95	4757.34	4479.84	4885.4	5508.4	4826.43		6.68249	6.04817	5.84693	6.1529	6.44867	6.39469	5.88301
WP_000878557.1	type II secretion system secretin GspD [Vibrio cholerae]	31	3879.96	3838.27	3701.86	4015.51	4538.36	3983.33	3580.24		6.57906	6.15775	6.12219	7.42132	8.06106	6.22248	5.87231
WP_001281065.1	phosphoglucosamine mutase [Vibrio cholerae]	31	4274.7	4453.91	4328.57	3801.89	4135.23	4890.4	4419.1		6.31511	6.22538	6.23691	6.12179	6.39929	6.65579	6.31494
WP_000145786.1	MULTISPECIES: chemotaxis protein CheV [Vibrio]	30	4211.2	4196.54	3871.95	3292.83	3202.12	4597.08	3972.71		6.70745	6.32401	6.01494	5.71642	5.34251	6.74549	6.12066
WP_000183814.1	uroporphyrinogen-III C-methyltransferase [Vibrio cholerae]	30	3908.11	4477.66	4065.44	3239.21	3176.98	4351.33	4360.9		5.86188	6.35434	5.94741	5.29557	4.99162	6.01274	6.32712
WP_000205004.1	methyl-accepting chemotaxis protein [Vibrio cholerae]	30	3192.82	3662.47	3612.92	3107.61	3230.53	3706.82	3525.68		6.0192	6.53263	6.64313	6.38549	6.37962	6.43793	6.42935
WP_000384387.1	MULTISPECIES: diaminopimelate decarboxylase [Vibrio]	30	4580.44	4449.13	4215.81	4243.32	4968.45	4888.82	4159.61		6.81654	6.26443	6.11911	6.88282	7.74523	6.70257	5.98783
WP_000434699.1	glycogen synthase GlgA [Vibrio cholerae]	30	3364.48	3683.05	3920.4	2761.63	3094.98	3943.86	3656.38		6.19178	6.4129	7.03684	5.53945	5.96639	6.68651	6.50892
WP_000514261.1	methionine synthase [Vibrio cholerae]	30	3416.5	3945.09	3890.63	2927.58	3334.87	4003.29	3930.92		6.0397	6.59842	6.70816	5.64087	6.17546	6.51975	6.72184
WP_000598452.1	MULTISPECIES: CBS domain-containing protein [Vibrio]	30	4004.95	4000.3	3664.5	3314.2	4568.6	4501.61	3571.26		6.95999	6.57739	6.21121	6.2776	8.3167	7.20709	6.00334
WP_000619136.1	type VI secretion system ATPase TssH [Vibrio cholerae]	30	2995.36	3017.96	2973.72	2701.33	3645.17	3315.24	2946.1		6.62849	6.31871	6.41824	6.51549	8.44968	6.75866	6.30628
WP_000846694.1	MULTISPECIES: spermidine/putrescine ABC transporter substrate-binding protein [Vibrio]	30	3845.93	5193.47	4950.23	2585.92	2004.19	4230.27	5875.73		4.67155	5.96853	5.86456	3.42357	2.55009	4.73378	6.9037
WP_000896515.1	MULTISPECIES: F0F1 ATP synthase subunit gamma [Vibrio]	30	3376.12	3929.32	3730.69	2664.64	2104.57	3654.57	4315.79		5.51967	6.07802	5.94887	4.74829	3.60425	5.50442	6.8252
WP_000969495.1	MULTISPECIES: 4-hydroxyphenylpyruvate dioxygenase [Vibrio]	30	4482.24	5087.98	5027.96	5593.35	3970.09	4738.75	4961.47		5.67991	6.10015	6.21424	7.72541	5.26991	5.5321	6.08158
WP_001138050.1	MULTISPECIES: 30S ribosomal protein S7 [Vibrio]	30	5009.02	5780.97	5446.08	4197.29	3774.76	4821.9	6112.51		5.32308	5.81246	5.64474	4.86164	4.202	4.72072	6.28333
WP_001271572.1	polyphosphate kinase 1 [Vibrio cholerae]	30	3200.51	3379.63	3452.77	2926.42	3180.68	3535.75	3298.65		6.37716	6.37128	6.71005	6.35548	6.63872	6.49037	6.35776
WP_001278588.1	MULTISPECIES: malate dehydrogenase [Vibrio]	30	4113.13	4316.35	3922.78	3589.86	3813.18	4635.86	4167.2		6.56996	6.52314	6.11131	6.24988	6.3802	6.82183	6.43865
WP_001923396.1	two-component system response regulator VieA [Vibrio cholerae]	30	2780.46	3068.57	3175.28	2435.82	2653.13	3394.47	3083.77		5.85451	6.11307	6.52087	5.59014	5.85179	6.58455	6.28081
WP_000044695.1	MULTISPECIES: beta-ketoacyl-ACP synthase II [Vibrio]	29	3342.71	3666.68	3547.14	3192.9	3219.23	4010.09	3693.35		5.87679	6.09908	6.08233	6.1183	5.92858	6.49496	6.28091
WP_000169476.1	MULTISPECIES: uridine phosphorylase [Vibrio]	29	3073.81	2874.45	2699.16	3105.89	3090.21	3369.83	2643.42		6.72784	5.95255	5.76205	7.40949	7.08506	6.79496	5.59661
WP_000188699.1	FAD-binding oxidoreductase [Vibrio cholerae]	29	3032.85	3166.9	3060.74	2817.35	2773.79	3119.98	3036.89		6.53073	6.452	6.42817	6.61234	6.25664	6.18932	6.32557
WP_000522238.1	MULTISPECIES: PTS glucose transporter subunit IIA [Vibrio]	29	5983.67	6277.89	5654.83	5173.88	6130.28	6313.88	5212.45		6.71421	6.66485	6.18866	6.32772	7.2055	6.52685	5.65756
WP_000529898.1	MULTISPECIES: Si-specific NAD(P)(+) transhydrogenase [Vibrio]	29	4648.88	4830	4488.81	4520.12	5108.47	5023.43	4310.53		6.76878	6.65363	6.37445	7.17324	7.79129	6.73818	6.07089
WP_001088336.1	phospho-sugar mutase [Vibrio cholerae]	29	3609.03	3987.61	3830.71	3331.45	3193.93	4025.86	3890.21		5.89977	6.16746	6.10764	5.93583	5.46923	6.06294	6.15145
WP_001093848.1	MULTISPECIES: MurR/RpiR family transcriptional regulator [Vibrio]	29	2632.26	2750.46	2687.91	2342.06	2326.27	2902.25	2706.94		6.33458	6.26244	6.3089	6.14314	5.86416	6.43434	6.30126
WP_001163464.1	MULTISPECIES: flavodoxin-dependent (E)-4-hydroxy-3-methylbut-2-enyl-diphosphate synthase [Vibrio]	29	3723.92	4172.95	3986.04	3049.13	2720.78	4186.48	4338.45		5.73353	6.07875	5.98568	5.11684	4.38805	5.93815	6.46125
WP_001263690.1	MULTISPECIES: aspartate-semialdehyde dehydrogenase [Vibrio]	29	4033.12	4152.92	4238.47	3684.38	3849.94	4295.91	3921.92		6.38016	6.21575	6.53957	6.3527	6.37971	6.26074	6.00135
WP_000030087.1	RNA-binding transcriptional accessory protein [Vibrio cholerae]	28	3363.63	3437.78	3594.5	3058.31	3517.01	3646.61	3276.75		6.26179	6.05505	6.52647	6.20548	6.85836	6.25403	5.90056
WP_000042591.1	lipoyl synthase [Vibrio cholerae]	28	4135.57	4053.05	3750.43	3848.8	4379.11	4398.6	3837.46		6.56818	6.09033	5.80953	6.66252	7.28538	6.43583	5.8954
WP_000067249.1	aminopeptidase P family protein [Vibrio cholerae]	28	3463.68	3277.46	3340.77	3648.91	4520.91	3736.51	2830.73		7.02466	6.2889	6.60822	8.06593	9.6044	6.98127	5.55324
WP_000075896.1	MULTISPECIES: chemotaxis protein CheW [Vibrio]	28	3012.68	3107.58	2949.75	3205.32	3995.13	3170.99	2693.74		6.74202	6.57974	6.43831	7.81829	9.36536	6.5375	5.83113
WP_000116550.1	MULTISPECIES: porphobilinogen synthase [Vibrio]	28	3005.41	3358.67	3300.2	2607.04	2790.54	3407.42	3426.56		5.57937	5.89927	5.97546	5.27512	5.42658	5.82757	6.15318
WP_000117645.1	AMP-binding protein [Vibrio cholerae]	28	3586.17	3542.33	3545.89	2945.23	3244.88	3737.07	3427.12		6.78416	6.34021	6.54245	6.07279	6.43014	6.51294	6.27126
WP_000122825.1	MULTISPECIES: flagellar hook protein FlgE [Vibrio]	28	4624.19	4877.2	4559.13	4430.93	4743.8	5535.7	4967.58		6.18902	6.17599	5.95139	6.46375	6.65073	6.82557	6.43119
WP_000167426.1	succinylglutamate desuccinylase [Vibrio cholerae]	28	3622.01	3692.33	3627.54	3695.6	3802.85	4030.75	3673.92		6.14756	5.92929	6.00503	6.83662	6.76112	6.30259	6.03174
WP_000253901.1	type I restriction endonuclease subunit R [Vibrio cholerae]	28	3346.95	3651.12	3648.49	2989.04	3640.97	3971.15	3770.69		6.04934	6.24359	6.43164	5.88835	6.89338	6.61234	6.59234
WP_000271393.1	MULTISPECIES: 50S ribosomal protein L21 [Vibrio]	28	4350.64	4651.92	4462.22	3948.81	4195.9	4709.69	4468.11		5.98344	6.05313	5.98548	5.91927	6.04477	5.9672	5.94404
WP_000334125.1	glutamine--fructose-6-phosphate transaminase (isomerizing) [Vibrio cholerae]	28	3700.16	3923.56	4139.65	3491.72	3294.58	4302.91	4049.02		6.62443	6.64596	7.22839	6.81351	6.17852	7.09693	7.01194
WP_000426107.1	MULTISPECIES: YfbU family protein [Vibrio]	28	1906.83	1928.83	1865.65	1926.06	2127.35	2154.74	1802.29		6.45664	6.17928	6.16133	7.10833	7.54553	6.72155	5.90308
WP_000462147.1	aspartate/tyrosine/aromatic aminotransferase [Vibrio cholerae]	28	3305.75	3680.76	3422.64	2839.68	2806.32	3659.2	3625.6		5.90296	6.21852	5.96089	5.52679	5.24921	6.01958	6.26239
WP_000549603.1	hypothetical protein [Vibrio cholerae]	28	4074.2	5164.28	4117.37	3236.55	3267.99	4713.71	4794.53		5.2831	6.33586	5.20734	4.57438	4.43899	5.63105	6.01385
WP_000730740.1	protein translocase subunit SecD [Vibrio cholerae]	28	816.671	870.397	845.446	855.208	6060.53	7449.18	7549.4		1.64008	1.65381	1.65598	1.87195	12.7493	13.7818	14.6653
WP_000764703.1	MULTISPECIES: oxidative stress defense protein [Vibrio]	28	2388.99	2349.05	2291.01	2068.36	2346.98	2305.03	2161.99		4.85779	4.51924	4.54361	4.5841	4.99908	4.31798	4.25244
WP_000780524.1	peptidylprolyl isomerase SurA [Vibrio cholerae]	28	3166.92	3295.4	3096.17	2871.08	3136.41	3537.16	3346.33		6.11107	6.01642	5.82713	6.0385	6.33971	6.28804	6.2461
WP_000814590.1	MULTISPECIES: outer membrane protein OmpW [Vibrio]	28	4697.99	4987.59	5308.36	4404.92	4498.02	5194.45	5057.05		6.10882	6.136	6.73218	6.24291	6.12665	6.2225	6.36066
WP_000847599.1	MULTISPECIES: 50S ribosomal protein L13 [Vibrio]	28	4609.49	4583.2	4334.01	4187.34	4558.59	4698.48	4340.76		6.83357	6.42855	6.26664	6.76607	7.07916	6.417	6.22473
WP_000913180.1	cysteine--tRNA ligase [Vibrio cholerae]	28	2792.81	2760.77	2877.6	2503.16	3009.79	2970.85	2587.68		6.87727	6.43212	6.91123	6.71842	7.76368	6.73962	6.16375
WP_001058123.1	NAD-dependent malic enzyme [Vibrio cholerae]	28	2790.67	2713.89	2773.34	2758.83	3100.91	2888.51	2423.83		7.04832	6.48514	6.83173	7.59462	8.20395	6.72096	5.92161
WP_001190986.1	sigma-54-dependent Fis family transcriptional regulator [Vibrio cholerae]	28	2861.34	3003.14	2891.13	2511.63	2437.81	3305.15	3070.98		6.03141	5.98928	5.94384	5.77044	5.38277	6.41832	6.26162
WP_001271880.1	MULTISPECIES: ribonuclease G [Vibrio]	28	3835.02	3947.47	3835.6	3458.1	3813.66	4169.2	3662.54		6.7109	6.53554	6.54631	6.5956	6.99056	6.72119	6.19948
WP_001287510.1	MULTISPECIES: transcription termination/antitermination protein NusG [Vibrio]	28	2993.45	3070.77	2952.33	2870.33	3522.35	3565.08	3184.21		6.13926	5.95855	5.90553	6.41622	7.56716	6.73587	6.31692
WP_001920788.1	MULTISPECIES: UTP--glucose-1-phosphate uridylyltransferase GalU [Vibrio]	28	4285.83	4572.92	4153.62	3987.14	3269.35	4551.03	4480.5		6.22922	6.28842	5.8881	6.31632	4.97756	6.09381	6.2992
WP_000029983.1	excinuclease ABC subunit UvrB [Vibrio cholerae]	27	3699.1	4014	3938.15	3373.77	3277.78	4049.42	3885.68		6.22509	6.39112	6.46386	6.18826	5.77812	6.27802	6.32524
WP_000062614.1	MULTISPECIES: 30S ribosomal protein S8 [Vibrio]	27	4143.79	4598.85	4755.89	3826.47	3321.5	4614.51	4840.78		5.44811	5.72067	6.0986	5.4834	4.57445	5.58925	6.15635
WP_000347561.1	low-specificity L-threonine aldolase [Vibrio cholerae]	27	2074.25	2466.76	2415.47	1705.23	1268.24	2469.5	2761.17		5.17282	5.82027	5.87514	4.63504	3.31302	5.67356	6.6607
WP_000735498.1	Fe(3+) ABC transporter substrate-binding protein [Vibrio cholerae]	27	3789.21	3793.43	3861.87	3681.23	3879.47	3679.59	3554.4		6.29649	5.96391	6.25889	6.66724	6.75272	5.63287	5.71316
WP_000768200.1	MULTISPECIES: tRNA guanosine(34) transglycosylase Tgt [Vibrio]	27	2746	2890.32	2679.3	2409.23	2607.5	3204.54	3138.75		6.31238	6.2862	6.00709	6.03635	6.27876	6.78639	6.97926
WP_000866948.1	UDP-glucose 4-epimerase GalE [Vibrio cholerae]	27	3449.75	4056.43	3857.97	2936.06	2362.8	3784.31	4168.53		5.65835	6.295	6.17179	5.24893	4.05962	5.71833	6.61371
WP_000873677.1	MULTISPECIES: N,N'-diacetylchitobiose phosphorylase [Vibrio]	27	3130.76	3251.6	3233.35	2958.81	3056.17	3394.89	3013.74		6.49094	6.37829	6.53823	6.68618	6.6373	6.48431	6.04398
WP_001069849.1	multidrug efflux RND transporter periplasmic adaptor subunit VexC [Vibrio cholerae]	27	3328.06	3663.24	3577.68	2901.72	2645.61	3730.29	3655.96		6.02204	6.27144	6.31399	5.72284	5.01458	6.21835	6.39903
WP_001148353.1	MULTISPECIES: cytochrome bc complex cytochrome b subunit [Vibrio]	27	3938.6	4251.53	4741.4	3815.47	4107.83	4181.94	4072.87		6.36711	6.50273	7.47579	6.72283	6.95616	6.22814	6.36885
WP_001174034.1	MULTISPECIES: ABC transporter ATP-binding protein [Vibrio]	27	4291.72	4247.25	4178.31	4194.8	4705.47	4659.55	3929.91		6.76848	6.33749	6.42703	7.21066	7.77355	6.76993	5.99518
WP_001196560.1	Fe-S protein assembly chaperone HscA [Vibrio cholerae]	27	2688.19	2944.22	2734.32	2628.69	2593.92	3152.84	3159.1		5.6778	5.88356	5.63274	6.0515	5.73896	6.13483	6.45422
WP_001233047.1	insulinase family protein [Vibrio cholerae]	27	4536.25	4672.88	4440.56	3754.72	3913.44	4869.74	4639.17		6.27731	6.11801	5.99327	5.66314	5.67272	6.20815	6.20979
WP_001286040.1	NAD-dependent DNA ligase LigA [Vibrio cholerae]	27	2679.85	2693.52	2700.76	2532.32	2855.24	2758.9	2547.3		6.74978	6.41873	6.63461	6.95187	7.53318	6.4017	6.20611
WP_000003251.1	efflux RND transporter permease subunit VexK [Vibrio cholerae]	26	4113.06	4181.35	4153.49	3872.42	4202.64	3852.29	3701.74		7.04864	6.77963	6.9423	7.23313	7.5443	6.0819	6.13629
WP_000038553.1	MULTISPECIES: tRNA (N6-isopentenyl adenosine(37)-C2)-methylthiotransferase MiaB [Vibrio]	26	3607.73	3507.79	3458.65	3856.34	4106.95	3720.58	3073.54		6.8622	6.31266	6.41632	7.99481	8.18287	6.51959	5.65494
WP_000081714.1	MULTISPECIES: FAD-dependent oxidoreductase [Vibrio]	26	3198.23	3496.04	3437.53	3276.69	3030.38	3446.6	3124.97		6.35607	6.57362	6.66308	7.0977	6.30859	6.3103	6.00737
WP_000090771.1	MULTISPECIES: 30S ribosomal protein S13 [Vibrio]	26	3527.31	3417.09	3106.57	3228.08	3529.65	3759.87	3166.47		6.90951	6.333	5.93519	6.8921	7.24256	6.78511	5.99983
WP_000096995.1	MULTISPECIES: acyl-CoA dehydrogenase [Vibrio]	26	3799.86	3956.16	4027.1	3851.56	4062.52	4332.67	3967.24		6.56901	6.47077	6.79008	7.25726	7.35673	6.90031	6.63408
WP_000109998.1	tRNA 2-thiouridine(34) synthase MnmA [Vibrio cholerae]	26	3504.72	3800.81	3662.09	3083.65	2923.67	3646.99	3750.13		5.88712	6.04053	5.99969	5.64571	5.1444	5.64371	6.09335
WP_000115816.1	EAL domain-containing protein [Vibrio cholerae]	26	3277.76	3330.22	3364.94	3069.58	3273.39	3682.61	3226.01		6.4666	6.21614	6.47479	6.60057	6.76477	6.69321	6.15637
WP_000125387.1	MULTISPECIES: protein-glutamate O-methyltransferase [Vibrio]	26	3028.27	3062.96	2986.31	2768.32	2910.75	3074.11	2961.01		6.75043	6.45992	6.49264	6.72599	6.7967	6.31301	6.38464
WP_000135543.1	penicillin-binding protein [Vibrio cholerae]	26	3034.92	3142.02	3103.77	3029.83	3105.62	3344.15	2937.68		6.52943	6.39567	6.51279	7.10476	6.99895	6.62817	6.11353
WP_000149570.1	bifunctional aspartate kinase/homoserine dehydrogenase II [Vibrio cholerae]	26	3618.18	3617.43	3642.34	3502.04	3750.23	3930.86	3362.31		6.75176	6.3867	6.62914	7.12282	7.33063	6.75764	6.06911
WP_000177439.1	EAL domain-containing protein [Vibrio cholerae]	26	3955.85	4498.64	4484.21	3392.02	2966.23	4190.46	4345.9		6.18641	6.65625	6.83966	5.78177	4.85915	6.03727	6.57413
WP_000264940.1	HTH-type transcriptional regulator MalT [Vibrio cholerae]	26	2195.04	2419.68	2351.7	2027.31	2053.88	2478.63	2405.72		6.14147	6.40527	6.41744	6.18235	6.01952	6.38884	6.51081
WP_000272282.1	deoxyguanosinetriphosphate triphosphohydrolase family protein [Vibrio cholerae]	26	4779.76	4417.34	4269.82	4761.45	6757.54	4724.3	4093.57		7.01887	6.13722	6.11534	7.62086	10.3946	6.39115	5.81465
WP_000279702.1	protease Lon-related BREX system protein BrxL [Vibrio cholerae]	26	3439.62	3437.1	3315.11	3005.86	2846.19	3565.95	3411		6.39387	6.04498	6.01037	6.09012	5.54209	6.10673	6.13331
WP_000280450.1	bifunctional GTP diphosphokinase/guanosine-3',5'-bis pyrophosphate 3'-pyrophosphohydrolase [Vibrio cholerae]	26	3216.75	3396.89	3286.52	2961.28	2922.14	3434.5	3325.69		6.29238	6.28678	6.27023	6.31365	5.98763	6.18929	6.29273
WP_000410586.1	MULTISPECIES: UDP-N-acetylglucosamine 1-carboxyvinyltransferase [Vibrio]	26	2708.25	2804.15	2777.26	2535.41	2397.7	2856.32	2815.15		6.05928	5.93585	6.06037	6.18279	5.61932	5.88735	6.09248
WP_000681567.1	FkbM family methyltransferase [Vibrio cholerae]	26	3875.76	4056.7	3856.57	3392.16	3096.61	4156.51	4002.95		6.52908	6.46573	6.33646	6.22838	5.46435	6.45066	6.52282
WP_000731892.1	MULTISPECIES: extracellular solute-binding protein [Vibrio]	26	4340.63	4771.76	5239.51	3965.2	2993.76	4939.36	5390.33		5.59653	5.82096	6.58881	5.57231	4.04334	5.86701	6.72267
WP_001037543.1	LTA synthase family protein [Vibrio cholerae]	26	3096.85	3331.49	3294.88	2871.39	2905.51	3340.46	3065		6.72253	6.84228	6.97593	6.79373	6.60681	6.68035	6.43581
WP_001043644.1	deoxycytidylate deaminase [Vibrio cholerae]	26	3864.94	3585.43	3158.3	2976.62	3783.74	4177.74	3272.64		7.3561	6.45648	5.86284	6.17493	7.54367	7.32532	6.02508
WP_001062037.1	polynucleotide adenylyltransferase PcnB [Vibrio cholerae]	26	3472.65	3544.55	3533.29	3576.72	4265.27	3719.13	3418.93		6.58792	6.36206	6.53758	7.39564	8.47599	6.49994	6.2739
WP_001088888.1	MULTISPECIES: methyl-accepting chemotaxis protein [Vibrio]	26	4284.83	4452.49	4509.61	4199.89	4491.71	4529.69	4011.99		6.75778	6.6439	6.9368	7.21958	7.42059	6.58141	6.12055
WP_001292544.1	MULTISPECIES: deoxyribose-phosphate aldolase [Vibrio]	26	3811.16	4259.32	3980.29	3225.72	2448.22	3660.6	3914.72		6.16501	6.51878	6.27973	5.68731	4.14843	5.45518	6.12544
WP_001880549.1	protein translocase subunit SecD [Vibrio cholerae]	26	3533.5	3819.21	3682.98	3152.63	612.354	565.562	623.496		9.09827	9.30415	9.24918	8.8477	1.65163	1.34157	1.55291
WP_001881782.1	flagellar biosynthesis protein FlhF [Vibrio cholerae]	26	3112.27	3239.05	3149.86	2971.84	3011.07	3303.84	3036.04		6.71249	6.60958	6.62594	6.98611	6.80274	6.56456	6.33394
WP_001901330.1	cyclic AMP-GMP synthase [Vibrio cholerae]	26	4719.89	4911.89	5045.12	4948.92	5305.71	5466.49	5134.1		6.08655	5.9929	6.34542	6.9559	7.16703	6.49423	6.40418
WP_000006492.1	RNA polymerase-associated protein RapA [Vibrio cholerae]	25	2045.25	2138.66	2079.66	1727.98	1696.62	2107.64	2035.59		6.58651	6.51628	6.53207	6.06528	5.72335	6.25296	6.34102
WP_000026564.1	malate synthase A [Vibrio cholerae]	25	2775.02	2672.58	2934.55	2908.38	2454.21	2425.51	2381.4		6.65229	6.06157	6.86115	7.59906	6.16274	5.35659	5.52201
WP_000059787.1	MULTISPECIES: methyl-accepting chemotaxis protein [Vibrio]	25	3094.59	3065.31	2938.87	2928.91	2985.87	3027.36	2666.28		7.36546	6.90273	6.82224	7.59813	7.44431	6.63806	6.13851
WP_000087036.1	DUF3466 family protein [Vibrio cholerae]	25	2890.94	3293.05	3325.15	2309.51	1883.11	3214.86	3502.66		5.43305	5.85535	6.09489	4.73073	3.70712	5.56605	6.36741
WP_000091952.1	MULTISPECIES: 50S ribosomal protein L28 [Vibrio]	25	2989.27	2819.28	2739.2	2436.06	3400.73	3316.2	2404.71		7.71285	6.88236	6.89324	6.8508	9.19133	7.88262	6.00167
WP_000196857.1	MULTISPECIES: NAD(P)/FAD-dependent oxidoreductase [Vibrio]	25	2493.97	2666.19	2652.89	2426.63	2281.93	2808.33	2694.25		6.21122	6.28241	6.44399	6.58708	5.95312	6.44339	6.49058
WP_000224887.1	MULTISPECIES: purine-nucleoside phosphorylase [Vibrio]	25	3766.25	3977.18	4395.43	2637.51	2601.51	4429.44	4226.51		6.53155	6.52578	7.43462	4.98546	4.72595	7.07679	7.09005
WP_000361687.1	cadmium-translocating P-type ATPase [Vibrio cholerae]	25	3742.36	3918.43	3965.19	3620.77	3686.26	4164.33	3811.64		6.45152	6.39114	6.667	6.80332	6.6567	6.61366	6.35607
WP_000423489.1	MULTISPECIES: adenylosuccinate lyase [Vibrio]	25	2609.13	2788.89	2916.88	2665.95	2571.25	2759.06	2718.35		6.02719	6.09537	6.57186	6.71236	6.22186	5.87166	6.07414
WP_000517921.1	MULTISPECIES: acetyl-CoA C-acyltransferase FadI [Vibrio]	25	2263.24	2457.61	2371.62	2007.79	1955.46	2330.78	2369.08		6.09334	6.26018	6.22759	5.89178	5.5148	5.78104	6.1697
WP_000631302.1	MULTISPECIES: peptidylprolyl isomerase [Vibrio]	25	2707.77	2972.39	2684.58	2330.69	2108.96	3382.83	2784.26		6.0456	6.27889	5.84593	5.67173	4.93233	6.95805	6.01308
WP_000705042.1	1,4-alpha-glucan branching protein GlgB [Vibrio cholerae]	25	3215.72	3424.37	3253.32	2928.62	3425.89	3552.54	3344.69		6.17058	6.21696	6.0887	6.12512	6.88617	6.28011	6.20817
WP_000717554.1	SPOR domain-containing protein [Vibrio cholerae]	25	3239.78	3372.87	3322.59	2881.51	3099.5	3456.99	3348.68		6.4827	6.38542	6.48436	6.28441	6.49664	6.37263	6.48148
WP_000758871.1	MULTISPECIES: cytochrome c1 [Vibrio]	25	4745.1	5466.49	5334.21	3862.9	3893.08	4933.01	5460.71		5.71183	6.22569	6.26253	5.06812	4.90885	5.47044	6.35827
WP_000817540.1	class II fructose-bisphosphatase [Vibrio cholerae]	25	3454.15	3507.54	3404.89	3282.69	3653.1	3637.06	3314.97		6.56284	6.30525	6.30962	6.79804	7.27057	6.36621	6.09242
WP_000951035.1	MULTISPECIES: non-heme ferritin [Vibrio]	25	3852.43	4307.6	3843.55	3370.32	3973.99	4560.06	3747.01		6.1469	6.50289	5.98142	5.86133	6.64209	6.70305	5.78318
WP_000985860.1	chemotaxis response regulator protein-glutamate methylesterase [Vibrio cholerae]	25	2223.43	2596.62	2475.1	1811.95	1889.83	2385.19	2733.76		5.54003	6.12134	6.01494	4.92083	4.93251	5.4751	6.58884
WP_001025860.1	conjugal transfer protein TraF [Vibrio cholerae]	25	4421.73	4673.31	4898.14	3973.07	2964.3	5241.72	4818.83		7.36177	7.36146	7.95373	7.20974	5.16974	8.03977	7.76053
WP_001043260.1	MULTISPECIES: sulfonamide-resistant dihydropteroate synthase Sul2 [Bacteria]	25	2275.92	2835.94	1970.65	1712.89	3616.64	5695.35	5483.15		4.46369	5.2624	3.76961	3.6616	7.43018	10.2905	10.4023
WP_001181007.1	MULTISPECIES: 30S ribosomal protein S10 [Vibrionaceae]	25	3690.35	3543.08	3429.52	2822.02	2800.18	3805.77	3517.17		6.9642	6.32608	6.3123	5.80454	5.53537	6.61648	6.42033
WP_001187860.1	PilZ domain-containing protein [Vibrio cholerae]	25	2995.39	2992.72	3080.47	3064.19	3525.84	3391.87	2880.61		6.70676	6.33979	6.72707	7.47788	8.26948	6.99646	6.23884
WP_001216668.1	MULTISPECIES: 30S ribosomal protein S6 [Vibrio]	25	3303.05	3647.01	3204.65	2619.67	2627.69	3302.93	3452.85		6.12679	6.40036	5.7976	5.29624	5.10562	5.64414	6.1952
WP_001249011.1	methyl-accepting chemotaxis protein [Vibrio cholerae]	25	2566.85	2992.65	2792.87	2245.98	2370.83	2939.36	2881.79		5.84947	6.45241	6.2075	5.57861	5.65944	6.17091	6.35241
WP_001271602.1	exodeoxyribonuclease V subunit beta [Vibrio cholerae]	25	2238.09	2304.32	2347.76	2252.79	2417.74	2485.75	2142.15		6.61243	6.44134	6.76531	7.25451	7.48256	6.76584	6.122
WP_001281808.1	MULTISPECIES: F0F1 ATP synthase subunit delta [Vibrio]	25	2796.19	2968.28	2850.98	2531.37	2922.27	3217.84	2941.99		6.17541	6.20231	6.14105	6.09338	6.76045	6.54702	6.28492
WP_001894770.1	DNA mismatch repair protein MutS [Vibrio cholerae]	25	2078.4	2103.27	2084.34	1955.73	2115.69	2243.51	2045.2		6.57873	6.29879	6.43475	6.74723	7.0149	6.54216	6.26194
WP_000013192.1	peptide chain release factor 3 [Vibrio cholerae]	24	3926.71	4180.69	4317.66	4045.9	4568.35	4410.81	4202.51		5.90616	5.94941	6.33396	6.63278	7.19768	6.11189	6.11428
WP_000031601.1	transcription termination/antitermination protein NusA [Vibrio cholerae]	24	2679.47	3012.2	2730.47	2312.97	2556.47	3038.46	3168.89		5.57396	5.92855	5.53991	5.24431	5.57073	5.82303	6.3765
WP_000032608.1	glutamate--cysteine ligase [Vibrio cholerae]	24	2424.99	2757.05	2650.07	2222.63	2122.07	2925.39	2932.22		5.71929	6.15214	6.09592	5.71351	5.24262	6.35618	6.68942
WP_000056837.1	bifunctional [glutamate--ammonia ligase]-adenylyl-L-tyrosine phosphorylase/[glutamate--ammonia-ligase] adenylyltransferase [Vibrio cholerae]	24	2126.12	2402.57	2506.34	2016.84	2018.41	2509.05	2637.18		5.52217	5.90402	6.3491	5.70949	5.49146	6.0036	6.62555
WP_000099341.1	alpha,alpha-phosphotrehalase [Vibrio cholerae]	24	4455.24	4424.71	4121.77	4188.06	4802.77	4689.07	4031.47		6.88754	6.47183	6.21479	7.05683	7.77752	6.67821	6.0286
WP_000128118.1	anaerobic glycerol-3-phosphate dehydrogenase subunit A [Vibrio cholerae]	24	2478.07	2533.17	2535.49	2348.58	2313	2752.44	2600.37		6.32703	6.11928	6.31391	6.53575	6.18612	6.47418	6.42217
WP_000139209.1	glycine cleavage system aminomethyltransferase GcvT [Vibrio cholerae]	24	3780.04	3978.97	3637.13	3463.49	3213.53	4191.24	4044.32		5.94121	5.91696	5.57555	5.9333	5.29075	6.06878	6.14871
WP_000211023.1	tRNA 5-hydroxyuridine modification protein YegQ [Vibrio cholerae]	24	2103.21	2179.37	2243.81	2191.86	2218.71	2436.51	2255.01		6.00032	5.88264	6.2435	6.81567	6.63054	6.40384	6.22301
WP_000224891.1	MULTISPECIES: purine-nucleoside phosphorylase [Vibrio]	24	4176.36	4272.54	4247.46	3952.99	4263.47	4293.78	4253.45		6.47995	6.27205	6.42767	6.68503	6.92937	6.13753	6.38374
WP_000331860.1	MULTISPECIES: ribonucleotide-diphosphate reductase subunit beta [Vibrio]	24	3044.75	3294.86	3372.27	2858.3	2882.9	3526.54	3340.04		5.94373	6.08547	6.42066	6.08162	5.89513	6.34215	6.30695
WP_000338507.1	cyclic nucleotide-binding/CBS domain-containing protein [Vibrio cholerae]	24	3051.88	3183.78	3291.36	3173.94	3070	3184.75	3052.33		6.29588	6.21414	6.62238	7.1366	6.63413	6.05263	6.09088
WP_000344154.1	MULTISPECIES: recombinase RecA [Vibrio]	24	3249.23	3529.83	3430.14	2885.62	2821.26	3607.72	3674.88		6.00993	6.1772	6.188	5.81743	5.46624	6.14755	6.57494
WP_000620446.1	NAD(P)/FAD-dependent oxidoreductase [Vibrio cholerae]	24	3030.2	3226.15	3050.71	2784.91	2723.18	3277.98	3113.79		6.38517	6.43184	6.26977	6.39611	6.01082	6.36337	6.34673
WP_000621906.1	glucan biosynthesis protein [Vibrio cholerae]	24	3382.56	3081.4	3213.84	3023.33	3587.5	3641.36	3008.36		6.93711	5.97903	6.42846	6.75806	7.70693	6.87982	5.96792
WP_000672706.1	MULTISPECIES: methionine ABC transporter substrate-binding lipoprotein MetQ [Vibrio]	24	3949.81	4427.09	4355.17	4214.07	4303.14	4646.82	4054.77		6.01082	6.37419	6.46416	6.98977	6.85961	6.51468	5.96875
WP_000672772.1	outer membrane protein assembly factor BamC [Vibrio cholerae]	24	2933.02	2833.06	2850.57	2792.35	3068.03	3135.95	2708.17		6.60727	6.03826	6.26309	6.85615	7.23974	6.50813	5.90123
WP_000731839.1	cytochrome c4 [Vibrio cholerae]	24	3860.57	3811.07	3478.76	4035.23	4871.36	3801.2	2966.39		7.24458	6.7664	6.36702	8.25341	9.57565	6.57147	5.38455
WP_000774910.1	MULTISPECIES: replicative DNA helicase [Vibrio]	24	2895.92	3073.74	2980.79	2764.03	2746.07	3281.2	2997.58		5.95491	5.98006	5.97819	6.19491	5.91503	6.21586	5.96238
WP_000917235.1	glycerophosphodiester phosphodiesterase [Vibrio cholerae]	24	3660.61	4724.32	4067.89	3408.01	2604.02	4257.25	4630.18		5.09573	6.22217	5.52297	5.1708	3.79712	5.45962	6.23464
WP_000937690.1	FAD-binding oxidoreductase [Vibrio cholerae]	24	3135.77	3341.54	3237.38	3036.59	3014.87	3254.66	3056.09		6.62785	6.68227	6.67378	6.99549	6.67503	6.33744	6.24819
WP_000985780.1	MULTISPECIES: ParB/RepB/Spo0J family partition protein [Vibrio]	24	2387.18	2459.35	2208.59	2352.12	2472.8	2489.79	2393.53		5.93991	5.78981	5.35994	6.37907	6.44526	5.70739	5.76094
WP_000998707.1	MULTISPECIES: agmatinase [Vibrio]	24	2179.72	2077.8	2069.58	1946.27	2127.88	2202.66	1872.87		7.2258	6.51686	6.6914	7.03221	7.38905	6.72687	6.00555
WP_001014995.1	anaerobic glycerol-3-phosphate dehydrogenase subunit C [Vibrio cholerae]	24	4182.74	3773.54	3381.19	3707.87	4640.75	4445.62	3417.01		7.2815	6.21525	5.74089	7.03539	8.46262	7.12972	5.75395
WP_001020613.1	hypothetical protein [Vibrio cholerae]	24	3156.14	3117.65	2874.27	2772.06	2961.72	3310.81	2858.34		6.97522	6.51896	6.19554	6.67741	6.85649	6.74087	6.11048
WP_001122153.1	GspE/PulE family protein [Vibrio cholerae]	24	2556.58	2475.05	2530.96	2685.95	2648.26	2574.95	2384.39		6.94874	6.36473	6.70937	7.95698	7.53987	6.44757	6.26879
WP_001123591.1	MULTISPECIES: elongation factor P-like protein YeiP [Vibrio]	24	3485.19	3459.14	3460.69	3049.06	3780.62	3482.72	3152.12		6.82138	6.40565	6.6063	6.50452	7.75113	6.27978	5.96772
WP_001140461.1	MULTISPECIES: histidine--tRNA ligase [Vibrio]	24	2257.06	2262.92	2214.36	2089.7	2329.59	2431.12	2164.84		6.45511	6.12321	6.17673	6.51401	6.97906	6.40542	5.98889
WP_001151639.1	phosphoglycerate dehydrogenase [Vibrio cholerae]	24	2499.77	2428.94	2397.76	2777.08	2743.4	2908.53	2557.84		6.11498	5.62162	5.72072	7.40435	7.02976	6.55464	6.05241
WP_001894242.1	mechanosensitive ion channel [Vibrio cholerae]	24	2564.66	2400.86	2257.01	2335.68	2858.72	2851.22	2261.03		6.97161	6.17475	5.98393	6.92022	8.14013	7.14026	5.94524
WP_001908182.1	methyl-accepting chemotaxis protein [Vibrio cholerae]	24	3812.38	4353.85	4153.23	3620.09	3304.3	4286.19	4394.78		5.96167	6.44162	6.33443	6.17014	5.41262	6.17481	6.64766
WP_001909557.1	galactose/methyl galactoside ABC transporter ATP-binding protein MglA [Vibrio cholerae]	24	3375.5	3542.46	3273.44	2739.46	2852.74	3425.44	3597.1		6.47429	6.42849	6.12363	5.72694	5.73156	6.05272	6.6737
WP_000017256.1	MULTISPECIES: chemotaxis protein CheV [Vibrio]	23	3174.74	3851.1	3720.24	2775.08	2374.69	3661.98	3920.84		5.66581	6.50261	6.47552	5.398	4.43933	6.02074	6.7685
WP_000024919.1	MULTISPECIES: ketol-acid reductoisomerase [Vibrio]	23	4396.31	4617.42	4403.97	3905	3807.59	4660.39	4729.4		6.26696	6.22756	6.12298	6.06727	5.68559	6.12028	6.52131
WP_000063600.1	MULTISPECIES: ubiquinol-cytochrome c reductase iron-sulfur subunit [Vibrio]	23	3628.22	3440.66	3213.16	3702.58	4331.02	3350.64	2904.49		7.32317	6.57048	6.3254	8.14543	9.15698	6.23037	5.67069
WP_000073137.1	thioredoxin-disulfide reductase [Vibrio cholerae]	23	2397.27	2531.25	2517.73	2102.15	1833.51	2568.47	2503.68		6.36236	6.35603	6.51719	6.08091	5.09731	6.27995	6.42747
WP_000166627.1	MULTISPECIES: ParB/RepB/Spo0J family partition protein [Vibrio]	23	3246.96	3290.27	3066.03	2981.88	3350.16	3494.62	3366.81		6.26258	6.00423	5.7677	6.26859	6.76859	6.2095	6.28138
WP_000189749.1	MULTISPECIES: ribose-5-phosphate isomerase RpiA [Vibrio]	23	3934.82	4031.29	3854.61	3476.87	3942.34	4085.27	3700.18		6.67223	6.46755	6.37495	6.42597	7.00256	6.38186	6.06917
WP_000201014.1	HTH-type transcriptional repressor PurR [Vibrio cholerae]	23	3115.35	3464.2	3393.74	2916.45	2810.6	3436.59	3491.34		6.01191	6.32496	6.38755	6.13428	5.68148	6.10961	6.51715
WP_000208357.1	SpoVR family protein [Vibrio cholerae]	23	3091.7	3334.52	3816.81	2458.87	2571.24	3167.86	3052.43		6.68431	6.82091	8.04841	5.79427	5.82316	6.30965	6.38359
WP_000312987.1	MULTISPECIES: 2,3,4,5-tetrahydropyridine-2,6-dicarboxylate N-succinyltransferase [Vibrio]	23	3735.21	3951.33	4290.43	3015.88	3112.03	4232.26	3842.49		6.4785	6.48414	7.25789	5.70134	5.65405	6.76257	6.44662
WP_000349829.1	bifunctional acetate--CoA ligase family protein/GNAT family N-acetyltransferase [Vibrio cholerae]	23	2396.62	2583.93	2764.98	2666.5	2858.57	2706.06	2800.52		5.78291	5.89898	6.50712	7.01281	7.22524	6.0154	6.5365
WP_000404358.1	acyl-CoA dehydrogenase FadE [Vibrio cholerae]	23	2745.5	2935.12	2916.23	3183.61	2935.55	2858.06	2847.3		6.42127	6.49494	6.65229	8.11565	7.19193	6.15816	6.44159
WP_000502881.1	PhoH family protein [Vibrio cholerae]	23	2867.64	3262.92	3040.93	2425.51	2260.12	3189.22	3277.09		6.141	6.61105	6.35142	5.66136	5.06994	6.29186	6.78833
WP_000591796.1	MULTISPECIES: 6-phosphofructokinase [Vibrio]	23	2273.02	2571.1	2343.15	1873.26	1757.18	2484.03	2631.22		5.85259	6.26344	5.8843	5.2571	4.73934	5.89226	6.55333
WP_000621946.1	methyl-accepting chemotaxis protein [Vibrio cholerae]	23	2131.11	2639.67	2629.32	1994.26	1801.18	2282.08	2540.52		5.83681	6.8402	7.02365	5.95326	5.16753	5.75812	6.73057
WP_000675469.1	MULTISPECIES: decarboxylating NADP(+)-dependent phosphogluconate dehydrogenase [Vibrio]	23	2972.21	3181.45	2995.3	2699.3	2507	3201.94	3325.05		5.77099	5.84447	5.67233	5.71249	5.09896	5.72749	6.24495
WP_000759076.1	ABC transporter substrate-binding protein [Vibrio cholerae]	23	3041.53	3338.27	3158.07	2930.21	2461.14	3354.21	3402.44		6.33372	6.57715	6.41414	6.65072	5.36858	6.43483	6.85357
WP_000900329.1	response regulator [Vibrio cholerae]	23	3673.33	3627.58	3624.29	3620.63	3786.73	3954.31	3333.34		6.74252	6.29983	6.48837	7.24353	7.28087	6.68672	5.91837
WP_000926115.1	MULTISPECIES: 50S ribosomal protein L15 [Vibrio]	23	3474.06	3941.87	3750.87	3282.82	3449.4	4260.72	4029.46		5.76767	6.19177	6.07358	5.94037	5.99878	6.51667	6.47097
WP_000946299.1	2OG-Fe dioxygenase family protein [Vibrio cholerae]	23	2024.53	2176.85	2234.22	1909.65	1669.71	2356.84	2204.77		5.95322	6.05628	6.40772	6.12048	5.14311	6.38466	6.27121
WP_000948685.1	L-serine ammonia-lyase [Vibrio cholerae]	23	2172.16	2334.77	2318.08	1905.44	1931.39	2371.21	2365.76		6.17396	6.27864	6.42614	5.90297	5.75041	6.20901	6.50433
WP_001064847.1	2-isopropylmalate synthase [Vibrio cholerae]	23	2468.22	2711.25	2757.84	2276.61	2049.33	2605.21	2599.05		6.04376	6.28119	6.58631	6.07597	5.25644	5.87687	6.15599
WP_001127291.1	SPOR domain-containing protein [Vibrio cholerae]	23	2734.34	2959.12	2949.62	2451.08	2461.89	3051.7	3018.76		6.08148	6.22686	6.39843	5.9418	5.73565	6.25287	6.4945
WP_001154252.1	DEAD/DEAH box helicase [Vibrio cholerae]	23	2013	2086.53	2110.08	2106.57	2372.85	2220.51	1928.05		6.50088	6.37533	6.64626	7.41495	8.02704	6.60635	6.02292
WP_001164219.1	phenylalanine--tRNA ligase subunit alpha [Vibrio cholerae]	23	4819.58	4832.03	4666.28	4487.43	4856.46	4814.39	4355.18		6.76926	6.42113	6.39224	6.86963	7.1451	6.22951	5.91695
WP_001212849.1	multidrug efflux RND transporter permease subunit VexB [Vibrio cholerae]	23	3784.64	4024.76	4103.23	2984.89	3492.07	4447.05	4040.1		6.51901	6.55913	6.89339	5.60388	6.30081	7.05682	6.73146
WP_001884340.1	F0F1 ATP synthase subunit B [Vibrio cholerae]	23	4166.87	3974.59	3824.09	3850.42	5171.93	4378.72	3606.35		7.08887	6.39748	6.34519	7.13968	9.21671	6.86269	5.93464
WP_001887652.1	MULTISPECIES: uracil phosphoribosyltransferase [Vibrio]	23	2014.46	2000.03	1892.31	1835.25	1936.73	2237.91	1990.13		6.40821	6.01955	5.87111	6.36322	6.45362	6.55844	6.12378
WP_000055726.1	MULTISPECIES: acetyl-CoA carboxylase carboxyl transferase subunit alpha [Vibrio]	22	2402.78	2431.65	2196.88	2190.7	2276.49	2706.79	2344.26		6.24125	5.97597	5.56563	6.20218	6.19413	6.47728	5.89011
WP_000086048.1	ligand-gated channel protein [Vibrio cholerae]	22	2173.17	2554.42	2316.76	2651.66	2402.95	2842.56	2573.69		6.18305	6.87624	6.42896	8.22301	7.16161	7.45074	7.08314
WP_000093519.1	DUF3346 domain-containing protein [Vibrio cholerae]	22	2269.43	2376.36	2386.12	2334.88	2441.58	2618.72	2315.95		6.2648	6.20658	6.4244	7.0252	7.06021	6.65978	6.18414
WP_000099717.1	acetoacetate--CoA ligase [Vibrio cholerae]	22	4115.62	4094.73	4068.9	3960.97	4116.55	4228.27	3814.17		6.90686	6.5016	6.65997	7.2452	7.23661	6.53715	6.19164
WP_000118593.1	acetyl-CoA carboxylase carboxyltransferase subunit beta [Vibrio cholerae]	22	2663.37	2862.51	2891.74	2544.48	2422.11	2879.41	2827.33		6.03944	6.14132	6.3955	6.28881	5.75329	6.01519	6.20157
WP_000132138.1	3-isopropylmalate dehydrogenase [Vibrio cholerae]	22	3804.82	3809.06	3560.43	3368.23	3436.35	3786.64	3518.14		6.87695	6.51372	6.27646	6.6354	6.50603	6.30516	6.15085
WP_000167257.1	MULTISPECIES: glutamate-1-semialdehyde 2,1-aminomutase [Vibrio]	22	2385.19	2557.82	2475.66	2131.82	2091.06	2630.83	2553.32		6.31524	6.40747	6.39305	6.15207	5.79949	6.41712	6.53931
WP_000193736.1	amino acid ABC transporter ATP-binding protein [Vibrio cholerae]	22	4150.29	4146.27	3989.03	3395.26	4532.84	3993.34	3690.92		7.30523	6.90498	6.84814	6.51376	8.35761	6.47548	6.2842
WP_000204883.1	1-acyl-sn-glycerol-3-phosphate acyltransferase [Vibrio cholerae]	22	3406.72	3478.33	3365.17	3290.99	3477.08	3621.24	3109.18		6.60316	6.37875	6.36169	6.95257	7.05971	6.46626	5.82936
WP_000211147.1	MULTISPECIES: ATP-binding protein [Gammaproteobacteria]	22	2908.43	2854.31	2662.99	2882.4	3311.09	3232.92	2755.34		6.62318	6.14976	5.91463	7.15428	7.89833	6.78239	6.06936
WP_000373394.1	EAL domain-containing protein [Vibrio cholerae]	22	3703.89	3850.21	3833.62	3649.68	3925.18	3906.4	3695.37		6.56925	6.46088	6.63158	7.05532	7.29246	6.38285	6.3398
WP_000387269.1	MULTISPECIES: 50S ribosomal protein L22 [Vibrio]	22	3014.58	3008.23	3035.86	2684.41	3068.49	3068.39	2615.88		6.91998	6.53339	6.79688	6.71631	7.37835	6.48887	5.80839
WP_000432038.1	MULTISPECIES: RNA chaperone ProQ [Vibrio]	22	2227.84	2659.64	2347.89	1900.5	1730.14	2592.17	2797.3		5.38792	6.08568	5.53815	5.00966	4.38303	5.77538	6.54389
WP_000549756.1	homogentisate 1,2-dioxygenase [Vibrio cholerae]	22	2562.18	2678.24	2994.82	3170.56	2705.75	2806.16	2569.07		6.17039	6.10242	7.03434	8.32228	6.8257	6.2258	5.98465
WP_000553435.1	MULTISPECIES: inositol-1-monophosphatase [Vibrio]	22	2350.31	2546.42	2370.14	1961.83	1678.92	2690.19	2829.94		5.6508	5.79248	5.55788	5.14103	4.22835	5.95865	6.58146
WP_000747371.1	metal-dependent phosphohydrolase [Vibrio cholerae]	22	3353.69	3380.08	3452.56	3434.48	3604.36	3429.38	3061.22		6.88203	6.56252	6.91011	7.68172	7.7478	6.4832	6.07643
WP_000782346.1	linear amide C-N hydrolase [Vibrio cholerae]	22	2655.34	2774.64	2648.04	2169.72	2646.28	2517.58	2509.62		6.44075	6.36755	6.26457	5.73619	6.72371	5.62574	5.88822
WP_000791554.1	extracellular solute-binding protein [Vibrio cholerae]	22	4313.01	4551.43	4209.02	3871.13	3814.11	4460.35	4724.68		5.89595	5.88669	5.61183	5.76786	5.46164	5.61724	6.2475
WP_000863745.1	methyl-accepting chemotaxis protein [Vibrio cholerae]	22	1764.99	1961.98	2006.28	1818.96	1775.18	1953.31	1842.25		5.98964	6.29945	6.64049	6.72799	6.31041	6.10675	6.04738
WP_000935815.1	N-acetylmuramoyl-L-alanine amidase [Vibrio cholerae]	22	2295.94	2495.04	2425.48	2111.17	2238.15	2492.07	2505.29		5.87195	6.03739	6.0502	5.88503	5.99609	5.87168	6.19784
WP_000974439.1	DUF1887 family protein [Vibrio cholerae]	22	2087.7	2140.52	2048.87	2105.63	2462.86	2162.22	1981.27		6.25609	6.06881	5.98824	6.87734	7.73092	5.96918	5.74299
WP_001023164.1	PTS transporter subunit EIIC [Vibrio cholerae]	22	4252.55	4019.59	3563.78	3544.25	4752.1	4513.03	3793.94		7.11195	6.3602	5.813	6.46052	8.32495	6.95325	6.13747
WP_001082316.1	MULTISPECIES: aminoglycoside O-phosphotransferase APH(3'')-Ib [Gammaproteobacteria]	22	1241.74	1905.7	1351.93	959.122	1958.5	3135.81	3922.35		3.65682	5.30978	3.88308	3.07858	6.04161	8.50751	11.1732
WP_001122865.1	MULTISPECIES: bifunctional 3,4-dihydroxy-2-butanone-4-phosphate synthase/GTP cyclohydrolase II [Vibrio]	22	2512.94	2593.23	2510.29	2409.73	2475.26	2630.14	2422.16		6.56003	6.40493	6.39143	6.8564	6.76864	6.32533	6.11627
WP_001215772.1	transporter substrate-binding domain-containing protein [Vibrio cholerae]	22	3264.54	3563.1	3298.73	2809.07	2987.13	3228.15	3186.86		6.41003	6.61936	6.31735	6.0118	6.14397	5.83945	6.05287
WP_001272521.1	Re/Si-specific NAD(P)(+) transhydrogenase subunit beta [Vibrio cholerae]	22	3685.84	4394.87	4308.55	3487.34	3396	4515.29	4761.12		5.50115	6.20601	6.27188	5.67302	5.30935	6.20844	6.87362
WP_001889269.1	ABC transporter ATP-binding protein [Vibrio cholerae]	22	1533.54	1591.18	1577.19	1458.74	1440.63	1759.49	1563.02		6.42416	6.30652	6.444	6.66044	6.32165	6.79029	6.33353
WP_000056163.1	MULTISPECIES: inorganic diphosphatase [Vibrio]	21	2328.79	2439.29	1897.44	1900.44	2546.78	2418.32	1973.23		6.58448	6.52535	5.2325	5.85664	7.54291	6.29919	5.39671
WP_000065250.1	MULTISPECIES: 50S ribosomal protein L19 [Vibrio]	21	3059.46	3199.25	3018.54	2721.89	2779.29	3161.1	2952.1		6.54499	6.47533	6.29812	6.34656	6.22809	6.22992	6.10879
WP_000066204.1	MULTISPECIES: PhoH family protein [Vibrio]	21	1950.12	2227.66	2226.75	1926.86	1901.06	2206.17	2285.22		5.5451	5.99303	6.17546	5.97175	5.6624	5.77919	6.28544
WP_000074419.1	glyceraldehyde-3-phosphate dehydrogenase [Vibrio cholerae]	21	2351.15	2605.35	2505.59	2072.61	1989.27	2637.71	2462.04		6.07704	6.37128	6.31643	5.83892	5.38594	6.28085	6.15554
WP_000155556.1	alanine--glyoxylate aminotransferase family protein [Vibrio cholerae]	21	2105.81	2271.13	2336.65	2074.71	2210.24	2316.82	2355.83		5.90433	6.0248	6.38991	6.34034	6.49154	5.98445	6.38933
WP_000210573.1	MULTISPECIES: glutamate 5-kinase [Vibrio]	21	2239.54	2554.27	2355.44	2077.84	1689.1	2600.54	2751.39		5.7088	6.1603	5.85609	5.773	4.51022	6.10702	6.78419
WP_000240500.1	HDOD domain-containing protein [Vibrio cholerae]	21	2978.07	3162.85	2762.48	2484.99	2413.93	3177.12	2876.46		6.70106	6.73343	6.06258	6.09448	5.6897	6.58601	6.26075
WP_000475679.1	MULTISPECIES: PTS glucose transporter subunit IIBC [Vibrio]	21	2773.56	3001.8	2886.31	2327.63	2583.8	3008.05	2993.41		6.23548	6.38504	6.32886	5.70361	6.08482	6.23014	6.50966
WP_000478912.1	methyl-accepting chemotaxis protein [Vibrio cholerae]	21	1887.32	2078.93	1917.31	1667.09	1515.81	1972.12	1875.16		6.65313	6.93378	6.59209	6.40535	5.59734	6.40463	6.39409
WP_000481249.1	oxidoreductase [Vibrio cholerae]	21	3205.13	3334.98	3405.58	2897.1	3005.8	3446.29	3369.8		5.86798	5.77678	6.08113	5.78109	5.76447	5.81266	5.9677
WP_000493874.1	MULTISPECIES: riboflavin synthase [Vibrio]	21	3062.19	3108.27	3070.05	2852.69	3091.17	3236.5	2903.97		6.63113	6.3683	6.48411	6.73308	7.01188	6.45671	6.08285
WP_000538437.1	GGDEF domain-containing protein [Vibrio cholerae]	21	2755.87	2863.97	2755.9	2546.56	2754.64	2924.46	2609.05		6.64433	6.53297	6.48047	6.69191	6.95688	6.49559	6.08464
WP_000555510.1	YgiQ family radical SAM protein [Vibrio cholerae]	21	2692.96	2693.48	2736.66	2807.46	2721.68	2669.79	2514.27		6.73744	6.37571	6.67784	7.65565	7.13278	6.1535	6.08467
WP_000587013.1	MULTISPECIES: FMN-dependent L-lactate dehydrogenase LldD [Vibrio]	21	2903.42	2865.12	2891.18	2929.33	2958.44	2996.22	2539.62		7.03102	6.56448	6.82863	7.73179	7.5046	6.6844	5.9489
WP_000624259.1	protein phosphatase CheZ [Vibrio cholerae]	21	2423.3	2673.99	2430.41	2220.46	2655.96	2898.33	2866.99		5.78296	6.03744	5.65682	5.7755	6.63929	6.37193	6.61804
WP_000815041.1	MULTISPECIES: response regulator transcription factor [Vibrio]	21	1815.87	2029.05	1765.44	1553.52	1322.69	1785.74	2052.51		5.07565	5.36598	4.81294	4.7329	3.87277	4.59839	5.54948
WP_000896747.1	MULTISPECIES: small-conductance mechanosensitive channel MscS [Vibrio]	21	2492.47	2694.02	2781.1	2194.65	2127.25	2822.78	2729.99		5.92665	6.0608	6.4498	5.68785	5.29852	6.18353	6.27914
WP_000911599.1	outer membrane-stress sensor serine endopeptidase DegS [Vibrio cholerae]	21	2707.38	2848.45	2811.21	2395.28	2356.46	2869.94	2815.84		6.37995	6.35077	6.46117	6.15217	5.81681	6.23048	6.41854
WP_001077794.1	MULTISPECIES: bifunctional 23S rRNA (guanine(2069)-N(7))-methyltransferase RlmK/23S rRNA (guanine(2445)-N(2))-methyltransferase RlmL [Vibrio]	21	2379.03	2507.93	2338.47	2247.37	2336.29	2608.97	2427.66		6.63575	6.61843	6.36168	6.83232	6.82611	6.70408	6.54995
WP_001128845.1	MULTISPECIES: ATP-binding cassette domain-containing protein [Vibrio]	21	1890.61	1934.99	1921.81	1701.76	1879.09	1952.92	1926.46		6.45387	6.24952	6.39851	6.3317	6.71928	6.14162	6.36119
WP_001159703.1	DEAD/DEAH box helicase [Vibrio cholerae]	21	2191.2	2213.07	2112.65	2256.63	2431.06	2348.88	2173.24		6.31899	6.03824	5.94215	7.093	7.34376	6.24032	6.06225
WP_001160754.1	iron-containing alcohol dehydrogenase [Vibrio cholerae]	21	3834.09	3709.67	3175.01	2847.04	4026.84	4244.29	3215.43		7.21434	6.60418	5.82679	5.83891	7.93698	7.35732	5.85239
WP_001171118.1	MULTISPECIES: class 1 fructose-bisphosphatase [Vibrio]	21	2893.93	3069.14	2921.41	2631.19	2701.89	2939.03	2895.48		6.40715	6.429	6.3084	6.3494	6.26616	5.99461	6.20094
WP_001201234.1	MULTISPECIES: ABC transporter substrate-binding protein [Vibrio]	21	3393.91	3854.73	3382.68	2754.71	2750.71	3529.07	3537.43		6.66114	7.158	6.47529	5.89288	5.65522	6.381	6.71578
WP_001227124.1	pilus (MSHA type) biogenesis protein MshL [Vibrio cholerae]	21	2764.23	2870.38	3229.12	2396.76	2231.11	3036.34	3024.22		6.38467	6.27268	7.27442	6.03382	5.39811	6.46093	6.75674
WP_001246443.1	luciferase [Vibrio cholerae]	21	2030.32	2166.92	2118.23	2157.58	2441.34	2337.91	2185.37		6.10392	6.16363	6.21108	7.06992	7.68828	6.47518	6.3552
WP_001258208.1	ABC transporter substrate-binding protein [Vibrio cholerae]	21	2275.94	2192.94	2232.35	2330.09	2378.84	2361.13	2179.97		6.41515	5.8482	6.13703	7.15851	7.02373	6.13121	5.9437
WP_001291245.1	MULTISPECIES: 23S rRNA pseudouridine(2605) synthase RluB [Vibrio]	21	2938.31	2672.71	2711.01	2961.99	3407.65	2863.33	2287.02		7.5487	6.49645	6.79291	8.29396	9.17036	6.77683	5.68335
WP_001880605.1	NERD domain-containing protein [Vibrio cholerae]	21	2645.43	3213.17	3477.65	2569.6	2337.2	3530.28	3724.99		5.06954	5.8258	6.49993	5.36713	4.69164	6.2325	6.9049
WP_001918879.1	MULTISPECIES: L-aspartate oxidase [Vibrio]	21	2350.07	2782.75	2431.44	2551.31	2770.55	2635.28	2432.38		6.25402	7.00652	6.31092	7.40024	7.72327	6.46079	6.26138
WP_000016342.1	acetyltransferase [Vibrio cholerae]	20	2946.68	2950.8	3019.34	2637.11	3052.47	3351.7	2858.23		6.72942	6.37579	6.72522	6.56412	7.30218	7.05164	6.31396
WP_000230023.1	MULTISPECIES: two-component system response regulator OmpR [Vibrio]	20	3768	3530.12	3583.37	4166.02	5214.21	3731.56	3251.44		6.70596	5.94414	6.22002	8.08119	9.72065	6.11816	5.59739
WP_000249403.1	ribosome biogenesis GTPase Der [Vibrio cholerae]	20	2282.57	2313.48	2229.16	2215.81	2190.32	2480.13	2130.09		6.55093	6.28194	6.23979	6.9313	6.58481	6.55743	5.91339
WP_000251914.1	hypothetical protein [Vibrio cholerae]	20	2139.11	2255.9	2218.14	2147.65	2100.5	2170.55	2017.43		6.26565	6.25176	6.33683	6.85646	6.44484	5.8571	5.71599
WP_000253201.1	putative pyridoxal-dependent aspartate 1-decarboxylase [Vibrio cholerae]	20	3879.31	3984.09	3800.61	3696.45	4028.75	4228.14	3657.29		6.73892	6.54809	6.43931	6.99881	7.33099	6.76652	6.14547
WP_000264267.1	recombination-associated protein RdgC [Vibrio cholerae]	20	2582.93	2815.71	2688.55	2343.32	2208.25	2665.99	2783.71		5.82396	6.0068	5.91254	5.75892	5.21568	5.53789	6.07141
WP_000276487.1	universal stress protein [Vibrio cholerae]	20	2962.21	3151.3	2907.54	2950.91	3092.83	3290.55	3191.07		5.96316	6.00205	5.70869	6.47471	6.52189	6.10252	6.21379
WP_000362857.1	DUF3369 domain-containing protein [Vibrio cholerae]	20	3720.82	3840.7	3546.47	4085.64	4389.37	3953.98	3489.12		6.58977	6.43563	6.12601	7.88669	8.14311	6.45128	5.97733
WP_000422572.1	MULTISPECIES: PilT/PilU family type 4a pilus ATPase [Vibrio]	20	2862.67	3077.98	3086.69	2518.09	2431.49	3258.87	3003.92		6.39011	6.50058	6.72017	6.12649	5.68547	6.70169	6.48613
WP_000445873.1	efflux RND transporter permease subunit [Vibrio cholerae]	20	2415.72	2795.88	2796.1	2458.62	2336.53	2648.67	2729.04		5.99657	6.56635	6.76953	6.65198	6.07553	6.05709	6.55278
WP_000476327.1	ATP-dependent zinc protease [Vibrio cholerae]	20	2039.01	2061.97	2074.25	1869.99	2030.65	2094.76	1932.92		5.89179	5.63715	5.84573	5.8894	6.14638	5.57625	5.40259
WP_000494952.1	polysaccharide biosynthesis protein [Vibrio cholerae]	20	1703.99	1699.86	1676.34	1594.07	1711.59	1798.54	1760.73		6.35524	5.99829	6.09785	6.48001	6.68684	6.17967	6.3521
WP_000523648.1	methyl-accepting chemotaxis protein [Vibrio cholerae]	20	2874.33	3026.52	2874.65	2721.29	2819.77	3096.22	2987.37		6.69601	6.67071	6.53152	6.90968	6.88097	6.64494	6.73176
WP_000615853.1	AMP-binding protein [Vibrio cholerae]	20	4864.93	4681.66	4562.71	4852.82	5689.23	4712.05	4234.19		7.10051	6.46491	6.4951	7.71989	8.69808	6.33583	5.97783
WP_000626426.1	L-serine ammonia-lyase [Vibrio cholerae]	20	1820.41	1857.6	1897.71	1537.47	1796.37	1818.58	1833.22		6.57441	6.3473	6.68447	6.05198	6.79579	6.05062	6.40416
WP_000647701.1	MULTISPECIES: peptide chain release factor 1 [Vibrio]	20	2599.33	2783.58	2677.18	2503.65	2573.57	2874.22	2717.13		6.21426	6.29624	6.24246	6.52387	6.44497	6.33036	6.28346
WP_000672477.1	methyl-accepting chemotaxis protein Mlp37 [Vibrio cholerae]	20	2992.75	3152.7	3020	2766.53	3024.27	3079.57	2839.61		7.07526	7.05186	6.96352	7.12871	7.48943	6.70721	6.49367
WP_000699594.1	chemotaxis protein CheB [Vibrio cholerae]	20	2766.71	2838.95	2730.87	2510.08	2359.38	2735.18	2633.99		6.82156	6.62258	6.56706	6.74545	6.09361	6.21278	6.28194
WP_000732723.1	outer membrane protein assembly factor BamB [Vibrio cholerae]	20	3258.91	3386.28	3312.75	2981.59	3221.1	3527.4	3403.33		6.08912	5.98625	6.037	6.07203	6.30439	6.0718	6.15101
WP_000753206.1	YceI family protein [Vibrio cholerae]	20	2968.55	2929.1	2868.58	3405.05	4124.61	2945.13	2738.75		6.09305	5.68819	5.74258	7.61759	8.86808	5.56897	5.43754
WP_000773947.1	DUF2057 family protein [Vibrio cholerae]	20	2848.89	3476.01	3084.17	2422.04	2303.96	3338.19	3614.79		5.38534	6.21682	5.68625	4.99025	4.56214	5.81338	6.60968
WP_000783456.1	glycogen debranching protein GlgX [Vibrio cholerae]	20	1989.38	2100.35	2036.83	1899.48	2079.29	2313.58	2025.45		6.34931	6.34235	6.34036	6.60766	6.95154	6.80258	6.25303
WP_000816445.1	MULTISPECIES: phosphopentomutase [Vibrio]	20	2468.47	2721.65	2520.51	2377.34	2041.79	2601.23	2563.55		5.81042	6.06124	5.78653	6.09923	5.0344	5.64077	5.83689
WP_000848401.1	replication initiation negative regulator SeqA [Vibrio cholerae]	20	2341.26	2749.07	2721.19	2244.69	2173.53	2713.22	2937.98		5.57991	6.19887	6.32537	5.83092	5.42625	5.9572	6.77308
WP_000869721.1	cytochrome-c peroxidase [Vibrio cholerae]	20	3235.75	3100.74	2851.33	2866.37	3761.84	3124.78	2585.95		7.30101	6.61947	6.27488	7.04927	8.8913	6.49543	5.64402
WP_000929762.1	methyltransferase domain-containing protein [Vibrio cholerae]	20	1743.13	2076.02	1845.28	1385.51	1116.34	1981.61	2015.99		5.68865	6.41003	5.87343	4.92825	3.81621	5.95769	6.36396
WP_001023767.1	polysaccharide deacetylase family protein [Vibrio cholerae]	20	2501.5	2539.06	2553.32	2466.73	2682.4	2570.3	2432.45		6.92646	6.65171	6.8955	7.44451	7.7802	6.55654	6.515
WP_001081182.1	arginine deiminase [Vibrio cholerae]	20	1682.37	1661.87	1579.96	1939.88	1893.71	1656.77	1545.64		6.44755	6.02587	5.90567	8.10311	7.60227	5.84946	5.72983
WP_001087436.1	Fe/S-dependent 2-methylisocitrate dehydratase AcnD [Vibrio cholerae]	20	2160.33	2193.55	2149.13	1940.33	1978.78	2270.89	2154.53		6.52123	6.26479	6.32735	6.38394	6.25696	6.31518	6.29103
WP_001162850.1	MULTISPECIES: nucleoside-diphosphate kinase [Vibrio]	20	1673.62	2050.01	1919.6	1451.92	1168.24	1868.75	2145.1		5.28128	6.12051	5.90803	4.99377	3.86163	5.43268	6.54772
WP_001166643.1	MULTISPECIES: ribosome hibernation promoting factor [Vibrio]	20	1759.67	1737.34	1594.3	1462.19	1435.47	2155.45	1757.33		5.9364	5.54532	5.2458	5.3765	5.07274	6.699	5.73463
WP_001172310.1	TonB-dependent vitamin B12 receptor [Vibrio cholerae]	20	2816.28	3099.05	3168.4	2791.97	2751.79	3196.67	3179.56		6.405	6.66839	7.02802	6.92082	6.55564	6.69763	6.99472
WP_001197688.1	phosphoribosylamine--glycine ligase [Vibrio cholerae]	20	2893.73	3070.3	3046.2	2757.6	2828.46	3130.8	2685.73		6.42002	6.44479	6.59154	6.66827	6.57333	6.39903	5.76369
WP_001247622.1	SMC family ATPase [Vibrio cholerae]	20	2193.66	2240.26	2291.42	2261.67	2343.72	2299.31	2137.82		6.45361	6.23565	6.57489	7.25214	7.22264	6.23177	6.08366
WP_001880792.1	hypothetical protein [Vibrio cholerae]	20	4350.51	4767.3	4383.67	4055.72	4227.38	4934.98	4574.96		6.14179	6.36761	6.03591	6.2406	6.25148	6.4183	6.24744
WP_001882860.1	SUMF1/EgtB/PvdO family nonheme iron enzyme [Vibrio cholerae]	20	2545.03	2311.22	2380.75	2590.28	3492.77	2648.97	2442.07		6.67442	5.73471	6.08954	7.40408	9.59505	6.39997	6.19496
WP_001888682.1	MULTISPECIES: transcriptional regulator TyrR [Vibrio]	20	1126.63	1246.93	1233.79	1238.61	1475.48	1417.39	1335.26		5.55275	5.81458	5.93087	6.65373	7.61758	6.43571	6.3658
WP_001909395.1	glycerol-3-phosphate 1-O-acyltransferase PlsB [Vibrio cholerae]	20	2120.97	2397.6	2270.27	1877.03	1881.74	2545.36	2572.61		5.73015	6.12854	5.98217	5.52721	5.32534	6.3352	6.72303
WP_001911301.1	exopolyphosphatase [Vibrio cholerae]	20	2652.82	2775.03	2706.31	2533.87	2745.63	2850.77	2677.51		6.45343	6.38704	6.42111	6.71848	6.99651	6.38889	6.30048
WP_001917949.1	arginine decarboxylase [Vibrio cholerae]	20	1900.92	2047.11	2051.63	1779.24	2006.14	2150.2	1915.07		6.16656	6.28304	6.49125	6.29096	6.81706	6.42596	6.0093
WP_100607959.1	electron transport complex subunit RsxC [Vibrio cholerae]	20	1865.93	1769.3	1707.29	1720.53	1956.73	1956.7	1615.56		6.90348	6.19332	6.1607	6.93806	7.58333	6.66925	5.7817
WP_000013853.1	MULTISPECIES: aspartate carbamoyltransferase [Vibrio]	19	2257.34	2567.55	2409.54	2202.91	2439.3	2733.23	2580.52		5.78586	6.22643	6.02358	6.15419	6.54927	6.45397	6.39791
WP_000042615.1	MULTISPECIES: tryptophan--tRNA ligase [Vibrio]	19	1312.64	1449.75	1352.28	1102.67	1229.9	1388.84	1457.11		5.81132	6.07256	5.8391	5.32082	5.70369	5.6645	6.23995
WP_000043914.1	MULTISPECIES: molecular chaperone DnaJ [Vibrio]	19	1698.89	1711.71	1679.5	1592.26	1867.59	1897.93	1707.24		6.19608	5.90652	5.97423	6.3295	7.13493	6.37694	6.02291
WP_000045526.1	MULTISPECIES: response regulator [Vibrio]	19	2806.4	3112.57	2962.9	2387.05	2264.82	2663.65	3117.62		6.253	6.56157	6.43881	5.79701	5.28603	5.4676	6.71927
WP_000076046.1	guanosine-5'-triphosphate,3'-diphosphate diphosphatase [Vibrio cholerae]	19	2314.55	2603.73	2742.91	2211.62	1944.16	2569.51	2664.69		5.94236	6.32467	6.86838	6.18881	5.22855	6.07748	6.61758
WP_000079330.1	sigma-54-dependent Fis family transcriptional regulator [Vibrio cholerae]	19	2569.58	2617.45	2490.66	2637.61	2118.92	2633.12	2843.49		5.7548	5.54621	5.44043	6.43847	4.97095	5.43274	6.15999
WP_000130332.1	MULTISPECIES: ATP-dependent protease ATP-binding subunit ClpX [Vibrio]	19	2231.98	2706.42	2518.74	1812.39	1698.01	2588.23	2895.5		5.38506	6.17795	5.92698	4.76601	4.29138	5.75285	6.75746
WP_000161799.1	FAD-dependent oxidoreductase [Vibrio cholerae]	19	2523.4	2676.25	2571.35	2258.57	2441.6	2563.05	2559.91		6.57805	6.60066	6.53766	6.41724	6.66718	6.15529	6.455
WP_000168289.1	MULTISPECIES: single-stranded DNA-binding protein [Vibrio]	19	2145.89	1983.39	2020.79	2168.84	2629.85	2480.17	1755.66		7.05574	6.17011	6.48047	7.7726	9.0578	7.51271	5.58387
WP_000171170.1	1-deoxy-D-xylulose-5-phosphate synthase [Vibrio cholerae]	19	2100.13	2286.01	2395.78	1829.71	2046.78	2400.19	2157.29		6.34597	6.53551	7.06071	6.02612	6.47857	6.68155	6.30551
WP_000172871.1	MotA/TolQ/ExbB proton channel family protein [Vibrio cholerae]	19	1718.71	2046.57	2009.04	1480.45	1513.44	2160.07	2172.59		5.32733	6.00182	6.07359	5.00154	4.91392	6.16815	6.51395
WP_000179238.1	maltose/maltodextrin ABC transporter ATP-binding protein MalK [Vibrio cholerae]	19	2443.49	2541.15	2387.58	2407.08	2635.62	2736.81	2713.73		5.84648	5.7526	5.57176	6.27738	6.60577	6.03266	6.28074
WP_000189091.1	MULTISPECIES: DUF1338 domain-containing protein [Vibrio]	19	1787.79	2342.67	1975.56	1656.33	1440.27	2064.87	2307.43		4.8752	6.04416	5.25431	4.92296	4.11411	5.18739	6.08645
WP_000236508.1	glucose-6-phosphate dehydrogenase [Vibrio cholerae]	19	2036.42	2385.04	2288.15	1702.71	1532.52	2440.35	2483.03		5.52525	6.12252	6.05507	5.03534	4.3556	6.09982	6.51669
WP_000258536.1	hypothetical protein [Vibrio cholerae]	19	1733.84	1996.78	1979.05	1702.43	1967.61	2004.08	2102.65		5.40066	5.88461	6.01235	5.77977	6.41997	5.75086	6.33526
WP_000266715.1	vibriobactin export RND transporter permease subunit VexH [Vibrio cholerae]	19	2731.79	2802.5	2686.66	2527.02	2613.07	2948.18	2681.7		6.73777	6.53979	6.46296	6.79331	6.75113	6.6989	6.39793
WP_000266864.1	MULTISPECIES: c-type cytochrome biogenesis protein CcmI [Vibrio]	19	2602.08	2790.4	2812.33	2406.26	2547.3	2777.33	2760.87		6.40685	6.50039	6.75367	6.45758	6.56992	6.29987	6.57551
WP_000284054.1	MULTISPECIES: D-sedoheptulose 7-phosphate isomerase [Vibrio]	19	1928.93	2124.11	2005.16	1792.91	1776.75	2345.38	2055.68		6.00947	6.26104	6.09283	6.0881	5.79833	6.73152	6.19492
WP_000340098.1	TetR/AcrR family transcriptional regulator [Vibrio cholerae]	19	2276.01	2561.33	2530.9	2004.73	1985.51	2567.14	2525.68		5.73824	6.1097	6.22343	5.50889	5.24365	5.96258	6.15947
WP_000357921.1	phosphatidylserine decarboxylase [Vibrio cholerae]	19	2082.55	2279.63	2357.74	2081.02	2038.76	2409.19	2387.61		5.83665	6.0448	6.44487	6.35694	5.98537	6.22042	6.47279
WP_000468082.1	phosphoribosylglycinamide formyltransferase 2 [Vibrio cholerae]	19	2464.65	2160.65	1960.17	2442.83	2843.03	2508.14	2030.26		7.1308	5.91449	5.53129	7.70336	8.61631	6.68521	5.68191
WP_000494544.1	multidrug efflux RND transporter permease subunit VexF [Vibrio cholerae]	19	2483.79	2627.3	2616.14	2188.74	2448.25	2766.27	2560.62		6.43083	6.43593	6.60638	6.17661	6.63995	6.59822	6.41294
WP_000495624.1	exodeoxyribonuclease V subunit gamma [Vibrio cholerae]	19	2003.58	2067.36	2064.77	1996.07	2237.32	2178.96	1955.26		6.42191	6.26936	6.45475	6.97328	7.51177	6.43409	6.06209
WP_000501296.1	MULTISPECIES: transcription antitermination factor NusB [Vibrio]	19	1718.53	1985.76	1786.76	1574.04	1542.37	2033.33	2011.17		5.75922	6.29626	5.84013	5.74944	5.41441	6.27761	6.51951
WP_000505884.1	MULTISPECIES: redox-regulated ATPase YchF [Vibrio]	19	2131.63	2453.68	2331.81	2052.13	1997.83	2323.98	2371.62		5.83276	6.35228	6.22308	6.12027	5.72634	5.85834	6.27722
WP_000589191.1	phosphoglucomutase/phosphomannomutase family protein [Vibrio cholerae]	19	2927.55	3204.78	3033.77	2813.26	2830.4	3177.64	2992.41		6.24601	6.46913	6.31293	6.54202	6.32562	6.24573	6.17561
WP_000617542.1	MULTISPECIES: 50S ribosomal protein L23 [Vibrio]	19	2590.52	2826.17	2632	2192.26	2036.26	2868.71	2825.34		6.20266	6.40235	6.14649	5.7212	5.10718	6.32788	6.54368
WP_000621834.1	UDP-N-acetylmuramoyl-tripeptide--D-alanyl-D-alanine ligase [Vibrio cholerae]	19	1790.13	1921.47	1914.03	1603.25	1572.8	1985.69	1994.8		5.72519	5.81418	5.97041	5.58869	5.26909	5.85055	6.17113
WP_000643446.1	MULTISPECIES: 50S ribosomal protein L31 [Vibrio]	19	2649.14	3240.16	2759.99	2005.89	1887.69	3047.7	3495.2		5.2723	6.10114	5.35738	4.35117	3.93534	5.58789	6.72864
WP_000673176.1	DNA polymerase III subunit beta [Vibrio cholerae]	19	1891.14	2134.88	2100.08	1604.09	1393.66	2083.4	2400.88		5.48773	5.86127	5.94367	5.07342	4.23626	5.56957	6.73906
WP_000697869.1	MULTISPECIES: chemotaxis response regulator CheY [Vibrio]	19	2721.96	3286.56	2718.72	2023.02	1577.52	2922.78	3578.73		5.14741	5.88029	5.01443	4.16976	3.12492	5.09195	6.54631
WP_000737547.1	MULTISPECIES: hypothetical protein [Vibrio]	19	1672.22	1772.32	1811.98	1732.01	2117.88	1959	1932.99		5.91254	5.92888	6.24862	6.67475	7.84402	6.3811	6.61105
WP_000751248.1	bifunctional metallophosphatase/5'-nucleotidase [Vibrio cholerae]	19	2317.51	2376.31	2364.09	2775.79	2696.63	2775.52	2482.53		6.00541	5.82605	5.97496	7.83992	7.3198	6.62592	6.22266
WP_000752357.1	D-alanyl-D-alanine carboxypeptidase [Vibrio cholerae]	19	2605.45	2392.04	2394.38	2471.04	2610.12	2833.39	2276.34		6.87112	5.96846	6.15868	7.10277	7.21044	6.88385	5.80686
WP_000752739.1	flagellar M-ring protein FliF [Vibrio cholerae]	19	2039.38	2144.41	2114.43	2011.64	2157.86	2165.3	2148.96		6.35076	6.31808	6.42201	6.82781	7.03894	6.21192	6.47315
WP_000753826.1	substrate-binding domain-containing protein [Vibrio cholerae]	19	3048.24	3274.18	3143.1	2900.17	3616.79	3519.54	3229.17		5.97135	6.06841	6.00525	6.19227	7.42169	6.35169	6.11891
WP_000774104.1	MULTISPECIES: copper chaperone PCu(A)C [Vibrio]	19	3424.61	3474.46	3189	2681.24	2973.26	3640.52	3208.39		6.75908	6.48804	6.13877	5.76788	6.14704	6.61943	6.12525
WP_000779053.1	methyl-accepting chemotaxis protein [Vibrio cholerae]	19	2102.59	2173.09	2067.05	2064.96	2333.97	2275.8	2134.55		6.54112	6.39624	6.27189	7.00185	7.60588	6.52247	6.42338
WP_000864799.1	MULTISPECIES: exodeoxyribonuclease III [Vibrio]	19	1594.91	1878.87	1765.01	1354.04	1132.69	2017.71	2149.44		5.11445	5.70045	5.52027	4.73258	3.80479	5.96077	6.66727
WP_000910117.1	MULTISPECIES: carboxynorspermidine decarboxylase [Vibrio]	19	2444.23	2542.29	2532.79	2096.14	2135.36	2529.09	2498.57		6.39656	6.29476	6.46478	5.979	5.85372	6.09746	6.32493
WP_000912227.1	CinA family nicotinamide mononucleotide deamidase-related protein [Vibrio cholerae]	19	2348.27	2474.74	2376.3	2082.71	2347.01	2527.53	2488.64		6.12488	6.10701	6.04507	5.92083	6.41241	6.07332	6.27873
WP_000941107.1	23S rRNA pseudouridine(1911/1915/1917) synthase RluD [Vibrio cholerae]	19	1890.33	2171.09	2469.21	1590.33	1642.07	1956.74	2145.1		5.7667	6.26638	7.34679	5.28786	5.24732	5.49924	6.3299
WP_000952226.1	phosphoenolpyruvate--protein phosphotransferase [Vibrio cholerae]	19	2297.38	2226.61	2224.41	2054.48	2596.06	2728.76	2159.89		6.65727	6.1046	6.28678	6.48887	7.88015	7.28465	6.05417
WP_001005173.1	AAA family ATPase [Vibrio cholerae]	19	3144.58	3364.92	3332.2	2899.28	3052.65	3432.34	3418.45		6.2138	6.29098	6.42207	6.24436	6.3187	6.24834	6.53407
WP_001030089.1	MULTISPECIES: flagellar motor switch protein FliG [Vibrio]	19	2682.62	2857.61	2615.23	2683.57	2884.22	2834.02	2558.22		6.66116	6.71341	6.3336	7.26286	7.50198	6.48297	6.14453
WP_001069038.1	formimidoylglutamase [Vibrio cholerae]	19	1090.43	1208.04	1147.34	836.685	713.965	1189.9	1280.51		5.87227	6.15515	6.02629	4.91104	4.02756	5.90335	6.67039
WP_001109956.1	MULTISPECIES: YciK family oxidoreductase [Vibrio]	19	2793.1	2974.79	3057.35	2391.73	2615.19	3007.96	2833.19		6.33109	6.37967	6.75908	5.90892	6.20944	6.28123	6.21195
WP_001125271.1	cytolysin VCC [Vibrio cholerae]	19	1405.55	1502.46	1287.37	1179.69	1532.27	2260.93	2059.83		4.91555	4.97139	4.39116	4.49674	5.61329	7.28439	6.96815
WP_001133548.1	MULTISPECIES: cGAMP-activated phospholipase CapV [Vibrio]	19	2414.49	2910.82	2561.37	2217.32	2136.95	2931.76	3273.7		5.079	5.79318	5.25503	5.08375	4.70873	5.68148	6.66118
WP_001133571.1	MULTISPECIES: flavohemoglobin expression-modulating QEGLA motif protein [Vibrio]	19	1993.42	2072.05	2048.64	1777.57	1847.44	2016.92	1895.76		6.69943	6.58853	6.71513	6.51132	6.50378	6.24464	6.16286
WP_001138886.1	MULTISPECIES: YajQ family cyclic di-GMP-binding protein [Vibrio]	19	3438.83	3610.73	3470.33	3485.61	3139.38	3763.74	3395.18		6.35759	6.31577	6.25753	7.02368	6.07971	6.41035	6.07162
WP_001151687.1	chemotaxis protein CheV [Vibrio cholerae]	19	1924.24	1922.43	1983.28	1913.6	2142.82	2007.02	1666.85		6.96421	6.58283	7.00079	7.54862	8.12372	6.69183	5.83538
WP_001154339.1	glucose-1-phosphate adenylyltransferase [Vibrio cholerae]	19	2497.54	2461.97	2601.36	2372.73	2860.52	2485.5	2189.85		7.14034	6.65945	7.25365	7.39364	8.56659	6.54637	6.05593
WP_001175798.1	MULTISPECIES: transporter substrate-binding domain-containing protein [Vibrio]	19	2679.06	2661.29	2576.87	2349.7	2950.92	2761.58	2607.94		6.63955	6.24019	6.22872	6.34705	7.66073	6.30513	6.25192
WP_001194426.1	MULTISPECIES: two-component system response regulator ArcA [Vibrio]	19	4132.51	4196.86	4112.65	3655.55	4277.71	4258.53	3856.89		6.74943	6.48525	6.55126	6.50743	7.31848	6.40756	6.09327
WP_001246830.1	FAD:protein FMN transferase [Vibrio cholerae]	19	3066.57	3472.16	3525.54	2975.84	3184.7	3507.79	3660.08		5.61699	6.01728	6.29834	5.94106	6.11049	5.91922	6.48487
WP_001256602.1	response regulator [Vibrio cholerae]	19	2427.8	2578.81	2588.96	2298.1	2298.6	2474.75	2434.42		6.55605	6.58868	6.81875	6.76398	6.50204	6.1566	6.35895
WP_001264646.1	bifunctional aspartate kinase/homoserine dehydrogenase I [Vibrio cholerae]	19	2446.21	2553.23	2527.29	2445.84	2382.52	2564.54	2466.57		6.3801	6.30048	6.42894	6.95289	6.50919	6.16203	6.22282
WP_001287570.1	esterase FrsA [Vibrio cholerae]	19	1672.49	1924.6	2033.22	1588.85	1340.62	1939.74	1925.33		6.20799	6.75893	7.36075	6.42798	5.21255	6.63302	6.91278
WP_001290201.1	H-NS histone family protein [Vibrio cholerae]	19	2560.43	2606.39	3727.76	1758.82	2720.78	2041.74	1598.05		7.81888	7.53044	11.1027	5.85405	8.70325	5.74397	4.72043
WP_010895430.1	MULTISPECIES: peptide chain release factor 2 [Vibrio]	19	2797.5	2859.16	2611.55	2673.51	2965.68	2799.05	2540.82		6.86429	6.63763	6.24991	7.15008	7.62265	6.32727	6.03058
WP_000032624.1	MULTISPECIES: ACP S-malonyltransferase [Vibrio]	18	3881.19	4086.37	3737.52	3603.62	3901.87	4196.93	3698.14		6.51148	6.48638	6.11573	6.58958	6.85716	6.48675	6.00148
WP_000080746.1	nucleoside diphosphate kinase regulator [Vibrio cholerae]	18	2341.04	2573.1	2466.73	1878.41	1790.67	2385.07	2542.71		6.04386	6.28509	6.21122	5.28566	4.84259	5.67266	6.34983
WP_000197283.1	penicillin-binding protein 1B [Vibrio cholerae]	18	1321.5	1278.7	1265.83	1327.99	1513.69	1405.01	1217.84		6.02206	5.5131	5.62605	6.59594	7.22556	5.89845	5.36819
WP_000210548.1	UMP kinase [Vibrio cholerae]	18	2460.17	2489.22	2400.74	2165.92	2267.6	2591.21	2354.03		6.86478	6.57164	6.53366	6.5873	6.62803	6.66107	6.3538
WP_000224703.1	MULTISPECIES: DNA starvation/stationary phase protection protein [Vibrio]	18	1481.97	1911.86	1798.33	1526.12	1457.48	1849.22	1943.4		5.02715	6.13604	5.94979	5.64254	5.17895	5.77898	6.37683
WP_000291349.1	N-acetylglucosamine kinase [Vibrio cholerae]	18	1458.37	1729.83	1566.34	1259.36	1211.35	1762.58	1910.1		5.21167	5.84873	5.4594	4.90526	4.53456	5.8028	6.60275
WP_000364999.1	HlyD family secretion protein [Vibrio cholerae]	18	2557.57	2803.76	2648.21	2311.69	1955.84	2652.6	2676.06		6.32302	6.55824	6.38556	6.22917	5.06508	6.04156	6.3996
WP_000424767.1	MULTISPECIES: YfgM family protein [Vibrio]	18	2122.85	2510.38	2307.14	1795.47	1655.33	2263.55	2586.73		5.33005	5.96349	5.64983	4.91353	4.35364	5.23579	6.28236
WP_000467102.1	MULTISPECIES: YbaB/EbfC family nucleoid-associated protein [Vibrio]	18	3743.04	3572.31	3156.13	3453.09	3796.93	3964.13	3388.44		6.70314	6.05275	5.51263	6.74009	7.12268	6.54007	5.86967
WP_000471965.1	DNA translocase FtsK [Vibrio cholerae]	18	1518.16	1574.08	1689.73	1583.27	1747.24	1711.76	1566.15		6.07145	5.95595	6.59086	6.90134	7.31955	6.30664	6.05855
WP_000491214.1	MULTISPECIES: 4-hydroxy-tetrahydrodipicolinate synthase [Vibrio]	18	1598.9	2146.6	2014.35	1218.12	914.839	1834.34	2492.79		4.2527	5.40187	5.2255	3.53132	2.54885	4.49473	6.41341
WP_000566897.1	DNA helicase II [Vibrio cholerae]	18	1353.19	1346.63	1242.03	1239.29	1484.78	1423.07	1317.39		6.70925	6.31703	6.00616	6.69718	7.71141	6.50012	6.31814
WP_000614136.1	MULTISPECIES: autonomous glycyl radical cofactor GrcA [Vibrio]	18	2981.25	3150.48	3210.1	2623.64	2504.19	3161.71	3154.09		5.91573	5.91474	6.21267	5.67437	5.20515	5.77979	6.05402
WP_000633281.1	adenosine deaminase [Vibrio cholerae]	18	2306.68	2833.41	2672.27	1982.23	1775.39	2563.74	2939.84		5.40876	6.28592	6.11139	5.06603	4.36074	5.53814	6.66797
WP_000634466.1	MULTISPECIES: SpoIIE family protein phosphatase [Vibrio]	18	1974.82	2018.73	2060.92	1948.67	2183.98	2097.45	1843.36		6.8837	6.65766	7.00657	7.40348	7.97443	6.73544	6.21533
WP_000671610.1	inosine/guanosine kinase [Vibrio cholerae]	18	1422.34	1606.07	1612.04	1331.43	1304.79	1607.3	1623.25		5.7193	6.11017	6.32216	5.83528	5.49587	5.95411	6.31371
WP_000684941.1	methyl-accepting chemotaxis protein [Vibrio cholerae]	18	1600.13	1750.2	1642.42	1506.76	1748.1	1627.94	1633.33		6.32672	6.54727	6.3337	6.49338	7.24012	5.92982	6.24679
WP_000697483.1	4-phosphoerythronate dehydrogenase [Vibrio cholerae]	18	2448.46	2827.52	2747	2104.8	2139.21	2797.57	2869.14		5.63326	6.15491	6.16418	5.27815	5.15557	5.92964	6.38526
WP_000702325.1	insulinase family protein [Vibrio cholerae]	18	1821.23	1884.24	1800.34	1615.86	1603.88	2025.61	1961.57		6.50607	6.36853	6.27275	6.2916	6.00181	6.66637	6.77825
WP_000732279.1	thiol:disulfide interchange protein DsbA/DsbL [Vibrio cholerae]	18	3151.94	2990.05	2721.03	2682.93	3375.96	2959.01	2718.04		6.47691	5.81324	5.45348	6.00901	7.26682	5.60166	5.40264
WP_000735487.1	lytic murein transglycosylase [Vibrio cholerae]	18	2106.94	2242.49	2099.04	1859.13	1547.69	2155.52	2297.79		5.60613	5.64535	5.4473	5.39168	4.31371	5.28376	5.914
WP_000803693.1	MULTISPECIES: repressor LexA [Vibrio]	18	1754.48	1779.09	1658.05	1729.33	2024.16	2003.64	1741.27		6.70088	6.42881	6.17633	7.19888	8.09813	7.0499	6.43294
WP_000880698.1	MULTISPECIES: ABC transporter substrate-binding protein [Vibrio]	18	3531.74	3938.64	3296.38	2401.21	2570.63	3518.36	3224.86		6.68489	7.05345	6.08545	4.95381	5.09685	6.13516	5.90441
WP_000940599.1	MULTISPECIES: 50S ribosomal protein L27 [Vibrio]	18	2778.5	2687.38	2996.25	1487.19	1732.4	2882.74	2558.58		7.48708	6.85142	7.87463	4.3679	4.88998	7.15629	6.66901
WP_000946626.1	MULTISPECIES: erythrose-4-phosphate dehydrogenase [Vibrio]	18	1909.16	2060.12	2099.01	1926.34	2031.05	2168.7	2039.09		6.04382	6.17037	6.48088	6.6467	6.73514	6.32483	6.24404
WP_000972312.1	glycerol-3-phosphate dehydrogenase subunit GlpB [Vibrio cholerae]	18	1827.57	1958.1	1955.97	1723.38	1687.98	2126.39	2030.14		5.87989	5.96045	6.13772	6.04338	5.68878	6.30258	6.31802
WP_001001301.1	MULTISPECIES: CNNM family magnesium/cobalt transport protein CorC [Vibrio]	18	2215.83	2611.41	2517.34	2055.28	1769.09	2508.67	2603.51		5.66227	6.31362	6.27402	5.72438	4.73544	5.90578	6.43536
WP_001009813.1	fatty acid cis/trans isomerase [Vibrio cholerae]	18	1708.78	1830.73	1801.6	1618.34	1669.39	1771.68	1833.14		6.27735	6.36303	6.45504	6.47983	6.42399	5.99592	6.51397
WP_001086042.1	MULTISPECIES: polyphosphate kinase 2 [Vibrio]	18	2001.86	2163.28	2285.92	1790.25	1791.14	2047.32	1944.41		6.62562	6.77416	7.37911	6.45818	6.20982	6.24251	6.22502
WP_001117417.1	PAS domain-containing methyl-accepting chemotaxis protein [Vibrio cholerae]	18	2035.23	2420.33	2302.63	1716.49	1901.86	2382.91	2345.45		5.88425	6.62067	6.4931	5.40907	5.75987	6.34696	6.5594
WP_001130227.1	S-ribosylhomocysteine lyase [Vibrio cholerae]	18	2130.83	2475.04	2360.53	1853.23	1749.21	2606.08	2521.57		5.59471	6.14838	6.04489	5.30349	4.81091	6.30372	6.40413
WP_001138114.1	MULTISPECIES: 30S ribosomal protein S19 [Vibrio]	18	2499.98	2846.03	3025.62	1956.08	2195.33	3216.5	3136.51		5.4414	5.86088	6.42301	4.6405	5.00531	6.44968	6.6036
WP_001157059.1	cell division protein ZipA [Vibrio cholerae]	18	2095.86	2194.08	2120.03	2154.83	2449.3	2241.63	1980.41		6.69524	6.63141	6.60535	7.50275	8.19601	6.59703	6.11954
WP_001216360.1	MULTISPECIES: 50S ribosomal protein L17 [Vibrio]	18	1695.17	2051.04	1771.02	1137.31	1102.05	1753.62	2147.93		5.47446	6.26689	5.5783	4.00323	3.72809	5.21728	6.70978
WP_001293736.1	MULTISPECIES: uridine kinase [Vibrio]	18	2550.73	2564.76	2562.53	2582.61	2831.03	2820.17	2306.68		6.81727	6.48548	6.67982	7.5233	7.92587	6.94387	5.96339
WP_001881117.1	diguanylate cyclase [Vibrio cholerae]	18	1711.74	1825.37	1799.38	1574.31	1701.69	1858.3	1762.02		6.47566	6.53351	6.63925	6.49143	6.74347	6.47653	6.44788
WP_001884129.1	MULTISPECIES: orotate phosphoribosyltransferase [Vibrio]	18	1472.09	1631.06	1597.14	1128.94	1246.65	1654.28	1656.81		6.16062	6.45817	6.51903	5.14949	5.46501	6.37792	6.70691
WP_000024072.1	signal peptidase I [Vibrio cholerae]	17	1975.3	2064.03	2076.36	2069.3	2335.11	2087.38	1929.27		6.63959	6.56408	6.80708	7.58116	8.2219	6.46383	6.2728
WP_000050052.1	MULTISPECIES: phosphoribosylaminoimidazolesuccinocarboxamide synthase [Vibrio]	17	1763.6	2267.47	2178.32	1442.14	1055.33	1979.23	2333.13		4.94803	6.01898	5.96079	4.41004	3.10154	5.11574	6.33185
WP_000071267.1	HlyD family type I secretion periplasmic adaptor subunit [Vibrio cholerae]	17	2547.82	2596.54	2448.25	2227.11	2322.18	2539.27	2387.33		6.83434	6.5898	6.40521	6.51138	6.525	6.27505	6.19441
WP_000094396.1	MOSC N-terminal beta barrel domain-containing protein [Vibrio cholerae]	17	2215	2294.96	2153.49	1894.89	2006.09	2231.12	2106.48		6.60408	6.47386	6.26227	6.15781	6.26536	6.12833	6.07514
WP_000094752.1	MULTISPECIES: (d)CMP kinase [Vibrio]	17	2015.11	2098.83	2324.62	1725.93	2126.35	2129	2000.64		6.68368	6.58633	7.52001	6.23941	7.38768	6.50538	6.41868
WP_000107102.1	MULTISPECIES: sigma-54-dependent Fis family transcriptional regulator [Vibrio]	17	2796.95	2825.39	2674.49	2240.36	2222.41	2670.56	2717.67		6.6391	6.3453	6.19178	5.79623	5.52593	5.83992	6.23995
WP_000140367.1	MULTISPECIES: RNA polymerase-binding protein DksA [Vibrio]	17	1828.95	1729.22	1809.64	1674.88	1775.48	2079.9	1941.02		5.95744	5.32914	5.7491	5.94627	6.05801	6.24138	6.11572
WP_000150128.1	succinylglutamate-semialdehyde dehydrogenase [Vibrio cholerae]	17	4770.57	4926.45	5062.23	4382.26	4874.48	5041.37	4548.14		6.80376	6.64756	7.04159	6.8121	7.28222	6.62381	6.27441
WP_000169386.1	GGDEF domain-containing protein [Vibrio cholerae]	17	1498.7	1674.44	1598.09	1492.55	1401.93	1583.12	1600.34		6.47116	6.84048	6.73006	7.02425	6.3409	6.29741	6.68405
WP_000189735.1	ketoacyl-ACP synthase III [Vibrio cholerae]	17	2049.67	2086.37	2101.9	2029.82	2048.18	2277.44	1891.02		6.76601	6.51613	6.76723	7.30315	7.08229	6.9259	6.03817
WP_000205962.1	tRNA uridine-5-carboxymethylaminomethyl(34) synthesis GTPase MnmE [Vibrio cholerae]	17	1798.29	1865.53	1878.62	1535.74	1561.9	1911.78	1908.79		6.17741	6.06315	6.29413	5.75	5.62026	6.05013	6.34256
WP_000212220.1	tRNA (uridine(54)-C5)-methyltransferase TrmA [Vibrio cholerae]	17	1749.65	1837.47	1802.27	1691.82	1644.85	1859.26	1694.12		6.47744	6.43608	6.50762	6.82668	6.37874	6.34121	6.06675
WP_000228497.1	MULTISPECIES: leucine-responsive transcriptional regulator Lrp [Vibrio]	17	2499.04	2803.75	2686.29	2135.08	2069.65	2786.57	2903.91		6.01436	6.38418	6.3055	5.6006	5.21759	6.17827	6.7602
WP_000234820.1	fatty acid metabolism transcriptional regulator FadR [Vibrio cholerae]	17	1637.11	1793.55	1805.2	1564.4	1847.23	1930.2	1635.29		6.35869	6.59102	6.83856	6.62279	7.51566	6.90673	6.1439
WP_000250426.1	coniferyl aldehyde dehydrogenase [Vibrio cholerae]	17	1850.47	1925.36	1926.02	1710.53	1599.74	1934.73	1840.92		6.57446	6.47201	6.67404	6.62388	5.95366	6.33255	6.32664
WP_000358092.1	MULTISPECIES: 50S ribosomal protein L18 [Vibrio]	17	1985.11	2219.72	2133.41	1681.35	1761.76	2194.67	2316.21		6.04949	6.40003	6.34101	5.58465	5.6239	6.16146	6.82767
WP_000376836.1	lipase [Vibrio cholerae]	17	1477.85	1549.48	1454.12	1345.76	1571.4	1544.29	1723.26		4.50057	4.4645	4.31905	4.46693	5.01281	4.33258	5.07631
WP_000389855.1	DUF3612 domain-containing protein [Vibrio cholerae]	17	1928.59	1900.98	1997.21	1908.45	2029.44	2065.62	1716.98		6.92727	6.46025	6.99674	7.47148	7.63581	6.83523	5.96551
WP_000475387.1	MULTISPECIES: methyl-accepting chemotaxis protein [Vibrio]	17	1926.89	1916.08	1879.98	1847.59	1863.06	1899.42	1843.85		6.83866	6.43395	6.50755	7.147	6.92624	6.21034	6.32994
WP_000486145.1	iron-containing alcohol dehydrogenase [Vibrio cholerae]	17	1234.93	1391.28	1365.87	1080.26	920.691	1416.64	1456.05		5.99504	6.39019	6.46709	5.71586	4.68188	6.33562	6.83732
WP_000524712.1	threonine ammonia-lyase, biosynthetic [Vibrio cholerae]	17	2157.29	2217.97	2179.08	2092.31	2269.87	2269.25	2041.84		6.80203	6.6166	6.70121	7.19051	7.497	6.59163	6.22747
WP_000529115.1	beta-N-acetylhexosaminidase [Vibrio cholerae]	17	1947.22	2073.28	1989.79	1781.65	1846.26	2052	2061.56		5.93495	5.97874	5.91506	5.91873	5.89456	5.76182	6.07797
WP_000570155.1	MULTISPECIES: single-stranded-DNA-specific exonuclease RecJ [Vibrio]	17	2000.91	2041.7	2015.4	1977.2	2192.12	2329.06	1989.15		6.54972	6.3232	6.43438	7.05423	7.51651	7.02354	6.29829
WP_000595689.1	translocation/assembly module TamB [Vibrio cholerae]	17	1544.97	1588.18	1630.6	1434.45	1514.98	1671.49	1492.67		5.99165	5.82741	6.16771	6.06339	6.15446	5.97187	5.59951
WP_000597951.1	ATP-dependent RNA helicase SrmB [Vibrio cholerae]	17	1546.85	1629.67	1571.6	1403.4	1325.78	1621.31	1572.77		6.38605	6.36551	6.32814	6.31494	5.7334	6.16639	6.28072
WP_000620221.1	heme biosynthesis protein HemY [Vibrio cholerae]	17	2477.68	2649.92	2554.85	2068.26	2122.51	2698.12	2658.51		6.10916	6.18185	6.14401	5.55834	5.48205	6.12883	6.34066
WP_000627678.1	ABC transporter ATP-binding protein [Vibrio cholerae]	17	2213.52	2472.82	2637.77	2185.69	2028.55	2310.32	2470.13		6.25367	6.60987	7.26839	6.73044	6.00335	6.01317	6.75042
WP_000640567.1	MULTISPECIES: YicC family protein [Vibrio]	17	2015.22	2331.04	2231.03	1772.84	1644.36	2282.19	2287.46		5.83386	6.38459	6.29925	5.5938	4.9864	6.08647	6.40541
WP_000689868.1	MULTISPECIES: 5'-methylthioadenosine/S-adenosylhomocysteine nucleosidase [Vibrio]	17	1337.96	1659.47	1516.3	1088.16	885.293	1626.05	1747.85		5.31795	6.24051	5.87809	4.71409	3.68591	5.95409	6.71994
WP_000778133.1	MULTISPECIES: META domain-containing protein [Vibrio]	17	819.899	1237.25	1076.69	506.559	296.388	934.274	1669.2		2.76168	3.94294	3.53715	1.85972	1.04576	2.89913	5.43853
WP_000803836.1	aerobic respiration two-component sensor histidine kinase ArcB [Vibrio cholerae]	17	1573.75	1635.55	1600.56	1606.81	1749.41	1644.22	1445.06		6.81193	6.69804	6.75704	7.58058	7.932	6.55654	6.05034
WP_000832742.1	NAD(P)H-binding protein [Vibrio cholerae]	17	2169.75	2423.94	2485.7	1900.89	1650.99	2345.54	2515.62		5.89651	6.23242	6.58846	5.63049	4.69988	5.8723	6.61288
WP_000918437.1	MULTISPECIES: chorismate synthase [Vibrio]	17	2175.85	2384.38	2323.97	1924.22	1747.82	2306.84	2275.96		6.15157	6.37796	6.40822	5.92946	5.17619	6.00834	6.22417
WP_000941295.1	MULTISPECIES: DUF3763 domain-containing protein [Vibrio]	17	1893.37	2107.89	2027.06	1862.61	1839.38	2197.93	2024.88		6.06446	6.38784	6.33247	6.50252	6.17141	6.4856	6.27358
WP_001007814.1	HAD family phosphatase [Vibrio cholerae]	17	2242.07	2487.35	2448.1	2436.38	1858.57	2628.63	2678.94		5.321	5.58509	5.6666	6.3022	4.6204	5.74716	6.14988
WP_001013120.1	ROK family protein [Vibrio cholerae]	17	1280.72	1319.05	1228.59	1186.64	1215.79	1395.72	1346.53		6.35206	6.18972	5.94316	6.4148	6.31649	6.37733	6.46006
WP_001026306.1	response regulator [Vibrio cholerae]	17	1269.18	1377.76	1351.02	1258.95	1326.05	1424.71	1353.38		6.28372	6.45381	6.52387	6.79369	6.87717	6.4983	6.48146
WP_001082992.1	cyclic nucleotide-binding domain-containing protein [Vibrio cholerae]	17	1479.67	1461.17	1459.67	1384.77	1420.83	1531.98	1368.71		6.98819	6.52905	6.72364	7.12822	7.02908	6.6655	6.25275
WP_001091139.1	cytoskeleton protein RodZ [Vibrio cholerae]	17	2328.87	2409.72	2480.31	2288.66	2478	2567.13	2433.12		6.192	6.0618	6.43194	6.6324	6.9015	6.28802	6.25762
WP_001102808.1	16S rRNA (cytosine(967)-C(5))-methyltransferase RsmB [Vibrio cholerae]	17	1323.33	1356.46	1331.33	1261.04	1260.91	1431.38	1294.84		6.68405	6.48228	6.55854	6.94231	6.67133	6.6605	6.32627
WP_001118870.1	MULTISPECIES: 30S ribosomal protein S11 [Vibrio]	17	1365.74	1431.77	1428.71	1157.47	1330.46	1518.82	1404.47		6.28656	6.23545	6.41415	5.80709	6.4151	6.44068	6.25342
WP_001120614.1	arabinose-5-phosphate isomerase KdsD [Vibrio cholerae]	17	2630.45	2351.5	2315.73	2306.04	2701.45	2623.69	2166.78		7.27634	6.15428	6.24771	6.9527	7.82774	6.68614	5.79773
WP_001128805.1	3-deoxy-7-phosphoheptulonate synthase [Vibrio cholerae]	17	2693.4	2680.75	2599.72	2298.38	2515.24	2737.23	2614.63		6.56834	6.1853	6.18346	6.10914	6.42526	6.14959	6.16773
WP_001187219.1	MULTISPECIES: aldo/keto reductase family oxidoreductase [Vibrio]	17	2305.11	1932.95	1809.19	2151.98	2457.36	2277.26	1889.8		7.27674	5.77318	5.57031	7.40435	8.12588	6.62274	5.7706
WP_001212916.1	cysteine desulfurase-like protein [Vibrio cholerae]	17	1976.94	2204.09	2153.42	1718.7	1533.75	2069.81	1992.3		6.30633	6.65215	6.6998	5.97567	5.125	6.08266	6.14749
WP_001254176.1	triose-phosphate isomerase [Vibrio cholerae]	17	1213.19	1559.92	1495.89	1148.53	1063.16	1380.21	1678.63		4.74484	5.77224	5.70614	4.89597	4.3556	4.973	6.3505
WP_001269704.1	DUF2066 domain-containing protein [Vibrio cholerae]	17	1785.16	1980.07	1953.22	1529.33	1341.4	1930.95	2018.81		5.81967	6.10732	6.21044	5.43408	4.58074	5.79926	6.36614
WP_001884305.1	COG3650 family protein [Vibrio cholerae]	17	992.266	1118.77	1102.67	895.753	828.237	1237.43	1122.72		5.45113	5.81499	5.90818	5.36353	4.76617	6.26267	5.96609
WP_001890391.1	MULTISPECIES: UvrY/SirA/GacA family response regulator transcription factor [Vibrio]	17	1927.36	1969.64	1950	1831.73	1731.02	2000.01	1882.06		6.32798	6.11841	6.24434	6.55491	5.95334	6.04943	5.97717
WP_001911385.1	TolC family outer membrane protein [Vibrio cholerae]	17	1970.04	2154.01	2006.05	1631.35	1646.08	2059.37	2072.02		6.6877	6.9183	6.64192	6.03605	5.85342	6.44045	6.80387
WP_169709841.1	MULTISPECIES: L-threonine 3-dehydrogenase [Vibrio]	17	2341.93	2430.04	2283.58	2137.1	2255.59	2448.33	2236.56		6.76502	6.64138	6.43371	6.72858	6.82515	6.51547	6.24936
WP_000005600.1	FKBP-type peptidyl-prolyl cis-trans isomerase [Vibrio cholerae]	16	2077.76	2337.41	2083.85	1862.38	1664.06	2268.72	2201.57		6.17544	6.5729	6.04072	6.03316	5.18082	6.21203	6.32944
WP_000030317.1	MULTISPECIES: 3-isopropylmalate dehydratase large subunit [Vibrio]	16	2220.7	2435.22	2296.93	1963.47	2044.67	2378.95	2458.87		5.76873	5.98519	5.81954	5.55928	5.56379	5.6932	6.17854
WP_000050195.1	AAA family ATPase [Vibrio cholerae]	16	1774.84	2110.86	2081.31	1666.31	1454.62	2066.44	2148.77		5.57948	6.27832	6.38147	5.70944	4.79005	5.98463	6.53408
WP_000064143.1	23S rRNA (guanosine(2251)-2'-O)-methyltransferase RlmB [Vibrio cholerae]	16	1193.97	1217.76	1206.66	1129.42	1042.34	1207.08	1238.07		6.33106	6.10933	6.24048	6.52742	5.7896	5.89656	6.35021
WP_000076153.1	cytochrome c oxidase accessory protein CcoG [Vibrio cholerae]	16	2804.89	3150.71	2932.13	2241.75	2071.66	3166.35	3235.65		6.2939	6.68901	6.41708	5.48271	4.86944	6.54551	7.02305
WP_000080593.1	ATP-dependent DNA helicase RecG [Vibrio cholerae]	16	1335.09	1503.54	1518.76	1327.35	1385.24	1586.57	1695.02		5.52891	5.89106	6.13434	5.99126	6.00912	6.05297	6.78991
WP_000102412.1	PhnA domain-containing protein [Vibrio cholerae]	16	2102.09	2410.33	2491.52	1863.09	1781.76	2320.18	2495.56		5.78822	6.27942	6.69126	5.59153	5.13924	5.88566	6.64694
WP_000116737.1	RNA polymerase sigma factor RpoS [Vibrio cholerae]	16	1258.33	1298.45	1474.35	1235.86	1209.59	1285.91	1455.64		6.42273	6.27047	7.33966	6.8754	6.46726	6.04667	7.18686
WP_000120801.1	DNA polymerase III subunit gamma/tau [Vibrio cholerae]	16	1911.58	2030.11	1866.33	1955.85	2245.97	2041.61	1871.09		6.29633	6.32651	5.99561	7.02157	7.74918	6.1951	5.96142
WP_000127369.1	murein hydrolase activator EnvC [Vibrio cholerae]	16	1967.56	1988.96	1985.25	1808.62	1811.78	2049.47	1959.2		6.52506	6.24068	6.42128	6.53744	6.29388	6.2615	6.28485
WP_000132407.1	succinyl-diaminopimelate desuccinylase [Vibrio cholerae]	16	1415.39	1602.45	1453.8	1262.71	1275.76	1511.78	1563.8		5.8181	6.23216	5.82853	5.65734	5.49326	5.72497	6.21793
WP_000137608.1	uroporphyrinogen decarboxylase [Vibrio cholerae]	16	1866.25	1960.07	1782.14	1616.56	1621.62	2021.06	1959.47		6.049	6.01083	5.63385	5.71096	5.50579	6.03494	6.14345
WP_000141022.1	hydroxymethylbilane synthase [Vibrio cholerae]	16	1020.31	1117.94	1038.05	885.542	921.068	1145.08	1228.05		5.59034	5.79528	5.54721	5.28834	5.28633	5.77993	6.50852
WP_000146472.1	MULTISPECIES: tyrosine--tRNA ligase [Vibrio]	16	2636.19	2742.97	2532.79	2142.58	1980.42	2798.79	2581.51		6.74013	6.63533	6.31598	5.9708	5.30403	6.59238	6.38448
WP_000155486.1	DNA mismatch repair endonuclease MutL [Vibrio cholerae]	16	1996.98	2077.59	2113.9	1986.99	2273.92	2214.34	2072.37		6.16398	6.06732	6.36388	6.68477	7.35223	6.29668	6.18749
WP_000182546.1	MULTISPECIES: MinD/ParA family protein [Vibrio]	16	2256.19	2213.13	2099.04	2087.71	2432.02	2244.81	1999.83		7.15079	6.63644	6.48858	7.21195	8.07425	6.55448	6.13101
WP_000213463.1	Cof-type HAD-IIB family hydrolase [Vibrio cholerae]	16	2284.56	2416.85	2187.77	2427.98	3069.35	2726.24	2314.85		5.91754	5.92294	5.52701	6.85468	8.32801	6.50553	5.79991
WP_000257304.1	MULTISPECIES: stringent starvation protein A [Vibrio]	16	1767.24	1929.76	1833.25	1563.33	1490.95	1942.2	2011.6		6.02898	6.22875	6.09986	5.81303	5.32805	6.10411	6.63819
WP_000281794.1	MULTISPECIES: ROK family protein [Vibrio]	16	2947.73	3013.8	3057.98	2690.69	2833.45	3093.63	2845.87		6.64225	6.42527	6.72066	6.60837	6.68805	6.42208	6.20301
WP_000287010.1	ketoacyl-ACP synthase III [Vibrio cholerae]	16	2364.94	2391.59	2359.12	2295.71	2407.73	2731.01	2258.45		6.68557	6.39668	6.50456	7.07357	7.12989	7.11249	6.17573
WP_000400868.1	3-phosphoserine/phosphohydroxythreonine transaminase [Vibrio cholerae]	16	1660.57	1704.94	1675.64	1553.73	1611.91	1722.29	1687.59		6.18667	6.00978	6.08879	6.30927	6.29068	5.91135	6.08173
WP_000414891.1	ferric ABC transporter ATP-binding protein [Vibrio cholerae]	16	2056.15	2087.53	2247.98	1546.37	2157	2033.07	1900.27		6.9034	6.63118	7.36124	5.65881	7.58604	6.28841	6.1714
WP_000425586.1	acetolactate synthase 3 large subunit [Vibrio cholerae]	16	3286.2	2635.36	2964.49	2805.22	2934.38	2723.55	2240.42		8.46354	6.42166	7.4466	7.8746	7.91646	6.4621	5.58146
WP_000606619.1	MULTISPECIES: ribosome recycling factor [Vibrio]	16	1857.85	1872.96	1714.26	1507.27	1840.63	2286.1	1900.39		6.48764	6.18805	5.83852	5.73681	6.73285	7.35447	6.41917
WP_000717795.1	MULTISPECIES: nitrogen regulatory protein P-II [Vibrio]	16	1816.53	2263.83	1996.9	1489.99	1069.51	2042.54	2363.97		5.25885	6.20071	5.63838	4.70149	3.24332	5.44752	6.61988
WP_000736956.1	MULTISPECIES: dihydrodipicolinate synthase family protein [Vibrio]	16	2367.08	2680.8	2877.64	2256.45	2374.09	2785.86	2824.55		5.23752	5.61211	6.21011	5.44179	5.50258	5.67874	6.04535
WP_000750164.1	MULTISPECIES: penicillin-binding protein activator LpoB [Vibrio]	16	1726.89	1789.43	1942.05	1827.52	1778.23	2057.24	1797.93		5.79757	5.68389	6.35904	6.68724	6.25354	6.36277	5.83867
WP_000750771.1	MULTISPECIES: ATP-dependent RNA helicase RhlB [Vibrio]	16	2233.97	2454.34	2491.33	1974.43	1723.24	2596.04	2523.36		5.88287	6.115	6.39873	5.66706	4.75351	6.29802	6.42764
WP_000781004.1	threonine synthase [Vibrio cholerae]	16	1749.86	2118.05	2016.28	1324.08	1092.8	1939.22	2231.66		5.34066	6.11614	6.00195	4.40463	3.49373	5.45254	6.5884
WP_000796512.1	MULTISPECIES: protein-export chaperone SecB [Vibrio]	16	1963.29	2258.75	2081.67	1639.58	1460.44	2134.21	2334.95		5.70149	6.20614	5.89612	5.18968	4.44267	5.70981	6.55906
WP_000830444.1	MULTISPECIES: lipopolysaccharide transport periplasmic protein LptA [Vibrio]	16	2519.27	2672.91	2651.66	2479.51	2736.96	2825.82	2648.85		5.93864	5.96137	6.09649	6.37062	6.75829	6.13673	6.0399
WP_000835928.1	YdgA family protein [Vibrio cholerae]	16	2862.21	3039.08	2803.8	2433.05	2774.47	3045.91	2641.17		6.66897	6.6996	6.37169	6.17891	6.77164	6.53815	5.9527
WP_000965608.1	tRNA uridine-5-carboxymethylaminomethyl(34) synthesis enzyme MnmG [Vibrio cholerae]	16	2351.86	2256.12	2255.82	2211.1	2501.45	2423.1	2048.09		6.92462	6.28487	6.47797	7.09572	7.71495	6.57258	5.83302
WP_000985631.1	MULTISPECIES: Tn3 family transposase [Gammaproteobacteria]	16	1514.92	1886.74	1576.65	1518.29	3276.02	3667.95	3295.83		4.72579	5.5686	4.797	5.1623	10.705	10.5412	9.9451
WP_001038496.1	MULTISPECIES: membrane protein [Vibrio]	16	1414.52	2185.46	2178.77	1401.84	924.851	1244.54	2324.52		5.63028	8.23025	8.45828	6.08167	3.85611	4.56363	8.94982
WP_001044507.1	MULTISPECIES: DNA-binding protein HU-alpha [Vibrio]	16	1294.39	1948.55	1800.95	972.048	509.275	1489.69	2615.67		3.30321	4.7047	4.48253	2.70373	1.36138	3.50225	6.45675
WP_001104638.1	gamma-glutamyltransferase [Vibrio cholerae]	16	2068.22	2124.37	2004.17	2235.15	2224.92	2162.09	1963.52		6.1951	6.02049	5.85513	7.2973	6.98108	5.96631	5.68915
WP_001129881.1	6-phospho-beta-glucosidase [Vibrio cholerae]	16	2012.21	1995.33	2060.63	2174.41	2410.31	2108.86	1859.63		6.76182	6.34387	6.75368	7.96408	8.48437	6.52857	6.04473
WP_001131994.1	bifunctional diaminohydroxyphosphoribosylaminopyrimidine deaminase/5-amino-6-(5-phosphoribosylamino)uracil reductase RibD [Vibrio cholerae]	16	1835.32	1851.45	1874.84	1739.68	1717.14	1906.71	1746.1		6.73032	6.4237	6.70561	6.9534	6.59609	6.44153	6.19374
WP_001190972.1	MULTISPECIES: bifunctional phosphopantothenoylcysteine decarboxylase/phosphopantothenate--cysteine ligase CoaBC [Vibrio]	16	2169.56	2429.33	2418.56	2138.06	2214.31	2561.76	2290.93		6.23813	6.60874	6.78249	6.70048	6.66926	6.7858	6.37169
WP_001198176.1	deoxyguanosinetriphosphate triphosphohydrolase family protein [Vibrio cholerae]	16	2140.53	2129	2015.94	1859.9	1976.83	2197.53	2093.91		6.63805	6.24661	6.09743	6.28655	6.42163	6.27819	6.28112
WP_001207198.1	MULTISPECIES: 50S ribosomal protein L10 [Vibrio]	16	1872.2	1927.58	1630.9	1433.99	1665.9	1977.13	1876.54		6.57979	6.40946	5.59032	5.493	6.13289	6.4014	6.37936
WP_001280783.1	MULTISPECIES: thioredoxin TrxA [Gammaproteobacteria]	16	2113.66	2316.95	2157.17	1969.56	1975.64	2297.87	2301.97		5.9795	6.20148	5.95201	6.07299	5.85455	5.98873	6.29925
WP_001911782.1	MULTISPECIES: TIGR00153 family protein [Vibrio]	16	1407.1	1694.65	1569.73	1198.37	1011.45	1546.31	1989.34		4.99579	5.69257	5.43568	4.63739	3.76166	5.05773	6.832
WP_000034055.1	PTS trehalose transporter subunit IIBC [Vibrio cholerae]	15	3080.54	3238.12	3236.21	2717.86	3030.79	3231.29	2993.2		6.89844	6.86067	7.06823	6.63368	7.10945	6.66623	6.48365
WP_000049394.1	glycosyl transferase [Vibrio cholerae]	15	1439.12	1533.75	1510.43	1417.16	1450.4	1604.4	1444.92		6.54144	6.59599	6.69617	7.02099	6.9059	6.71845	6.35302
WP_000070389.1	MULTISPECIES: chemotaxis protein CheV [Vibrio]	15	1858.12	1921.57	1693.54	1457.61	1559.79	2018.57	1936.36		6.53129	6.39044	5.80591	5.58432	5.74312	6.53656	6.58372
WP_000076860.1	PqiB family protein [Vibrio cholerae]	15	1705.59	1839.31	1845.67	1689.52	1709.92	2000.29	1846.76		6.38084	6.51039	6.73452	6.88922	6.70093	6.89408	6.68303
WP_000091117.1	MULTISPECIES: phosphate regulon transcriptional regulator PhoB [Vibrio]	15	2434.88	2525.96	2453.62	2404.78	2700.96	2655.93	2439.17		6.59845	6.4765	6.48518	7.10303	7.66724	6.63073	6.39391
WP_000100645.1	oxygen-independent coproporphyrinogen III oxidase [Vibrio cholerae]	15	2517.41	2561.18	2858.28	2125.52	2523.75	2701.77	2357.15		6.97988	6.71868	7.72946	6.42337	7.32988	6.90117	6.32181
WP_000103941.1	pyruvate formate lyase 1-activating protein [Vibrio cholerae]	15	2208.1	2233.62	2207	2102.48	2365.07	2372.86	1999.68		6.67191	6.38543	6.50405	6.92416	7.4857	6.60517	5.84456
WP_000110064.1	MULTISPECIES: murein tripeptide/oligopeptide ABC transporter ATP binding protein OppF [Vibrio]	15	1568.53	1709.37	1634.1	1445.63	1232.55	1662.25	1825.91		5.77001	5.94935	5.8629	5.79621	4.74947	5.63327	6.49715
WP_000113295.1	type VI secretion system tip protein VgrG [Vibrio cholerae]	15	1414.99	1469.47	1455.08	1251.6	1555.68	1616.44	1475.16		6.36539	6.25434	6.38423	6.13678	7.33075	6.69902	6.41905
WP_000121678.1	MULTISPECIES: ATP-dependent Clp endopeptidase proteolytic subunit ClpP [Vibrio]	15	992.501	1129.26	1016.6	817.813	766.178	1160.58	1112.61		5.49609	5.91652	5.49064	4.93606	4.44436	5.92077	5.95972
WP_000186581.1	class I SAM-dependent methyltransferase [Vibrio cholerae]	15	1810.09	1903.11	2057.73	1854.43	1893.65	1987.44	1896.37		6.05405	6.02226	6.7125	6.76021	6.63441	6.12379	6.1352
WP_000228449.1	DUF3413 domain-containing protein [Vibrio cholerae]	15	2218.27	2304.53	2207.74	2089.99	2193.25	2451.41	2154.78		6.527	6.41551	6.33574	6.70266	6.75996	6.64501	6.13285
WP_000251588.1	4-hydroxy-tetrahydrodipicolinate reductase [Vibrio cholerae]	15	1563.41	1547.92	1440.62	1497.6	1628.8	1608.11	1604.41		5.9762	5.59823	5.37096	6.23953	6.52194	5.66302	5.93236
WP_000271134.1	N-acetylglucosamine-6-phosphate deacetylase [Vibrio cholerae]	15	1591.15	2025.28	2070.4	1407.25	1266.74	1932.61	2445.18		4.76612	5.73968	6.04864	4.59439	3.97464	5.33308	7.08474
WP_000273061.1	MULTISPECIES: HPr family phosphocarrier protein [Vibrio]	15	2252.8	2308.63	2316.31	1997.48	2198.04	2337.85	2163.66		6.22149	6.0322	6.23905	6.01254	6.35863	5.94797	5.7799
WP_000288675.1	MULTISPECIES: sensor domain-containing diguanylate cyclase [Vibrio]	15	2208.03	2493.07	2643.94	2359.6	1944.34	2302.96	2421.79		6.47463	6.91662	7.56157	7.5414	5.97226	6.22124	6.86921
WP_000377741.1	MULTISPECIES: CBS domain-containing protein [Vibrio]	15	1536.65	1578.56	1480.41	1545.95	1681.2	1482.05	1376.33		7.16757	6.96638	6.73486	7.85952	8.21434	6.36854	6.20982
WP_000561940.1	bifunctional molybdopterin-guanine dinucleotide biosynthesis adaptor protein MobB/molybdopterin molybdotransferase MoeA [Vibrio cholerae]	15	1959.81	2120.25	2182.8	1656.46	1814.54	2237.75	2046.89		6.44514	6.59713	7.00136	5.93749	6.25088	6.77969	6.51138
WP_000568056.1	cytochrome ubiquinol oxidase subunit I [Vibrio cholerae]	15	2822.94	3093.59	2876.02	2254.28	2556.19	3325.16	3216.86		6.35257	6.58658	6.31233	5.52916	6.02556	6.89351	7.00228
WP_000638580.1	aldehyde dehydrogenase [Vibrio cholerae]	15	2115.82	2195.62	2186.55	2235.98	1490.21	2242.25	2459.83		6.02526	5.91566	6.07304	6.94014	4.4453	5.88249	6.77582
WP_000772619.1	alpha-amylase [Vibrio cholerae]	15	1264.89	1356.46	1115.78	983.697	803.876	1507.53	1433.9		5.9813	6.06875	5.14602	5.07	3.98188	6.56733	6.55876
WP_000804830.1	RNA polymerase factor sigma-54 [Vibrio cholerae]	15	1471.8	1580.18	1544.97	1462.18	1429.54	1578.43	1575.05		6.18751	6.28526	6.33486	6.69995	6.29535	6.11326	6.40503
WP_000933836.1	4Fe-4S binding protein [Vibrio cholerae]	15	1983.7	2187.26	2142.51	1850.91	1816.32	2294.22	2222.1		6.02266	6.28293	6.34432	6.12493	5.77645	6.41693	6.52583
WP_000945987.1	MULTISPECIES: penicillin-binding protein 2 [Vibrio]	15	3065.8	2963.71	2866.36	3285.84	3460.55	3152.39	2611.07		6.71399	6.14076	6.12234	7.84308	7.9385	6.36	5.53115
WP_000950819.1	MULTISPECIES: LysR family transcriptional regulator [Vibrio]	15	1651.4	1648.68	1582.46	1611.74	1868.78	1774.11	1512.94		6.84592	6.46644	6.39827	7.28246	8.11511	6.77549	6.06682
WP_000962042.1	MULTISPECIES: arginine N-succinyltransferase [Vibrio]	15	1274.08	1556.21	1645.81	1276.54	1108.27	1430.49	1661.42		5.49995	6.35594	6.92933	6.0062	5.01146	5.68888	6.93747
WP_001001833.1	hypothetical protein [Vibrio cholerae]	15	2293.21	2488.26	2626.53	1992.39	2321.36	2411.57	2344.08		6.37274	6.54226	7.11893	6.03477	6.75743	6.17394	6.30108
WP_001005253.1	MULTISPECIES: spermidine/putrescine ABC transporter ATP-binding protein PotA [Vibrio]	15	2045.6	2041.2	1896.07	1946.98	2437.46	2183.95	2095.93		6.81917	6.43793	6.16475	7.07418	8.51148	6.70709	6.75846
WP_001025631.1	YceH family protein [Vibrio cholerae]	15	1554.15	1694.39	1605.64	1564.64	1646	1743.83	1620.33		5.87399	6.05903	5.91886	6.44552	6.51668	6.0719	5.92384
WP_001032893.1	chromosome segregation ATPase [Vibrio cholerae]	15	2043.23	2199.07	2115.04	1972.61	1902.28	2171.88	2033.29		5.93401	6.04254	5.991	6.24419	5.78711	5.81095	5.71203
WP_001111411.1	bifunctional diguanylate cyclase/phosphodiesterase [Vibrio cholerae]	15	1408.24	1470.43	1770.81	1302.13	1634.11	1669.4	1326.85		6.80081	6.71858	8.34076	6.85396	8.2665	7.42719	6.1982
WP_001145863.1	DUF1043 family protein [Vibrio cholerae]	15	1709.54	2009.2	1974.64	1913.78	2099.16	2184.42	1943.64		5.95026	6.61652	6.7034	7.26027	7.65348	7.00444	6.54384
WP_001146857.1	bifunctional uridylyltransferase/uridylyl-removing protein GlnD [Vibrio cholerae]	15	1422.3	1577.51	1716.31	1495.8	1415.32	1698.67	1660.1		5.74941	6.03328	6.76671	6.59036	5.99298	6.32588	6.49122
WP_001180252.1	MULTISPECIES: bifunctional 3-hydroxydecanoyl-ACP dehydratase/trans-2-decenoyl-ACP isomerase [Vibrio]	15	3182.88	2660.28	2474.83	2497.22	3313.81	3612.63	2265.82		7.27104	5.74981	5.51406	6.2178	7.92977	7.60292	5.00682
WP_001188974.1	YcjX family protein [Vibrio cholerae]	15	1696.67	1649.32	1611.96	1607.77	1848.01	1831.98	1605.78		6.63789	6.10502	6.15088	6.85584	7.57345	6.60289	6.07686
WP_001195750.1	MULTISPECIES: pantoate--beta-alanine ligase [Vibrio]	15	1332.21	1484.77	1459.94	1235.34	1316.58	1540.15	1595.86		5.77171	6.08612	6.16903	5.8334	5.97497	6.14717	6.68785
WP_001234221.1	TMAO reductase system sensor histidine kinase/response regulator TorS [Vibrio cholerae]	15	2029.76	2079.59	2100.6	1983.61	2091.44	2141.7	1908.35		6.63363	6.43034	6.69576	7.06588	7.15993	6.4483	6.03288
WP_001237050.1	MULTISPECIES: glucosamine-6-phosphate deaminase [Vibrio]	15	2298.54	2418.26	2291.17	2217.56	2661.32	2640.02	2449.1		6.06951	6.04163	5.90078	6.38235	7.36132	6.42228	6.25559
WP_001243585.1	beta-galactosidase [Vibrio cholerae]	15	1768.07	1655.74	1706.97	1771.16	2084.31	1880.9	1619.58		6.88147	6.0971	6.47974	7.51352	8.49769	6.74416	6.09739
WP_001274669.1	MULTISPECIES: phosphoribulokinase [Vibrio]	15	1921.34	1886.06	1897.96	1822.33	1982.06	1996.83	1838.03		7.04637	6.54434	6.78888	7.28437	7.61438	6.74656	6.52039
WP_001881919.1	copper-translocating P-type ATPase CopA [Vibrio cholerae]	15	1700.42	1963.71	2003.59	1481.32	1422.81	2085.34	2075.82		5.81606	6.35477	6.68392	5.52237	5.09772	6.57097	6.86787
WP_001881981.1	YggN family protein [Vibrio cholerae]	15	2223.14	2266.83	2110.24	2203.14	2360.02	2344.54	2185.49		5.681	5.48058	5.25944	6.13626	6.31728	5.51945	5.40215
WP_001882637.1	chaperonin GroEL [Vibrio cholerae]	15	1398.07	1367.46	1502.12	1571.42	2038.8	1612.23	1366.82		6.29356	5.82414	6.59511	7.71016	9.61388	6.68613	5.95167
WP_001882958.1	EAL domain-containing protein [Vibrio cholerae]	15	1408.85	1439.48	1432.78	1270.17	1299.7	1593.88	1492.08		6.15302	5.9481	6.10313	6.04629	5.94597	6.41297	6.30341
WP_001913997.1	MULTISPECIES: alanine racemase [Vibrio]	15	1687.23	1680.8	1552.93	1550.23	1764.81	1803.45	1528.83		6.54625	6.16998	5.87652	6.55568	7.17253	6.44618	5.73769
WP_032074635.1	DNA repair protein RadA [Vibrio cholerae]	15	1666.52	1665.83	1590.02	1513.87	1767.62	1781.92	1562.54		6.61168	6.2529	6.15253	6.54627	7.34593	6.51283	5.99643
WP_000023305.1	MULTISPECIES: type I methionyl aminopeptidase [Vibrio]	14	2163.4	2049.98	2195.37	1722.16	1989.93	2384.13	2047.38		6.55293	5.87487	6.4857	5.6856	6.31383	6.65287	5.9987
WP_000023440.1	NapC/NirT family cytochrome c [Vibrio cholerae]	14	1740.51	1918.45	1685.5	1466.03	1609.58	1926.34	1993.68		5.22251	5.44631	4.93266	4.79456	5.05908	5.32495	5.78653
WP_000031391.1	type VI secretion system contractile sheath small subunit [Vibrio cholerae]	14	1825.59	2089.22	1880.02	1582.13	2171.93	2382.44	2072.18		5.269	5.70504	5.29222	4.97704	6.56641	6.33472	5.78512
WP_000051797.1	MULTISPECIES: nucleoid-associated protein YejK [Vibrio]	14	1715.11	1742.95	1843.63	1708.13	1909.12	1801.7	1753.2		6.39841	6.15197	6.70817	6.94552	7.46053	6.19217	6.32662
WP_000052153.1	lipid A ABC transporter ATP-binding protein/permease MsbA [Vibrio cholerae]	14	1075.53	1062.16	1051.17	1109.06	1287.91	1185.55	994.714		6.84295	6.39382	6.52294	7.69094	8.58347	6.94898	6.1218
WP_000061070.1	MULTISPECIES: YvcK family protein [Vibrio]	14	2093.3	2019.7	1996.94	2191.83	2557.62	2133.2	1766.95		7.09346	6.47535	6.59997	8.09538	9.07861	6.65945	5.79176
WP_000072096.1	acetate/propionate family kinase [Vibrio cholerae]	14	1965.32	2070.43	2017.57	1752.27	1721.42	2219.45	2043.92		6.24492	6.22449	6.25277	6.06874	5.72977	6.4971	6.28229
WP_000083540.1	methionyl-tRNA formyltransferase [Vibrio cholerae]	14	2500.66	2395.18	2323.88	2272.55	2509.06	2618.41	2290.04		7.01149	6.35394	6.35506	6.94501	7.36925	6.76353	6.21096
WP_000086775.1	MULTISPECIES: septum site-determining protein MinD [Vibrio]	14	1258.99	1330.97	1222.89	1105.69	1206.36	1300.44	1196.51		6.55925	6.5607	6.21398	6.27869	6.58364	6.2417	6.02988
WP_000100702.1	diaminobutyrate--2-oxoglutarate transaminase family protein [Vibrio cholerae]	14	1592.83	1753.51	1895.01	1696.64	1379.18	2165.6	2123.19		5.03774	5.24716	5.84558	5.8487	4.56924	6.30993	6.49554
WP_000106983.1	MULTISPECIES: cold-shock protein [Gammaproteobacteria]	14	1446.16	1525.95	1449.09	1202.55	1337.46	1653.38	1572.67		6.01119	6.00114	5.87475	5.44817	5.82346	6.33136	6.32327
WP_000115055.1	bifunctional protein-disulfide isomerase/oxidoreductase DsbC [Vibrio cholerae]	14	2306.84	2078.2	2029.41	2262.57	2762.2	2289.4	1825.29		7.28994	6.2136	6.25498	7.79313	9.14362	6.66512	5.57954
WP_000130282.1	MULTISPECIES: prephenate dehydratase [Vibrio]	14	2699.04	2770	2844.28	2545.97	2957.76	2860.18	2502.78		6.7182	6.52338	6.90503	6.90717	7.71193	6.55869	6.02596
WP_000135052.1	MULTISPECIES: DNA-directed RNA polymerase subunit omega [Vibrio]	14	1838.37	2153.11	1915.57	1578.86	1886.29	2145.54	2027.65		5.55984	6.16091	5.65038	5.20447	5.97578	5.97787	5.93174
WP_000136719.1	signal recognition particle-docking protein FtsY [Vibrio cholerae]	14	1490.45	1707.49	1606.23	1230.7	1253.56	1662.46	1773.43		5.6918	6.16936	5.9826	5.12258	5.01458	5.84876	6.55098
WP_000169444.1	D-alanine--D-alanine ligase [Vibrio cholerae]	14	2031.04	2159.8	2165.62	2122.08	2018.93	2220.34	2145.2		5.77042	5.80567	6.00097	6.57135	6.00851	5.81151	5.89545
WP_000178532.1	MULTISPECIES: metalloprotease TldD [Vibrio]	14	1366.91	1607.72	1548.76	1228.54	1122.26	1682.53	1732.47		5.37211	5.97813	5.93662	5.26257	4.62014	6.09184	6.58614
WP_000197615.1	murein transglycosylase [Vibrio cholerae]	14	1188.71	1276.31	1286.6	1114.21	1106.87	1347	1302.23		6.04585	6.14168	6.38227	6.17664	5.89705	6.31146	6.40663
WP_000224452.1	MULTISPECIES: DNA-binding transcriptional regulator CytR [Vibrio]	14	980.294	1352.99	1270.68	773.927	541.133	1204.32	1552.28		4.38436	5.72524	5.54289	3.77271	2.53519	4.96218	6.71553
WP_000233685.1	MULTISPECIES: 1-pyrroline-5-carboxylate dehydrogenase [Vibrio]	14	2392.57	3123.93	3055.34	2341.52	2036.85	2832.86	3087.3		5.3139	6.56447	6.61848	5.66827	4.73876	5.79634	6.63266
WP_000350325.1	TonB-dependent receptor [Vibrio cholerae]	14	1215.17	1208.57	1030.54	647.674	815.966	1349.28	1304.68		6.95897	6.54831	5.75603	4.04267	4.89482	7.11853	7.22723
WP_000354544.1	cation acetate symporter [Vibrio cholerae]	14	2022.6	1996.69	2379.31	2185.44	2105.65	1890.46	2062.01		6.68605	6.24482	7.67115	7.87412	7.29126	5.75715	6.59341
WP_000426028.1	GlyGly-anchored extracellular endonuclease Xds [Vibrio cholerae]	14	1603.77	1665.82	1596.3	1611.46	1508.78	1629.28	1524.16		6.5817	6.46806	6.38941	7.20808	6.48603	6.15988	6.05044
WP_000506955.1	alpha-L-glutamate ligase-like protein [Vibrio cholerae]	14	1766.7	1711.33	1675.22	1811.19	2119.63	1784.1	1570.34		5.88596	5.39433	5.44348	6.57691	7.39726	5.47588	5.06067
WP_000509636.1	alkaline phosphatase family protein [Vibrio cholerae]	14	1090.85	1166.04	1123.82	1084.77	1198.7	1316.43	1163.11		5.93206	5.99934	5.96057	6.42957	6.82823	6.59506	6.11817
WP_000543544.1	MULTISPECIES: transcriptional regulator NrdR [Vibrio]	14	1570.05	1615.12	1533.97	1309.56	1394.26	1678.13	1608.25		5.97204	5.8125	5.69083	5.42923	5.55532	5.88051	5.91729
WP_000561723.1	MULTISPECIES: CDP-diacylglycerol--serine O-phosphatidyltransferase [Vibrio]	14	1916.52	2186.28	2287.13	1845.48	1664.08	2125.63	2251.48		5.96842	6.44171	6.94683	6.26411	5.42846	6.09837	6.78226
WP_000587948.1	MULTISPECIES: alpha/beta hydrolase [Vibrio]	14	1473.76	1498.69	1516.26	1352.71	1550.35	1469.46	1568.02		5.95755	5.73195	5.97812	5.96004	6.56489	5.47242	6.1313
WP_000593313.1	MULTISPECIES: glutathione synthase [Vibrio]	14	2424.71	2333.03	1715.15	2425.7	2483.52	2554.22	2289.74		6.56729	5.97856	4.53084	7.16089	7.04613	6.37331	5.99891
WP_000637668.1	MULTISPECIES: ParA family protein [Vibrio]	14	2013.57	2094.43	1962.97	1895.79	1805.53	2108.05	2111.65		6.27254	6.17294	5.96404	6.43681	5.89166	6.04975	6.36295
WP_000645087.1	HAMP domain-containing sensor histidine kinase [Vibrio cholerae]	14	1137.33	1146.84	1168.08	1188.98	1408.5	1275.98	1133.45		6.43773	6.14184	6.44865	7.33541	8.35141	6.65381	6.20596
WP_000646058.1	efflux RND transporter periplasmic adaptor subunit [Vibrio cholerae]	14	1241.32	1267.21	1298.81	1174.93	1124.51	1316.46	1335.95		6.20464	5.99281	6.33182	6.40101	5.88779	6.06206	6.45926
WP_000654528.1	MULTISPECIES: hypothetical protein [Vibrio]	14	1665.98	1822.05	1687.94	1580.33	1822.88	1827.2	1855.46		6.10392	6.3161	6.03179	6.31089	6.99607	6.16745	6.57583
WP_000713800.1	universal stress protein [Vibrio cholerae]	14	1181.74	1127.7	1280.82	1157.28	1038.8	898.591	985.981		5.97905	5.39826	6.32046	6.38194	5.50553	4.18844	4.82546
WP_000722143.1	MULTISPECIES: arginine ABC transporter substrate-binding protein [Vibrio]	14	1068.01	1359.56	1223	845.821	721.532	1189.43	1457.51		4.83891	5.82801	5.40441	4.1769	3.4244	4.96468	6.38769
WP_000729367.1	flagellar export chaperone FlgN [Vibrio cholerae]	14	1555.69	1763.36	1622.73	1258.62	1120.11	1751.33	1730.39		6.1276	6.5714	6.23395	5.40338	4.62152	6.355	6.59282
WP_000737186.1	ribose ABC transporter substrate-binding protein RbsB [Vibrio cholerae]	14	1220.36	1664.41	1450.78	991.341	723.981	1445.12	1828.87		4.75073	6.13031	5.50838	4.20629	2.95227	5.18271	6.88677
WP_000742113.1	MULTISPECIES: DUF3334 family protein [Vibrio]	14	1647.34	1564.46	1503.04	1514.81	1697.37	1757.14	1435.88		7.22759	6.49418	6.43178	7.2439	7.80088	7.10227	6.09381
WP_000743253.1	MSHA biogenesis protein MshI [Vibrio cholerae]	14	2163.9	2340.4	2330.81	2046.26	1646.15	2437.04	2452.41		6.25532	6.40106	6.57157	6.44729	4.98469	6.49016	6.85749
WP_000759347.1	multidrug efflux RND transporter periplasmic adaptor subunit VexA [Vibrio cholerae]	14	1675.18	1836.25	1721.39	1333.39	1245.97	1997.14	1980.96		6.13844	6.36617	6.15214	5.32546	4.78256	6.74195	7.02154
WP_000788426.1	type IV pilus secretin PilQ family protein [Vibrio cholerae]	14	1383.02	1388.17	1262.03	1180.35	1408.48	1519.64	1326.94		6.83049	6.48657	6.07915	6.35386	7.28669	6.91423	6.3392
WP_000794127.1	OmpH family outer membrane protein [Vibrio cholerae]	14	2373.06	2418.11	2138.98	2314.71	2522.08	2655.97	2156.42		6.31433	6.08757	5.55105	6.71303	7.02965	6.51061	5.55024
WP_000822678.1	conjugal transfer protein TraF [Vibrio cholerae]	14	1420.2	1481.8	1386.7	1306.51	1425.83	1448.85	1422.94		6.55734	6.47317	6.24469	6.57498	6.89608	6.16285	6.35513
WP_000823678.1	substrate-binding domain-containing protein [Vibrio cholerae]	14	1819.73	2195.64	2128.85	1619.64	1202.88	2084.98	2380.31		5.30285	6.05359	6.05058	5.14428	3.67182	5.59737	6.70959
WP_000843937.1	HD-GYP domain-containing protein [Vibrio cholerae]	14	1295.18	1305.89	1317.33	1244.82	1474.12	1316.28	1190.51		6.68768	6.37971	6.63422	7.00576	7.97323	6.26143	5.94618
WP_000877206.1	copper homeostasis protein CutC [Vibrio cholerae]	14	939.734	947.053	914.549	931.078	904.124	1052.84	901.626		6.40077	6.10311	6.07553	6.91221	6.45077	6.60647	5.94037
WP_000880258.1	flagellar protein export ATPase FliI [Vibrio cholerae]	14	1274.82	1396.39	1403.34	1135.42	1019.84	1374.67	1396.69		6.30195	6.53104	6.76611	6.11767	5.28098	6.26044	6.67861
WP_000914817.1	beta-N-acetylhexosaminidase [Vibrio cholerae]	14	1347.38	1483.88	1413.91	1405.48	1544.79	1560.89	1435		5.90834	6.15635	6.0471	6.71744	7.0958	6.30562	6.08677
WP_000930348.1	hypothetical protein [Vibrio cholerae]	14	1706.2	1743.75	1715.75	1617.78	1742.15	1773.22	1598.52		6.79158	6.56711	6.66108	7.01881	7.26412	6.50255	6.15487
WP_000941219.1	50S ribosomal protein L16 [Vibrio cholerae]	14	2560.27	2990.82	3473.63	1819.66	1940.44	2990.84	2851.09		5.71554	6.317	7.56318	4.42757	4.53762	6.15098	6.15662
WP_000971703.1	exodeoxyribonuclease V subunit alpha [Vibrio cholerae]	14	1842.22	1842.2	1820.1	1764.61	1911.71	2004.78	1711.01		6.78077	6.4154	6.53405	7.07929	7.37082	6.79805	6.09186
WP_000978021.1	transporter substrate-binding domain-containing protein [Vibrio cholerae]	14	2392.36	2824.08	2539.06	2117.86	1594.17	2667.95	2910.35		5.50237	6.1454	5.69569	5.30914	3.84074	5.65303	6.47484
WP_001039257.1	vibriobactin export RND transporter periplasmic adaptor subunit VexG [Vibrio cholerae]	14	1967.18	2291.38	2290.77	1811.39	1510.48	2209.35	2306.74		5.89915	6.50117	6.70003	5.92053	4.74479	6.10365	6.69119
WP_001043985.1	GlyGly-anchored extracellular serine protease VesC [Vibrio cholerae]	14	1521.85	1751.81	1511.46	897.886	1203.41	1874.77	1878.31		5.55205	6.0467	5.37809	3.57032	4.59888	6.30101	6.6284
WP_001045819.1	hypothetical protein [Vibrio cholerae]	14	1239.97	1359.9	1311.66	1142.95	974.954	1380.14	1463.69		6.0404	6.26774	6.23197	6.06855	4.97502	6.19381	6.89705
WP_001054630.1	MULTISPECIES: DUF2989 domain-containing protein [Vibrio]	14	2189.97	2299.33	2300.49	1833.63	2136.16	2183.45	2219.83		6.66662	6.62245	6.83027	6.08391	6.81174	6.12338	6.53653
WP_001100519.1	methyl-accepting chemotaxis protein [Vibrio cholerae]	14	1674.94	1924.47	1860.54	1621.38	1737.72	2038.74	1988.59		5.81962	6.32639	6.30499	6.14022	6.32458	6.52585	6.68345
WP_001129562.1	tyrosine-type recombinase/integrase [Vibrio cholerae]	14	1627.49	1683.71	1691.27	1645.4	1871.39	1768.58	1657.58		6.2876	6.15436	6.37279	6.92854	7.57334	6.29465	6.19442
WP_001130104.1	PAS domain-containing protein [Vibrio cholerae]	14	2386.68	2451.68	2516.09	2368.61	2320.97	2332.04	2329.98		6.78313	6.59248	6.97448	7.33725	6.90974	6.10593	6.40543
WP_001163252.1	hybrid sensor histidine kinase/response regulator [Vibrio cholerae]	14	1231.57	1301.44	1413.49	1361.56	1479.46	1412.62	1297.89		6.45996	6.45868	7.23125	7.78414	8.12887	6.82615	6.58519
WP_001167482.1	MULTISPECIES: hypothetical protein [Gammaproteobacteria]	14	1579.2	2343.32	1601.13	1678.94	1942.7	1639.28	1421.4		6.33014	8.88705	6.25969	7.33525	8.15715	6.05354	5.51128
WP_001174901.1	MULTISPECIES: glycine--tRNA ligase subunit alpha [Vibrio]	14	1808.22	1640.98	1507.15	1668.75	1974.18	1841.59	1496.95		7.15602	6.14431	5.81737	7.19805	8.18396	6.71419	5.73043
WP_001190518.1	alanine:cation symporter family protein [Vibrio cholerae]	14	1145.76	1428.08	1386.53	1078.69	970.076	1215.27	1392.42		5.80975	6.85118	6.85714	5.96161	5.15259	5.67697	6.82958
WP_001198755.1	transporter substrate-binding domain-containing protein [Vibrio cholerae]	14	1404.09	1582.03	1379.86	1275.33	1239.81	1495.7	1475.01		6.30516	6.72149	6.04347	6.24205	5.83194	6.18765	6.40702
WP_001239207.1	envelope stress sensor histidine kinase CpxA [Vibrio cholerae]	14	1185.56	1158.26	1167.04	1100.81	1220.73	1290.84	1061.43		7.03665	6.50426	6.75582	7.12129	7.5896	7.05822	6.09388
WP_001250353.1	thymidylate synthase [Vibrio cholerae]	14	2109.35	2152.32	1999.39	1871.05	2067.66	2219.39	2043.11		6.49155	6.26695	6.00133	6.27608	6.66554	6.29236	6.08207
WP_001292299.1	galactokinase [Vibrio cholerae]	14	2151.22	2064.73	1889.18	1695.59	1795.81	2310.26	2121.69		6.77236	6.1499	5.80067	5.81808	5.92205	6.70033	6.46096
WP_001881762.1	Hpt domain-containing protein [Vibrio cholerae]	14	1063.18	1092.43	1099.39	1107.39	1193.96	1110.73	995.877		6.86702	6.67582	6.92569	7.79589	8.07807	6.60922	6.22196
WP_001881783.1	flagellar biosynthesis protein FlhA [Vibrio cholerae]	14	2183.47	2361.98	2243.66	1912.26	1821.46	2318.01	2326.37		6.53341	6.6868	6.54786	6.23653	5.70911	6.38981	6.73335
WP_001883831.1	MULTISPECIES: 4-hydroxy-3-methylbut-2-enyl diphosphate reductase [Vibrio]	14	1298.3	1489.74	1528.99	1114.85	1098.69	1460.1	1444.79		5.93444	6.44265	6.81646	5.55424	5.26061	6.14847	6.38806
WP_001894072.1	MULTISPECIES: translation initiation factor IF-3 [Vibrio]	14	2724.26	2592.58	2668.42	2662.62	3290.84	2812.23	2432.16		6.79683	6.11983	6.49325	7.24053	8.60045	6.46381	5.86962
WP_000007485.1	MULTISPECIES: HlyC/CorC family transporter [Vibrio]	13	2341.66	2410.82	2405.08	2175.44	2523.53	2418.56	2113.08		7.14151	6.95633	7.15394	7.23131	8.06178	6.79521	6.23364
WP_000009679.1	MULTISPECIES: response regulator [Vibrio]	13	2287.77	2081.19	1931.4	2162.89	2578.27	2121.88	1761.45		7.67988	6.61003	6.3236	7.91371	9.06624	6.56211	5.71969
WP_000054464.1	ABC transporter ATP-binding protein [Vibrio cholerae]	13	1861.38	1971.17	1850.66	1557.5	1570.05	1886.63	1830.25		6.81609	6.82926	6.60962	6.2163	6.02241	6.36454	6.48292
WP_000059217.1	MULTISPECIES: methylisocitrate lyase [Vibrio]	13	1030.72	1090.88	1105.79	1059.89	1074.06	1121.92	1058.24		6.202	6.21037	6.48953	6.95113	6.7698	6.21918	6.15935
WP_000064038.1	nucleotide exchange factor GrpE [Vibrio cholerae]	13	1217.25	1429.88	1113.01	1053.55	1307.43	1429.86	1221.27		5.47363	6.08338	4.8814	5.16362	6.15844	5.92338	5.31211
WP_000082072.1	ATP-dependent zinc protease [Vibrio cholerae]	13	1462.12	1483.72	1457.9	1499.05	1739.73	1634.4	1423.34		6.10799	5.86431	5.94009	6.82551	7.61297	6.29005	5.75154
WP_000117841.1	tetratricopeptide repeat protein [Vibrio cholerae]	13	781.162	818.956	810.208	757.423	807.081	853.019	782.849		6.29533	6.24435	6.3683	6.65303	6.8132	6.3331	6.10261
WP_000124738.1	MULTISPECIES: oxidative damage protection protein [Vibrio]	13	1335.74	1493.87	1365.35	1260.8	1295.35	1478.87	1470.39		5.66317	5.99239	5.64588	5.82623	5.75283	5.77628	6.03018
WP_000130773.1	flagellar motor switch protein FliM [Vibrio cholerae]	13	917.785	1043.44	1023.03	841.869	890.257	1051.51	1049.28		5.926	6.37437	6.44256	5.92473	6.02133	6.25481	6.55348
WP_000146463.1	MULTISPECIES: bifunctional 3-demethylubiquinone 3-O-methyltransferase/2-octaprenyl-6-hydroxy phenol methylase [Vibrio]	13	1259.62	1346.99	1222.19	1301.33	1362.71	1396.9	1317.07		6.07413	6.14552	5.74822	6.83968	6.88342	6.20569	6.14346
WP_000157740.1	UDP-N-acetylmuramate dehydrogenase [Vibrio cholerae]	13	1641.18	1720.41	1740.59	1697.98	1681.65	1712.26	1632.83		6.43854	6.38576	6.66006	7.26052	6.91073	6.18844	6.1963
WP_000160066.1	EAL domain-containing protein [Vibrio cholerae]	13	1576.66	1589.53	1729.15	1516.18	1402.28	1867.87	1485.45		6.95593	6.63492	7.44046	7.29074	6.4805	7.59179	6.33921
WP_000167341.1	MULTISPECIES: integration host factor subunit beta [Vibrio]	13	3623.87	2911.18	2640.11	2085.91	4330.37	3569.02	2007.7		9.53331	7.24585	6.77397	5.98095	11.9331	8.64968	5.10893
WP_000180270.1	WYL domain-containing protein [Vibrio cholerae]	13	1554.6	1583.47	1557.16	1432.73	1559.81	1707.19	1568.84		6.41889	6.18586	6.27082	6.44776	6.74636	6.49386	6.26584
WP_000201999.1	MULTISPECIES: branched-chain-amino-acid transaminase [Vibrio]	13	1230.54	1289.42	1326.21	1154.1	1192.13	1281.94	1301.49		6.09406	6.04164	6.4058	6.22957	6.18431	5.8487	6.23465
WP_000206068.1	MULTISPECIES: bifunctional tRNA (adenosine(37)-C2)-methyltransferase TrmG/ribosomal RNA large subunit methyltransferase RlmN [Vibrio]	13	898.993	1037.14	1042.24	975.98	855.351	1031.22	1005.75		5.7753	6.30384	6.53034	6.83381	5.75598	6.10309	6.24983
WP_000246893.1	MULTISPECIES: elongation factor P [Vibrio]	13	2107.79	1977.28	1705.66	1885.3	2059.9	2169.37	1726.42		7.5033	6.65951	5.92198	7.31491	7.68117	7.11441	5.94472
WP_000257351.1	MULTISPECIES: DUF3319 domain-containing protein [Vibrio]	13	1734.15	1736.3	1559.45	1419.62	1462.23	1699.73	1637.71		6.72598	6.37152	5.89916	6.00129	5.94075	6.07336	6.1442
WP_000279435.1	TonB-dependent siderophore receptor [Vibrio cholerae]	13	2041.82	2099.01	1847.75	1112.5	1822.71	2586.32	2279		7.06027	6.86701	6.23157	4.19283	6.60204	8.23885	7.62269
WP_000331703.1	MULTISPECIES: Fe-S cluster assembly scaffold IscU [Vibrio]	13	1877.11	2106.48	1774.98	1986.61	2216.35	2298.58	2023.21		5.95239	6.31988	5.48966	6.86623	7.36202	6.71494	6.20587
WP_000350195.1	MULTISPECIES: type IV pilus twitching motility protein PilT [Vibrio]	13	1264.92	1419.93	1387.88	1152.03	1061.19	1418.7	1440.33		6.10918	6.48838	6.53765	6.06439	5.3687	6.31234	6.72886
WP_000354613.1	MULTISPECIES: acetyl-CoA carboxylase biotin carboxyl carrier protein [Vibrio]	13	1585.29	1663.63	1452.14	1498.27	1820.77	1781.74	1545.41		6.29294	6.24815	5.62216	6.48244	7.57106	6.51583	5.93401
WP_000412891.1	histidinol-phosphate transaminase [Vibrio cholerae]	13	1864.3	1848.76	1835.88	1869.55	2137.18	1838.84	1556.66		7.17466	6.73156	6.89096	7.84199	8.61556	6.51943	5.79481
WP_000422463.1	MULTISPECIES: helix-turn-helix transcriptional regulator [Vibrio]	13	804.604	770.12	838.438	791.779	758.132	753.46	718.267		4.82225	4.36692	4.90104	5.1722	4.75958	4.16014	4.16403
WP_000439805.1	3-dehydroquinate synthase [Vibrio cholerae]	13	1639.48	1642.7	1717.15	1513.8	1608.43	1712.47	1583.13		6.69045	6.34245	6.83452	6.7332	6.87556	6.43803	6.24922
WP_000453458.1	D-amino acid dehydrogenase [Vibrio cholerae]	13	1530.2	1607.51	1750.81	1446.58	1210.15	1560.55	1585.69		5.45844	5.4253	6.09129	5.62428	4.52185	5.12836	5.47141
WP_000458935.1	MULTISPECIES: accessory factor UbiK family protein [Vibrio]	13	2458.87	3150.02	2739.95	2284.61	2258.37	2830.81	2771.02		5.74001	6.95729	6.23835	5.8129	5.52241	6.08791	6.25716
WP_000475471.1	YiiD C-terminal domain-containing protein [Vibrio cholerae]	13	2221.61	2105.75	2019.52	2051.79	2291.59	2209.75	1917.01		7.10528	6.37191	6.29958	7.15237	7.67727	6.51084	5.93059
WP_000516546.1	MULTISPECIES: ParA family protein [Vibrio]	13	1633.25	1729.74	1770.83	1615.31	1574.59	1789.35	1742.96		6.21556	6.22814	6.57286	6.70019	6.277	6.27341	6.41616
WP_000545503.1	alanine racemase [Vibrio cholerae]	13	1071.82	1229.89	1214.3	1086.88	985.385	1127.17	1155.99		6.28264	6.82082	6.94219	6.94394	6.05039	6.08682	6.55443
WP_000611152.1	MULTISPECIES: fumarate reductase subunit FrdD [Vibrio]	13	2945.13	2870.53	2873.35	3078.48	3772.04	3123.38	2635.02		7.00252	6.45746	6.66329	7.97793	9.3947	6.84156	6.0603
WP_000625976.1	ABC-F family ATPase [Vibrio cholerae]	13	1129.29	1285.43	1229.28	1159.87	1149.6	1317.25	1244.33		5.82734	6.2757	6.18679	6.52345	6.21395	6.262	6.21098
WP_000635457.1	glycosyltransferase family 2 protein [Vibrio cholerae]	13	1531.08	1599.62	1566.5	1593.08	1800.5	1816.4	1539.59		6.34404	6.27096	6.33065	7.19464	7.8148	6.93361	6.17068
WP_000667946.1	M48 family metallopeptidase [Vibrio cholerae]	13	2042.12	2044.49	2026.43	1915.86	2052.54	2068.69	2029.21		6.1437	5.81947	5.94607	6.28226	6.4684	5.73356	5.90521
WP_000691366.1	MULTISPECIES: Trk system potassium transporter TrkA [Vibrio]	13	1467.77	1365.97	1340.54	1353.39	1479.06	1573.96	1254		7.10046	6.25201	6.32497	7.13601	7.49499	7.0146	5.86795
WP_000693566.1	helix-turn-helix transcriptional regulator [Vibrio cholerae]	13	2433.28	2695.86	2588.77	2023.03	1913.47	2649.08	2537.45		6.39472	6.70311	6.63549	5.79476	5.26754	6.41364	6.4504
WP_000734779.1	MULTISPECIES: sigma-E factor regulatory protein RseB [Vibrio]	13	1332.95	1359.1	1382.37	1166.6	1124.69	1418.71	1471.72		5.80542	5.60042	5.87211	5.5379	5.13108	5.69238	6.20019
WP_000762010.1	fumarylacetoacetate hydrolase family protein [Vibrio cholerae]	13	1791.96	1871.03	1994.43	2015.85	1548.45	1931.74	1862.69		6.06841	5.99483	6.58742	7.4406	5.49288	6.02664	6.10164
WP_000793856.1	peptidase T [Vibrio cholerae]	13	1142	1326.27	1352.85	1106.56	982.733	1396.89	1428.14		5.22023	5.73594	6.03147	5.51318	4.7056	5.88255	6.31472
WP_000818616.1	MULTISPECIES: shikimate kinase AroK [Vibrio]	13	1303.94	1547.82	1459.48	1086.31	798.813	1528.86	1694.69		5.26404	5.91196	5.74658	4.7799	3.37803	5.68604	6.61777
WP_000825368.1	MULTISPECIES: Tim44 domain-containing protein [Vibrio]	13	1103.72	1192.09	1306.1	1129.54	1052.86	1072.27	1150.74		6.08677	6.21995	7.02514	6.78943	6.08213	5.44769	6.13855
WP_000826868.1	MULTISPECIES: hypothetical protein [Vibrio]	13	1908.14	2533.07	2228.82	1595.47	1334.75	2300.61	2543.64		5.07506	6.37422	5.7817	4.62512	3.71867	5.63708	6.54404
WP_000842240.1	MULTISPECIES: siderophore ABC transporter substrate-binding protein [Vibrio]	13	3044.35	3473.8	3698.87	2392.49	2941.27	3521.98	3112.3		5.90368	6.37357	6.99596	5.05687	5.97475	6.2921	5.83807
WP_000861284.1	MULTISPECIES: NAD(P)-dependent oxidoreductase [Vibrio]	13	2103.98	2375.08	2100.16	2285.79	1984.49	2283.6	2313.41		6.06055	6.47289	5.90028	7.17646	5.98792	6.05997	6.44589
WP_000889971.1	MULTISPECIES: lipopolysaccharide assembly protein LapB [Vibrio]	13	1961.62	1939.05	1939.97	1927.5	2105.93	2027.44	1810.93		6.74875	6.31171	6.50959	7.22781	7.58943	6.42594	6.02657
WP_000907210.1	DNA primase [Vibrio cholerae]	13	2323.63	2030.91	2092.56	2542.76	3445.56	2353.94	1727.07		7.56927	6.25932	6.64837	9.02809	11.7572	7.06419	5.44198
WP_000909771.1	MULTISPECIES: peroxide stress protein YaaA [Vibrio]	13	1100.16	1361.46	1376.78	921.995	768.122	1374.98	1537.37		5.02671	5.88548	6.13539	4.59156	3.67633	5.78768	6.79464
WP_000916246.1	iron-containing alcohol dehydrogenase [Vibrio cholerae]	13	1633.35	1777.17	1663.09	1249.45	1258.52	1847.37	1986.91		5.87461	6.04754	5.83399	4.89804	4.74151	6.12117	6.91255
WP_000925749.1	GGDEF domain-containing protein [Vibrio cholerae]	13	960.192	1008.21	945.417	890.014	874.247	1011.83	990.873		6.37929	6.33746	6.12615	6.44488	6.08423	6.19302	6.36785
WP_000954291.1	hypothetical protein [Vibrio cholerae]	13	1739.9	1944.84	1840.29	1688	1600.56	1968.85	1997.18		5.91536	6.2559	6.10229	6.25508	5.70014	6.16665	6.56801
WP_000966885.1	quinone-dependent dihydroorotate dehydrogenase [Vibrio cholerae]	13	1187.65	1257.47	1237.88	1100.07	1057.35	1274.03	1296.21		6.08497	6.09561	6.18583	6.14319	5.67473	6.01353	6.42399
WP_000985827.1	ArsJ-associated glyceraldehyde-3-phosphate dehydrogenase [Vibrio cholerae]	13	1408.78	1477.54	1379.32	1237.65	1165.46	1468.86	1520.17		6.1186	6.07152	5.84284	5.85882	5.30228	5.87719	6.38647
WP_000995897.1	imidazolonepropionase [Vibrio cholerae]	13	2050.72	2118.93	2181.76	2103.22	2122.35	2219.24	2008.97		6.69808	6.54802	6.95026	7.48742	7.26135	6.67772	6.34713
WP_001007835.1	hybrid sensor histidine kinase/response regulator [Vibrio cholerae]	13	1530.5	1648.26	1662.16	1325.19	1344	1652	1638		6.26417	6.38272	6.63519	5.9117	5.76217	6.22903	6.48491
WP_001039912.1	quorum-sensing autoinducer CAI-1 synthase [Vibrio cholerae]	13	905.445	965.788	869.806	972.616	738.051	1057.08	1094.63		4.9603	5.00584	4.64749	5.80752	4.23535	5.33499	5.8006
WP_001040192.1	MULTISPECIES: translation initiation factor IF-1 [Vibrionaceae]	13	2474.98	2262.6	2115.14	2179.95	2261.35	2519.23	2142.73		6.83313	5.91024	5.69557	6.55992	6.53992	6.40761	5.72236
WP_001062354.1	phosphotransferase [Vibrio cholerae]	13	1323.76	1513.4	1666.64	1372.3	1372.09	1612.52	1694.52		5.23587	5.66347	6.42942	5.91606	5.68485	5.87577	6.48315
WP_001081780.1	MULTISPECIES: peptidoglycan-binding protein LysM [Vibrio]	13	1179.07	1111.57	1066.31	1262.3	1414.11	1198.98	989.099		6.84321	6.10389	6.03607	7.98522	8.59726	6.41081	5.5529
WP_001088585.1	MULTISPECIES: flagellar brake protein [Vibrio]	13	1484.38	1492.49	1520.25	1268.89	1448.8	1520.88	1510.13		6.58886	6.26796	6.58158	6.13893	6.73643	6.21928	6.48395
WP_001096418.1	tryptophan synthase subunit beta [Vibrio cholerae]	13	1883.73	1924.04	1920.63	1541.07	2103.73	2003.48	1818.59		6.56721	6.34638	6.53064	5.85583	7.68261	6.43469	6.13278
WP_001146752.1	lipid A modification system glycine--protein ligase AlmE [Vibrio cholerae]	13	1155.35	1355.9	1252.15	1314.88	1190.33	1421.6	1422.1		5.03398	5.58953	5.32114	6.24436	5.43278	5.70632	5.99361
WP_001154355.1	MULTISPECIES: type I secretion system permease/ATPase [Vibrio]	13	1265.64	1303.29	1329.32	1256.61	1431.8	1443.04	1291.86		6.42237	6.25714	6.57908	6.95008	7.61069	6.74596	6.34104
WP_001204903.1	MULTISPECIES: putative 4-hydroxy-4-methyl-2-oxoglutarate aldolase [Vibrio]	13	1029.14	1169.78	1128.27	932.575	902.642	1146.15	1209.69		5.5826	6.00365	5.96932	5.51378	5.12901	5.72774	6.3474
WP_001220122.1	tRNA (adenosine(37)-N6)-threonylcarbamoyltransferase complex transferase subunit TsaD [Vibrio cholerae]	13	2058.95	2077.16	2111.67	2070.46	2228.89	2239.85	1935.88		6.62622	6.32469	6.62821	7.26257	7.5139	6.64078	6.02641
WP_001222501.1	16S rRNA (uracil(1498)-N(3))-methyltransferase [Vibrio cholerae]	13	1077.13	1304.05	1352.27	1010.74	891.124	1366.75	1422.32		5.29237	6.06214	6.4803	5.41284	4.58645	6.18659	6.75988
WP_001232641.1	hypothetical protein [Vibrio cholerae]	13	983.806	1122.96	1172.13	1010.69	882.843	1084.83	1178.69		6.2904	6.79333	7.30961	7.04353	5.91301	6.39014	7.29001
WP_001253226.1	MULTISPECIES: outer membrane protein assembly factor [Vibrio]	13	977.141	945.275	978.922	984.514	1168.76	1086.53	964.253		6.28341	5.75103	6.13955	6.90023	7.87264	6.43666	5.99776
WP_001264066.1	LysM peptidoglycan-binding domain-containing protein [Vibrio cholerae]	13	1972.88	2076.54	1985.29	1791.26	1950.88	2120.42	1940.13		7.35402	7.32342	7.21769	7.27757	7.61748	7.28159	6.99544
WP_001266186.1	NAD(P)-dependent oxidoreductase [Vibrio cholerae]	13	1670.13	1784.55	1630.39	1733.13	1497.4	1875.29	1830.71		6.0276	6.09358	5.73899	6.81756	5.66094	6.23509	6.39107
WP_001276872.1	M3 family oligoendopeptidase [Vibrio cholerae]	13	1276.03	1435.22	1418.66	1114.22	1023.71	1418.89	1371.14		6.02912	6.41595	6.53765	5.7381	5.06672	6.17621	6.26664
WP_001288985.1	cystathionine beta-lyase [Vibrio cholerae]	13	2298.97	2440.64	2272.33	2030.46	1893.39	2472.69	2256.88		6.636	6.6654	6.39727	6.38809	5.72493	6.57541	6.30147
WP_001292091.1	sugar O-acetyltransferase [Vibrio cholerae]	13	1413.55	1520.11	2259.25	1087.74	1475.86	1698.55	1168.51		7.6792	7.81321	11.9707	6.44071	8.3986	8.50087	6.14041
WP_001882131.1	two-component sensor histidine kinase BarA [Vibrio cholerae]	13	1313.37	1341.72	1401.75	1348.36	1512.47	1634.3	1427.53		6.19486	5.98764	6.44859	6.93193	7.47288	7.10161	6.51313
WP_001882571.1	hypothetical protein [Vibrio cholerae]	13	1745.06	1572.45	1637	1655.09	2071.01	1790.24	1360.82		7.21167	6.14825	6.59818	7.45505	8.96529	6.8158	5.43984
WP_001911830.1	Rsd/AlgQ family anti-sigma factor [Vibrio cholerae]	13	2765.74	2920.83	2782.68	2447.95	2229.93	2882.48	2676.49		6.62956	6.62414	6.50559	6.39558	5.59914	6.36532	6.20582
WP_001918202.1	RNase E specificity factor CsrD [Vibrio cholerae]	13	1076.91	985.912	976.212	1271.98	2027.86	1109.18	832.403		6.95703	6.02604	6.1509	8.95629	13.7227	6.60126	5.20161
WP_000016423.1	MULTISPECIES: phosphoribosylformylglycinamidine cyclo-ligase [Vibrio]	12	2053.86	2256.9	2126.8	2021.38	1947.48	2223.98	2117.08		6.13604	6.37939	6.19718	6.58217	6.09463	6.12109	6.11807
WP_000018291.1	quinolinate synthase NadA [Vibrio cholerae]	12	1202.2	1309.29	1270.09	1100.4	1185.1	1379.65	1326.47		6.00583	6.18845	6.18844	5.99171	6.20166	6.34959	6.40994
WP_000029435.1	chemotaxis protein CheC [Vibrio cholerae]	12	1691.93	1715.06	1679.25	1601.95	1706.47	1755.51	1552.43		6.90727	6.62449	6.68635	7.12814	7.29758	6.60248	6.1305
WP_000045131.1	MULTISPECIES: glutamine-hydrolyzing carbamoyl-phosphate synthase small subunit [Vibrio]	12	1594.45	2068.14	2003.84	1532.14	1229.31	1722.96	1928.69		5.13887	6.30646	6.29897	5.38219	4.15025	5.11578	6.01283
WP_000049171.1	MULTISPECIES: argininosuccinate synthase [Vibrio]	12	1079.05	1284.89	1219.91	1027.17	1046.51	1205.52	1328.33		5.35986	6.03847	5.91003	5.56106	5.44517	5.51653	6.38231
WP_000056892.1	D-2-hydroxyacid dehydrogenase [Vibrio cholerae]	12	1296.14	1398.73	1295.77	1115.41	1026.32	1448.71	1409.95		6.21738	6.34802	6.06224	5.83168	5.15697	6.40202	6.54213
WP_000061358.1	two-component system response regulator [Vibrio cholerae]	12	1730.25	1763.71	1570.4	1805.42	1706.46	1611.85	1601.62		6.72726	6.48792	5.9551	7.65087	6.94995	5.77343	6.0235
WP_000082232.1	23S rRNA pseudouridine(2604) synthase RluF [Vibrio cholerae]	12	1609.1	1573.88	1575.53	1604.49	1780.96	1700.88	1487.93		6.91047	6.39508	6.59935	7.51044	8.0119	6.72943	6.18112
WP_000085170.1	MULTISPECIES: rhodanese-related sulfurtransferase [Vibrio]	12	824.719	1068.24	1079.04	856.927	557.602	1001.22	1074.75		5.07551	6.22002	6.47681	5.74806	3.59463	5.67654	6.39795
WP_000101599.1	MULTISPECIES: preprotein translocase subunit SecY [Vibrio]	12	2034.58	2037.51	2021.08	2028.12	2445.39	2187.01	1867.27		6.66421	6.31427	6.45665	7.24054	8.39032	6.59941	5.91617
WP_000122112.1	beta-N-acetylhexosaminidase [Vibrio cholerae]	12	919.654	891.915	808.355	841.737	794.318	975	802.656		6.66444	6.11522	5.71336	6.64843	6.02962	6.50915	5.62637
WP_000132703.1	MULTISPECIES: bifunctional demethylmenaquinone methyltransferase/2-methoxy-6-polyprenyl-1,4-benzoquinol methylase UbiE [Vibrio]	12	1172.88	1075.1	1074.28	1177.07	1395.72	1240.32	1083.46		6.76202	5.86436	6.04074	7.39654	8.42903	6.58774	6.0422
WP_000157902.1	Na(+)-translocating NADH-quinone reductase subunit C [Vibrio cholerae]	12	2184.57	2480.78	2481.61	1691.02	2291.96	2316.49	2047.34		6.86989	7.3811	7.61145	5.7961	7.55001	6.71111	6.22778
WP_000201237.1	MULTISPECIES: 30S ribosomal protein S12 [Vibrio]	12	2088.87	1711.13	1757.91	1672.18	1910.09	2151.1	1507.36		7.2766	5.63961	5.9726	6.34897	6.96991	6.90331	5.07918
WP_000229271.1	DUF2726 domain-containing protein [Vibrio cholerae]	12	1448.92	1411.47	1443.51	1403.86	1655.47	1566.99	1352.01		6.89479	6.35474	6.69956	7.28121	8.25191	6.86946	6.22324
WP_000257629.1	bifunctional chorismate mutase/prephenate dehydrogenase [Vibrio cholerae]	12	1912.94	1926.73	1916.92	1867.39	1978.61	1878.19	1736.19		6.71714	6.40108	6.56503	7.14697	7.2778	6.07579	5.89712
WP_000301909.1	DUF262 domain-containing protein [Vibrio cholerae]	12	2085.76	1999.75	2040.72	2191	2756.81	2160.75	1714.7		7.3456	6.66328	7.00965	8.41025	10.1701	7.01048	5.84132
WP_000334233.1	amidophosphoribosyltransferase [Vibrio cholerae]	12	1335.6	1276.01	1323.46	1280.69	1544.37	1374.43	1149.26		6.70776	6.06324	6.48279	7.0105	8.12474	6.35923	5.58315
WP_000340821.1	MULTISPECIES: flagellar motor protein MotB [Vibrio]	12	901.245	935.264	927.011	789.096	860.181	968.508	917.14		6.40197	6.28571	6.42252	6.10948	6.40055	6.33803	6.30183
WP_000340990.1	HlyC/CorC family transporter [Vibrio cholerae]	12	1179.76	1204.39	1243.69	1278.63	1426.37	1276.29	1075.92		6.7666	6.53572	6.95727	7.99329	8.5697	6.74383	5.96921
WP_000365091.1	D-hexose-6-phosphate mutarotase [Vibrio cholerae]	12	1235.04	1347.81	1328.87	1088.67	1051.13	1463.48	1570.02		5.56276	5.74364	5.8377	5.34453	4.95932	6.07262	6.84029
WP_000400328.1	ammonia-dependent NAD(+) synthetase [Vibrio cholerae]	12	1791.3	1750.49	1734.15	1915.1	2455.55	1908.19	1553.87		6.69525	6.19025	6.32172	7.80178	9.614	6.57053	5.61789
WP_000412706.1	formyltetrahydrofolate deformylase [Vibrio cholerae]	12	1624.29	1906.3	1881.91	1548.86	1455.42	1921.75	1868.49		5.72631	6.35846	6.47083	5.95151	5.37473	6.24149	6.3718
WP_000425792.1	Hsp70 family protein [Vibrio cholerae]	12	1140.32	1207.07	1230.49	979.57	880.279	1367.13	1322.74		5.83305	5.84186	6.13899	5.46145	4.71678	6.44257	6.54491
WP_000460377.1	GTPase HflX [Vibrio cholerae]	12	852.796	890.401	878.283	826.216	794.755	929.283	884.05		6.21831	6.14274	6.24614	6.56636	6.0704	6.24246	6.2354
WP_000462374.1	glycerol-3-phosphate transporter [Vibrio cholerae]	12	1257.44	1233.49	1258.68	1419	1945.72	1490.35	1189.78		6.41467	5.9535	6.26257	7.88993	10.3974	7.00415	5.87102
WP_000509705.1	MULTISPECIES: molybdenum cofactor biosynthesis protein B [Vibrio]	12	1303.79	1536.72	1425.71	1328.13	1290.64	1551.52	1477.86		5.69202	6.3475	6.07071	6.31979	5.90228	6.24016	6.24096
WP_000608142.1	MULTISPECIES: S1 RNA-binding domain-containing protein [Vibrio]	12	1196.77	1242.68	1256.83	1323.81	1452.44	1306.93	1228.31		6.42645	6.31349	6.58245	7.74801	8.16988	6.46537	6.38012
WP_000609957.1	PTS sugar transporter subunit IIA [Vibrio cholerae]	12	2986.55	3163.18	2953.63	2905.28	2925.04	3365.28	2633		6.83889	6.85314	6.59663	7.25116	7.01624	7.09933	5.83212
WP_000610709.1	MULTISPECIES: GTP-binding protein [Vibrio]	12	1564.82	1588.54	1552.6	1513.7	1916.59	1580.77	1464.29		6.34744	6.09652	6.14248	6.69234	8.14367	5.90722	5.74542
WP_000613859.1	BolA/IbaG family iron-sulfur metabolism protein [Vibrio cholerae]	12	1614.48	1783.19	1729.36	1628.44	1618.76	1871.6	1648.85		6.10617	6.38092	6.37928	6.71292	6.41321	6.52123	6.03222
WP_000617864.1	MULTISPECIES: cell division ATP-binding protein FtsE [Vibrio]	12	1323.12	1246.43	1219.45	1374.07	1687.44	1333.5	1094.5		7.20845	6.4248	6.47972	8.15934	9.63003	6.69292	5.76791
WP_000671603.1	inosine/guanosine kinase [Vibrio cholerae]	12	1052.93	1055.2	1004.93	1035.04	1012.21	1087.99	976.244		6.64416	6.29977	6.18481	7.11871	6.69064	6.32478	5.9588
WP_000675191.1	OmpA family protein [Vibrio cholerae]	12	1939.54	1870.62	1887.49	1744.4	1927.14	1988.84	1767.96		7.32047	6.67998	6.94824	7.17613	7.61921	6.91545	6.45465
WP_000689982.1	MULTISPECIES: 30S ribosomal protein S6--L-glutamate ligase [Vibrio]	12	1216.42	1351.2	1284.93	1026.06	981.711	1297.04	1301.83		6.18353	6.49863	6.37063	5.68498	5.22749	6.07416	6.40128
WP_000718700.1	type II secretion system inner membrane protein GspF [Vibrio cholerae]	12	1191.66	1127.32	1173.8	1213.47	1369.11	1249.69	1091.95		6.76223	6.05249	6.49653	7.50534	8.13828	6.53311	5.99377
WP_000729178.1	MULTISPECIES: 50S ribosomal protein L24 [Vibrio]	12	2630.46	3094.71	2937.3	1981.35	1866.42	2761.35	2751.52		6.83147	7.60417	7.44013	5.6085	5.07748	6.60669	6.91218
WP_000739493.1	flagellar assembly protein T N-terminal domain-containing protein [Vibrio cholerae]	12	1220.15	1366.73	1331.17	1187.24	1129.87	1498.05	1439.68		5.8711	6.22212	6.24726	6.22656	5.69497	6.64068	6.70088
WP_000742830.1	MULTISPECIES: NAD(+) kinase [Vibrio]	12	846.045	919.142	905.091	834.794	784.354	1004.15	935.935		5.85958	6.02289	6.11385	6.30167	5.69038	6.40695	6.27016
WP_000762360.1	LysR family transcriptional regulator [Vibrio cholerae]	12	1178.47	1151.18	1127.95	1134.09	1114.36	1193.18	1085.54		6.72792	6.21806	6.28062	7.05689	6.66415	6.2755	5.99471
WP_000776223.1	MULTISPECIES: HTH-type transcriptional regulator CysB [Vibrio]	12	1629.85	1716.25	1824.15	1575.83	1445.65	1802.51	1712.48		6.37133	6.34765	6.95494	6.71422	5.91974	6.49143	6.47542
WP_000801143.1	MULTISPECIES: ubiquinone biosynthesis regulatory protein kinase UbiB [Vibrio]	12	1132.96	1138.49	1099.66	1145.56	1392.15	1337.85	1199.47		6.17479	5.87065	5.84542	6.80501	7.94786	6.71731	6.32349
WP_000815658.1	lysophospholipase VolA [Vibrio cholerae]	12	1516.09	1624.2	1675.08	1312.34	1240.18	1526.59	1672.4		6.01999	6.10183	6.48719	5.67964	5.15837	5.58436	6.42349
WP_000817997.1	MULTISPECIES: AAA family ATPase [Vibrio]	12	1867.44	1784.45	1738.52	1493.19	2059.64	1883.94	1614.25		6.91793	6.25436	6.28144	6.02904	7.9924	6.42949	5.78442
WP_000825630.1	peptidoglycan binding protein CsiV [Vibrio cholerae]	12	894.244	1251.78	1075.98	711.399	580.262	1005.47	1242.26		4.83177	6.39922	5.67027	4.18954	3.28421	5.00494	6.49266
WP_000859627.1	HlyD family secretion protein [Vibrio cholerae]	12	1405.19	1701.4	1562.06	1208.04	1567.39	1807.52	1871.29		5.40925	6.19666	5.86475	5.06859	6.32027	6.41011	6.96792
WP_000865953.1	glycosyltransferase [Vibrio cholerae]	12	1347.06	1405.07	1412.68	1329.08	1586.61	1545.07	1447		6.25833	6.17616	6.40125	6.73017	7.72144	6.61302	6.50279
WP_000877198.1	MULTISPECIES: outer membrane protein assembly factor BamD [Vibrio]	12	1113.34	1246.99	1154.58	1033.19	1031.12	1210.13	1234.2		5.60597	5.94067	5.67018	5.67031	5.43862	5.61352	6.0113
WP_000884663.1	transcriptional regulator LeuO [Vibrio cholerae]	12	763.748	746.994	822.849	819.369	766.553	751.938	770.255		5.75687	5.32725	6.04932	6.73162	6.0525	5.22154	5.61605
WP_000891934.1	fused PTS fructose transporter subunit IIA/HPr protein [Vibrio cholerae]	12	1266.22	1494.36	1465.04	1255.52	1089.29	1564.26	1461.61		5.77359	6.44676	6.51532	6.2397	5.20279	6.57091	6.44656
WP_000936297.1	formate--tetrahydrofolate ligase [Vibrio cholerae]	12	1638.35	1550.73	1569.46	1763.81	2162.57	1741.78	1367.21		7.08716	6.34675	6.62164	8.31612	9.79923	6.94127	5.72085
WP_001068941.1	16S rRNA (guanine(527)-N(7))-methyltransferase RsmG [Vibrio cholerae]	12	889.722	1036.56	1080.35	919.893	1259.82	1415.88	1405.85		4.36498	4.8114	5.16942	4.91891	6.4743	6.39933	6.67155
WP_001080119.1	septal ring lytic transglycosylase RlpA [Vibrio cholerae]	12	1327.59	1379.8	1469.56	1314.83	1222	1391.12	1350.14		5.77932	5.68301	6.2395	6.23858	5.57238	5.57901	5.68527
WP_001090275.1	mannose-6-phosphate isomerase, class I [Vibrio cholerae]	12	1972.12	2051.11	1996.55	1698.25	1692.09	2055.31	1986.27		6.65886	6.55247	6.57501	6.24988	5.98476	6.39329	6.48731
WP_001091880.1	UDP-N-acetylmuramoyl-L-alanyl-D-glutamate--2,6-diaminopimelate ligase [Vibrio cholerae]	12	1641.16	1825.73	1752.2	1456.16	1407.58	1780.28	1837.98		5.8713	6.17973	6.11388	5.67801	5.27489	5.86749	6.3604
WP_001112968.1	cyclic nucleotide-binding/CBS domain-containing protein [Vibrio cholerae]	12	1764.31	1823.81	1912.26	1693.99	1733.57	1717.28	1788.36		6.38135	6.24118	6.74581	6.67808	6.56803	5.72214	6.2568
WP_001126285.1	MULTISPECIES: TetR family transcriptional regulator [Vibrio]	12	1439	1597.11	1505.24	1398.92	1401.2	1607.51	1702.84		5.49034	5.76531	5.60137	5.81748	5.6001	5.65031	6.28453
WP_001140219.1	MULTISPECIES: peptidylprolyl isomerase [Vibrio]	12	1864.54	1874.86	1847.87	1907.3	2211.65	2102.92	1689.2		6.82998	6.4978	6.60191	7.61501	8.48635	7.09661	5.98534
WP_001142947.1	MULTISPECIES: type VI secretion system effector Hcp-2 [Vibrio]	12	1683.92	1889.4	1810.52	1415.25	1736	1971.78	1914.46		6.16716	6.54692	6.46721	5.64938	6.65994	6.65277	6.78219
WP_001191578.1	EAL domain-containing protein [Vibrio cholerae]	12	1820.14	1913.23	1961.83	1815.84	2000.8	1958.85	1756.14		6.63616	6.59976	6.97627	7.21594	7.64138	6.5795	6.19342
WP_001194704.1	MULTISPECIES: ATP phosphoribosyltransferase [Vibrio]	12	1454.89	1651.81	1640.14	1298.71	1375.18	1564.22	1729.98		5.62477	6.04205	6.18451	5.47256	5.56918	5.57125	6.46958
WP_001195138.1	DUF523 and DUF1722 domain-containing protein [Vibrio cholerae]	12	1073.2	1125.56	1143.35	1031.81	1102.95	1173.88	1070.78		6.53449	6.48409	6.78985	6.84754	7.03467	6.58469	6.30654
WP_001221396.1	MULTISPECIES: TIGR01777 family protein [Vibrio]	12	1670.92	1844.81	1832.76	1642.66	1676.8	1636.65	1710.9		6.30919	6.59051	6.74953	6.76035	6.63217	5.69316	6.24888
WP_001259414.1	N-acetylmannosamine kinase [Vibrio cholerae]	12	2812.42	2812.88	2857.46	2473.06	2565.25	3175.57	2818.04		6.55074	6.19884	6.49143	6.27839	6.25887	6.81415	6.34917
WP_001261310.1	MULTISPECIES: histidinol dehydrogenase [Vibrio]	12	1359.8	1420.41	1426.67	1253.01	1099.23	1466.7	1434.79		6.18129	6.10896	6.32525	6.20815	5.23419	6.14222	6.30888
WP_001262240.1	MULTISPECIES: high frequency lysogenization protein HflD [Vibrio]	12	1067.47	1012.78	1111.51	1216.67	1454.39	1163.5	898.733		6.94807	6.23696	7.05622	8.63147	9.91622	6.97678	5.65847
WP_001271319.1	2-methylcitrate synthase [Vibrio cholerae]	12	1313.94	1323.55	1370.42	1287.6	1222.2	1322.18	1284.37		6.52766	6.22117	6.64027	6.97215	6.36035	6.05136	6.17209
WP_001277444.1	methyl-accepting chemotaxis protein [Vibrio cholerae]	12	1329.03	1335.52	1290.93	1123.57	1221.14	1280.79	1278.01		6.47189	6.15313	6.13125	5.96348	6.229	5.74585	6.01991
WP_001883872.1	HD-GYP domain-containing protein [Vibrio cholerae]	12	1379.55	1560.46	1478.04	1304.16	1194.85	1573.66	1508.5		6.04342	6.46767	6.31512	6.22702	5.48297	6.35092	6.39221
WP_001884460.1	MULTISPECIES: tRNA dihydrouridine(20/20a) synthase DusA [Vibrio]	12	1522	1465.36	1345.21	1550.53	1606.17	1570.02	1356.74		6.76464	6.16203	5.83137	7.51128	7.47788	6.42859	5.83293
WP_000005325.1	NAD(P)H-dependent glycerol-3-phosphate dehydrogenase [Vibrio cholerae]	11	1221.71	1276.25	1312.64	1060.36	1067.31	1349.94	1235.15		6.40604	6.3315	6.71301	6.06008	5.86231	6.52103	6.26471
WP_000010608.1	DEAD/DEAH box helicase [Vibrio cholerae]	11	1640.69	1818.76	1745.32	1560.41	1608.05	1722.52	1718.84		6.14147	6.44125	6.37192	6.36631	6.30524	5.94005	6.22359
WP_000011329.1	3-deoxy-manno-octulosonate cytidylyltransferase [Vibrio cholerae]	11	1168.95	1155.98	1196.08	1297.69	1698.76	1320.82	1098.91		6.8727	6.4303	6.8587	8.31584	10.4621	7.15411	6.24962
WP_000016195.1	MULTISPECIES: GTP cyclohydrolase I FolE [Vibrio]	11	2017.83	1972.19	1913.71	1703.76	1672.15	2097.3	1815.33		6.86752	6.35058	6.35245	6.32015	5.96139	6.57591	5.97628
WP_000054219.1	MULTISPECIES: glutamyl-tRNA reductase [Vibrio]	11	1224.72	1176.85	1195.32	1176.97	1369.11	1262.85	1047.62		7.04347	6.40354	6.70477	7.37766	8.24792	6.69086	5.82792
WP_000056950.1	MULTISPECIES: NAD-dependent protein deacylase [Vibrio]	11	1198.16	1133.65	1133.53	1059.95	1158.54	1132.22	974.402		7.69817	6.8913	7.10323	7.4227	7.79723	6.70168	6.05579
WP_000082625.1	MULTISPECIES: aspartate-semialdehyde dehydrogenase [Vibrio]	11	1848.71	1908.3	1716.01	1681.18	1913.59	1900.56	1681.15		6.80477	6.6457	6.16048	6.7447	7.37819	6.44475	5.98565
WP_000086389.1	MULTISPECIES: nitrogen regulation protein NR(I) [Vibrio]	11	1163.94	1265.42	1131.05	1239.27	1390.43	1316.54	1135.31		6.80789	7.00271	6.45229	7.90044	8.51898	7.09408	6.42327
WP_000087610.1	MULTISPECIES: HNH endonuclease [Vibrio]	11	2476.81	2525.95	2549.44	2486.08	2417.44	2803.48	2433.15		6.77601	6.53816	6.80262	7.4131	6.92777	7.06576	6.43888
WP_000096571.1	exopolyphosphatase [Vibrio cholerae]	11	1743.96	1828.79	1795.57	1560.94	1565.33	1789.6	1729.52		6.6917	6.63916	6.71973	6.52814	6.29162	6.3261	6.41926
WP_000097777.1	MULTISPECIES: cytochrome-c oxidase, cbb3-type subunit II [Vibrio]	11	1819.83	1876.2	1983.52	1516.27	1658.04	1797.62	1547.34		7.24745	7.0694	7.70443	6.58164	6.91681	6.59526	5.96074
WP_000098137.1	SgrR family transcriptional regulator [Vibrio cholerae]	11	947.144	958.59	891.121	858.612	951.258	1005.33	896.739		6.65525	6.37281	6.1071	6.57581	7.0017	6.50785	6.09501
WP_000102995.1	lysine-sensitive aspartokinase 3 [Vibrio cholerae]	11	525.574	659.683	671.962	475.353	357.261	745.695	757.467		4.72073	5.60609	5.88668	4.65367	3.36138	6.17045	6.58111
WP_000105924.1	PTS fructose transporter subunit IIC [Vibrio cholerae]	11	2102.67	2078.22	1861.94	2174.17	2789.62	2302.15	1525.04		7.47811	6.99297	6.45857	8.42787	10.3925	7.54283	5.2464
WP_000120285.1	MULTISPECIES: two-component system response regulator TorR [Vibrio]	11	902.1	914.811	955.72	821.679	904.195	980.62	881.783		6.4167	6.15656	6.63037	6.37034	6.73714	6.42596	6.06706
WP_000126770.1	MULTISPECIES: bifunctional methylenetetrahydrofolate dehydrogenase/methenyltetrahydrofolate cyclohydrolase FolD [Vibrio]	11	1444.89	1510.29	1544.43	1445.08	1596.14	1562.42	1615.2		5.72171	5.6585	5.96499	6.23716	6.62093	5.69993	6.18696
WP_000127221.1	MULTISPECIES: 16S rRNA (cytosine(1402)-N(4))-methyltransferase RsmH [Vibrio]	11	1758.81	1712.13	1682.88	1945.03	2091.71	1822.28	1595.65		6.52683	6.01131	6.09097	7.86707	8.13095	6.22986	5.72771
WP_000129732.1	MULTISPECIES: alkene reductase [Vibrio]	11	757.625	807.588	768.827	683.459	977.607	1033.39	846.035		6.11709	6.16922	6.05438	6.0146	8.26821	7.68662	6.60753
WP_000169466.1	MULTISPECIES: cell division protein FtsA [Vibrio]	11	1634.63	1535.51	1570.7	1586.65	1881.37	1640.55	1371.5		7.06603	6.27998	6.62216	7.47551	8.51897	6.5332	5.73472
WP_000181878.1	MULTISPECIES: SIMPL domain-containing protein [Vibrio]	11	1363.76	1414.95	1416.02	1257.97	1358.48	1449.62	1430.94		5.76793	5.66203	5.84119	5.79904	6.01855	5.64828	5.85414
WP_000215322.1	HDOD domain-containing protein [Vibrio cholerae]	11	1239.85	1310.61	1301.86	1087.39	1049.79	1245.06	1294.53		6.45452	6.45532	6.61011	6.16998	5.72471	5.97125	6.51878
WP_000238820.1	BatD family protein [Vibrio cholerae]	11	1458.17	1419.98	1378.74	1448.17	1751.06	1677.25	1419.77		6.55024	6.03505	6.04062	7.09043	8.23961	6.94108	6.16918
WP_000244228.1	maltose operon protein [Vibrio cholerae]	11	2279.78	2402.56	2152.33	2112.99	2654.99	2763	2254.75		6.09485	6.07707	5.61215	6.15703	7.43515	6.80505	5.83081
WP_000265516.1	phospholipid-binding protein MlaC [Vibrio cholerae]	11	1399.46	1423.12	1195.43	1098.53	1105.67	1365.21	1466.15		4.74617	4.5664	3.95418	4.06067	3.92794	4.26542	4.80973
WP_000267456.1	fructosamine kinase family protein [Vibrio cholerae]	11	1101.24	1395.82	1309.78	1056.67	797.569	1457.95	1526.53		4.87253	5.84322	5.65225	5.09584	3.69656	5.94286	6.53339
WP_000343824.1	DUF3379 domain-containing protein [Vibrio cholerae]	11	2060.12	2152.71	2025.13	1919.45	1957.82	2194.43	2045.78		6.34641	6.27437	6.08469	6.4449	6.31778	6.22784	6.09613
WP_000358468.1	cysteine/glutathione ABC transporter permease/ATP-binding protein CydD [Vibrio cholerae]	11	1190.86	1228.38	1207.35	1115.46	1365.52	1253.13	1114.15		6.60319	6.44429	6.52945	6.74141	7.93136	6.40132	5.97581
WP_000364592.1	DUF533 domain-containing protein [Vibrio cholerae]	11	1467.72	1524.9	1422.29	1385.06	1622.33	1490.7	1272.4		6.27365	6.16691	5.92946	6.45281	7.26395	5.87013	5.26091
WP_000376700.1	response regulator [Vibrio cholerae]	11	1261.79	1258.28	1266.53	1217.02	1346.27	1352.91	1211.24		6.57572	6.20416	6.43756	6.91285	7.34928	6.49539	6.10585
WP_000437941.1	MULTISPECIES: pyrroline-5-carboxylate reductase [Vibrio]	11	691.602	758.294	693.325	729.162	678.824	804.58	768.287		5.64972	5.86081	5.52405	6.49229	5.80877	6.05508	6.07091
WP_000477170.1	MULTISPECIES: Dyp-type peroxidase [Vibrio]	11	1880.38	2063.46	2070.04	1715.15	1624.93	2192.5	2040.73		5.97987	6.20857	6.42059	5.945	5.41299	6.42342	6.27757
WP_000511045.1	phage shock protein PspA [Vibrio cholerae]	11	1446.97	1602.62	1473.47	1448.02	1484.6	1710.85	1794.63		5.24068	5.49172	5.20499	5.71619	5.63241	5.70848	6.28729
WP_000547405.1	UDP-N-acetylmuramate:L-alanyl-gamma-D-glutamyl-meso-diaminopimelate ligase [Vibrio cholerae]	11	1283.16	1359.7	1341.09	1207.49	1095.47	1477.79	1320.78		5.86434	5.87938	5.97787	6.01486	5.2444	6.22202	5.83887
WP_000547542.1	EAL domain-containing protein [Vibrio cholerae]	11	1083.11	1190.65	1122.16	1065.37	1082.64	1206.41	1232.48		5.88205	6.11773	5.94376	6.30609	6.15881	6.03575	6.47435
WP_000610805.1	diguanylate cyclase [Vibrio cholerae]	11	1255.81	1116	1065.33	1267.67	1701.98	1249.23	919.173		7.53674	6.33685	6.23583	8.2922	10.6997	6.90689	5.33602
WP_000614589.1	MULTISPECIES: peroxiredoxin [Vibrio]	11	992.049	1155.03	1129.32	892.318	817.284	1139.45	1193.68		5.5939	6.16204	6.21081	5.48409	4.82738	5.91912	6.51073
WP_000624159.1	MULTISPECIES: cytidine/deoxycytidylate deaminase family protein [Vibrio]	11	832.434	943.397	992.755	827.241	667.22	998.301	988.006		5.45246	5.84638	6.34213	5.9058	4.57792	6.02399	6.25983
WP_000665274.1	MULTISPECIES: carboxylating nicotinate-nucleotide diphosphorylase [Vibrio]	11	1999.92	1980.13	1895.56	1990.47	2242.3	2101.45	1837.29		6.97103	6.53022	6.44424	7.56212	8.18719	6.74813	6.19473
WP_000684721.1	PTS fructose transporter subunit IIBC [Vibrio cholerae]	11	1770.85	1846.29	1898.04	1793.86	1983.41	1820.74	1612.84		7.2296	7.13151	7.55767	7.98224	8.48206	6.84795	6.36918
WP_000691880.1	efflux RND transporter periplasmic adaptor subunit [Vibrio cholerae]	11	1526.93	1474.34	1325.47	1668.17	2285.31	1626.54	1183.87		7.38163	6.74343	6.24962	8.78977	11.5727	7.244	5.53602
WP_000720501.1	DUF3316 domain-containing protein [Vibrio cholerae]	11	566.969	442.677	387.252	585.663	836.387	377.995	349.124		1.88078	1.38936	1.25291	2.11753	2.90631	1.15516	1.12026
WP_000774796.1	MULTISPECIES: TIGR03899 family protein [Vibrio]	11	1656.95	1701.21	1658.7	1388.82	1378.57	1739.73	1738.54		6.50668	6.32059	6.35284	5.94429	5.67069	6.29379	6.60382
WP_000806519.1	MULTISPECIES: serine O-acetyltransferase [Vibrio]	11	545.511	602.58	609.71	565.423	548.682	630.502	638.413		5.83628	6.09953	6.36218	6.5934	6.14907	6.2144	6.60685
WP_000848953.1	M6 family metalloprotease PrtV [Vibrio cholerae]	11	963.747	1007.88	967.025	824.216	879.197	1066.44	947.667		6.09705	6.03275	5.96684	5.68331	5.82639	6.21546	5.79926
WP_000864130.1	MULTISPECIES: 6,7-dimethyl-8-ribityllumazine synthase [Vibrio]	11	1134.74	1133.35	1377.39	757.781	866.646	1287.81	1189.55		7.3215	6.91859	8.66784	5.32907	5.85736	7.65484	7.42415
WP_000935709.1	2-hydroxyacid dehydrogenase [Vibrio cholerae]	11	1567.18	1881.37	1793.33	1441.47	1332.08	1825.34	1908.29		5.36221	6.09044	5.98461	5.37569	4.77433	5.75373	6.31582
WP_001005346.1	MULTISPECIES: RNA polymerase sigma factor RpoE [Vibrio]	11	1170.33	1124.07	1071.06	1072.96	1196.63	1214.21	1028.87		6.89863	6.26899	6.1577	6.89353	7.38875	6.59369	5.86645
WP_001006394.1	2-methylaconitate cis-trans isomerase PrpF [Vibrio cholerae]	11	1897.26	1729.97	1855.18	2061.25	2491.2	1901.77	1567.19		7.36785	6.35626	7.02667	8.72465	10.134	6.80381	5.88702
WP_001025909.1	DNA-binding transcriptional regulator OxyR [Vibrio cholerae]	11	921.895	978.671	922.215	884.274	938.257	1003.09	996.382		5.97803	6.00431	5.83256	6.24982	6.37317	5.99235	6.24975
WP_001045827.1	MULTISPECIES: outer membrane lipoprotein chaperone LolA [Vibrio]	11	1041.65	1209.38	1203.45	938.019	865.688	1220.35	1234.75		4.99847	5.4907	5.6324	4.90603	4.35144	5.39486	5.73132
WP_001053149.1	MULTISPECIES: winged helix-turn-helix transcriptional regulator [Vibrio]	11	1106.24	1208.96	1146.12	1029.42	1036.69	1174.54	1193.24		5.6557	5.84788	5.71502	5.73632	5.55192	5.53204	5.90099
WP_001098051.1	DNA polymerase III subunit epsilon [Vibrio cholerae]	11	973.396	897.446	947.393	1063.64	1113.57	995.913	783.309		7.42004	6.47253	7.04363	8.8372	8.89182	6.99388	5.77577
WP_001113382.1	MULTISPECIES: DUF1499 domain-containing protein [Vibrio]	11	1961.48	1965.67	1885.96	1785.81	1960.57	1996.52	1840.54		6.91525	6.55668	6.48494	6.86219	7.2404	6.48452	6.27666
WP_001123656.1	MULTISPECIES: 30S ribosome-binding factor RbfA [Vibrio]	11	872.202	979.964	965.365	829.557	698.899	949.12	1014.29		5.89621	6.2678	6.36498	6.11231	4.94911	5.91095	6.63251
WP_001200442.1	NADP(H)-dependent aldo-keto reductase [Vibrio cholerae]	11	1239.15	1471.98	1456.38	1014.2	686.826	1332.85	1609.4		5.49446	6.17522	6.29834	4.90149	3.1901	5.44456	6.9028
WP_001200951.1	MULTISPECIES: chemotaxis protein CheX [Vibrio]	11	1472.11	1488.45	1561.42	1138.43	1526.52	1594.14	1317.46		7.44227	7.11949	7.69901	6.273	8.08396	7.42458	6.44262
WP_001208550.1	tRNA cyclic N6-threonylcarbamoyladenosine(37) synthase TcdA [Vibrio cholerae]	11	1491.44	1428.58	1401.36	1445.63	1559.69	1492.31	1258.72		7.15313	6.48252	6.55526	7.55703	7.83583	6.5937	5.83955
WP_001229260.1	MULTISPECIES: integration host factor subunit alpha [Vibrio]	11	1293.1	1195.83	938.545	1025.69	1257.11	1314.74	1049.83		6.80457	5.95371	4.81697	5.88286	6.92944	6.37366	5.34377
WP_001232266.1	membrane protein [Vibrio cholerae]	11	1090.4	1297.39	1260.1	1712.94	1041.24	1474.59	1553.59		4.94351	5.56505	5.57191	8.46438	4.94489	6.15887	6.81312
WP_001243262.1	16S rRNA (adenine(1518)-N(6)/adenine(1519)-N(6))-dimethyltransferase RsmA [Vibrio cholerae]	11	1457.49	1551.78	1446.3	1373.29	1530.24	1622.13	1511.32		6.1443	6.18937	5.94669	6.31005	6.75745	6.29989	6.16287
WP_001246635.1	MULTISPECIES: transcriptional regulator ArgR [Vibrio]	11	1539	1509.91	1451.88	1259.18	1314.29	1579.43	1405.01		6.87334	6.38014	6.32427	6.12944	6.14861	6.49845	6.06972
WP_001279365.1	MULTISPECIES: cysteine synthase CysM [Vibrio]	11	853.789	829.19	848.833	808.57	967.131	943.917	812.797		6.67143	6.13017	6.46906	6.88636	7.91609	6.79489	6.14343
WP_001283872.1	DEAD/DEAH box helicase family protein [Vibrio cholerae]	11	1801.74	1844.3	1813.53	1863.38	2011.68	1886.84	1656.54		6.77554	6.56195	6.65161	7.6376	7.92442	6.53683	6.02578
WP_001288886.1	chromosome partition protein MukF [Vibrio cholerae]	11	1042.9	1130.59	1189.68	1128.99	1113.25	1154.9	1052.76		6.09578	6.25232	6.78214	7.19251	6.8161	6.21887	5.95218
WP_001292936.1	DEAD/DEAH box helicase [Vibrio cholerae]	11	1311.9	1176.49	1192.53	1418.48	1812.27	1334.97	1000.06		7.66227	6.50121	6.79322	9.02991	11.0876	7.18304	5.64992
WP_001880972.1	OmpA family protein [Vibrio cholerae]	11	918.046	1001.58	1061.32	1091.53	1093.8	1124.93	999.685		5.81054	5.99774	6.55162	7.52994	7.25182	6.55931	6.12034
WP_000005769.1	MULTISPECIES: helix-turn-helix transcriptional regulator [Bacteria]	10	2242.8	2380.09	2247.29	1841.71	2001.99	2667.73	2061.92		6.76183	6.78917	6.60819	6.05199	6.32255	7.40962	6.0132
WP_000016395.1	2-octaprenyl-3-methyl-6-methoxy-1,4-benzoquinol hydroxylase [Vibrio cholerae]	10	1151.03	1233.24	1215.59	1112.64	1009.65	1181.73	1093.42		6.53688	6.62645	6.73319	6.88719	6.00636	6.18276	6.00663
WP_000037415.1	MULTISPECIES: xanthine phosphoribosyltransferase [Gammaproteobacteria]	10	707.447	763.315	688.433	654.946	642.018	811.826	749.645		6.02991	6.1556	5.72306	6.08451	5.73219	6.3747	6.18063
WP_000047956.1	MULTISPECIES: NAD(P)/FAD-dependent oxidoreductase [Vibrio]	10	1166.38	1170.57	1181.8	1102.28	1062.44	1257.95	1196.6		6.43787	6.11292	6.36203	6.63128	6.14275	6.39655	6.38868
WP_000052806.1	M20/M25/M40 family metallo-hydrolase [Vibrio cholerae]	10	981.633	1180.31	1089.57	1125.86	1096.43	1159.42	1161.01		5.11707	5.82127	5.53959	6.39677	5.98701	5.56793	5.85421
WP_000064966.1	MULTISPECIES: lactoylglutathione lyase [Vibrio]	10	1367.22	1652.9	1573.79	962.368	939.675	1614.58	1595.71		5.52439	6.3189	6.20215	4.23829	3.97722	6.01015	6.23677
WP_000075518.1	sigma-54-dependent Fis family transcriptional regulator [Vibrio cholerae]	10	1145.67	1261.67	1108.94	1197.03	1362.97	1282.33	1132.73		6.5044	6.77708	6.14052	7.40724	8.1057	6.70699	6.22062
WP_000101581.1	ribosome-associated protein [Vibrio cholerae]	10	1436.34	1653.2	1682.18	1434.1	1266.61	1612.05	1738.02		5.34762	5.82342	6.10837	5.81951	4.93972	5.5292	6.25919
WP_000107095.1	excinuclease ABC subunit UvrC [Vibrio cholerae]	10	1468.53	1414.98	1378.78	1357.27	1637.24	1591.07	1350.35		6.79129	6.19112	6.21892	6.84131	7.93119	6.77859	6.04054
WP_000108140.1	MULTISPECIES: type VI secretion system contractile sheath large subunit [Vibrio]	10	1730.05	1622.34	1523.16	1464.1	2031.28	1859	1636.04		6.58358	5.8411	5.65326	6.07264	8.0971	6.51723	6.02223
WP_000117768.1	MULTISPECIES: arsenate reductase (glutaredoxin) [Vibrio]	10	873.793	1179.14	1076.31	741.271	630.734	1103.92	1200.89		4.4407	5.66967	5.33495	4.10604	3.35773	5.16846	5.90345
WP_000162646.1	small ribosomal subunit biogenesis GTPase RsgA [Vibrio cholerae]	10	1415.41	1442.6	1437.28	1361.67	1316.38	1596.97	1330.71		6.47686	6.24565	6.41466	6.79138	6.30987	6.73224	5.89014
WP_000182819.1	long-chain fatty acid--CoA ligase [Vibrio cholerae]	10	1219.29	1337.03	1315.14	1228.07	1031.33	1222.56	1223.19		6.13437	6.36434	6.45335	6.73426	5.43522	5.66648	5.95274
WP_000189425.1	sodium-extruding oxaloacetate decarboxylase subunit alpha [Vibrio cholerae]	10	777.898	749.949	740.649	855.887	747.777	889.194	851.055		6.41301	5.84952	5.95527	7.69058	6.45755	6.7533	6.78667
WP_000193319.1	isoaspartyl peptidase/L-asparaginase [Vibrio cholerae]	10	1230.72	1389.65	1354.9	1179.49	1330.09	1591.24	1380.83		5.8383	6.23709	6.2688	6.09853	6.60945	6.95414	6.33618
WP_000206009.1	GGDEF domain-containing protein [Vibrio cholerae]	10	723.261	860.669	792.242	675.082	642.567	876.344	844.539		5.79949	6.5295	6.19587	5.90004	5.39721	6.47365	6.5505
WP_000210023.1	UDP-3-O-(3-hydroxymyristoyl)glucosamine N-acyltransferase [Vibrio cholerae]	10	1066.29	1068.84	1092.04	1024.91	1058.91	1152.32	1027.65		6.54872	6.21074	6.54138	6.86073	6.81235	6.5198	6.10501
WP_000218156.1	30S ribosomal protein S12 methylthiotransferase RimO [Vibrio cholerae]	10	767.624	847.269	821.48	632.813	555.33	816.26	958.229		5.34293	5.57959	5.57671	4.80076	4.04892	5.23408	6.4515
WP_000224436.1	substrate-binding domain-containing protein [Vibrio cholerae]	10	983.793	1257.15	1226.1	892.525	610.741	1218.99	1319.59		5.27986	6.38344	6.41792	5.22087	3.43346	6.02697	6.85042
WP_000227833.1	two-component sensor histidine kinase [Vibrio cholerae]	10	1107.72	1048.73	1048.46	1172.75	1386.69	1145.48	917.842		7.44003	6.66435	6.86826	8.58526	9.7562	7.08781	5.96311
WP_000270236.1	L,D-transpeptidase family protein [Vibrio cholerae]	10	971.033	960.332	982.557	876.958	884.362	989.442	942.589		6.51181	6.0931	6.42651	6.40988	6.21233	6.11277	6.11434
WP_000271063.1	ABC transporter ATP-binding protein [Vibrio cholerae]	10	1383.66	1379.93	1458.5	1396.25	1423.5	1609.46	1416.52		6.48071	6.11504	6.66269	7.12787	6.98405	6.9447	6.41764
WP_000287742.1	MULTISPECIES: succinate dehydrogenase assembly factor 2 [Vibrio]	10	1896.33	2106.72	1994.13	1725.53	1515.71	1990.52	2130.43		5.99693	6.30335	6.15061	5.94759	5.02097	5.79912	6.51692
WP_000288116.1	DNA-binding transcriptional regulator DsdC [Vibrio cholerae]	10	1534.45	1640.84	1618.65	1320.06	1166.75	1650.42	1619.39		6.36492	6.43956	6.54852	5.96812	5.06961	6.30689	6.49758
WP_000350040.1	sensor domain-containing diguanylate cyclase [Vibrio cholerae]	10	712.331	836.397	807.016	689.368	659.424	786.179	738.375		6.17101	6.85546	6.81878	6.50922	5.98406	6.27446	6.18745
WP_000354939.1	peptidase C39 family protein [Vibrio cholerae]	10	967.615	922.673	962.102	1092.61	1261.18	996.467	811.285		7.06374	6.37279	6.8502	8.69362	9.64419	6.70155	5.72882
WP_000357782.1	MULTISPECIES: 50S ribosomal protein L3 N(5)-glutamine methyltransferase [Vibrio]	10	1040.84	1198.97	1132.33	849.665	585.589	1143.82	1308.81		5.38036	5.86388	5.70887	4.78717	3.17086	5.4471	6.54431
WP_000364240.1	MULTISPECIES: cation:proton antiporter [Vibrio]	10	809.54	760.288	655.711	683.36	847.272	817.069	628.282		7.46512	6.63324	5.8974	6.86834	8.18423	6.94124	5.60419
WP_000365910.1	pyridoxamine 5'-phosphate oxidase [Vibrio cholerae]	10	1330.46	1198.24	1210.57	1444.15	1864.64	1406.87	1106.48		6.69366	5.70368	5.94021	7.91913	9.82683	6.52073	5.38475
WP_000394676.1	type II secretion system protein GspC [Vibrio cholerae]	10	1138.06	1262.8	1290.77	1042.76	917.695	1275.79	1324.38		5.72976	6.01527	6.33826	5.72215	4.83978	5.91739	6.44976
WP_000424158.1	restriction endonuclease [Vibrio cholerae]	10	1644.15	1624.57	1624.77	1698.22	1856.49	1721.61	1504.2		7.11137	6.64814	6.85416	8.00589	8.41127	6.86005	6.29329
WP_000444695.1	acyl-CoA thioesterase [Vibrio cholerae]	10	1309.88	1271.96	1273.89	1785.69	1517.27	1359.08	991.011		7.05826	6.48468	6.69496	10.4876	8.56417	6.7467	5.1654
WP_000475345.1	multidrug efflux ABC transporter VcaM [Vibrio cholerae]	10	958.152	993.411	1066.2	993.851	929.377	1057.2	986.408		6.35606	6.23494	6.8983	7.18586	6.45806	6.46087	6.32951
WP_000483924.1	MULTISPECIES: DUF3461 family protein [Vibrio]	10	2195.53	2585.96	2545.53	1654.66	1868.47	2440.02	2363.65		6.1957	6.90434	7.00615	5.08936	5.52324	6.34344	6.452
WP_000492451.1	tol-pal system protein YbgF [Vibrio cholerae]	10	1677.1	1690.98	1549.01	1569.43	1785.41	1777.02	1374.82		6.78542	6.473	6.11254	6.92091	7.5668	6.62354	5.38051
WP_000533705.1	MULTISPECIES: YebC/PmpR family DNA-binding transcriptional regulator [Vibrio]	10	2346.65	2358.83	2152.09	1830.01	1849.89	2319.68	2097.38		6.94033	6.60052	6.20787	5.89915	5.73105	6.32034	6.00025
WP_000548234.1	insulinase family protein [Vibrio cholerae]	10	1004.04	1102.19	1121.24	1020.37	966.334	1125.94	1087.1		6.2213	6.46155	6.77609	6.89115	6.27212	6.42726	6.51568
WP_000549955.1	ATP-dependent endonuclease [Vibrio cholerae]	10	837.243	908.518	954.084	919.607	844.959	905.061	971.275		6.06701	6.22882	6.7431	7.26321	6.4138	6.042	6.80809
WP_000581103.1	MULTISPECIES: acyl-ACP--UDP-N-acetylglucosamine O-acyltransferase [Vibrio]	10	1084.85	1255.26	1161.53	804.831	751.788	1192.02	1307.92		5.48055	5.99981	5.72315	4.43162	3.97838	5.54777	6.39139
WP_000620368.1	MULTISPECIES: ABC transporter ATP-binding protein [Vibrio]	10	1001.03	1038.51	1040.46	923.645	949.454	1108.27	1008.44		6.69859	6.57501	6.79066	6.73667	6.65529	6.83223	6.5275
WP_000658158.1	MULTISPECIES: bifunctional biotin--[acetyl-CoA-carboxylase] ligase/biotin operon repressor BirA [Vibrio]	10	871.696	889.002	873.328	868.124	809.736	949.033	851.694		6.35861	6.13549	6.21333	6.90212	6.18724	6.37762	6.00953
WP_000668918.1	tRNA 4-thiouridine(8) synthase ThiI [Vibrio cholerae]	10	1856.2	1911.01	1989.83	1704.67	1712.33	1858.52	1713.19		6.82729	6.65022	7.13822	6.83389	6.59733	6.29755	6.09522
WP_000683500.1	amino acid ABC transporter substrate-binding protein [Vibrio cholerae]	10	1304.01	1424.26	1285.32	1126.42	1226.76	1396.93	1304.26		6.60735	6.82787	6.35196	6.22086	6.51122	6.52081	6.3925
WP_000699609.1	MULTISPECIES: response regulator transcription factor [Vibrio]	10	747.904	800.043	763.806	679.897	564.476	772.769	757.523		5.69259	5.76138	5.67018	5.64041	4.50055	5.41868	5.57724
WP_000706152.1	MULTISPECIES: PTS fructose transporter subunit IIB [Vibrio]	10	824.157	974.577	828.663	735.552	612.838	978.317	978.415		5.38113	6.02046	5.27706	5.23457	4.19147	5.88469	6.17941
WP_000777824.1	TonB-dependent hemoglobin/transferrin/lactoferrin family receptor [Vibrio cholerae]	10	1200.93	1177.16	1070.31	858.852	1102.81	1332.03	1153.34		7.93458	7.35853	6.89708	6.18483	7.63244	8.10775	7.37095
WP_000780723.1	glutathione S-transferase [Vibrio cholerae]	10	1523.84	1587.27	1613.39	1466.69	1587.01	1625.32	1485.55		6.53947	6.44471	6.75293	6.86033	7.1341	6.42572	6.16666
WP_000781803.1	Slp family lipoprotein [Vibrio cholerae]	10	1025.92	1045.98	1035.53	909.548	964.445	1133.23	975.983		6.34835	6.12379	6.24971	6.13446	6.25146	6.4602	5.84184
WP_000798631.1	multidrug efflux MFS transporter outer membrane subunit VceC [Vibrio cholerae]	10	902.762	1062.02	1018.21	686.343	841.369	1186.77	1066.23		6.18292	6.8818	6.80154	5.12348	6.03619	7.48802	7.06368
WP_000803889.1	DUF2057 domain-containing protein [Vibrio cholerae]	10	885.503	1255.4	1214.39	759.791	548.192	996.835	1491.06		3.40011	4.56073	4.5479	3.1798	2.20491	3.52619	5.53806
WP_000810879.1	TAXI family TRAP transporter solute-binding subunit [Vibrio cholerae]	10	1460.17	1674.43	1706.26	1418.63	1227.28	1667.08	1704.06		5.16898	5.60812	5.8911	5.47361	4.55094	5.43673	5.83507
WP_000813298.1	DUF1481 domain-containing protein [Vibrio cholerae]	10	1102.58	1274.98	1189.31	1038.66	1187.54	1370.69	1373		5.41955	5.92934	5.70162	5.56456	6.11446	6.20687	6.52806
WP_000821682.1	MULTISPECIES: protease HtpX [Vibrio]	10	1150.99	1336.8	1539.33	1142.3	785.817	1189.2	1367.55		5.41351	5.94871	7.06137	5.85586	3.87155	5.15279	6.22172
WP_000842701.1	c-type cytochrome [Vibrio cholerae]	10	869.751	991.642	908.43	833.341	998.87	1072.85	868.744		6.23402	6.72477	6.3506	6.51028	7.49961	7.08423	6.02317
WP_000865460.1	TolC family protein [Vibrio cholerae]	10	1496.3	1440.68	1404.92	1366.55	1556.61	1624.2	1445.59		6.9036	6.28889	6.32206	6.87205	7.52304	6.90362	6.45152
WP_000881719.1	MULTISPECIES: protein-glutamate O-methyltransferase CheR [Vibrio]	10	1648.61	1561.23	1552.84	1603.41	1857.55	1540.05	1277.95		7.76168	6.95431	7.13041	8.22784	9.16083	6.67963	5.81984
WP_000894643.1	MULTISPECIES: mechanosensitive ion channel family protein [Vibrio]	10	1043.91	1104.12	1135.98	1086.06	1165.61	1126.65	1112.1		6.15588	6.16017	6.53353	6.98047	7.20008	6.12063	6.34353
WP_000898882.1	serine-type D-Ala-D-Ala carboxypeptidase [Vibrio cholerae]	10	1613.45	1636.12	1685.2	1349.43	1623.89	1804.12	1619.34		6.85769	6.57941	6.98593	6.25139	7.22996	7.06429	6.65764
WP_000929365.1	MULTISPECIES: flagellar hook assembly protein FlgD [Vibrio]	10	1001.29	1065.18	967.863	932.281	1102.58	1249.03	1073.31		6.19696	6.23722	5.84228	6.28882	7.14801	7.1215	6.42545
WP_000939287.1	hydroxyacylglutathione hydrolase [Vibrio cholerae]	10	829.503	961.502	928.404	732.881	724.381	902.992	1032.42		5.24993	5.75752	5.7309	5.0556	4.80241	5.26502	6.32051
WP_000944348.1	TIGR03503 family protein [Vibrio cholerae]	10	1631.88	1675.23	1714.22	1658.22	1875.98	1719.18	1523.67		6.97762	6.77708	7.14884	7.72796	8.40241	6.77205	6.30187
WP_000967516.1	anaerobic C4-dicarboxylate transporter [Vibrio cholerae]	10	1000.02	1136.22	1197.03	1120.51	1256.02	1185.72	1062.23		6.09873	6.55606	7.1201	7.44818	8.02388	6.66183	6.26628
WP_000999562.1	orotidine-5'-phosphate decarboxylase [Vibrio cholerae]	10	1180.47	1158.88	1150.45	1102.29	1194	1316.74	1179.28		6.34004	5.88878	6.02636	6.45263	6.71736	6.51505	6.12653
WP_001008007.1	YjhT family mutarotase [Vibrio cholerae]	10	1527.56	1759.41	1676.46	1603.34	1500.4	1761.84	1807.6		5.4213	5.90774	5.80294	6.20204	5.57787	5.76039	6.20537
WP_001009479.1	4-hydroxy-3-polyprenylbenzoate decarboxylase [Vibrio cholerae]	10	1203.06	1367.49	1331.73	1060.93	857.716	1358.22	1371.28		6.08714	6.54636	6.57192	5.85082	4.54597	6.33106	6.71138
WP_001045946.1	OmpA family protein [Vibrio cholerae]	10	812.189	892.964	923.489	795.156	824.472	929.406	970.116		6.12865	6.37516	6.79656	6.53978	6.51688	6.4609	7.08094
WP_001050216.1	MULTISPECIES: YibL family ribosome-associated protein [Vibrio]	10	1990.66	1861.2	1737.67	1803.26	2364.02	1957.64	1495.53		7.68918	6.80182	6.54636	7.5918	9.56512	6.9662	5.58776
WP_001068374.1	MULTISPECIES: carboxy-S-adenosyl-L-methionine synthase CmoA [Vibrio]	10	1037.64	1091.9	1165.6	1045.15	978.218	1095.28	1050.71		5.98723	5.9609	6.55962	6.57297	5.91251	5.82217	5.86438
WP_001083161.1	tryptophan synthase subunit alpha [Vibrio cholerae]	10	1247.8	1478.81	1383.19	918.395	985.924	1351.01	1525.05		5.38294	6.03582	5.81978	4.31825	4.45528	5.36925	6.36383
WP_001118926.1	MULTISPECIES: 30S ribosomal protein S14 [Vibrio]	10	489.085	678.795	679.378	426.437	300.412	763.57	782.116		4.10651	5.39233	5.56353	3.90254	2.64218	5.90633	6.35214
WP_001129786.1	MULTISPECIES: flagellar motor switch protein FliN [Vibrio]	10	875.646	814.607	790.322	766.248	1034.37	908.039	703.326		7.70887	6.78515	6.78603	7.3525	9.53882	7.36456	5.98934
WP_001158897.1	MULTISPECIES: rhodanese-like domain-containing protein [Vibrio]	10	1859.99	1922.64	1910.8	1789.9	1765.7	2052.49	1872.52		6.36571	6.22563	6.37825	6.6768	6.33009	6.47139	6.19901
WP_001177163.1	PTS IIA-like nitrogen regulatory protein PtsN [Vibrio cholerae]	10	1018.93	1125.43	1040.17	1009.89	1257.85	1185.07	1025.56		5.65803	5.91274	5.63346	6.11221	7.31655	6.0624	5.50861
WP_001195187.1	MULTISPECIES: transcriptional regulator AsnC [Vibrio]	10	1444.55	1533.4	1489.52	1389.88	1475.08	1558.2	1503.87		6.2803	6.30744	6.31603	6.58611	6.71769	6.24096	6.32438
WP_001209484.1	methyl-accepting chemotaxis protein [Vibrio cholerae]	10	1617.39	1404.75	1384.1	1817.1	1896.95	1568.49	1151.92		7.50908	6.1705	6.26743	9.19505	9.22538	6.70863	5.17314
WP_001210057.1	MULTISPECIES: phenolic acid decarboxylase [Vibrio]	10	1181.36	1124.5	1246.39	1079.32	1280.4	1287.55	1188.25		5.51976	4.97103	5.67991	5.49657	6.26672	5.5422	5.37039
WP_001211755.1	tetratricopeptide repeat protein [Vibrio cholerae]	10	1394.26	1407.46	1372.69	1334.5	1607.75	1482.22	1275.99		6.70016	6.39922	6.43375	6.98978	8.09313	6.56197	5.93128
WP_001245617.1	methyl-accepting chemotaxis protein [Vibrio cholerae]	10	1015.5	1018.62	1111.54	1081.84	1273.34	917.036	811.172		7.25315	6.88348	7.74322	8.42196	9.52681	6.03411	5.60428
WP_001280803.1	MULTISPECIES: 30S ribosomal protein S17 [Gammaproteobacteria]	10	766.966	726.597	688.436	726.37	906.082	849.246	691.477		6.85209	6.14172	5.99875	7.07308	8.47952	6.98974	5.97565
WP_001283385.1	lipid A biosynthesis myristoyltransferase LpxN [Vibrio cholerae]	10	774.679	716.973	768.393	624.754	786.618	780.571	645.319		7.09806	6.21541	6.86675	6.23922	7.54985	6.58886	5.71942
WP_001881132.1	ABC transporter substrate-binding protein [Vibrio cholerae]	10	1656.59	1874.36	1945.35	1593.49	1623.9	1755.31	1818.41		6.25937	6.70067	7.16908	6.56249	6.42734	6.11012	6.64611
WP_001882815.1	MULTISPECIES: DUF413 domain-containing protein [Vibrio]	10	2423.89	2145.37	2036.83	1560.57	2127.65	2441.94	1746.94		7.98346	6.68543	6.54309	5.60228	7.34065	7.40957	5.56565
WP_001906284.1	MULTISPECIES: hypothetical protein [Vibrio]	10	903.28	1141.54	1034.93	732.62	848.589	1213.72	1261.91		4.44587	5.31587	4.96815	3.93022	4.3751	5.50342	6.0079
WP_001911432.1	ribonuclease D [Vibrio cholerae]	10	1103.88	1328.59	1373.71	893.053	705.412	1291.76	1476.25		5.33521	6.07533	6.47552	4.70447	3.57132	5.75164	6.90159
WP_001918446.1	bifunctional indole-3-glycerol-phosphate synthase TrpC/phosphoribosylanthranilate isomerase TrpF [Vibrio cholerae]	10	897.585	984.597	960.437	734.962	873.197	965.043	933.457		6.30894	6.5477	6.58415	5.63053	6.42909	6.24896	6.34651
WP_001918717.1	methyl-accepting chemotaxis protein [Vibrio cholerae]	10	1325.83	1439.3	1419.98	1257.08	1046.71	1427.37	1403.64		6.56234	6.74019	6.85493	6.78169	5.42693	6.5086	6.72027
WP_000009939.1	MoxR family ATPase [Vibrio cholerae]	9	1140.9	1131.6	949.452	1044.82	1012.52	1197.49	1154.09		6.09704	5.72156	4.94874	6.08579	5.66803	5.89554	5.96584
WP_000018876.1	MULTISPECIES: transcriptional activator NhaR [Vibrio]	9	1117.13	1174.92	1109.65	977.098	925.293	1228.4	1188.79		6.14651	6.11621	5.95471	5.85958	5.33286	6.22651	6.32688
WP_000019240.1	nucleoside triphosphate pyrophosphohydrolase [Vibrio cholerae]	9	1677.15	1388.32	1445.84	1962.73	3159.1	1601.79	1069.51		7.3877	5.78597	6.21166	9.42326	14.5766	6.50014	4.55703
WP_000025713.1	saccharopine dehydrogenase family protein [Vibrio cholerae]	9	1148.43	1166.83	1230.08	1012.55	896.722	1187.66	1156.02		6.31986	6.07519	6.60216	6.07327	5.16912	6.02109	6.15358
WP_000032502.1	MULTISPECIES: aspartate carbamoyltransferase regulatory subunit [Vibrio]	9	1695.48	1848.55	1732.6	1572.47	1877.3	1969.9	1776.71		6.20436	6.40007	6.18376	6.27177	7.19605	6.64092	6.28899
WP_000051831.1	MULTISPECIES: NupC/NupG family nucleoside CNT transporter [Vibrio]	9	629.169	843.67	1169.54	772.019	620.487	822.663	907.828		5.18278	6.57534	9.39639	6.9315	5.35408	6.24307	7.23368
WP_000052757.1	MULTISPECIES: maleylacetoacetate isomerase [Vibrio]	9	966.156	968.416	1021	1114.59	1253.92	1035.81	878.776		6.60951	6.26807	6.81236	8.31076	8.98563	6.52803	5.81514
WP_000053141.1	MULTISPECIES: preprotein translocase subunit YajC [Gammaproteobacteria]	9	1061.73	1390.6	1260.49	800.164	615.454	1278.21	1611.5		4.93873	6.12002	5.71861	4.0568	2.99884	5.47751	7.25089
WP_000057937.1	methyl-accepting chemotaxis protein [Vibrio cholerae]	9	928.252	1017.7	1040.51	955.921	949.049	1042.09	1004.43		5.86365	6.08235	6.4106	6.58155	6.27982	6.0644	6.13736
WP_000067024.1	cyclic nucleotide-binding domain-containing protein [Vibrio cholerae]	9	1126.46	1159.18	1166.53	1070.06	1176.75	1249.37	1142.94		6.2921	6.12604	6.35514	6.51465	6.88526	6.42911	6.17537
WP_000070178.1	MULTISPECIES: Fe-S biogenesis protein NfuA [Vibrio]	9	787.726	843.226	830.942	778.311	862.224	886.694	852.465		6.08347	6.16127	6.25889	6.55139	6.97514	6.30856	6.36815
WP_000074767.1	ATP-dependent helicase HrpB [Vibrio cholerae]	9	1035.94	1033.44	1014.69	983.36	1286.93	1182.91	979.188		6.92121	6.53254	6.61197	7.16084	9.00656	7.28081	6.3281
WP_000081944.1	aminoacyl-tRNA hydrolase [Vibrio cholerae]	9	1184.87	1200.33	1158.19	1040.14	1023.97	1177.56	1125.33		6.76654	6.48554	6.45098	6.47428	6.12548	6.19526	6.21636
WP_000089171.1	6-phospho-beta-glucosidase [Vibrio cholerae]	9	1563.72	1619.94	1587.28	1368.83	1387.86	1692.52	1679.03		6.42238	6.29485	6.35829	6.1276	5.97089	6.404	6.67046
WP_000090471.1	MULTISPECIES: 30S ribosomal protein S18 [Gammaproteobacteria]	9	1515.92	1686.44	1726.41	1152.7	1261.95	1754.41	1852.06		5.51826	5.80827	6.12943	4.57347	4.81199	5.88352	6.52141
WP_000106799.1	MULTISPECIES: 3'(2'),5'-bisphosphate nucleotidase CysQ [Vibrio]	9	1462.33	1744.94	1583.22	1278.26	1083.24	1695.61	1581.83		6.00352	6.77783	6.33945	5.71983	4.65845	6.41308	6.28174
WP_000132103.1	GGDEF domain-containing protein [Vibrio cholerae]	9	1012.25	1005.44	1021.59	971.259	1112.95	1005.27	899.093		7.23447	6.79868	7.12107	7.56584	8.33203	6.61884	6.2156
WP_000143339.1	23S rRNA (guanine(745)-N(1))-methyltransferase [Vibrio cholerae]	9	677.593	782.703	769.082	547.787	478.86	725.234	806.264		5.69476	6.22376	6.30418	5.0179	4.21572	5.61519	6.55456
WP_000179037.1	MULTISPECIES: flavodoxin FldA [Vibrio]	9	629.992	889.791	808.711	490.125	414.758	727.412	1057.58		4.12042	5.50609	5.15881	3.49395	2.84156	4.38295	6.69082
WP_000188056.1	hypothetical protein [Vibrio cholerae]	9	749.655	748.147	729.976	806.506	895.185	818.598	708.842		6.67795	6.30548	6.3422	7.83056	8.35316	6.71788	6.10789
WP_000190696.1	glutathione-disulfide reductase [Vibrio cholerae]	9	1269	1472.49	1443.7	1280.57	1344.09	1556.89	1430.37		5.90462	6.48234	6.55175	6.49437	6.55111	6.67372	6.43781
WP_000191995.1	glycine cleavage system protein R [Vibrio cholerae]	9	740.8	877.182	841.798	622.785	560.81	869.183	840.899		5.74741	6.43888	6.36985	5.26639	4.55768	6.21245	6.31066
WP_000192148.1	mannose-6-phosphate isomerase, class I [Vibrio cholerae]	9	507.004	711.755	628.562	481.241	365.522	643.214	696.406		4.78228	6.35189	5.78258	4.94754	3.61155	5.58932	6.35398
WP_000195227.1	TRAP transporter permease [Vibrio cholerae]	9	1081.28	1309.28	1358.03	1054.23	1299.99	1355.57	1364.94		5.55195	6.36048	6.80091	5.89993	6.99205	6.41224	6.77924
WP_000202050.1	inactive transglutaminase family protein [Vibrio cholerae]	9	778.371	827.079	817.583	718.305	740.541	759.786	826.068		5.26493	5.293	5.39371	5.29564	5.247	4.73453	5.40482
WP_000281106.1	AAA family ATPase [Vibrio cholerae]	9	801.516	896.84	925.725	794.039	795.958	958.21	948.899		5.72754	6.06346	6.45191	6.18446	5.95803	6.30808	6.55897
WP_000288841.1	HDOD domain-containing protein [Vibrio cholerae]	9	432.808	420.08	432.523	420.276	479.021	483.458	403.013		7.13924	6.55599	6.95851	7.55605	8.2769	7.34676	6.43037
WP_000339682.1	phosphoserine phosphatase [Vibrio cholerae]	9	1343.57	1352.2	1303.92	1420.9	1368.53	1446.77	1280.52		6.6458	6.32816	6.29054	7.66045	7.09084	6.59275	6.12679
WP_000375520.1	LysR family transcriptional regulator [Vibrio cholerae]	9	609.122	633.039	608.647	586.164	613.394	643.605	587.926		6.71516	6.60286	6.54436	7.04327	7.0835	6.53659	6.26952
WP_000381183.1	MULTISPECIES: type II toxin-antitoxin system RelB/DinJ family antitoxin [Gammaproteobacteria]	9	859.893	1049.8	915.35	820.817	784.671	1078.09	943.494		5.7373	6.62703	5.95662	5.96915	5.48412	6.62671	6.08922
WP_000382702.1	MULTISPECIES: LysR family transcriptional regulator [Vibrio]	9	859.926	973.122	994.506	906.984	866.988	1050.3	998.611		5.78248	6.19113	6.52245	6.64747	6.10693	6.50649	6.49545
WP_000387679.1	NAD(P)H nitroreductase [Vibrio cholerae]	9	1009.89	1028.09	1013.65	990.564	1230.66	1073.78	967.045		6.59714	6.35422	6.45832	7.0529	8.42125	6.46216	6.11067
WP_000421327.1	U32 family peptidase [Vibrio cholerae]	9	922.831	1190.68	1111.85	772.33	627.597	1004.31	1377.81		4.90649	5.98954	5.76561	4.47564	3.49531	4.91923	7.08595
WP_000445261.1	MULTISPECIES: 3-phosphoshikimate 1-carboxyvinyltransferase [Vibrio]	9	837.232	910.355	872.9	756.405	685.05	1002.71	967.701		5.89485	6.06439	5.99434	5.80476	5.05249	6.50402	6.59064
WP_000484214.1	multidrug efflux RND transporter periplasmic adaptor subunit VexE [Vibrio cholerae]	9	1119.04	1348.14	1234.96	995.285	1002.62	1260.94	1333.55		5.67119	6.46418	6.10424	5.49768	5.32257	5.88713	6.53729
WP_000486403.1	MULTISPECIES: protein translocase subunit SecF [Vibrio]	9	866.201	1015.19	1050.7	813.898	435.389	431.458	385.435		7.45428	8.26577	8.81892	7.63414	3.92483	3.42063	3.20847
WP_000498418.1	MULTISPECIES: GrxA family glutaredoxin [Vibrio]	9	1326.91	1422.78	1359.52	1135.59	1107.43	1431.83	1387.55		6.28718	6.37825	6.28275	5.86462	5.49651	6.25009	6.3595
WP_000501684.1	molybdopterin molybdotransferase MoeA [Vibrio cholerae]	9	1635.68	1359.03	1235.05	1873.92	2501.32	1562.7	1318.19		7.28577	5.72737	5.36552	9.0977	11.6709	6.41258	5.67956
WP_000502257.1	DUF262 domain-containing protein [Vibrio cholerae]	9	2192.58	2112.07	2050.42	2082.09	2306.59	2278.82	1873.58		7.44485	6.78514	6.79037	7.70555	8.20404	7.12838	6.15365
WP_000513713.1	MULTISPECIES: glutamate synthase subunit beta [Vibrio]	9	894.345	992.369	1012.26	946.143	804.774	1117.87	1145.98		5.65189	5.9335	6.23922	6.51702	5.32744	6.50818	7.00528
WP_000522485.1	MULTISPECIES: transcriptional regulator [Vibrio]	9	1457.36	1634.7	1539.75	1338.02	1366.84	1593.54	1539.52		6.30735	6.69372	6.4995	6.3117	6.19661	6.35365	6.44503
WP_000547707.1	trans-2-enoyl-CoA reductase family protein [Vibrio cholerae]	9	822.968	808.341	828.261	822.69	888.963	885.778	766.933		6.55457	6.09124	6.43397	7.1417	7.41655	6.4993	5.90852
WP_000586597.1	MULTISPECIES: NAD(P)H-flavin reductase [Vibrio]	9	1081.03	1090.58	971.48	890.752	1116.52	1145.38	971.795		6.84576	6.53418	6.00023	6.14815	7.4064	6.68211	5.95276
WP_000622582.1	MULTISPECIES: FNR family transcription factor [Vibrio]	9	828.57	1049.08	995.289	634.269	570.572	986.156	1196.64		5.00041	5.99011	5.85836	4.17209	3.60698	5.4828	6.98554
WP_000648859.1	DeoR/GlpR family transcriptional regulator [Vibrio cholerae]	9	1048.94	1079.41	1041.77	907.427	978.867	1196.7	1057.74		6.51529	6.34335	6.3111	6.14325	6.36888	6.84776	6.35509
WP_000653856.1	DUF1819 family protein [Vibrio cholerae]	9	1169.11	1121.32	1164.54	1173.24	1211.54	1250.65	1066.05		6.92313	6.28241	6.72592	7.57247	7.51522	6.82281	6.10639
WP_000700176.1	MULTISPECIES: ribosome-associated translation inhibitor RaiA [Vibrio]	9	984.012	1077.63	1102.65	944.693	751.744	1091.49	1110.31		5.53264	5.73259	6.04672	5.7893	4.4275	5.65369	6.0386
WP_000719050.1	MULTISPECIES: F0F1 ATP synthase subunit epsilon [Vibrio]	9	1049.84	1013	984.554	954.521	1163.91	1155.52	1015.69		6.54531	5.97538	5.98682	6.48629	7.60121	6.63689	6.12531
WP_000751797.1	cytochrome b562 family protein [Vibrio cholerae]	9	1472.66	1683.66	1446.16	1491.73	1655.63	1691.17	1557.32		6.0187	6.51034	5.76456	6.64498	7.08794	6.36748	6.15655
WP_000753571.1	M48 family metallopeptidase [Vibrio cholerae]	9	1346.38	1456.4	1411.53	1176.91	1287.58	1429.29	1485.34		5.97828	6.11842	6.11292	5.69581	5.9888	5.84668	6.37962
WP_000754256.1	carbonic anhydrase [Vibrio cholerae]	9	1392.65	1521.92	1346.46	1284.51	1272.93	1414.67	1386.27		6.24876	6.4609	5.89244	6.28193	5.98291	5.84773	6.01671
WP_000756880.1	MULTISPECIES: YbaY family lipoprotein [Vibrio]	9	538.107	695.978	690.74	499.725	624.954	653.37	779.589		4.67904	5.72576	5.85804	4.73612	5.69236	5.23392	6.55713
WP_000757478.1	response regulator [Vibrio cholerae]	9	480.436	521.453	501.457	465.648	535.264	540.321	511.05		6.17629	6.34244	6.28747	6.52459	7.20803	6.39918	6.355
WP_000773964.1	DNA helicase Rep [Vibrio cholerae]	9	1204.21	1217.33	1126.26	1342.7	1494.92	1282.1	1160.8		6.41768	6.13809	5.85415	7.79935	8.34546	6.29474	5.98402
WP_000774933.1	MULTISPECIES: GTPase Era [Vibrio]	9	1262.43	1387.95	1334.01	1096.5	1080.08	1317.98	1347.86		6.24295	6.49391	6.43416	5.9101	5.59494	6.00443	6.44744
WP_000792388.1	YtfJ family protein [Vibrio cholerae]	9	1325.21	1471.84	1260.27	1092.39	1254.94	1472.85	1560.82		5.56989	5.85291	5.16625	5.0043	5.52511	5.70296	6.34563
WP_000802448.1	rod shape-determining protein MreC [Vibrio cholerae]	9	821.753	1089.35	1045.39	751.987	633.638	1057.91	1177.84		4.60196	5.7719	5.70992	4.59003	3.71706	5.45796	6.3804
WP_000803725.1	NUDIX domain-containing protein [Vibrio cholerae]	9	688.994	780.329	756.139	726.013	522.635	818.066	836.84		4.87521	5.22402	5.2183	5.5992	3.87376	5.33269	5.7277
WP_000835873.1	MULTISPECIES: phosphoglycolate phosphatase [Vibrio]	9	692.534	810.791	764.096	618.778	594.628	866.093	854.446		5.55835	6.15691	5.98139	5.41306	4.99927	6.40397	6.6336
WP_000840452.1	MULTISPECIES: magnesium transporter [Vibrio]	9	737.122	800.859	805.025	725.325	693.421	763.317	796.627		6.28825	6.46392	6.69807	6.74414	6.19647	5.99896	6.57363
WP_000852640.1	MULTISPECIES: GTP cyclohydrolase II [Vibrio]	9	661.501	736.728	758.494	670.599	711.101	768.974	740.877		5.80455	6.11638	6.49143	6.41364	6.53621	6.21627	6.28846
WP_000859398.1	alkyl/aryl-sulfatase [Vibrio cholerae]	9	828.425	855.932	849.585	842.121	878.783	859.486	839.028		6.41979	6.27561	6.42132	7.11288	7.13355	6.13602	6.28932
WP_000872504.1	MULTISPECIES: U32 family peptidase [Vibrio]	9	920.142	939.531	954.054	942.532	994.395	976.341	946.458		6.41213	6.19453	6.48441	7.15892	7.25877	6.268	6.37983
WP_000880146.1	MULTISPECIES: imidazole glycerol phosphate synthase subunit HisF [Vibrio]	9	1096.7	1127.46	1140.2	1032.42	1058.4	1150.92	1053		6.58429	6.4043	6.67655	6.75587	6.65622	6.3657	6.11518
WP_000907265.1	MULTISPECIES: flagellar biosynthesis anti-sigma factor FlgM [Vibrio]	9	1273.33	1437.67	1390.83	1260.07	1255.52	1374.95	1372.58		6.13918	6.5581	6.54023	6.62167	6.34088	6.10712	6.40128
WP_000938025.1	NAD-dependent succinate-semialdehyde dehydrogenase [Vibrio cholerae]	9	1226.06	1268.79	1348.31	1047.11	1216.75	1375.81	1108.91		6.83405	6.69122	7.33004	6.36154	7.10435	7.06488	5.97892
WP_000954212.1	23S rRNA (adenine(2030)-N(6))-methyltransferase RlmJ [Vibrio cholerae]	9	695.072	724.403	671.354	660.472	774.236	768.468	636.322		6.75266	6.65847	6.36131	6.99363	7.87907	6.87782	5.97973
WP_000964920.1	LD-carboxypeptidase [Vibrio cholerae]	9	1450.24	1540.25	1575.18	1335.89	1195.87	1648.52	1571.26		6.33243	6.36314	6.70828	6.35777	5.4698	6.6314	6.6365
WP_000983782.1	FAD-dependent 2-octaprenylphenol hydroxylase [Vibrio cholerae]	9	1132	1113.52	1123.87	1013.21	1087.15	1138.83	1020.98		6.72524	6.25905	6.51219	6.56091	6.76562	6.23305	5.8673
WP_000996178.1	MULTISPECIES: LPS export ABC transporter ATP-binding protein [Vibrio]	9	953.831	977.532	968.223	824.78	825.45	993.664	889.875		6.84858	6.64063	6.78038	6.45462	6.20835	6.57277	6.18042
WP_001015526.1	MULTISPECIES: hypothetical protein [Vibrio]	9	1493.35	1480.71	1433.85	1512.74	1771.34	1530.25	1397.93		6.89973	6.47276	6.46136	7.61795	8.57292	6.51348	6.24764
WP_001070277.1	oxygen-insensitive NADPH nitroreductase [Vibrio cholerae]	9	1039.87	1001.34	965.297	1003.25	1049.44	1003.3	888.183		7.02259	6.39807	6.35813	7.38467	7.42391	6.24208	5.80204
WP_001079835.1	thiosulfate ABC transporter substrate-binding protein CysP [Vibrio cholerae]	9	775.835	783.519	831.65	801.754	896.155	807.777	719.618		6.31655	6.03545	6.60391	7.11468	7.64276	6.05874	5.66725
WP_001114117.1	carbonate dehydratase [Vibrio cholerae]	9	1032.66	1168.59	1093.94	888.867	837.271	1205.58	1190.07		5.8885	6.30462	6.08403	5.52444	5.00115	6.33321	6.56417
WP_001118351.1	formate dehydrogenase accessory sulfurtransferase FdhD [Vibrio cholerae]	9	1390.97	1372.71	1388.9	1361.15	1380.81	1512.7	1321.82		6.58752	6.15081	6.41542	7.02609	6.85006	6.5999	6.05531
WP_001132585.1	threonylcarbamoyl-AMP synthase [Vibrio cholerae]	9	1219.17	1147.82	1098.39	1358.84	1309.61	1277.51	1188.46		6.51842	5.80633	5.72776	7.91863	7.33461	6.29249	6.14643
WP_001133286.1	MULTISPECIES: 5-carboxymethyl-2-hydroxymuconate Delta-isomerase [Vibrio]	9	1159.79	1157.96	1193.89	1055.83	1162.44	1166.49	1033.88		6.88992	6.50845	6.9175	6.83648	7.23372	6.38405	5.94107
WP_001138366.1	MULTISPECIES: 50S ribosomal protein L20 [Vibrio]	9	1307.97	996.972	890.022	752.02	1033.76	1544.32	1088.47		7.0582	5.09013	4.68432	4.42313	5.84349	7.67739	5.68163
WP_001161566.1	MULTISPECIES: heme NO-binding domain-containing protein [Vibrio]	9	1009.64	1064.67	1016.94	942.154	893.991	998.418	971.469		6.42982	6.415	6.31652	6.5397	5.96379	5.85767	5.98441
WP_001179458.1	MULTISPECIES: pyridoxal phosphate-dependent aminotransferase [Vibrio]	9	1001.28	1039.99	1031.02	864.477	975.277	1167.12	991.605		6.39776	6.28711	6.42524	6.02045	6.52765	6.87018	6.12874
WP_001183680.1	exodeoxyribonuclease I [Vibrio cholerae]	9	775.02	800.63	787.436	744.324	713.945	833.732	794.295		6.31029	6.16762	6.25319	6.60544	6.08916	6.25379	6.25573
WP_001190450.1	GGDEF domain-containing protein [Vibrio cholerae]	9	1079.12	1136.74	1150.61	1005.25	928.886	1170.48	1088.56		6.68115	6.65874	6.94799	6.78358	6.02421	6.67614	6.51919
WP_001200164.1	valine--pyruvate transaminase [Vibrio cholerae]	9	1520.29	1454.25	1467.99	1363.76	1399.01	1760.27	1521.71		6.36306	5.75875	5.99257	6.2213	6.13362	6.78733	6.16072
WP_001205201.1	cysteine/glutathione ABC transporter ATP-binding protein/permease CydC [Vibrio cholerae]	9	803.184	850.437	913.255	802.614	834.636	907.435	809.211		6.45081	6.46236	7.15388	7.02603	7.02187	6.71421	6.28668
WP_001223047.1	hypothetical protein [Vibrio cholerae]	9	589.9	646.085	657.049	535.668	592.885	619.499	657.358		6.12686	6.3489	6.65591	6.06399	6.4504	5.92762	6.60422
WP_001247858.1	primosomal protein N' [Vibrio cholerae]	9	1438.1	1509.96	1598.16	1522.35	1591.15	1623.62	1572.76		6.26961	6.22825	6.7955	7.23385	7.26639	6.52102	6.63244
WP_001250488.1	MULTISPECIES: hypothetical protein [Gammaproteobacteria]	9	1006.99	1009.4	1009.45	904.668	935.818	1077.29	935.886		6.08175	5.76788	5.94618	5.9552	5.9204	5.99399	5.46747
WP_001261062.1	MULTISPECIES: Hsp20 family protein [Vibrio]	9	533.37	606.154	618.071	515.498	579.09	746.311	676.927		4.46358	4.7994	5.04479	4.70203	5.07642	5.7538	5.4797
WP_001261381.1	YcfL family protein [Vibrio cholerae]	9	1802.36	1747.8	1837.94	1641.36	1804.94	1788.99	1596.34		6.75664	6.19912	6.72002	6.70651	7.08775	6.17842	5.78861
WP_001269573.1	colonization factor TcpF [Vibrio cholerae]	9	870.624	898.272	861.284	899.73	894.55	1063.59	994.903		5.64246	5.50802	5.4442	6.35556	6.07294	6.35028	6.23704
WP_001270755.1	MULTISPECIES: LysR family transcriptional regulator [Vibrio]	9	1678.42	1664.2	1603.28	1503.02	1324.11	1801.58	1676.28		6.7331	6.3164	6.27298	6.57178	5.56411	6.65807	6.50461
WP_001277375.1	propionyl-CoA synthetase [Vibrio cholerae]	9	816.044	1080.21	904.76	815.92	763.661	852.081	899.258		5.92749	7.4236	6.40974	6.45964	5.81051	5.70188	6.31831
WP_001882045.1	MULTISPECIES: sodium:alanine symporter family protein [Vibrio]	9	1136.49	1427.86	1482.46	1102.01	928.42	1372.18	1531.87		5.42375	6.44717	6.90028	5.73222	4.64125	6.03289	7.07157
WP_001882136.1	ribonuclease III [Vibrio cholerae]	9	1324.94	1419.1	1334.44	1221.84	1435.44	1625.49	1493.28		5.86381	5.94219	5.76014	5.89389	6.65465	6.62748	6.39271
WP_001883448.1	MULTISPECIES: transcription elongation factor GreA [Vibrio]	9	1202.73	1264.51	1130.84	902.556	968.589	1349.04	1236.67		6.01993	5.98818	5.52045	4.9238	5.07831	6.22054	5.98738
WP_001889711.1	MULTISPECIES: N-acetylmannosamine-6-phosphate 2-epimerase [Vibrio]	9	1064.34	1284.26	1261.48	908.912	906.238	1320.82	1363.78		5.61617	6.41154	6.49217	5.22739	5.00909	6.42072	6.96088
WP_001901326.1	ThiF family adenylyltransferase [Vibrio cholerae]	9	1684.31	2016.79	2005.98	1725.09	1448.35	1898.62	2029.34		5.91072	6.69621	6.86586	6.59833	5.32413	6.13814	6.88864
WP_001905483.1	hypothetical protein [Vibrio cholerae]	9	343.415	392.303	390.158	324.4	305.399	387.659	424.793		5.88273	6.35814	6.51853	6.05681	5.48004	6.11772	7.03877
WP_001911403.1	MULTISPECIES: GAF domain-containing protein [Vibrio]	9	855.698	983.989	926.052	953.344	817.343	914.458	907.831		6.21552	6.76233	6.56058	7.54762	6.21896	6.11928	6.37855
WP_001911421.1	AraC family transcriptional regulator [Vibrio cholerae]	9	913.572	947.811	955.585	923.915	991.059	974.104	903.115		6.5269	6.40672	6.65861	7.19449	7.41686	6.41135	6.24119
WP_001911621.1	GGDEF domain-containing protein [Vibrio cholerae]	9	1116.72	1158.97	1177.95	1108.99	1037.55	1246.86	1127.26		6.569	6.45025	6.75821	7.11027	6.39323	6.75698	6.41414
WP_000005584.1	tRNA (guanosine(46)-N7)-methyltransferase TrmB [Vibrio cholerae]	8	574.603	644.399	585.848	532.015	527.116	641.372	641.53		5.87969	6.23865	5.84684	5.93354	5.65001	6.04612	6.34985
WP_000012402.1	flagellar assembly protein FliH [Vibrio cholerae]	8	668.369	690.777	635.661	664.188	860.286	832.146	592.994		6.37566	6.23442	5.91404	6.90563	8.59624	7.31288	5.47166
WP_000012771.1	3-isopropylmalate dehydratase small subunit [Vibrio cholerae]	8	819.033	891.105	847.494	762.495	787.08	884.141	843.055		6.07825	6.25685	6.13429	6.16763	6.11861	6.04476	6.05192
WP_000023794.1	MULTISPECIES: OmpA family protein [Vibrio]	8	1239.9	1567.9	1408.38	952.276	826.49	1458.59	1564.08		5.77964	6.91484	6.40301	4.83817	4.0356	6.26365	7.05234
WP_000027790.1	HAMP domain-containing protein [Vibrio cholerae]	8	714.68	880.524	798.996	620.217	483.338	785.961	886.736		5.51832	6.43259	6.01713	5.21966	3.90933	5.59083	6.62292
WP_000034756.1	MULTISPECIES: FKBP-type peptidyl-prolyl cis-trans isomerase [Vibrio]	8	1250.98	1434.21	1493.62	1184.76	1017.43	1480.33	1471.33		5.85166	6.34733	6.81427	6.04036	4.98529	6.37922	6.65731
WP_000043220.1	MULTISPECIES: 23S rRNA (uridine(2552)-2'-O)-methyltransferase RlmE [Vibrio]	8	964.842	1008.01	1002.21	943.89	1085	1040.45	1017.83		6.09216	6.02185	6.17197	6.49591	7.17632	6.05225	6.21656
WP_000044381.1	MULTISPECIES: murein transglycosylase A [Vibrio]	8	1165.12	1192.93	1093.18	1168.91	1287.17	1302.06	1070.7		6.63434	6.42675	6.07112	7.25457	7.67749	6.83027	5.89732
WP_000049898.1	NADPH-dependent 7-cyano-7-deazaguanine reductase QueF [Vibrio cholerae]	8	596.973	650.735	591.915	498.421	510.564	611.205	631.218		6.03245	6.22146	5.83376	5.48958	5.40438	5.68992	6.1699
WP_000052030.1	flagellar filament capping protein FliD [Vibrio cholerae]	8	1185.34	1243.04	1207.54	1086.42	1133.13	1267.91	1143.14		6.86969	6.81599	6.82568	6.86271	6.87908	6.7696	6.40846
WP_000070352.1	hypothetical protein [Vibrio cholerae]	8	826.351	858.88	819.66	714.349	890.102	927.554	823.327		6.19445	6.09144	5.99269	5.83649	6.98931	6.40556	5.96994
WP_000070927.1	YfcZ/YiiS family protein [Vibrio cholerae]	8	1487.1	1864.06	1730.99	1648.18	1554.53	1817.19	1921.97		5.24481	6.22013	5.95435	6.33575	5.74309	5.90433	6.55687
WP_000076197.1	LpxL/LpxP family Kdo(2)-lipid IV(A) lauroyl/palmitoleoyl acyltransferasee [Vibrio cholerae]	8	1144.65	1182.65	1151.33	1107.42	1153.21	1197.85	1062.5		6.83498	6.68144	6.70524	7.20743	7.21323	6.58942	6.13696
WP_000077260.1	MULTISPECIES: threonylcarbamoyl-AMP synthase [Vibrio]	8	1011.13	1078.38	1008.27	875.004	868.51	1044.06	1047.78		5.85289	5.90588	5.69233	5.52049	5.26617	5.56762	5.8667
WP_000091135.1	MULTISPECIES: transcriptional regulator GcvA [Vibrio]	8	886.211	900.383	858.379	901.486	1048.72	974.589	850.184		6.53843	6.28511	6.17682	7.24935	8.10499	6.62427	6.06749
WP_000095100.1	gamma carbonic anhydrase family protein [Vibrio cholerae]	8	1238.06	1459.47	1357.44	1085.74	1037.23	1453.11	1438.12		6.01067	6.70388	6.42765	5.74528	5.27489	6.49921	6.75362
WP_000098720.1	23S rRNA pseudouridine(2457) synthase RluE [Vibrio cholerae]	8	1145.67	1131.31	1085.67	1097.96	1151.63	1163.71	988.939		7.05636	6.59253	6.52182	7.37074	7.43003	6.60307	5.89183
WP_000099131.1	exodeoxyribonuclease VII large subunit [Vibrio cholerae]	8	413.941	399.898	374.285	489.835	680.188	561.925	454.807		5.66457	5.17758	4.99552	7.30603	9.75021	7.08414	6.02026
WP_000101384.1	MULTISPECIES: asparaginase [Vibrio]	8	847.355	983.062	1129.21	628.813	904.067	948.248	877.177		6.8083	7.47315	8.84907	5.50679	7.60905	7.019	6.81742
WP_000116045.1	MULTISPECIES: SDR family oxidoreductase [Vibrio]	8	757.655	734.492	674.023	689.814	835.781	778.901	666.589		6.98279	6.40463	6.05874	6.92936	8.06875	6.61332	5.94259
WP_000123084.1	protein TolQ [Vibrio cholerae]	8	457.503	466.264	486.595	457.736	492.992	480.268	422.786		6.16561	5.94516	6.39587	6.72358	6.95951	5.96274	5.51141
WP_000126823.1	tRNA 2-thiocytidine(32) synthetase TtcA [Vibrio cholerae]	8	882.709	920.552	842.591	945.696	847.081	951.602	1029.74		5.77443	5.69756	5.37599	6.7429	5.80461	5.73492	6.51597
WP_000131542.1	16S rRNA (cytidine(1402)-2'-O)-methyltransferase [Vibrio cholerae]	8	1015.46	1275.08	1162.99	800.551	646.622	1124.64	1405.79		5.02119	5.96528	5.6088	4.31456	3.34927	5.12315	6.72394
WP_000133005.1	helix-turn-helix transcriptional regulator [Vibrio cholerae]	8	789.91	820.827	842.815	757.415	854.627	921.032	787.046		6.36553	6.25832	6.62429	6.65265	7.21423	6.83773	6.13503
WP_000138174.1	MULTISPECIES: type II secretion system ATPase GspE [Vibrio]	8	613.988	704.675	721.989	685.985	721.412	665.526	735.633		5.31198	5.76813	6.09224	6.46866	6.53787	5.30447	6.15627
WP_000140991.1	MULTISPECIES: transcriptional regulator [Vibrio]	8	1201.5	1154.43	1070.58	1200.11	1395.59	1254.44	1067.14		7.02913	6.38991	6.10868	7.65249	8.55249	6.76096	6.03892
WP_000147064.1	polysaccharide biosynthesis tyrosine autokinase [Vibrio cholerae]	8	635.111	711.215	712.865	618.756	543.153	671.469	702.07		6.04736	6.40717	6.62023	6.42154	5.41745	5.89009	6.46631
WP_000194428.1	Lon protease family protein [Vibrio cholerae]	8	1320.56	1106.99	1036.25	1205.77	1436.07	1284.91	1051.29		7.49014	5.94053	5.73253	7.45418	8.53226	6.71405	5.76785
WP_000210005.1	dihydroorotase [Vibrio cholerae]	8	1782.82	1809.35	1896.25	1375.72	1518.81	1952.18	1811.4		6.47041	6.21293	6.71228	5.44199	5.7741	6.52716	6.35914
WP_000224553.1	methyl-accepting chemotaxis protein [Vibrio cholerae]	8	507.613	556.513	568.764	496.934	478.478	598.688	569.247		6.0575	6.28326	6.61976	6.46343	5.98107	6.58175	6.57084
WP_000245564.1	MULTISPECIES: zinc uptake transcriptional repressor Zur [Vibrio]	8	917.055	1064.09	967.19	870.882	709.884	991.148	1077.64		5.68378	6.23979	5.84661	5.88308	4.60878	5.65928	6.46064
WP_000247070.1	DUF1349 domain-containing protein [Vibrio cholerae]	8	1326.51	1349.06	1317.38	1134.18	1230.24	1330.33	1336.66		6.65887	6.40724	6.44988	6.20549	6.46899	6.15219	6.4904
WP_000268537.1	MULTISPECIES: YebG family protein [Gammaproteobacteria]	8	1439.61	1463.26	1374.41	1454.62	1912.92	1663.34	1371.55		6.2265	5.98784	5.79783	6.85729	8.66668	6.62767	5.73814
WP_000277238.1	MULTISPECIES: type II toxin-antitoxin system YafQ family toxin [Vibrio]	8	1203	1213.71	1189.93	1180.36	1169.7	1319.39	1134.29		6.78571	6.4773	6.54638	7.25685	6.91132	6.8562	6.18891
WP_000337457.1	zinc/cadmium/mercury/lead-transporting ATPase [Vibrio cholerae]	8	1457.07	1383.64	1448.28	1548.01	1936.45	1595.77	1338.11		6.78798	6.09864	6.58056	7.86027	9.44981	6.84874	6.02992
WP_000356587.1	MULTISPECIES: nucleotidyl transferase AbiEii/AbiGii toxin family protein [Gammaproteobacteria]	8	773.066	907.533	893.743	745.943	595.194	897.703	1017.02		5.33436	5.92486	6.0149	5.61016	4.3021	5.70662	6.78821
WP_000361811.1	MULTISPECIES: glycine cleavage system protein GcvH [Vibrio]	8	2595.69	2038.92	1567.01	1967.64	3183.12	2995.77	1560.61		7.50992	5.58126	4.42185	6.20485	9.64699	7.98493	4.36754
WP_000361954.1	MULTISPECIES: bifunctional dihydroneopterin aldolase/7,8-dihydroneopterin epimerase [Vibrio]	8	1360.27	1231.73	913.23	1354.29	1563.84	1302.13	925.291		6.98696	5.98588	4.57502	7.5819	8.41418	6.16166	4.59728
WP_000375433.1	ABC-ATPase domain-containing protein [Vibrio cholerae]	8	654.326	817.092	742.08	549.971	453.603	773.346	907.506		5.18766	6.12911	5.73823	4.75248	3.76712	5.64848	6.95964
WP_000376398.1	UDP-N-acetylmuramoyl-L-alanine--D-glutamate ligase [Vibrio cholerae]	8	450.536	468.255	455.842	463.167	471.988	490.647	445.885		6.21645	6.11287	6.13447	6.96553	6.82182	6.23681	5.95108
WP_000394900.1	MULTISPECIES: protease SohB [Vibrio]	8	1133.12	1377.52	1267.05	1077.34	985.656	1249.21	1384.94		5.61476	6.45807	6.12349	5.81851	5.11608	5.70258	6.63814
WP_000428698.1	NADP-dependent oxidoreductase [Vibrio cholerae]	8	545.187	608.432	601.162	494.911	503.062	608.961	644.828		5.38605	5.68704	5.7925	5.32912	5.20598	5.54236	6.1621
WP_000443976.1	oxygen-dependent coproporphyrinogen oxidase [Vibrio cholerae]	8	904.718	958.095	949.823	844.031	741.062	1023.61	966.233		6.18457	6.19661	6.3327	6.28866	5.30649	6.44631	6.38908
WP_000487857.1	3-deoxy-7-phosphoheptulonate synthase AroG [Vibrio cholerae]	8	1312.18	1495.6	1310.47	1350.55	1318.82	1418.76	1465.51		5.94911	6.41539	5.79476	6.67379	6.26326	5.92581	6.42698
WP_000508969.1	MULTISPECIES: Sec-independent protein translocase subunit TatA [Vibrio]	8	2189.58	2298.28	2232.97	2210.91	2874.31	2474.49	2000.6		6.82772	6.78059	6.79122	7.51432	9.3887	7.10855	6.03442
WP_000542395.1	MULTISPECIES: methylenetetrahydrofolate reductase [Vibrio]	8	846.819	896.017	912.541	876.949	883.761	883.414	820.117		6.77888	6.7863	7.12475	7.65148	7.41069	6.51496	6.35043
WP_000561711.1	SIR2 family protein [Vibrio cholerae]	8	1180.61	1144.41	1237.86	1382.5	1633.61	1150.33	1090.96		6.60006	6.05303	6.74937	8.42385	9.56636	5.9244	5.89943
WP_000569878.1	methionine ABC transporter ATP-binding protein MetN [Vibrio cholerae]	8	1299.15	1173.43	1222.84	1225.74	1495.39	1331.86	1048.39		7.27768	6.21928	6.68118	7.48403	8.77495	6.87341	5.68089
WP_000570783.1	MULTISPECIES: PilZ domain-containing protein [Vibrio]	8	1412.08	1377.22	1415.05	1478.44	1522.93	1300.38	1205.17		7.52677	6.94548	7.3565	8.58928	8.50327	6.38557	6.2138
WP_000581748.1	tRNA isopentenyl-2-thiomethyl-A-37 hydroxylase MiaE [Vibrio cholerae]	8	1486.07	1427.88	1347.02	1405.9	1534.26	1514.79	1271		6.92957	6.29953	6.1262	7.14538	7.49415	6.50728	5.73288
WP_000592366.1	restriction endonuclease subunit S [Vibrio cholerae]	8	761.539	837.755	814.24	786.515	774.394	855.818	795.863		6.38404	6.64462	6.65742	7.18645	6.80021	6.60945	6.4536
WP_000606740.1	DUF3696 domain-containing protein [Vibrio cholerae]	8	1021.26	924.86	918.974	1121.3	1435.05	1042.82	741.093		7.65574	6.55959	6.719	9.16171	11.2687	7.20179	5.37383
WP_000607048.1	6-phosphogluconolactonase [Vibrio cholerae]	8	1341.28	1310.47	1233.39	1269.04	1305.89	1339.4	1161.97		6.96376	6.43726	6.24561	7.1813	7.10211	6.40641	5.83552
WP_000615308.1	ABC transporter ATP-binding protein [Vibrio cholerae]	8	1046.48	1087.33	1113.91	1246.24	1709.64	1183.03	993.558		6.12407	6.02032	6.35783	7.94903	10.4802	6.378	5.62422
WP_000633843.1	hypothetical protein [Vibrio cholerae]	8	975.604	929.694	941.468	956.323	1081.6	963.266	842.345		6.65826	6.00311	6.26675	7.11369	7.73233	6.05638	5.5608
WP_000649326.1	pilin [Vibrio cholerae]	8	857.903	918.209	794.161	601.113	620.289	1003.04	1021.5		6.11159	6.18881	5.51791	4.66741	4.62878	6.58286	7.03906
WP_000703163.1	MULTISPECIES: VOC family protein [Vibrio]	8	1084.54	1469.47	1353.35	912.708	587.264	1350.18	1667.83		4.67642	5.99485	5.69152	4.28947	2.65252	5.3634	6.95632
WP_000708225.1	MULTISPECIES: YaiI/YqxD family protein [Vibrio]	8	632.878	707.034	660.054	655.773	745.93	701.071	668.195		5.64438	5.96604	5.7415	6.37461	6.96869	5.76021	5.76447
WP_000724415.1	3-methyl-2-oxobutanoate hydroxymethyltransferase [Vibrio cholerae]	8	1006.99	1095.86	1003.95	905.574	931.105	1103.06	1204.89		5.83083	6.00357	5.66979	5.71521	5.64755	5.88416	6.74858
WP_000725936.1	peptidoglycan glycosyltransferase FtsI [Vibrio cholerae]	8	1327.49	1361.14	1303.31	1292.33	1574.69	1488.89	1340.22		6.20994	6.02433	5.9464	6.58921	7.71628	6.41651	6.06446
WP_000733229.1	SH3 domain-containing protein [Vibrio cholerae]	8	1137.57	1089.71	1039.22	1013.3	1139.44	1208.11	1114.95		6.13893	5.56385	5.46981	5.96014	6.44114	6.00622	5.8201
WP_000759070.1	membrane protein [Vibrio cholerae]	8	670.745	671.808	698.746	683.079	731.807	873.486	758.57		6.13877	5.81726	6.23725	6.81394	7.01579	7.36478	6.71551
WP_000764034.1	MULTISPECIES: hypothetical protein [Vibrio]	8	1390.05	1380.43	1483.19	1303.8	1332.54	1494.01	1330.4		6.73529	6.32834	7.00926	6.88558	6.76336	6.66898	6.23545
WP_000831719.1	MULTISPECIES: DUF411 domain-containing protein [Vibrio]	8	1028.93	782.789	1044.05	387.207	759.751	949.404	901.575		6.63695	4.77724	6.56831	2.72226	5.13346	5.64175	5.62528
WP_000836326.1	BON domain-containing protein [Vibrio cholerae]	8	950.821	894.864	899.069	1003.48	1256.9	977.4	849.487		6.76859	6.02707	6.24227	7.78596	9.37253	6.40991	5.84947
WP_000880547.1	MULTISPECIES: PAS domain-containing protein [Vibrio]	8	1311.76	1232.59	1195.32	1214.84	1441.88	1216.57	1082.7		7.59224	6.74969	6.7476	7.66369	8.74181	6.48683	6.06155
WP_000887084.1	nicotinate-nucleotide--dimethylbenzimidazole phosphoribosyltransferase [Vibrio cholerae]	8	692.855	712.989	736.501	635.348	729.565	747.449	658.81		6.73337	6.55575	6.98094	6.72985	7.42696	6.69194	6.19313
WP_000932180.1	MULTISPECIES: YbeD family protein [Vibrio]	8	1100.25	1211.38	1094.23	962.997	925.888	1207.32	1083.94		6.27575	6.53739	6.08742	5.98691	5.53209	6.3442	5.98053
WP_000956294.1	oligopeptide ABC transporter permease OppC [Vibrio cholerae]	8	742.302	789.072	850.922	699.278	846.204	795.217	721.917		6.80807	6.84715	7.61173	6.99032	8.12971	6.71908	6.40458
WP_000981402.1	DUF3541 domain-containing protein [Vibrio cholerae]	8	191.913	208.222	229.728	189.71	121.131	148.485	228.743		1.96248	2.01454	2.29121	2.11443	1.29751	1.39882	2.2626
WP_001002871.1	23S rRNA pseudouridine(955/2504/2580) synthase RluC [Vibrio cholerae]	8	1222.3	1190.98	1233.99	1278.78	1377.39	1253.79	1122.21		6.87631	6.33916	6.77079	7.8411	8.11692	6.49805	6.10677
WP_001002907.1	protein-glutamate O-methyltransferase CheR [Vibrio cholerae]	8	786.065	862.292	889.326	759.368	768.309	842.4	821.696		6.56239	6.81095	7.24127	6.90971	6.71887	6.47892	6.63552
WP_001006793.1	HTH-type transcriptional regulator UlaR [Vibrio cholerae]	8	1076.95	1040.93	1030.68	1006.41	1197.37	1165.21	941.243		7.05347	6.45028	6.58387	7.18433	8.21471	7.03059	5.96306
WP_001018084.1	MULTISPECIES: aspartate:alanine antiporter [Vibrio]	8	1516.81	1550.05	1477.84	1565.99	1999.22	1758.94	1606.89		6.40028	6.18818	6.08198	7.20212	8.83659	6.83753	6.55864
WP_001018812.1	trimethylamine-N-oxide reductase TorA [Vibrio cholerae]	8	922.462	867.386	821.625	815.323	895.799	1040.45	851.614		6.464	5.75062	5.61534	6.2271	6.57536	6.71667	5.77239
WP_001026274.1	MULTISPECIES: co-chaperone GroES [Vibrio]	8	1678.05	1602.4	1537.7	1545.51	1711.9	1834.1	1651.6		6.54683	5.91489	5.85124	6.57206	6.99619	6.59219	6.23292
WP_001029624.1	MULTISPECIES: succinylglutamate desuccinylase/aspartoacylase family protein [Vibrio]	8	857.914	966.692	938.297	865.511	923.293	934.708	989.63		6.03769	6.43673	6.44047	6.63901	6.8065	6.06015	6.7369
WP_001044382.1	efflux RND transporter periplasmic adaptor subunit [Vibrio cholerae]	8	818.683	779.01	719.189	760.196	874.406	807.744	724.395		6.87201	6.18672	5.88791	6.955	7.68843	6.24629	5.88171
WP_001052933.1	MurR/RpiR family transcriptional regulator [Vibrio cholerae]	8	851.242	819.648	859.545	836.846	892.177	945.873	781.134		6.96114	6.34168	6.85561	7.45893	7.64249	7.12591	6.17892
WP_001058664.1	D-2-hydroxyacid dehydrogenase [Vibrio cholerae]	8	493.791	619.015	567.579	467.748	476.355	659.243	638.307		4.90324	5.81555	5.49688	5.06239	4.95482	6.03068	6.13098
WP_001069622.1	cytochrome c maturation protein CcmE [Vibrio cholerae]	8	1190.79	1356.55	1299.27	953.007	1114.59	1484.26	1553.24		5.29111	5.70291	5.63068	4.61542	5.1878	6.07578	6.6759
WP_001076381.1	MULTISPECIES: hypothetical protein [Vibrio]	8	477.774	672.748	629.633	378.078	298.293	565.168	883.189		3.90977	5.20871	5.02535	3.3722	2.55698	4.26075	6.99105
WP_001122740.1	MULTISPECIES: homoserine O-succinyltransferase [Vibrio]	8	400.753	489.374	470.12	324.878	317.623	435.795	537.508		5.22325	6.03468	5.97616	4.61517	4.33643	5.23271	6.77655
WP_001124242.1	TIGR01666 family membrane protein [Vibrio cholerae]	8	563.756	603.14	630.7	610.608	614.9	655.381	598.831		6.30054	6.37756	6.87479	7.43794	7.1986	6.74778	6.47368
WP_001128660.1	EAL domain-containing protein [Vibrio cholerae]	8	1150.3	1158.74	1194.49	1102.16	1255.9	1182.82	1113.26		6.77408	6.45617	6.86075	7.07436	7.74731	6.41709	6.34155
WP_001129600.1	efflux RND transporter periplasmic adaptor subunit [Vibrio cholerae]	8	572.194	581.733	544.151	483.48	507.351	593.089	614.624		5.65202	5.43668	5.24239	5.20526	5.24959	5.3971	5.87259
WP_001132384.1	hypothetical protein [Vibrio cholerae]	8	901.406	849.221	889.134	1000.43	1056.65	897.279	775.339		7.15546	6.37804	6.8839	8.65581	8.78628	6.56183	5.95345
WP_001139306.1	sensor histidine kinase [Vibrio cholerae]	8	797.987	820.74	804.204	822.403	953.011	909.97	733.361		6.98822	6.80027	6.8689	7.84981	8.74229	7.34139	6.21225
WP_001148883.1	MULTISPECIES: OsmC family protein [Vibrio]	8	591.196	573.021	577.21	544.854	713.84	596.978	517.636		6.84328	6.27557	6.51654	6.87411	8.65547	6.36607	5.79585
WP_001149662.1	class I adenylate cyclase [Vibrio cholerae]	8	839.037	950.39	937.541	776.097	882.115	1153.04	1113.13		5.65728	6.06287	6.16548	5.70356	6.23029	7.16228	7.25993
WP_001151341.1	MULTISPECIES: response regulator [Vibrio]	8	666.881	776.798	740.586	520.27	451.963	729.997	933.463		4.68143	5.15926	5.07056	3.98073	3.32345	4.72097	6.33851
WP_001165357.1	MULTISPECIES: LysR family transcriptional regulator [Vibrio]	8	1268.77	1238.1	1315.42	1188.32	1281.87	1307.92	1195.07		7.06806	6.52563	7.14713	7.2153	7.48028	6.71241	6.43977
WP_001173892.1	MULTISPECIES: GatB/YqeY domain-containing protein [Vibrio]	8	1475.33	1632.11	1538.02	1335.77	1402.03	1625.46	1530.87		6.31383	6.6085	6.41971	6.23073	6.28518	6.40856	6.33727
WP_001174444.1	MULTISPECIES: 23S rRNA accumulation protein YceD [Vibrio]	8	1267.97	1127.99	1044.92	1281.67	1813.15	1284.6	1007.92		7.16362	6.02946	5.7578	7.8923	10.7304	6.68609	5.5082
WP_001177584.1	nucleoside triphosphate pyrophosphohydrolase family protein [Vibrio cholerae]	8	1046.04	1269.47	1229.02	913.921	669.245	1097.93	1376.86		5.40151	6.2021	6.18979	5.14374	3.62	5.22302	6.87728
WP_001178408.1	HD-GYP domain-containing protein [Vibrio cholerae]	8	1653.57	1781.63	1662.65	1445.26	1396.16	1581.72	1584.12		6.7298	6.86036	6.5998	6.41105	5.95212	5.93047	6.23631
WP_001198115.1	tRNA preQ1(34) S-adenosylmethionine ribosyltransferase-isomerase QueA [Vibrio cholerae]	8	1392.39	1279.99	1241.66	1386.39	1663.01	1396.11	1089.84		7.42329	6.45642	6.45637	8.0561	9.28725	6.85702	5.62029
WP_001214990.1	MULTISPECIES: flagellar export chaperone FliS [Vibrio]	8	809.053	912.845	862.453	757.381	749.517	891.657	841.57		6.54149	6.98307	6.8012	6.67449	6.34802	6.64168	6.58188
WP_001225051.1	flagellar basal body P-ring protein FlgI [Vibrio cholerae]	8	758.381	812.493	760.883	584.696	521.108	879.302	830.349		6.72934	6.8211	6.58496	5.65482	4.84361	7.18792	7.12698
WP_001241766.1	deoxyribodipyrimidine photo-lyase [Vibrio cholerae]	8	334.884	312.606	335.537	336.647	379.729	377.229	303.75		6.98716	6.17097	6.82805	7.6557	8.29921	7.2509	6.13032
WP_001243139.1	dethiobiotin synthase [Vibrio cholerae]	8	1362.39	1456.12	1375.06	1333.67	1163.69	1476.92	1460.68		5.70657	5.77059	5.61753	6.08872	5.10585	5.69916	5.91819
WP_001259038.1	ChaN family lipoprotein [Vibrio cholerae]	8	692.151	856.641	909.848	641.852	545.185	837.289	938.496		5.11399	5.98836	6.55659	5.1689	4.21949	5.69921	6.70736
WP_001277855.1	response regulator [Vibrio cholerae]	8	667.857	726.192	812.022	573.869	690.861	695.896	692.103		5.97996	6.15199	7.0914	5.60055	6.4798	5.74036	5.99439
WP_001286335.1	hypothetical protein [Vibrio cholerae]	8	1361.02	1328.79	1314.02	1202.26	1199.11	1397.1	1350.25		6.2982	5.81778	5.93067	6.06392	5.81256	5.95607	6.04402
WP_001292387.1	UDP-glucose--hexose-1-phosphate uridylyltransferase [Vibrio cholerae]	8	545.051	573.768	477.665	446.211	544.504	595.323	572.544		6.21335	6.18834	5.31083	5.54412	6.50199	6.25204	6.31332
WP_001881287.1	MULTISPECIES: ribosome modulation factor [Gammaproteobacteria]	8	1224.11	1151.48	1098.55	1170.53	1507.14	1380.03	973.559		7.13428	6.34944	6.24453	7.4356	9.20111	7.40966	5.48848
WP_001881716.1	ATP-dependent DNA helicase [Vibrio cholerae]	8	663.333	585.701	601.572	673.666	783.977	656.345	546.603		7.31386	6.10999	6.46923	8.09586	9.05471	6.66695	5.82971
WP_001883155.1	DNA cytosine methyltransferase [Vibrio cholerae]	8	865.582	883.084	888.714	862.831	923.771	930.436	840.038		6.67255	6.44073	6.68184	7.24959	7.45942	6.6077	6.26387
WP_001883460.1	MULTISPECIES: lipoprotein NlpI [Vibrio]	8	1033.09	988.493	988.491	1067.25	1356.76	1042.74	875.835		6.94241	6.28485	6.4788	7.81703	9.55062	6.45548	5.69317
WP_001899972.1	ABC transporter ATP-binding protein [Vibrio cholerae]	8	1825.82	1774.9	1687.77	1542.26	1529.68	1727.97	1573.85		7.36545	6.7743	6.64055	6.78113	6.46395	6.42181	6.14136
WP_001909565.1	GGDEF domain-containing protein [Vibrio cholerae]	8	668.833	717.048	764.366	655.091	662.885	748.295	733.345		6.22812	6.31738	6.9421	6.64882	6.46597	6.41937	6.60553
WP_001911276.1	MULTISPECIES: Hsp33 family molecular chaperone HslO [Vibrio]	8	899.759	1041.28	1047.43	814.611	697.584	1083.25	1159		5.36139	5.87041	6.08732	5.2906	4.35416	5.94648	6.68028
WP_001911707.1	molybdopterin-synthase adenylyltransferase MoeB [Vibrio cholerae]	8	771.533	754.95	703.558	741.755	821.292	747.998	669.831		7.0879	6.56192	6.30395	7.42724	7.90346	6.33058	5.95235
WP_001917927.1	DNA helicase IV [Vibrio cholerae]	8	756.431	803.449	822.033	744.265	798.542	836.239	752.621		6.34635	6.37768	6.72658	6.80591	7.01793	6.46347	6.10789
WP_000002982.1	MULTISPECIES: protein-L-isoaspartate(D-aspartate) O-methyltransferase [Vibrio]	7	413.604	516.054	528.971	375.674	280.332	469.919	584.336		4.89822	5.78227	6.10992	4.84918	3.47763	5.12693	6.69386
WP_000004496.1	MULTISPECIES: uracil-DNA glycosylase [Vibrio]	7	1511.99	1421.61	1418.32	1545.62	1935.69	1543.63	1242.26		7.20473	6.40913	6.59164	8.02741	9.66188	6.7763	5.72587
WP_000006157.1	hypothetical protein [Vibrio cholerae]	7	1537.85	1465.6	1384.95	1399.66	1572.85	1516.75	1343.89		7.08376	6.38726	6.22205	7.02709	7.58916	6.43641	5.98788
WP_000020017.1	aspartate aminotransferase family protein [Vibrio cholerae]	7	605.222	642.746	693.331	586.114	556.801	583.065	636.949		6.72077	6.75295	7.50922	7.09398	6.47681	5.96488	6.84178
WP_000024343.1	N-acetyltransferase [Vibrio cholerae]	7	743.686	794.467	760.481	718.461	785.082	772.857	709.982		6.3008	6.36841	6.28412	6.63457	6.96751	6.03233	5.81853
WP_000026596.1	citrate lyase subunit alpha [Vibrio cholerae]	7	472.799	441.845	469.151	607.489	532.754	537.288	438		6.60267	5.83798	6.39007	9.24666	7.79339	6.91242	5.91667
WP_000043567.1	bifunctional histidinol-phosphatase/imidazoleglycerol-phosphate dehydratase HisB [Vibrio cholerae]	7	745.892	744.123	746.302	707.934	858.322	796.657	682.244		6.75593	6.3768	6.59285	6.98884	8.14359	6.64753	5.97735
WP_000046692.1	MULTISPECIES: DUF1244 domain-containing protein [Vibrio]	7	613.244	708.546	598.215	570.419	514.72	848.918	635.852		5.27832	5.77005	5.02191	5.3513	4.64077	6.73144	5.29393
WP_000055654.1	MULTISPECIES: 30S ribosomal protein S15 [Gammaproteobacteria]	7	1209.58	1297.23	1292.99	1699.6	1143.15	1762.43	1495.62		5.30713	5.38507	5.53312	8.12784	5.25393	7.12388	6.34755
WP_000060371.1	MULTISPECIES: hypothetical protein [Vibrio]	7	901.616	1011.16	973.6	777.943	832.066	981.392	939.116		6.08045	6.45184	6.4039	5.71828	5.87799	6.09729	6.12623
WP_000073975.1	replication-associated recombination protein A [Vibrio cholerae]	7	360.004	469.581	426.105	317.674	208.986	411.112	532.692		4.23289	5.22384	4.88649	4.07113	2.57397	4.45318	6.05851
WP_000078373.1	MULTISPECIES: sugar-binding transcriptional regulator [Vibrio]	7	415.729	494.666	474.062	386.498	387.621	525.075	511.89		5.57147	6.27222	6.19648	5.64561	5.44156	6.48278	6.63585
WP_000078819.1	MULTISPECIES: cold-shock protein [Vibrio]	7	1140.48	1705.74	1431.61	709.488	424.326	1530.1	1863.59		4.30274	6.08863	5.26783	2.91747	1.67692	5.31811	6.80091
WP_000090462.1	23S rRNA (uracil(1939)-C(5))-methyltransferase RlmD [Vibrio cholerae]	7	1128.41	1115.6	1087.1	1023.59	1298.62	1199.33	998.426		7.08623	6.62836	6.65836	7.00612	8.54253	6.93852	6.0649
WP_000092343.1	aminoimidazole riboside kinase [Vibrio cholerae]	7	508.36	528.07	565.447	548.18	657.121	597.48	544.503		6.3146	6.20605	6.85041	7.42166	8.5502	6.8372	6.54236
WP_000095131.1	bifunctional tRNA (5-methylaminomethyl-2-thiouridine)(34)-methyltransferase MnmD/FAD-dependent 5-carboxymethylaminomethyl-2-thiouridine(34) oxidoreductase MnmC [Vibrio cholerae]	7	652.001	709.668	686.144	686.588	672.037	731.465	691.23		6.08259	6.2639	6.24317	6.98136	6.56734	6.28657	6.23767
WP_000095364.1	MULTISPECIES: pyridoxine 5'-phosphate synthase [Vibrio]	7	485.663	515.509	677.565	1263.65	641.585	537.776	496.316		5.18792	5.21007	7.05925	14.7126	7.17908	5.29224	5.12833
WP_000098113.1	hsp70 family protein [Vibrio cholerae]	7	575.853	650.774	632.147	538.871	491.561	670.359	665.346		5.84953	6.25444	6.26292	5.9662	5.2305	6.27331	6.53757
WP_000115010.1	MULTISPECIES: peptide deformylase [Vibrio]	7	761.048	859.676	816.962	624.218	696.506	896.569	819.508		6.44706	6.89024	6.74997	5.76355	6.18061	6.99703	6.71526
WP_000118044.1	YdiU family protein [Vibrio cholerae]	7	1057.98	926.28	917.419	1145.32	1358.9	1106	706.375		7.81888	6.47678	6.61279	9.22567	10.5199	7.53013	5.04966
WP_000124506.1	MULTISPECIES: peptidyl-prolyl cis-trans isomerase [Vibrio]	7	1178.64	1222.94	1120.41	1070.18	1113.6	1137.19	1063.12		6.80234	6.67777	6.30673	6.7319	6.73229	6.04631	5.93498
WP_000129752.1	tRNA pseudouridine(13) synthase TruD [Vibrio cholerae]	7	456.153	567.109	512.398	407.96	352.632	599.199	632.336		5.15035	6.05818	5.64266	5.02051	4.17066	6.23272	6.90612
WP_000135483.1	flagellar hook-associated protein FlgK [Vibrio cholerae]	7	1118.44	1001.73	957.144	987.33	1261.95	1121.95	851.934		8.18227	6.93364	6.82949	7.87276	9.67074	7.56162	6.02874
WP_000146407.1	LysR family transcriptional regulator [Vibrio cholerae]	7	854.14	894.769	921.803	845.494	922.862	978.961	830.181		6.61166	6.55302	6.95936	7.13338	7.48298	6.98115	6.21604
WP_000164135.1	MULTISPECIES: citrate (pro-3S)-lyase subunit beta [Vibrio]	7	608.693	580.838	623.854	771.77	532.292	677.954	667.418		6.25187	5.64437	6.24949	8.63978	5.72688	6.41493	6.63085
WP_000169395.1	lipoate--protein ligase A [Vibrio cholerae]	7	794.019	833.392	857.372	725.833	706.778	838.956	838.063		6.30588	6.26201	6.64101	6.28283	5.87969	6.1381	6.43801
WP_000173177.1	ABC transporter substrate-binding protein [Vibrio cholerae]	7	1152.44	1195.07	1216.9	1149.71	1247.07	1119.59	1060.76		6.92166	6.79102	7.12848	7.52634	7.84584	6.19486	6.16267
WP_000180252.1	MULTISPECIES: N-acetylmuramic acid 6-phosphate etherase [Vibrio]	7	678.185	704.423	695.699	692.807	762.635	737.861	621.516		6.70033	6.58463	6.70377	7.46043	7.89262	6.71588	5.93964
WP_000187388.1	membrane-bound lytic murein transglycosylase MltF [Vibrio cholerae]	7	870.041	948.024	962.701	909.638	877.605	954.221	914.913		6.16196	6.35255	6.64998	7.02185	6.51081	6.22599	6.26786
WP_000187998.1	cell division protein ZapE [Vibrio cholerae]	7	1008.31	1071.17	1115.58	893.265	892.801	1185.73	1088.54		6.10773	6.13895	6.59078	5.89753	5.66497	6.61686	6.37809
WP_000196504.1	MULTISPECIES: class II fumarate hydratase [Vibrio]	7	1115.71	1209.56	1189.33	1104.13	1450.62	1280.94	1111.01		6.22499	6.38505	6.47202	6.71446	8.47808	6.5841	5.99605
WP_000203698.1	3-mercaptopyruvate sulfurtransferase [Vibrio cholerae]	7	471.044	539.529	513.377	468.677	455.035	556.733	554.363		5.6263	6.09713	5.98064	6.10153	5.69328	6.12616	6.40495
WP_000207198.1	cell division protein ZapD [Vibrio cholerae]	7	435.224	466.81	438.454	366.709	334.898	503.978	478.172		6.04709	6.13653	5.94166	5.5534	4.87419	6.45097	6.42655
WP_000215768.1	MULTISPECIES: 5-(carboxyamino)imidazole ribonucleotide mutase [Vibrio]	7	1010.08	1163.58	1102.64	950.77	755.837	1030.51	1102.43		5.84344	6.36881	6.22152	5.99504	4.58034	5.49218	6.16913
WP_000218964.1	MULTISPECIES: thiol peroxidase [Vibrio]	7	293.369	360.274	342.751	273.176	248.299	384.252	464.773		4.41895	5.13437	5.03539	4.48488	3.91774	5.33213	6.77182
WP_000247909.1	MULTISPECIES: ribosome biogenesis GTPase YlqF [Vibrio]	7	478.581	604.215	614.039	461.256	366.624	568.21	578.426		5.36846	6.41262	6.718	5.63949	4.30796	5.87196	6.27628
WP_000254716.1	DUF3800 domain-containing protein [Vibrio cholerae]	7	1002.91	888.742	951.266	1124.48	1338.15	993.321	718.441		7.63219	6.399	7.06056	9.32701	10.6672	6.96397	5.28857
WP_000256449.1	MULTISPECIES: 30S ribosomal protein S16 [Vibrio]	7	297.113	499.958	518.689	244.343	151.264	385.947	686.321		3.17107	5.04856	5.39935	2.84242	1.69113	3.79483	7.08551
WP_000378642.1	MULTISPECIES: response regulator transcription factor [Vibrio]	7	1513.37	1824.88	1711.42	1018.55	686.576	1595.19	1871.48		5.83355	6.65536	6.4342	4.27931	2.77225	5.66475	6.97803
WP_000392003.1	type II toxin-antitoxin system HipA family toxin [Vibrio cholerae]	7	798.254	818.378	820.516	790.677	806.06	898.393	824.026		6.40093	6.20877	6.41711	6.91043	6.77058	6.63665	6.3915
WP_000405109.1	MULTISPECIES: hypothetical protein [Gammaproteobacteria]	7	362.453	406.396	402.964	327.063	314.94	416.58	395.129		6.30813	6.69187	6.84014	6.20417	5.7416	6.67924	6.65193
WP_000405330.1	flagellar protein FlaG [Vibrio cholerae]	7	1008.51	1033.28	953.155	1023.8	1113.82	1029.61	844.362		7.46979	7.24095	6.8856	8.26507	8.64171	7.02556	6.04946
WP_000433078.1	SDR family oxidoreductase [Vibrio cholerae]	7	843.993	912.286	884.409	825.266	902.326	1049.97	992.546		5.96247	6.09773	6.09384	6.35456	6.6774	6.83352	6.78263
WP_000445762.1	sigma-54-dependent Fis family transcriptional regulator [Vibrio cholerae]	7	702.839	695.903	674.677	744.474	995.849	776.966	647.143		6.729	6.30366	6.3	7.76869	9.98723	6.85294	5.99315
WP_000449154.1	GGDEF domain-containing protein [Vibrio cholerae]	7	1053.97	1121.87	1331.73	1387.62	1438.24	1281.82	1142.86		6.33098	6.3758	7.80206	9.08484	9.04963	7.09333	6.64043
WP_000454280.1	MBL fold metallo-hydrolase [Vibrio cholerae]	7	776.449	819.017	734.808	810.635	653.715	850.166	894.641		5.7702	5.75864	5.32601	6.56609	5.08889	5.82052	6.43112
WP_000462611.1	AI-2E family transporter [Vibrio cholerae]	7	698.289	757.892	855.283	696.578	771.1	829.291	708.625		6.78357	6.96594	8.10369	7.37559	7.84676	7.42182	6.65886
WP_000478324.1	PAS domain S-box protein [Vibrio cholerae]	7	506.342	479.386	503.116	538.477	523.675	499.124	446.399		6.99361	6.26459	6.7776	8.10641	7.57663	6.35106	5.96404
WP_000482531.1	UDP-N-acetyl-D-mannosamine dehydrogenase [Vibrio cholerae]	7	1366.45	1314.19	1302.36	1355.55	1826.54	1304.97	1046.58		7.39344	6.72761	6.8728	7.99415	10.3523	6.5048	5.47754
WP_000545079.1	iron ABC transporter permease [Vibrio cholerae]	7	746.607	786.07	922.699	655.487	894.266	774.018	754.893		6.58021	6.55479	7.93155	6.29674	8.25603	6.28462	6.43566
WP_000546924.1	MULTISPECIES: co-chaperone DjlA [Vibrio]	7	400.933	455.05	461.052	419.336	401.246	499.541	488.559		5.74422	6.16833	6.44257	6.54824	6.0218	6.59341	6.77074
WP_000550579.1	PD40 domain-containing protein [Vibrio cholerae]	7	1183.36	1177.93	1086.99	1175.2	1475.32	1248.83	1012.41		7.18749	6.76908	6.43926	7.77993	9.38649	6.98786	5.94808
WP_000551118.1	catalase [Vibrio cholerae]	7	841.894	931.467	818.649	698.26	637.688	1026.83	1067.76		5.73511	6.00345	5.43916	5.18448	4.5504	6.44411	7.03587
WP_000555352.1	LacI family DNA-binding transcriptional regulator [Vibrio cholerae]	7	696.224	703.188	700.432	707.249	891.887	798.606	666.804		6.48074	6.19293	6.35904	7.17549	8.69645	6.84839	6.0039
WP_000559818.1	heme lyase CcmF/NrfE family subunit [Vibrio cholerae]	7	248.425	309.051	315.164	244.59	262.221	317.094	284.544		5.79866	6.82515	7.17495	6.22264	6.41146	6.81869	6.42454
WP_000565042.1	glutathione S-transferase N-terminal domain-containing protein [Vibrio cholerae]	7	652.658	615.617	610.144	674.418	746.846	645.419	520.748		7.38604	6.59153	6.73455	8.31876	8.85347	6.72896	5.70051
WP_000568619.1	(2E,6E)-farnesyl diphosphate synthase [Vibrio cholerae]	7	661.308	737.47	688.762	728.952	662.044	763.019	798.516		5.49364	5.7963	5.58054	6.60023	5.76103	5.83946	6.41653
WP_000586511.1	1-(5-phosphoribosyl)-5-[(5-phosphoribosylamino)methylideneamino]imidazole-4-carboxamide isomerase [Vibrio cholerae]	7	831.83	775.074	759.941	869.916	895.132	842.911	684.847		7.46293	6.57911	6.64974	8.50659	8.41237	6.96685	5.94331
WP_000592627.1	endolytic transglycosylase MltG [Vibrio cholerae]	7	683.661	724.764	686.315	729.643	803.626	776.128	683.047		6.47029	6.48976	6.33514	7.52657	7.96697	6.767	6.25307
WP_000604834.1	MULTISPECIES: manganese-dependent inorganic pyrophosphatase [Vibrio]	7	500.339	516.801	480.498	424.16	420.062	540.339	587.871		5.8533	5.72018	5.48249	5.40841	5.14762	5.82349	6.6524
WP_000632948.1	methyl-accepting chemotaxis protein [Vibrio cholerae]	7	713.552	792.218	743.4	687.659	729.365	728.813	716.556		6.88854	7.23595	6.99961	7.23566	7.37569	6.48183	6.69131
WP_000667185.1	MULTISPECIES: 50S ribosomal protein L25 [Vibrio]	7	422.116	449.078	388.127	404.717	440.597	473.62	429.656		5.98302	6.02227	5.36553	6.25236	6.54164	6.18442	5.89074
WP_000673327.1	MULTISPECIES: TIGR02647 family protein [Vibrio]	7	696.169	892.089	745.104	603.455	561.501	705.351	691.032		6.64664	8.05833	6.93832	6.27965	5.61558	6.20401	6.38183
WP_000673586.1	MULTISPECIES: Obg family GTPase CgtA [Vibrio]	7	781.527	810.486	809.329	876.305	923.502	918.643	728.268		6.57966	6.45587	6.64561	8.04116	8.14431	7.12503	5.93077
WP_000675497.1	bacterioferritin [Vibrio cholerae]	7	804.021	928.57	875.198	710.241	581.791	867.024	930.18		5.95928	6.51164	6.32678	5.73767	4.517	5.92022	6.66888
WP_000684176.1	NAD(P)/FAD-dependent oxidoreductase [Vibrio cholerae]	7	540.501	522.937	572.775	632.446	699.896	617.487	543.537		6.6856	6.11988	6.91	8.52651	9.06847	7.03642	6.50329
WP_000717843.1	hypothetical protein [Vibrio cholerae]	7	1099.87	1426.79	1355.72	775.045	437.512	1303.2	1565.28		4.96245	6.09066	5.96589	3.81141	2.06777	5.41685	6.83136
WP_000721526.1	chemotaxis response regulator protein-glutamate methylesterase [Vibrio cholerae]	7	1003.45	1062.59	985.446	1046	1057.15	1027.94	975.381		6.47296	6.48519	6.19998	7.35432	7.14333	6.10879	6.08613
WP_000725069.1	MULTISPECIES: GspS/AspS pilotin family protein [Vibrio]	7	789.327	1018.04	950.141	660.327	582.865	904.811	1264.84		4.45652	5.43818	5.23212	4.06352	3.44718	4.70628	6.90772
WP_000780778.1	GGDEF domain-containing protein [Vibrio cholerae]	7	1139.09	1146.18	1115.22	1074.07	1102.14	1217.14	1105.73		6.90388	6.5726	6.59243	7.09531	6.99727	6.79604	6.48252
WP_000796029.1	hypothetical protein [Vibrio cholerae]	7	381.446	413.394	411.797	377.734	379.434	386.398	386.115		6.55706	6.72342	6.90414	7.07727	6.83233	6.11915	6.42026
WP_000825088.1	peptide-methionine (R)-S-oxide reductase MsrB [Vibrio cholerae]	7	1303.02	1233.59	1204.96	1386.49	1562.19	1257.61	986.238		7.60468	6.81162	6.85887	8.81963	9.55038	6.76171	5.56765
WP_000835145.1	type 4a pilus biogenesis protein PilO [Vibrio cholerae]	7	561.632	555.731	535.93	571.51	662.308	615.941	499.96		7.00028	6.55356	6.51511	7.7641	8.64729	7.07266	6.0278
WP_000836541.1	MULTISPECIES: phosphoribosylglycinamide formyltransferase [Vibrio]	7	619.828	584.496	566.902	519.763	529.747	644.069	523.862		7.47147	6.66601	6.66489	6.82879	6.68898	7.15233	6.10818
WP_000838364.1	MULTISPECIES: HTH-type transcriptional repressor FabR [Vibrio]	7	402.255	402.111	422.901	430.253	475.17	456.926	392.477		6.69489	6.33195	6.86485	7.80494	8.28415	7.00597	6.31853
WP_000854920.1	MULTISPECIES: LexA family transcriptional regulator [Bacteria]	7	384.837	415.088	439.675	375.566	381.619	434.812	426.563		5.84412	5.96392	6.51214	6.2163	6.07056	6.08308	6.26593
WP_000870563.1	patatin-like phospholipase family protein [Vibrio cholerae]	7	365.615	413.753	412.665	339.712	337.736	444.827	404.362		5.83083	6.24305	6.4188	5.90501	5.64209	6.53548	6.23787
WP_000870878.1	methyl-accepting chemotaxis protein [Vibrio cholerae]	7	891.347	911.572	939.384	912.781	921.696	939.654	840.997		6.5616	6.34897	6.7446	7.32375	7.10734	6.37252	5.98849
WP_000891426.1	anaerobic C4-dicarboxylate transporter DcuC [Vibrio cholerae]	7	1154.11	1317.04	1400.44	1271.59	1366.41	1344.49	1141.43		6.64114	7.1704	7.85977	7.97528	8.23631	7.12743	6.35337
WP_000899954.1	ATPase RavA stimulator ViaA [Vibrio cholerae]	7	690.309	736.759	708.366	709.373	745.876	753.926	653.592		6.81482	6.88155	6.82054	7.6329	7.71319	6.85678	6.24134
WP_000917213.1	MULTISPECIES: hypothetical protein [Vibrio]	7	1132.62	1054.3	973.025	1113.87	1318.7	1124.78	960.721		7.39431	6.51219	6.19566	7.92595	9.01812	6.7649	6.06695
WP_000949650.1	peptidoglycan DD-metalloendopeptidase family protein [Vibrio cholerae]	7	747.787	825.981	791.305	664.137	700.039	834.081	804.083		6.19548	6.47465	6.39427	5.99733	6.07541	6.36627	6.44403
WP_000954368.1	MULTISPECIES: electron transport complex subunit RsxG [Vibrio]	7	688.838	808.868	778.284	617.787	525.026	746.787	796.483		5.55598	6.17264	6.12254	5.43108	4.43589	5.54907	6.21413
WP_000979815.1	hemerythrin domain-containing protein [Vibrio cholerae]	7	1077.4	1204.79	1112.09	904.865	978.219	1193.45	1094.11		6.25018	6.61266	6.29224	5.72141	5.9444	6.37823	6.13955
WP_001005953.1	MULTISPECIES: iron donor protein CyaY [Gammaproteobacteria]	7	519.951	540.326	513.995	492.624	631.537	639.011	507.594		6.00608	5.90519	5.79079	6.20223	7.6416	6.80013	5.6716
WP_001010777.1	HAD family phosphatase [Vibrio cholerae]	7	736.995	933.643	882.995	592.988	418.846	873.488	1028.78		5.03336	6.03287	5.88168	4.41411	2.99643	5.4958	6.79635
WP_001017942.1	DUF2760 domain-containing protein [Vibrio cholerae]	7	1097.07	1130.24	1036.85	1067.72	1242.76	1158.66	976.151		6.79174	6.62014	6.26055	7.20457	8.05918	6.6082	5.84553
WP_001026132.1	methyl-accepting chemotaxis protein [Vibrio cholerae]	7	587.152	600.635	570.471	602.456	600.159	652.885	601.839		6.61564	6.40297	6.26909	7.39861	7.08344	6.77701	6.55936
WP_001030227.1	anthranilate synthase component 1 [Vibrio cholerae]	7	296.365	323.162	302.384	249.539	353.158	335.111	296.097		6.19792	6.39424	6.16776	5.68802	7.7365	6.45636	5.98981
WP_001038930.1	undecaprenyldiphospho-muramoylpentapeptide beta-N-acetylglucosaminyltransferase [Vibrio cholerae]	7	826.213	808.275	821.115	783.507	850.24	872.828	794.594		6.28166	5.81421	6.08887	6.49275	6.77143	6.11352	5.8437
WP_001043846.1	MULTISPECIES: DUF333 domain-containing protein [Gammaproteobacteria]	7	687.671	777.022	826.085	521.401	491.123	641.374	723.213		6.34571	6.78395	7.43489	5.24415	4.7473	5.45244	6.45544
WP_001058049.1	hypothetical protein [Vibrio cholerae]	7	771.434	861.784	940.996	880.158	959.752	881.993	717.487		6.37584	6.73887	7.58537	7.92872	8.30911	6.71559	5.73605
WP_001066591.1	DUF3297 family protein [Vibrio cholerae]	7	890.671	1108.16	1025.42	787.323	560.775	919.425	1045.97		5.43981	6.40351	6.10827	5.24111	3.58766	5.17324	6.17939
WP_001101424.1	peptidase [Vibrio cholerae]	7	445.313	565.606	503.564	340.747	428.076	620.508	521.47		5.57555	6.70016	6.14931	4.65005	5.61435	7.15731	6.31555
WP_001116764.1	methyl-accepting chemotaxis protein [Vibrio cholerae]	7	983.407	917.891	801.807	819.452	1113.96	1032.92	886.608		7.05581	6.23095	5.61091	6.40827	8.3722	6.82748	6.15326
WP_001123234.1	TRAP transporter substrate-binding protein [Vibrio cholerae]	7	1188.7	1242.97	1145.39	1017.72	1090.06	1200.6	1134.65		6.72729	6.65546	6.32225	6.27769	6.46212	6.2596	6.21141
WP_001125250.1	abortive infection family protein [Vibrio cholerae]	7	755.361	758.717	766.343	817.601	993.289	858.211	754.407		6.55428	6.22873	6.4855	7.73242	9.02823	6.86033	6.33193
WP_001125919.1	MULTISPECIES: zinc ribbon-containing protein [Vibrio]	7	976.326	1450.55	1201.51	714.001	515.043	1293.69	1312.87		4.76502	6.69811	5.71936	3.79815	2.63312	5.81675	6.198
WP_001130886.1	bifunctional ADP-dependent NAD(P)H-hydrate dehydratase/NAD(P)H-hydrate epimerase [Vibrio cholerae]	7	663.262	774.542	769.62	618.256	642.352	762.801	762.874		5.7094	6.30812	6.46148	5.80066	5.79209	6.04919	6.35211
WP_001134026.1	oxidoreductase [Vibrio cholerae]	7	833.287	916.386	917.489	798.654	890.058	935.209	833.453		6.44165	6.7024	6.91756	6.72922	7.20738	6.66026	6.23223
WP_001180544.1	di-trans,poly-cis-decaprenylcistransferase [Vibrio cholerae]	7	742.853	791.327	759.948	776.723	904.634	794.657	727.695		6.49385	6.54493	6.47938	7.40064	8.28379	6.39969	6.15331
WP_001183380.1	16S rRNA (guanine(1207)-N(2))-methyltransferase RsmC [Vibrio cholerae]	7	523.241	588.523	581.516	511.616	470.083	594.33	536.734		6.15525	6.55023	6.67199	6.55981	5.79262	6.44098	6.10749
WP_001200834.1	MULTISPECIES: LysR family transcriptional regulator [Vibrio]	7	699.409	701.038	689.16	676.709	738.948	752.059	659.565		6.97394	6.6136	6.70219	7.35449	7.71823	6.90843	6.36157
WP_001215211.1	o-succinylbenzoate synthase [Vibrio cholerae]	7	560.217	584.881	604.669	593.525	675.63	629.121	579.744		6.42084	6.34238	6.75932	7.41443	8.11149	6.64278	6.42734
WP_001215918.1	MULTISPECIES: acetolactate synthase small subunit [Vibrio]	7	668.445	641.37	650.503	564.761	622.302	662.46	643.865		6.5902	5.98262	6.25507	6.06878	6.42674	6.0169	6.14028
WP_001216995.1	tRNA pseudouridine(38-40) synthase TruA [Vibrio cholerae]	7	996.568	934.442	1033.15	954.696	1052.1	1006.96	854.88		7.22463	6.4093	7.30503	7.54358	7.98955	6.72514	5.99479
WP_001217709.1	MULTISPECIES: GMP reductase [Vibrio]	7	394.256	441.781	440.364	342.634	421.198	417.165	383.645		6.01601	6.37803	6.55378	5.69855	6.73245	5.86433	5.66265
WP_001222687.1	two-component system sensor histidine kinase EnvZ [Vibrio cholerae]	7	617.315	644.075	616.894	569.951	539.556	617.815	605.887		6.62934	6.54409	6.46136	6.67121	6.06955	6.11226	6.29383
WP_001233647.1	GlyGly-anchored extracellular serine protease VesA [Vibrio cholerae]	7	850.622	793.85	823.843	816.491	946.365	920.31	735.813		7.21135	6.36749	6.812	7.54458	8.40418	7.18778	6.03403
WP_001251948.1	flagellin [Vibrio cholerae]	7	638.136	626.723	664.525	618.878	629.081	654.645	598.674		7.38828	6.86523	7.50397	7.80978	7.62945	6.98258	6.70472
WP_001252949.1	HAMP domain-containing protein [Vibrio cholerae]	7	1120.96	1058.01	989.689	1015.38	1191.43	1171.29	917.687		6.86404	6.12956	5.9107	6.77676	7.64214	6.60746	5.43556
WP_001258569.1	MULTISPECIES: type II toxin-antitoxin system RelB/DinJ family antitoxin [Vibrio]	7	617.508	854.402	751.138	460.072	324.919	742.617	916.889		4.62037	6.04847	5.48155	3.75201	2.54663	5.11893	6.63607
WP_001277248.1	YafY family transcriptional regulator [Vibrio cholerae]	7	587.433	600.554	604.189	552.389	592.554	644.348	558.779		6.4919	6.27936	6.51233	6.65368	6.85959	6.56016	5.97329
WP_001279526.1	DUF2806 domain-containing protein [Vibrio cholerae]	7	944.316	985.578	959.215	897.479	873.965	1037.5	944.289		6.43209	6.35148	6.37237	6.66289	6.2357	6.51033	6.22156
WP_001288747.1	type II secretion system protein GspL [Vibrio cholerae]	7	769.442	867.334	866.999	730.275	729.092	831.299	900.634		5.88965	6.28129	6.47265	6.09261	5.84591	5.86207	6.6684
WP_001881776.1	flagellar transcriptional regulator FlrD [Vibrio cholerae]	7	763.139	801.112	787.76	728.688	764.192	865.435	768.94		6.57433	6.52966	6.61899	6.84216	6.89616	6.86851	6.40767
WP_001881911.1	flagellar assembly lipoprotein FlgP [Vibrio cholerae]	7	516.299	508.206	517.206	530.928	600.9	550.927	443.195		7.36251	6.85668	7.19346	8.25209	8.97601	7.23767	6.11335
WP_001911254.1	MULTISPECIES: RNA pyrophosphohydrolase [Vibrio]	7	1003.7	1080.37	1007.48	972.389	1065.8	1019.99	977.79		6.40791	6.52581	6.27334	6.76638	7.12763	5.99914	6.03835
WP_001911723.1	MULTISPECIES: DUF3404 domain-containing protein [Vibrio]	7	1068.49	1052.65	1064.04	1032.64	1097.81	992.394	946.257		6.12849	5.71237	5.95239	6.45559	6.59579	5.24382	5.24991
WP_000008126.1	sporulation protein [Vibrio cholerae]	6	887.063	1045.99	1051.9	956.872	824.218	1010.47	1026.57		5.77352	6.44114	6.67745	6.78803	5.61933	6.05884	6.46301
WP_000018139.1	transcriptional regulator [Vibrio cholerae]	6	410.701	399.183	322.322	447.367	378.408	409.153	454.052		4.77007	4.38653	3.65123	5.66326	4.6038	4.37789	5.10111
WP_000045419.1	DUF1853 family protein [Vibrio cholerae]	6	499.071	581.663	567.708	415.863	413.143	554.453	563.361		6.01222	6.62969	6.67033	5.46042	5.2135	6.15343	6.56476
WP_000047043.1	MULTISPECIES: hypothetical protein [Vibrio]	6	839.912	675.875	641.138	916.694	1520.44	894.947	559.905		7.36083	5.60414	5.48018	8.75631	13.9579	7.22554	4.74643
WP_000050915.1	MULTISPECIES: Lrp/AsnC family transcriptional regulator [Vibrio]	6	545.433	567.89	610.49	571.19	497.683	564.258	529.636		6.72333	6.62303	7.33959	7.6741	6.42618	6.40769	6.31511
WP_000059348.1	LPS export ABC transporter periplasmic protein LptC [Vibrio cholerae]	6	517.313	624.733	568.617	419.5	362.248	628.382	683.722		5.49861	6.28266	5.8948	4.85999	4.03331	6.15323	7.02974
WP_000074814.1	ABC transporter ATP-binding protein [Vibrio cholerae]	6	682.656	763.447	731.744	496.529	468.711	813.412	819.22		5.43013	5.74562	5.67698	4.30484	3.90544	5.96073	6.30331
WP_000083183.1	phospholipid ABC transporter ATP-binding protein MlaF [Vibrio cholerae]	6	958.951	964.805	982.452	989.999	1105.12	999.95	866.208		6.20113	5.90288	6.19635	6.97771	7.48584	5.95708	5.41822
WP_000090763.1	gamma-glutamyltransferase family protein [Vibrio cholerae]	6	920.303	931.058	923.63	752.025	752.151	882.739	878.523		6.81145	6.51981	6.66741	6.06659	5.83137	6.01896	6.28959
WP_000095812.1	MULTISPECIES: ADP compounds hydrolase NudE [Vibrio]	6	373.972	385.594	376.221	367.836	390.326	401.626	369.881		6.13855	5.98834	6.0231	6.58089	6.71137	6.07336	5.87285
WP_000102967.1	MULTISPECIES: thioredoxin TrxC [Vibrio]	6	727.669	795.292	773.116	626	696.761	884.559	787.326		5.83958	6.03843	6.05121	5.47553	5.85718	6.53966	6.11171
WP_000118015.1	homoserine kinase [Vibrio cholerae]	6	529.953	629.22	569.45	426.63	330.585	604.435	637.867		5.33793	5.99635	5.59424	4.68371	3.48799	5.60874	6.21477
WP_000124044.1	tRNA pseudouridine(55) synthase TruB [Vibrio cholerae]	6	451.529	486.161	482.408	475.505	516.831	487.936	494.66		5.88395	5.99395	6.13124	6.75371	7.05486	5.85769	6.2352
WP_000126999.1	esterase YqiA [Vibrio cholerae]	6	753.097	758.153	697.758	686.213	724.596	826.398	732.791		6.17768	5.88411	5.5825	6.13532	6.22625	6.24516	5.81453
WP_000132411.1	2-octaprenyl-6-methoxyphenyl hydroxylase [Vibrio cholerae]	6	551.786	494.474	500.942	496.866	544.836	532.351	451.377		7.41519	6.28702	6.56582	7.27771	7.66963	6.59068	5.86747
WP_000133012.1	MULTISPECIES: ABC transporter ATP-binding protein [Vibrio]	6	1481.31	1380.05	1368.84	1469.53	1577.27	1371.59	1155.02		7.80575	6.88039	7.03512	8.44016	8.70626	6.65845	5.88733
WP_000145255.1	acetolactate synthase 2 catalytic subunit [Vibrio cholerae]	6	789.024	866.026	924.676	744.976	674.548	819.872	884.71		5.82675	6.05085	6.66002	5.99628	5.21801	5.57779	6.3197
WP_000152804.1	MULTISPECIES: UDP-N-acetylmuramate--L-alanine ligase [Vibrio]	6	488.254	486.13	491.48	447.252	480.118	526.528	463.098		6.2651	5.9018	6.15089	6.25516	6.45338	6.22421	5.74798
WP_000163391.1	1-phosphofructokinase [Vibrio cholerae]	6	604.991	803.294	784.515	540.325	316.492	735.255	921.548		4.64593	5.83643	5.87591	4.52254	2.54591	5.20166	6.84544
WP_000170058.1	MULTISPECIES: RidA family protein [Vibrio]	6	1037.41	1134.93	1008.33	949.785	994.243	1143.37	1010.34		6.57728	6.80792	6.23518	6.56334	6.60306	6.67826	6.19617
WP_000175437.1	FAD-dependent oxidoreductase [Vibrio cholerae]	6	233.878	214.473	241.709	282.447	324.801	230.342	206.272		6.62593	5.74883	6.67883	8.72164	9.63899	6.01189	5.65273
WP_000177186.1	MULTISPECIES: stress response translation initiation inhibitor YciH [Vibrio]	6	1404.1	1199.17	1116.76	1348.37	1768.89	1261.99	1011.34		8.00016	6.46444	6.20598	8.37362	10.5574	6.62425	5.57388
WP_000177568.1	murein hydrolase activator NlpD [Vibrio cholerae]	6	1121.76	1081.76	1104.58	1111.69	1201.4	1176	991.742		7.11929	6.49557	6.83729	7.68996	7.98695	6.87582	6.08829
WP_000183228.1	beta-phosphoglucomutase family hydrolase [Vibrio cholerae]	6	1642.98	1621.31	1469.48	1762.24	1609.92	1704.77	1624.82		6.43106	6.00435	5.61002	7.51829	6.60102	6.14747	6.15199
WP_000186700.1	MULTISPECIES: GNAT family N-acetyltransferase [Vibrio]	6	552.547	552.096	543.63	547.684	527.677	584.992	513.748		7.07064	6.68426	6.78489	7.63876	7.07317	6.89635	6.35915
WP_000187306.1	M15 family metallopeptidase [Vibrio cholerae]	6	410.683	519.184	482.494	369.739	295.089	415.6	481.103		5.62636	6.72964	6.44708	5.52103	4.23478	5.24538	6.37557
WP_000188336.1	glutathione-regulated potassium-efflux system protein KefB [Vibrio cholerae]	6	642.659	727.552	736.19	741.891	752.069	733.135	733.271		5.91538	6.33601	6.60909	7.44296	7.25131	6.21679	6.5287
WP_000192300.1	MULTISPECIES: tRNA (adenosine(37)-N6)-dimethylallyltransferase MiaA [Vibrio]	6	1021.77	1132.36	1049.64	1198.85	1223.83	1086.82	886.555		6.61087	6.9317	6.62363	8.45423	8.29437	6.47804	5.54845
WP_000195733.1	phenylalanine 4-monooxygenase [Vibrio cholerae]	6	526.25	546.222	558.503	611.465	726.366	561.111	507.935		6.29428	6.1812	6.51523	7.9713	9.10052	6.18277	5.87655
WP_000212116.1	type VI secretion system tip protein VgrG [Vibrio cholerae]	6	664.046	676.285	633.895	659.972	774.137	814.895	656.682		6.59372	6.35348	6.13903	7.14268	8.05205	7.45442	6.30735
WP_000220475.1	alanyl-tRNA editing protein [Vibrio cholerae]	6	892.85	773.698	762.148	978.446	1412.4	880.164	644.221		7.73159	6.33886	6.43694	9.23487	12.8116	7.02157	5.39616
WP_000226382.1	LysR family transcriptional regulator [Vibrio cholerae]	6	766.053	711.716	764.107	821.86	979.526	772.218	663.209		7.11419	6.2535	6.92103	8.31895	9.52883	6.60674	5.95768
WP_000226962.1	MerR family transcriptional regulator [Vibrio cholerae]	6	281.933	289.687	315.617	277.081	258.605	333.557	321.097		5.90804	5.74349	6.45071	6.3286	5.67663	6.43943	6.50869
WP_000240569.1	MULTISPECIES: DUF2861 family protein [Vibrio]	6	619.309	568.108	613.252	616.919	751.18	593.644	475.522		7.16542	6.21891	6.92027	7.77976	9.10405	6.32762	5.32188
WP_000254617.1	HNH endonuclease [Vibrio cholerae]	6	681.678	706.576	663.877	588.566	531.982	688.569	661.485		6.54686	6.42041	6.21859	6.16102	5.3519	6.09231	6.14517
WP_000262309.1	MULTISPECIES: sensor histidine kinase [Vibrio]	6	504.85	527.363	525.529	560.392	579.248	578.616	472.875		6.62192	6.54457	6.72308	8.01157	7.95872	6.99186	5.99968
WP_000277403.1	Cof-type HAD-IIB family hydrolase [Vibrio cholerae]	6	442.586	612.308	574.785	293.401	205.971	512.977	703.673		4.26908	5.588	5.40745	3.08462	2.08113	4.55843	6.5655
WP_000279340.1	MULTISPECIES: cell division protein FtsX [Vibrio]	6	619.559	628.173	655.192	650.826	804.714	635.029	589.582		6.66657	6.39511	6.87604	7.63287	9.07022	6.29497	6.13654
WP_000335361.1	pyruvate kinase [Vibrio cholerae]	6	477.595	434.444	432.759	485.104	590.787	492.746	437.393		7.22143	6.21508	6.38204	7.9947	9.35731	6.86384	6.39728
WP_000350068.1	MULTISPECIES: Trm112 family protein [Vibrio]	6	485.746	696.073	559.866	419.026	253.017	624.558	641.201		5.14137	6.97066	5.77968	4.83409	2.80528	6.09008	6.56484
WP_000355517.1	PTS sugar transporter subunit IIA [Vibrio cholerae]	6	891.562	910.135	880.975	861.103	934.824	924.674	888.748		6.5232	6.30035	6.2867	6.86701	7.16466	6.23273	6.28996
WP_000360588.1	TfoX/Sxy family DNA transformation protein [Vibrio cholerae]	6	339.971	296.524	315.648	294.488	403.887	267.855	258.7		4.13453	3.41188	3.74401	3.90351	5.14518	3.00099	3.04327
WP_000360767.1	MULTISPECIES: DUF2786 domain-containing protein [Vibrio]	6	953.421	956.96	870.339	1064.61	1114.24	938.544	830.058		6.71086	6.3729	5.97492	8.16748	8.21541	6.08595	5.65148
WP_000361589.1	hypothetical protein [Vibrio cholerae]	6	1020.19	1134.99	1290.12	1197.91	1161.12	1197.8	1063.23		6.35949	6.69395	7.8437	8.13896	7.58184	6.87869	6.41104
WP_000362406.1	flagellar motor protein PomA [Vibrio cholerae]	6	1002.65	956.409	923.64	1016.39	1234.27	1067.38	909.129		7.16422	6.46566	6.43683	7.91559	9.23818	7.02617	6.28355
WP_000372763.1	MULTISPECIES: heme utilization protein HutZ [Vibrio]	6	384.292	445.203	501.576	444.004	455.839	440.142	425.83		5.46456	5.98965	6.95634	6.88152	6.78988	5.7659	5.8572
WP_000379749.1	DUF3549 family protein [Vibrio cholerae]	6	408.876	361.98	408.708	445.311	445.676	430.447	357.806		7.14821	5.98742	6.96898	8.48541	8.16172	6.93275	6.05081
WP_000384531.1	LysR family transcriptional regulator [Vibrio cholerae]	6	940.291	1070.07	1066.46	911.941	856.383	984.697	921.937		6.53083	7.03182	7.22438	6.90361	6.23061	6.3007	6.19394
WP_000413402.1	response regulator [Vibrio cholerae]	6	529.452	673.907	574.447	490.284	423.406	610.844	698.682		5.09345	6.13387	5.38996	5.14087	4.26677	5.41372	6.50167
WP_000462426.1	envelope biogenesis factor ElyC [Vibrio cholerae]	6	1202.82	1271.54	1310.13	1114.62	1160.44	1417.83	1261.45		6.41765	6.41882	6.81773	6.48196	6.48567	6.96915	6.51037
WP_000478646.1	hypothetical protein [Vibrio cholerae]	6	1021.9	1155.64	1143.2	901.37	869.03	1131.04	1189.03		6.11769	6.54562	6.67499	5.88146	5.44967	6.23788	6.88544
WP_000479230.1	MULTISPECIES: HlyC/CorC family transporter [Vibrio]	6	276.64	312.387	356.676	314.532	361.923	332.918	340.18		5.3105	5.67366	6.67797	6.58096	7.27769	5.8876	6.31669
WP_000480968.1	MULTISPECIES: aminoglycoside O-phosphotransferase APH(6)-Id [Bacteria]	6	493.011	491.464	424.234	462.754	714.406	847.094	741.321		5.81126	5.48094	4.87718	5.94521	8.82095	9.19868	8.4524
WP_000481534.1	tRNA 5-methoxyuridine(34)/uridine 5-oxyacetic acid(34) synthase CmoB [Vibrio cholerae]	6	907.746	951.577	972.25	1085.93	1081.27	918.169	859.282		6.39942	6.34701	6.68504	8.34414	7.98485	5.96319	5.85965
WP_000497154.1	YchF/TatD family DNA exonuclease [Vibrio cholerae]	6	748.218	782.661	716.768	795.2	823.165	808.204	735.22		6.42693	6.36061	6.00488	7.44485	7.4066	6.39554	6.10876
WP_000515790.1	guanylate kinase [Vibrio cholerae]	6	545.795	659.402	588.894	502.024	525.107	641.708	689.891		5.16158	5.90001	5.43175	5.17465	5.20184	5.59076	6.31093
WP_000553486.1	16S rRNA (cytosine(1407)-C(5))-methyltransferase RsmF [Vibrio cholerae]	6	637.874	681.956	679.693	597.126	491.31	662.892	611.817		6.69935	6.77647	6.96242	6.83545	5.40518	6.41388	6.21554
WP_000581228.1	4-(cytidine 5'-diphospho)-2-C-methyl-D-erythritol kinase [Vibrio cholerae]	6	1213.33	1245.75	1315.47	1138.27	1232.14	1302.45	1213.56		6.59276	6.40426	6.97139	6.7412	7.01302	6.51973	6.37837
WP_000593852.1	MULTISPECIES: amino acid ABC transporter ATP-binding protein [Vibrio]	6	643.729	686.251	655.937	662.402	717.093	660.434	638.115		6.6927	6.75042	6.65136	7.50626	7.80963	6.32569	6.41737
WP_000620565.1	phosphate ABC transporter substrate-binding protein PstS family protein [Vibrio cholerae]	6	1242.98	1245.02	1154.66	1230.11	1609.01	1303.31	1168.67		6.82709	6.46989	6.18551	7.36409	9.25735	6.59476	6.20902
WP_000636799.1	MULTISPECIES: DUF3024 domain-containing protein [Vibrio]	6	977.812	1032.72	977.066	961.687	1185.8	1057.13	924.64		6.56538	6.5605	6.39851	7.03789	8.34013	6.53903	6.00534
WP_000640597.1	hypothetical protein [Vibrio cholerae]	6	741.669	815.457	752.571	650.883	677.142	859.574	813.456		5.88522	6.12214	5.82439	5.62936	5.62845	6.28371	6.24377
WP_000645916.1	ABC transporter permease [Vibrio cholerae]	6	645.455	598.75	679.288	665.071	824.446	670.839	567.518		7.04123	6.17984	7.22747	7.90777	9.42109	6.74188	5.98855
WP_000651337.1	MULTISPECIES: ribulose-phosphate 3-epimerase [Vibrio]	6	569.462	734.73	621.272	444.488	392.832	650.022	751.264		4.90094	5.98263	5.21491	4.16945	3.54143	5.15375	6.25414
WP_000662244.1	MULTISPECIES: cell envelope integrity protein TolA [Vibrio]	6	664.793	717.987	709.893	645.008	638.947	741.889	769.491		5.26379	5.37871	5.4822	5.56648	5.29948	5.41167	5.89353
WP_000670244.1	exonuclease SbcCD subunit D [Vibrio cholerae]	6	421.544	467.662	426.081	376.799	468.729	430.502	443.491		5.78851	6.07583	5.70645	5.63946	6.74221	5.44602	5.89073
WP_000687664.1	MULTISPECIES: peptidylprolyl isomerase [Vibrio]	6	456.285	429.467	341.813	359.021	707.342	704.1	344.558		5.77027	5.13853	4.21598	4.94861	9.37014	8.20303	4.21485
WP_000690957.1	MULTISPECIES: NAD(P)H-dependent oxidoreductase [Vibrio]	6	550.945	720.359	599.968	447	236.453	646.295	816.036		4.75345	5.88029	5.04869	4.20351	2.13699	5.13702	6.81036
WP_000699270.1	lipopolysaccharide heptosyltransferase II [Vibrio cholerae]	6	1036.21	1120.98	1129.07	913.805	872.567	1166.89	1141.77		6.13343	6.27773	6.51818	5.89539	5.41017	6.36305	6.53723
WP_000710446.1	7-cyano-7-deazaguanine synthase QueC [Vibrio cholerae]	6	674.08	843.725	891.089	686.274	558.387	809.602	920.506		4.92263	5.82957	6.34683	5.46245	4.27148	5.44676	6.50238
WP_000717062.1	MipA/OmpV family protein [Vibrio cholerae]	6	548.344	722.996	699.306	651.152	471.147	772.428	777.327		4.67511	5.83209	5.81508	6.05097	4.20777	6.06704	6.41066
WP_000729881.1	F0F1 ATP synthase subunit A [Vibrio cholerae]	6	1416.13	1382.04	1553.39	1353.6	2153.69	1667.01	1299.64		6.59708	6.09142	7.05796	6.87294	10.5097	7.1543	5.85641
WP_000735619.1	glycosyltransferase family 9 protein [Vibrio cholerae]	6	982.651	1023.64	986.938	901.861	956.276	1040.42	971.027		6.47873	6.38538	6.34644	6.48087	6.60435	6.31945	6.19272
WP_000738708.1	prepilin-type N-terminal cleavage/methylation domain-containing protein [Vibrio cholerae]	6	1010.2	1065.36	1065.16	930.444	1163.31	1130.41	1000.01		6.68786	6.67307	6.87772	6.71388	8.06737	6.89439	6.40389
WP_000747937.1	3-deoxy-7-phosphoheptulonate synthase [Vibrio cholerae]	6	739.714	806.513	808.669	730.582	627.567	835.039	822.305		5.56524	5.74091	5.93391	5.99091	4.9458	5.78772	5.9843
WP_000777554.1	MULTISPECIES: trimethoprim-resistant dihydrofolate reductase DfrA1 [Bacteria]	6	1003.41	986.833	1085.59	1113.87	1135.16	1056.86	896.173		6.85809	6.38143	7.2367	8.2978	8.12715	6.65461	5.92484
WP_000787144.1	DUF3081 domain-containing protein [Vibrio cholerae]	6	865.284	1010.21	1022.06	661.605	661.106	1034.61	920.278		6.17802	6.8242	7.11733	5.14865	4.94446	6.80531	6.35579
WP_000805043.1	glutaminase B [Vibrio cholerae]	6	687.476	771.9	731.432	605.959	646.688	817.463	782.358		5.97407	6.34634	6.19921	5.73931	5.88659	6.54427	6.57625
WP_000829069.1	hypothetical protein [Vibrio cholerae]	6	645.909	690.72	672.066	581.58	727.418	730.614	628.937		6.66392	6.74233	6.7627	6.5399	7.86138	6.94427	6.27661
WP_000833004.1	transcription/translation regulatory transformer protein RfaH [Vibrio cholerae]	6	544.315	604.837	574.536	503.714	455.583	539.465	516.05		6.48503	6.81788	6.6762	6.54108	5.68573	5.92114	5.94721
WP_000834946.1	patatin family protein [Vibrio cholerae]	6	333.304	403.863	375.665	270.384	243.399	422.7	473.016		4.94678	5.67108	5.43792	4.37388	3.78405	5.77955	6.79075
WP_000838511.1	pentaheme c-type cytochrome TorC [Vibrio cholerae]	6	1076.95	1124.2	1136.15	1166.94	1311.75	1211.73	1014.2		6.80164	6.71756	6.99848	8.03286	8.67812	7.05025	6.19586
WP_000850496.1	transcription elongation factor GreB [Vibrio cholerae]	6	1024.57	984.634	992.58	1061.91	1313.64	1156.99	882.391		6.79445	6.17784	6.4199	7.67545	9.12527	7.06842	5.66022
WP_000857631.1	response regulator [Vibrio cholerae]	6	650.161	672.165	651.386	710.873	630.411	714.174	729.99		5.80947	5.68252	5.67681	6.92327	5.9006	5.87895	6.30947
WP_000859357.1	transcriptional regulator [Vibrio cholerae]	6	233.289	248.147	277.178	295.863	403.7	325.908	284.028		5.42024	5.45485	6.28106	7.49236	9.82515	6.97588	6.3833
WP_000867045.1	oxidoreductase [Vibrio cholerae]	6	682.653	729.924	747.331	646.585	612.108	794.457	728.073		6.21044	6.28274	6.63109	6.41138	5.8332	6.65845	6.40703
WP_000877146.1	MULTISPECIES: macrodomain Ter protein MatP [Vibrio]	6	1367.8	1379.05	1295.93	1324.2	1687.52	1434.88	1190.81		7.14438	6.81509	6.60197	7.53875	9.2331	6.90459	6.01651
WP_000887295.1	MULTISPECIES: phosphoheptose isomerase [Vibrio]	6	266.612	404.508	396.71	231.02	225.681	364.806	524.174		3.35958	4.82261	4.8756	3.17292	2.97891	4.23494	6.38911
WP_000920145.1	flagellar basal body-associated protein FliL [Vibrio cholerae]	6	527.847	523.05	515.548	506.981	597.067	544.721	477.076		6.93367	6.50051	6.60502	7.25856	8.21551	6.59188	6.06181
WP_000956389.1	ATP-dependent DNA helicase DinG [Vibrio cholerae]	6	450.432	416.368	401.224	459.938	569.672	394.356	367.044		7.58154	6.63064	6.58666	8.43784	10.0441	6.11501	5.97594
WP_000964317.1	carbon starvation protein A [Vibrio cholerae]	6	411.787	409.485	475.746	473.985	566.833	415.652	365.399		5.91027	5.56061	6.65978	7.41486	8.5221	5.49598	5.07297
WP_000970562.1	sensor histidine kinase [Vibrio cholerae]	6	623.154	573.416	565.939	765.29	1090.13	643.466	499.378		7.29139	6.34796	6.45855	9.75989	13.3613	6.93619	5.65203
WP_000973535.1	type 3 dihydrofolate reductase [Vibrio cholerae]	6	298.121	309.481	293.973	246.147	224.051	329.135	309.8		6.17866	6.06856	5.94237	5.56033	4.86413	6.28429	6.21074
WP_000979561.1	hypothetical protein [Vibrio cholerae]	6	1150.21	1190.22	1146.28	1057.8	955.863	1166.71	1069.81		7.11287	6.96377	6.91367	7.12976	6.19184	6.64677	6.39933
WP_000983166.1	molecular chaperone TorD [Vibrio cholerae]	6	507.971	519.641	564.233	504.231	561.568	521.207	498.96		6.44948	6.24222	6.98706	6.97781	7.4687	6.09644	6.1279
WP_000991933.1	dTMP kinase [Vibrio cholerae]	6	1014.86	951.296	939.09	876.914	1232.44	1047.63	919.998		6.88064	6.10222	6.20983	6.48012	8.75276	6.54351	6.0335
WP_001006058.1	MULTISPECIES: IclR family transcriptional regulator [Vibrio]	6	396.27	398.671	385.549	323.43	373.122	448.28	397.693		6.75749	6.43218	6.41245	6.01143	6.66502	7.04245	6.55997
WP_001007798.1	MULTISPECIES: response regulator [Gammaproteobacteria]	6	1184.75	1286.93	1361.16	1023.06	827.101	1241.41	1300.81		6.13971	6.30994	6.87987	5.77864	4.48989	5.92675	6.52071
WP_001030417.1	RNA polymerase sigma factor FliA [Vibrio cholerae]	6	453.748	493.343	445.564	409.508	445.21	513.959	464.516		6.4746	6.66034	6.20095	6.36889	6.65456	6.75627	6.41149
WP_001030451.1	MULTISPECIES: SelT/SelW/SelH family protein [Vibrio]	6	888.589	902.463	895.322	1036.62	1200.65	956.08	763.822		6.48508	6.23151	6.37299	8.24589	9.17883	6.42819	5.39221
WP_001038380.1	ribokinase [Vibrio cholerae]	6	644.242	654.994	652.97	628.275	690.772	645.251	585.968		6.70962	6.4541	6.63273	7.13185	7.53599	6.19096	5.90313
WP_001045922.1	MULTISPECIES: hydrogen peroxide-inducible genes activator [Vibrio]	6	716.199	750.774	685.861	717.192	775.436	793.017	672.735		6.56851	6.51466	6.13507	7.16922	7.44965	6.70032	5.96811
WP_001089529.1	MULTISPECIES: DUF496 family protein [Vibrio]	6	1325.99	1162.88	996.432	1284.89	1064.53	1438.31	1403.01		5.87526	4.87496	4.3061	6.20521	4.94084	5.8711	6.01322
WP_001113844.1	diguanylate cyclase [Vibrio cholerae]	6	571.208	546.545	526.12	669.013	755.345	557.974	469.2		7.53973	6.82554	6.77324	9.62498	10.4439	6.78509	5.99073
WP_001132255.1	MULTISPECIES: Na(+)/H(+) antiporter NhaB [Vibrio]	6	515.103	466.358	477.453	413.005	441.591	589.061	476.301		7.00932	6.00414	6.33669	6.12549	6.29446	7.38452	6.26936
WP_001139221.1	glycerophosphoryl diester phosphodiesterase [Vibrio cholerae]	6	901.605	1033.37	961.965	711.836	525.059	1012.14	1084.71		5.83913	6.33195	6.07633	5.02476	3.56202	6.03883	6.79525
WP_001144509.1	type II secretion system protein [Vibrio cholerae]	6	649.053	649.692	653.494	596.244	637.828	654.271	604.945		7.13898	6.76103	7.01048	7.14798	7.34879	6.6297	6.43623
WP_001145625.1	MULTISPECIES: 30S ribosomal protein S21 [Vibrio]	6	923.155	760.847	1007.85	450.079	802.449	1047.82	590.691		8.46045	6.59729	9.00875	4.49584	7.70358	8.84679	5.23647
WP_001145803.1	MULTISPECIES: 50S ribosomal protein L11 methyltransferase [Vibrio]	6	1173.79	1379.31	1472.88	1406.63	1453.43	1291.86	1365.78		5.97592	6.64394	7.3136	7.80544	7.75113	6.05912	6.72597
WP_001147250.1	MULTISPECIES: co-chaperone YbbN [Vibrio]	6	675.533	829.79	839.99	731.643	618.145	806.749	853.213		5.49985	6.39178	6.67004	6.49243	5.27171	6.05094	6.71926
WP_001150037.1	MULTISPECIES: ADP-ribose diphosphatase [Vibrio]	6	584.977	604.958	619.708	578	506.255	654.253	608.564		6.18493	6.05161	6.39048	6.66082	5.60689	6.37268	6.2239
WP_001155015.1	nitric oxide reductase transcriptional regulator NorR [Vibrio cholerae]	6	424.093	408.084	446.382	428.856	633.084	435.8	383.867		7.15664	6.51549	7.34691	7.88793	11.1909	6.77509	6.26597
WP_001158196.1	5'-deoxynucleotidase [Vibrio cholerae]	6	545.583	622.455	612.254	545.512	614.107	787.482	638.941		5.2572	5.67481	5.75407	5.7293	6.19861	6.9906	5.95545
WP_001159461.1	MULTISPECIES: phosphate signaling complex protein PhoU [Vibrio]	6	971.861	993.245	940.206	1088.46	1404.06	1034.98	888.43		6.6975	6.47612	6.31949	8.1757	10.1356	6.57084	5.92232
WP_001177874.1	kinase/pyrophosphorylase [Vibrio cholerae]	6	311.627	313.393	301.288	242.749	212.691	285.459	304.623		7.00163	6.66198	6.60231	5.94464	5.00576	5.90865	6.62044
WP_001185226.1	N-acetylglucosamine-6-phosphate deacetylase [Vibrio cholerae]	6	601.633	717.485	657.745	491.786	396.341	730.104	747.725		5.36333	6.05152	5.71887	4.7784	3.70108	5.99608	6.44769
WP_001189766.1	MULTISPECIES: 16S rRNA (guanine(966)-N(2))-methyltransferase RsmD [Vibrio]	6	364.824	354.422	355.301	330.885	404.577	410.471	339.893		6.81564	6.2646	6.47396	6.73758	7.91737	7.06457	6.14222
WP_001191814.1	retention module-containing protein [Vibrio cholerae]	6	600.086	584.875	513.581	592.774	662.819	634.203	477.36		7.42376	6.84578	6.19682	7.99287	8.58938	7.22801	5.71237
WP_001200476.1	MULTISPECIES: phosphonate utilization transcriptional regulator PhnR [Vibrio]	6	600.358	677.277	699.317	523.457	501.131	725.712	749.732		5.51793	5.88955	6.26888	5.24386	4.82474	6.14484	6.66549
WP_001205535.1	MULTISPECIES: thiopurine S-methyltransferase [Vibrio]	6	469.866	472.961	462.52	458.347	491.851	559.652	491.264		6.33729	6.03538	6.0843	6.73795	6.94896	6.95389	6.40921
WP_001229026.1	MULTISPECIES: 1-deoxy-D-xylulose-5-phosphate reductoisomerase [Vibrio]	6	887.43	1107.55	1082.02	743.365	505.72	1039.03	1240.57		5.08174	6.00055	6.04315	4.63964	3.03351	5.48134	6.87163
WP_001234872.1	16S rRNA pseudouridine(516) synthase RsuA [Vibrio cholerae]	6	603.97	629.525	628.958	565.258	699.263	686.782	612.264		6.23378	6.1475	6.33152	6.35897	7.5602	6.53033	6.11273
WP_001245905.1	MULTISPECIES: cytidine deaminase [Vibrio]	6	700.658	869.84	933.469	613.371	361.938	765.609	983.004		4.74211	5.56999	6.16191	4.52473	2.566	4.77367	6.43547
WP_001249602.1	rhodanese-like domain-containing protein [Vibrio cholerae]	6	211.503	240.915	208.329	209.872	243.497	246.92	208.297		6.38833	6.88469	6.13721	6.90922	7.70409	6.8708	6.08575
WP_001260579.1	MULTISPECIES: recombination protein RecR [Vibrio]	6	791.064	781.111	813.553	941.372	1498.2	904.688	872.765		6.00922	5.61395	6.02757	7.7942	11.9216	6.3312	6.41304
WP_001268833.1	phosphate/phosphite/phosphonate ABC transporter substrate-binding protein [Vibrio cholerae]	6	710.541	856.905	841.023	560.759	516.269	740.213	845.59		5.47256	6.24429	6.3177	4.7074	4.16518	5.25216	6.29972
WP_001281596.1	TIGR01620 family protein [Vibrio cholerae]	6	506.588	571.36	608.953	463.718	450.159	623.651	612.043		5.69879	6.08117	6.68131	5.68572	5.30457	6.46323	6.65993
WP_001282826.1	MULTISPECIES: ferric iron uptake transcriptional regulator [Vibrio]	6	862.869	993.542	928.02	773.921	711.112	1035.68	1058.33		5.29216	5.76533	5.55131	5.17355	4.5686	5.85186	6.2787
WP_001289288.1	MULTISPECIES: OsmC family protein [Vibrio]	6	777.914	917.568	886.844	681.228	656.969	857.736	950.745		5.81271	6.48687	6.46315	5.54809	5.1422	5.90447	6.87181
WP_001880879.1	oligopeptide ABC transporter permease OppB [Vibrio cholerae]	6	415.333	527.668	558.454	387.376	346.778	538.281	590.209		5.17481	6.22026	6.78634	5.26059	4.52591	6.17856	7.11318
WP_001881834.1	MULTISPECIES: PAS domain-containing protein [Vibrio]	6	1183.82	1161.5	1204.19	1292.48	1477.35	1261.02	989.716		7.23983	6.72065	7.1827	8.61529	9.46417	7.10469	5.85482
WP_001881906.1	MULTISPECIES: flagellar basal body P-ring formation protein FlgA [Vibrio]	6	777.821	788.883	787.374	798.532	779.492	843.297	714.179		6.69928	6.42851	6.61423	7.49626	7.03261	6.69128	5.94998
WP_001882332.1	DUF1778 domain-containing protein [Vibrio cholerae]	6	514.148	690.787	620.617	432.064	318.158	669.465	733.706		4.71793	5.99731	5.55439	4.3213	3.05818	5.65941	6.51246
WP_001882531.1	nitrate/nitrite two-component system sensor histidine kinase NarQ [Vibrio cholerae]	6	749.772	682.934	699.148	922.591	1321.34	743.16	559.398		7.39406	6.37209	6.7247	9.91669	13.6498	6.75175	5.33623
WP_001882759.1	maltose ABC transporter permease MalF [Vibrio cholerae]	6	492.692	540.962	532.001	462.983	528.672	561.602	525.166		6.37985	6.62753	6.71889	6.53437	7.17097	6.69953	6.57797
WP_001883372.1	aspartate kinase [Vibrio cholerae]	6	457.859	564.287	559.133	388.597	303.141	566.245	659.455		4.85307	5.65893	5.78029	4.4894	3.36578	5.52929	6.7613
WP_001884022.1	SPOR domain-containing protein [Vibrio cholerae]	6	1008.53	1045.45	1031.59	997.22	1017.76	1071.72	984.942		6.68524	6.55663	6.66937	7.20481	7.06692	6.5447	6.31537
WP_001887271.1	NUDIX domain-containing protein [Vibrio cholerae]	6	622.776	602.15	660.161	582.896	580.421	658.287	576.043		7.11683	6.51042	7.35791	7.26021	6.94791	6.93027	6.36751
WP_001905497.1	type I pantothenate kinase [Vibrio cholerae]	6	824.754	884.278	815.133	612.459	527.362	821.675	865.304		6.45836	6.55143	6.22553	5.22732	4.32577	5.92759	6.55431
WP_001909445.1	sensor histidine kinase [Vibrio cholerae]	6	420.182	503.655	489.155	428.173	402.87	526.245	499.269		5.48152	6.2165	6.22386	6.08816	5.50535	6.32458	6.30025
WP_001911483.1	response regulator [Vibrio cholerae]	6	354.223	427.175	431.015	357.411	354.038	388.268	422.825		5.61511	6.40674	6.66383	6.17523	5.87879	5.67014	6.48339
WP_001911544.1	MULTISPECIES: spermidine/putrescine ABC transporter permease PotB [Vibrio]	6	553.3	612.973	653.497	581.803	663.629	631.368	574.017		6.31939	6.62377	7.2796	7.24259	7.93955	6.64319	6.3416
WP_001911822.1	flagellar basal body L-ring protein FlgH [Vibrio cholerae]	6	763.479	763.311	792.133	792.668	781.079	870.354	726.878		7.36442	6.96614	7.45229	8.33367	7.89211	7.73424	6.78208
WP_001918720.1	MULTISPECIES: 1,4-dihydroxy-2-naphthoyl-CoA synthase [Vibrio]	6	545.901	573.568	511.842	486.139	662.051	637.624	619.668		5.86627	5.83154	5.36456	5.69394	7.45241	6.31238	6.44121
WP_001918806.1	thiamine-phosphate kinase [Vibrio cholerae]	6	606.285	605.35	564.688	495.717	541.254	601.443	603.417		6.21008	5.86647	5.6413	5.53424	5.80735	5.67539	5.97858
WP_001920521.1	MULTISPECIES: TetR/AcrR family transcriptional regulator [Vibrio]	6	279.766	305.033	286.7	311.92	395.519	311.532	295.423		6.06728	6.25886	6.06425	7.37303	8.9851	6.22418	6.19731
WP_169709842.1	MULTISPECIES: 3',5'-cyclic-AMP phosphodiesterase [Vibrio]	6	736.629	707.912	737.88	612.074	625.692	715.282	643.315		7.39207	6.72119	7.22193	6.6946	6.5771	6.61264	6.24455
WP_000002768.1	tyrosine-type recombinase/integrase [Vibrio cholerae]	5	570.3	544.541	536.661	533.057	571.812	601.63	517.151		7.15634	6.46498	6.56807	7.29062	7.51618	6.955	6.27718
WP_000005282.1	MULTISPECIES: DUF3069 domain-containing protein [Vibrio]	5	475.265	580.284	499.307	503.168	592.859	546.488	505.618		5.88564	6.79904	6.03081	6.79164	7.6907	6.23474	6.05676
WP_000005741.1	MULTISPECIES: iron-sulfur cluster insertion protein ErpA [Vibrio]	5	115.978	184.465	141.28	99.0931	124.259	162.356	258.69		2.94883	4.4375	3.50353	2.74613	3.30947	3.80297	6.3623
WP_000011557.1	dephospho-CoA kinase [Vibrio cholerae]	5	720.85	766.98	744.524	636.118	675.222	770.951	721.006		6.5629	6.6067	6.61119	6.31237	6.43953	6.46633	6.34965
WP_000013111.1	MFS transporter [Vibrio cholerae]	5	508.276	483.461	503.732	502.48	839.055	520.535	393.148		7.12784	6.4146	6.88982	7.68035	12.3255	6.72494	5.33304
WP_000019331.1	MULTISPECIES: ribonuclease E inhibitor RraB [Vibrio]	5	986.434	1007.94	861.118	730.234	856.918	792.916	940.995		6.69718	6.47453	5.70212	5.40368	6.09424	4.95942	6.17975
WP_000042146.1	septum site-determining protein MinC [Vibrio cholerae]	5	693.634	789.01	750.245	603.082	491.776	773.623	777.115		5.58199	6.00746	5.8886	5.2898	4.14556	5.73546	6.04929
WP_000042176.1	YecA family protein [Vibrio cholerae]	5	1122.6	1063.63	1017.65	1222.84	1545.7	1099.29	903.859		7.15751	6.41618	6.32827	8.49787	10.3233	6.45698	5.57439
WP_000043405.1	aromatic amino acid permease [Vibrio cholerae]	5	429.643	440.024	472.799	510.527	556.07	504.294	443.232		6.56649	6.36284	7.04777	8.50448	8.90249	7.10051	6.55264
WP_000049013.1	MULTISPECIES: L-ascorbate 6-phosphate lactonase [Vibrio]	5	399.406	417.241	373.314	419.047	421.106	461.855	399.047		6.62428	6.54727	6.03876	7.57513	7.31597	7.05683	6.40188
WP_000054416.1	MULTISPECIES: cell division topological specificity factor MinE [Vibrio]	5	1129.95	1296.22	1217.1	1099.45	1099.87	1390.23	1276.92		5.75155	6.24243	6.04229	6.09965	5.8644	6.51917	6.28708
WP_000054763.1	MULTISPECIES: large-conductance mechanosensitive channel protein MscL [Vibrio]	5	923.617	906.427	951.158	859.733	1150.95	906.003	784.206		7.68328	7.13407	7.71716	7.79511	10.0292	6.94328	6.31023
WP_000070442.1	MULTISPECIES: cell division protein ZapA [Vibrio]	5	441.815	596.318	573.647	364.267	282.307	471.918	593.638		5.65894	7.2264	7.16621	5.08532	3.78768	5.56854	7.35489
WP_000075034.1	histidine utilization repressor [Vibrio cholerae]	5	670.884	694.146	660.878	719.742	746.193	703.512	637.589		6.69971	6.55856	6.43694	7.8341	7.80578	6.47232	6.15899
WP_000076436.1	DNA endonuclease SmrA [Vibrio cholerae]	5	913.296	988.715	929.264	731.027	667.591	979.034	960.843		6.54794	6.70678	6.49804	5.71255	5.01372	6.46653	6.66355
WP_000091428.1	MULTISPECIES: Der GTPase-activating protein YihI [Vibrio]	5	578.17	619.337	599.06	506.442	414.883	662.517	609.998		5.88438	5.96378	5.94656	5.61796	4.42311	6.21187	6.00529
WP_000091869.1	MULTISPECIES: Holliday junction resolvase RuvX [Vibrio]	5	703.81	712.044	733.118	710.004	793.005	748.533	711.166		6.32155	6.05096	6.42232	6.95076	7.46106	6.19383	6.17872
WP_000092964.1	chemotaxis protein CheW [Vibrio cholerae]	5	467.024	447.521	441.276	406.562	447.488	449.014	433.185		7.18386	6.51301	6.62032	6.81631	7.21036	6.36296	6.44544
WP_000095773.1	4-hydroxythreonine-4-phosphate dehydrogenase PdxA [Vibrio cholerae]	5	376.289	418.715	357.676	342.675	327.58	429.453	398.834		5.92017	6.23276	5.48848	5.87623	5.39867	6.22456	6.06966
WP_000096397.1	VWA domain-containing protein [Vibrio cholerae]	5	226.97	245.898	244.569	208.268	230.476	236.841	216.323		6.19099	6.34594	6.50643	6.19181	6.58527	5.95153	5.70761
WP_000098149.1	glutamate racemase [Vibrio cholerae]	5	690.256	871.438	789.802	580.823	422.344	778.22	906.779		5.56518	6.64745	6.21065	5.10407	3.56691	5.78032	7.07181
WP_000099368.1	MULTISPECIES: chromosome partition protein MukE [Vibrio]	5	432.874	455.313	445.923	413.546	460.937	493.823	418.015		6.27501	6.24472	6.30468	6.53402	6.99925	6.59485	5.86145
WP_000101303.1	TetR/AcrR family transcriptional regulator [Vibrio cholerae]	5	308.808	329.546	345.1	271.429	257.963	326.636	321.619		6.01837	6.07654	6.55972	5.76568	5.26629	5.86455	6.06307
WP_000111361.1	crossover junction endodeoxyribonuclease RuvC [Vibrio cholerae]	5	692.43	672.844	705.841	733.536	767.531	745.146	678.815		6.61824	6.08458	6.57996	7.64173	7.68456	6.56127	6.27593
WP_000111661.1	tRNA (adenosine(37)-N6)-threonylcarbamoyltransferase complex dimerization subunit type 1 TsaB [Vibrio cholerae]	5	330.306	323.622	325.971	336.029	373.52	381.165	325.87		6.38594	5.91965	6.14664	7.08091	7.56448	6.78894	6.09415
WP_000113430.1	MULTISPECIES: 4Fe-4S dicluster domain-containing protein [Vibrio]	5	577.629	564.2	549.49	547.604	583.401	622.247	505.509		7.14831	6.60598	6.6323	7.38626	7.56273	7.09411	6.05123
WP_000157056.1	SPOR domain-containing protein [Vibrio cholerae]	5	757.753	808.719	766.526	780.723	833.694	804.956	730.503		6.36035	6.42245	6.27524	7.14256	7.33021	6.22452	5.9311
WP_000163086.1	LacI family DNA-binding transcriptional regulator [Vibrio cholerae]	5	774.308	771.681	759.984	826.316	1035.38	825.929	712.751		6.3073	5.94726	6.03787	7.33634	8.83458	6.19801	5.616
WP_000168154.1	shikimate dehydrogenase [Vibrio cholerae]	5	622.801	699.519	692.857	554.054	550.823	714.343	682.52		6.05206	6.43136	6.5667	5.86826	5.60689	6.395	6.41548
WP_000189455.1	MULTISPECIES: ribose ABC transporter ATP-binding protein RbsA [Vibrio]	5	619.631	569.177	584.267	691.46	728.655	645.353	536.58		7.08618	6.15852	6.51689	8.61886	8.72886	6.79918	5.93572
WP_000189620.1	MULTISPECIES: serine/threonine protein kinase [Vibrio]	5	297.143	311.871	319.444	282.087	314.863	342.106	303.782		6.12794	6.08518	6.42531	6.34068	6.80185	6.49965	6.05998
WP_000190444.1	type II secretion system F family protein [Vibrio cholerae]	5	649.315	657.684	685.181	683.467	787.167	675.794	573.204		7.10465	6.80854	7.31211	8.15096	9.02217	6.81212	6.06676
WP_000201011.1	substrate-binding domain-containing protein [Vibrio cholerae]	5	494.294	482.127	474.652	479.559	517.726	495.64	437.809		7.1301	6.57993	6.67784	7.53974	7.82289	6.58654	6.10879
WP_000211007.1	glutaredoxin [Vibrio cholerae]	5	468.15	486.069	493.37	425.296	446.654	470.095	517.431		6.25408	6.14364	6.42838	6.19261	6.25038	5.78555	6.68638
WP_000233072.1	VacJ family lipoprotein [Vibrio cholerae]	5	320.548	336.023	336.268	306.099	373.656	372.016	338.136		5.92864	5.88004	6.06593	6.1706	7.2392	6.33875	6.04942
WP_000270017.1	MULTISPECIES: tRNA (guanosine(37)-N1)-methyltransferase TrmD [Vibrio]	5	694.373	774.677	702.764	620.12	655.587	731.953	705.784		6.25374	6.60111	6.17314	6.08732	6.18492	6.0731	6.14863
WP_000336883.1	MULTISPECIES: class II glutamine amidotransferase [Vibrio]	5	412.165	446.009	406.928	364.913	299.756	439.521	417.927		6.30133	6.45141	6.06777	6.08071	4.80049	6.19044	6.18047
WP_000340058.1	sensor domain-containing diguanylate cyclase [Vibrio cholerae]	5	192.247	207.915	217.028	197.404	200.362	206.919	217.919		6.29581	6.4421	6.93199	7.04615	6.87328	6.24271	6.90315
WP_000342513.1	tRNA lysidine(34) synthetase TilS [Vibrio cholerae]	5	410.743	464.931	450.628	414.688	426.967	451.025	450.591		6.13131	6.56631	6.56072	6.74696	6.67627	6.20246	6.50617
WP_000351248.1	MULTISPECIES: type II toxin-antitoxin system death-on-curing family toxin [Gammaproteobacteria]	5	614.179	679.448	680.211	653.28	689.433	663.737	641.334		5.93167	6.20852	6.40731	6.87678	6.97479	5.90552	5.99137
WP_000364257.1	sensor histidine kinase [Vibrio cholerae]	5	230.167	255.211	258.467	229.462	245.696	261.529	214.226		6.79644	7.12996	7.44378	7.38504	7.59964	7.11441	6.11886
WP_000367640.1	cytochrome c5 family protein [Vibrio cholerae]	5	336.113	496.338	378.419	233.532	209.957	415.755	407.631		4.27664	5.97509	4.69613	3.23868	2.79837	4.87344	5.01701
WP_000373284.1	flagellar basal-body rod protein FlgF [Vibrio cholerae]	5	449.467	382.77	407.452	370.825	438.435	516.661	442.748		7.62311	6.14216	6.74001	6.85499	7.78925	8.07272	7.26358
WP_000376481.1	MULTISPECIES: BolA family iron metabolism protein IbaG [Gammaproteobacteria]	5	729.349	816.072	789.239	595.756	540.73	699.628	825.209		5.61757	5.9469	5.92886	5.00132	4.36265	4.96433	6.14804
WP_000376707.1	diguanylate cyclase [Vibrio cholerae]	5	362.812	430.848	454.592	376.128	373.15	405.234	413.642		6.10071	6.85444	7.45539	6.89347	6.57262	6.27747	6.72796
WP_000384066.1	tRNA-modifying protein YgfZ [Vibrio cholerae]	5	404.542	452.073	452.11	399.523	397.448	448.011	403.395		6.3393	6.70249	6.90991	6.82376	6.52401	6.46766	6.11461
WP_000386196.1	PTS sucrose transporter subunit IIBC [Vibrio cholerae]	5	505.279	530.271	527.08	485.381	611.42	614.959	511.809		6.65527	6.60818	6.77113	6.96821	8.43589	7.4621	6.52082
WP_000395771.1	LysR family transcriptional regulator [Vibrio cholerae]	5	289.047	295.314	287.614	285.799	315.441	392.527	314.763		5.94456	5.74625	5.76914	6.40642	6.79557	7.43706	6.26174
WP_000400692.1	mechanosensitive ion channel family protein [Vibrio cholerae]	5	577.674	591.125	588.984	533.56	541.589	655.969	592.881		6.45342	6.24793	6.41742	6.49672	6.33773	6.75104	6.4067
WP_000420406.1	bifunctional riboflavin kinase/FAD synthetase [Vibrio cholerae]	5	965.279	994.733	1049.67	921.73	847.633	973.993	1035.48		6.15201	5.99819	6.5248	6.40283	5.65886	5.71874	6.38361
WP_000431344.1	lipoyl(octanoyl) transferase LipB [Vibrio cholerae]	5	490.961	556.86	556.922	442.258	359.475	562.426	570.435		5.84713	6.27467	6.46904	5.74083	4.48457	6.17079	6.57146
WP_000447541.1	MULTISPECIES: Grx4 family monothiol glutaredoxin [Vibrio]	5	406.128	739.877	540.244	265.194	107.168	513.438	786.406		3.17453	5.47175	4.11867	2.25936	0.877483	3.69731	5.94599
WP_000459621.1	MULTISPECIES: Sec-independent protein translocase subunit TatB [Vibrio]	5	611.038	701.095	647.171	583.623	630.555	687.443	637.661		6.45454	7.00686	6.66755	6.71944	6.97713	6.68981	6.51549
WP_000478180.1	DUF3302 domain-containing protein [Vibrio cholerae]	5	1213.77	1093.1	1126.03	1141.34	1340.95	1206.03	1037.91		7.28705	6.20904	6.59349	7.46851	8.43305	6.67043	6.02747
WP_000523294.1	MULTISPECIES: NADH:ubiquinone reductase (Na(+)-transporting) subunit B [Vibrio]	5	1126.5	1200.56	1402.03	1248.36	1233.84	1365.76	1283.73		5.73859	5.78639	6.96597	6.93135	6.584	6.40957	6.32569
WP_000533089.1	MULTISPECIES: energy transducer TonB [Vibrio]	5	740.394	752.821	816.956	797.882	1041.27	874.673	693.411		6.62983	6.37795	7.13491	7.78721	9.76697	7.21549	6.00607
WP_000536855.1	vancomycin high temperature exclusion protein [Vibrio cholerae]	5	456.257	441.435	475.074	434.149	444.607	491.196	418.499		6.42448	5.88092	6.52439	6.66302	6.55785	6.37182	5.70011
WP_000544193.1	sodium:proton antiporter [Vibrio cholerae]	5	512.442	539.975	575.642	520.746	599.822	568.525	532.577		6.48603	6.46632	7.10619	7.18396	7.95268	6.62925	6.52044
WP_000549542.1	glucosaminidase domain-containing protein [Vibrio cholerae]	5	674.987	667.974	670.342	689.624	718.984	665.172	586.174		6.9421	6.49987	6.72422	7.73057	7.74589	6.30245	5.83152
WP_000557292.1	MULTISPECIES: type II toxin-antitoxin system Phd/YefM family antitoxin [Gammaproteobacteria]	5	591.104	632.19	609.369	610.414	828.31	660.596	633.09		5.88082	5.95074	5.91295	6.61915	8.63224	6.05467	6.09255
WP_000580359.1	Holliday junction branch migration protein RuvA [Vibrio cholerae]	5	362.392	413.13	388.281	290.436	236.565	452.909	509.56		5.17429	5.58095	5.40715	4.51987	3.53818	5.95749	7.03765
WP_000581314.1	MULTISPECIES: FMN-binding protein MioC [Gammaproteobacteria]	5	1510.4	1320.76	1122.88	1364.74	1846.15	1507.18	1129.08		6.56659	5.43277	4.76136	6.46698	8.40758	6.03661	4.74824
WP_000590014.1	WavE lipopolysaccharide synthesis family protein [Vibrio cholerae]	5	496.529	556.485	547.764	382.476	330.935	596.243	651.586		5.50058	5.83266	5.91844	4.61819	3.84028	6.08509	6.98225
WP_000616206.1	HlyD family efflux transporter periplasmic adaptor subunit [Vibrio cholerae]	5	641.918	733.524	647.411	617.578	753.962	761.687	696.205		6.20033	6.70346	6.09909	6.50176	7.62854	6.77785	6.50478
WP_000621296.1	hypothetical protein [Vibrio cholerae]	5	338.12	410.703	429.761	387.52	305.666	442.418	426.821		5.9765	6.86837	7.40889	7.46576	5.65952	7.20426	7.29763
WP_000643598.1	MULTISPECIES: hypothetical protein [Vibrio]	5	677.68	797.701	719.633	656.275	688.046	819.177	735.254		5.83691	6.50051	6.04532	6.16095	6.20772	6.50004	6.12569
WP_000661339.1	MULTISPECIES: type II secretion system protein M [Vibrio]	5	650.361	613.857	574.389	568.785	553.402	655.259	591.871		7.08907	6.3307	6.10648	6.75751	6.31876	6.58003	6.24054
WP_000671910.1	thiamine ABC transporter substrate binding subunit [Vibrio cholerae]	5	1222.75	1220.29	1148.45	1004.31	1088.35	1249.9	1219.73		6.53352	6.1691	5.9851	5.84899	6.09165	6.15269	6.30425
WP_000682097.1	glycosyltransferase family 9 protein [Vibrio cholerae]	5	568.476	566.07	508.342	497.633	449.015	581.378	598.492		5.92036	5.57771	5.16348	5.64871	4.89839	5.57796	6.02913
WP_000683351.1	MULTISPECIES: hypoxanthine phosphoribosyltransferase [Vibrio]	5	650.844	658.9	639.31	635.457	721.687	717.604	620.874		6.72041	6.43707	6.43844	7.15169	7.80593	6.82628	6.20129
WP_000701620.1	MULTISPECIES: 23S rRNA (pseudouridine(1915)-N(3))-methyltransferase RlmH [Vibrio]	5	290.419	346.492	359.575	260.935	229.507	311.302	341.204		5.35665	6.0466	6.46856	5.24571	4.43426	5.28969	6.08755
WP_000734011.1	HAD hydrolase family protein [Vibrio cholerae]	5	939.126	964.442	725.081	1183.05	1125.17	949.73	864.718		6.25775	6.08023	4.71227	8.59213	7.8536	5.83008	5.57351
WP_000738534.1	ABC transporter substrate-binding protein [Vibrio cholerae]	5	503.044	591.873	525.585	570.348	410.018	562.274	634.213		4.92865	5.48656	5.02244	6.09068	4.20806	5.07517	6.01059
WP_000744680.1	MULTISPECIES: Dam family site-specific DNA-(adenine-N6)-methyltransferase [Vibrio]	5	392.675	383.954	388.97	365.165	377.888	423.155	393.046		6.72062	6.21734	6.49295	6.81191	6.77479	6.672	6.50698
WP_000748182.1	MULTISPECIES: copper resistance protein NlpE N-terminal domain-containing protein [Vibrio]	5	124.447	129.598	138.234	122.175	81.1061	134.681	168.796		2.6072	2.56885	2.82459	2.78982	1.77992	2.59942	3.42068
WP_000754484.1	iron-regulated protein A [Vibrio cholerae]	5	621.657	648.429	671.562	532.688	645.613	633.413	607.389		6.36766	6.28407	6.70912	5.94711	6.92721	5.97718	6.01805
WP_000759052.1	cobyric acid synthase [Vibrio cholerae]	5	395.721	383.23	364.3	445.13	556.497	427.463	330.912		6.91198	6.33319	6.20616	8.47431	10.182	6.87848	5.59096
WP_000773430.1	sensor histidine kinase [Vibrio cholerae]	5	404.823	435.647	457.396	409.714	347.331	452.51	445.873		6.14319	6.2548	6.76973	6.77663	5.52115	6.32612	6.54486
WP_000782181.1	hemagglutinin/proteinase HapA [Vibrio cholerae]	5	428.718	534.442	483.282	410.509	356.108	644.334	597.292		5.30451	6.25639	5.83209	5.53605	4.61543	7.34455	7.14859
WP_000796799.1	flagellar basal body-associated protein FliL [Vibrio cholerae]	5	454.227	486.065	445.477	590.597	808.54	428.528	465.055		5.57232	5.64166	5.33013	7.89692	10.3901	4.84309	5.51858
WP_000821930.1	hypothetical protein [Vibrio cholerae]	5	562.161	555.367	546.851	582.467	743.226	622.125	492.237		6.73698	6.29701	6.39181	7.60816	9.33001	6.86851	5.70609
WP_000840717.1	anhydro-N-acetylmuramic acid kinase [Vibrio cholerae]	5	585.08	617.078	627.99	633.613	563.437	672.14	620.976		6.08411	6.07116	6.3692	7.18141	6.13739	6.43905	6.24621
WP_000843487.1	hypothetical protein [Vibrio cholerae]	5	214.247	289.482	267.293	192.177	157.033	255.447	284.621		5.53659	7.0778	6.73697	5.41293	4.25084	6.08147	7.11466
WP_000845886.1	class I SAM-dependent methyltransferase [Vibrio cholerae]	5	414.228	430.118	415.584	413.892	381.441	443.198	440.308		6.10292	5.99564	5.97183	6.64644	5.88684	6.01557	6.27502
WP_000861987.1	MULTISPECIES: type II toxin-antitoxin system Phd/YefM family antitoxin [Vibrio]	5	1209.1	1309.34	1170.88	1114.47	1248.76	1360.13	1278.03		6.13828	6.28907	5.79758	6.16675	6.6408	6.36129	6.27604
WP_000863548.1	MULTISPECIES: superoxide dismutase [Fe] [Vibrio]	5	818.787	1143.52	922.97	570.616	367.462	1013.51	1147.93		4.51313	5.96348	4.96186	3.42811	2.12166	5.14654	6.12043
WP_000864259.1	chitin disaccharide deacetylase [Vibrio cholerae]	5	407.511	320.702	347.352	370.856	356.875	335.57	295.293		8.22599	6.12491	6.83862	8.15939	7.54608	6.2404	5.76583
WP_000882652.1	YcgL domain-containing protein [Vibrio cholerae]	5	830.692	909.816	824.28	733.769	686.91	856.281	863.15		5.84891	6.06091	5.66056	5.63116	5.0663	5.55433	5.8787
WP_000885260.1	ornithine carbamoyltransferase [Vibrio cholerae]	5	445.453	439.224	397.188	417.642	474.373	455.896	382.096		7.354	6.86053	6.3954	7.51501	8.20349	6.93375	6.10175
WP_000896539.1	DUF808 domain-containing protein [Vibrio cholerae]	5	451.681	553.547	551.013	423.972	464.526	525.779	513.002		5.68226	6.5886	6.76085	5.8134	6.12147	6.09358	6.24264
WP_000899908.1	5-amino-6-(5-phospho-D-ribitylamino)uracil phosphatase YigB [Vibrio cholerae]	5	544.413	609.786	586.917	471.087	433.744	636.484	649.781		5.92288	6.2767	6.22775	5.5861	4.94304	6.37928	6.83803
WP_000913082.1	dihydropteroate synthase [Vibrio cholerae]	5	912.49	957.292	893.324	811.311	811.652	996.119	959.747		6.62172	6.57259	6.32269	6.41703	6.16977	6.65939	6.73689
WP_000919370.1	VOC family protein [Vibrio cholerae]	5	193.154	207.538	211.432	209.146	258.33	227.727	206.302		6.08043	6.18127	6.49159	7.17602	8.51847	6.60427	6.28194
WP_000929906.1	MULTISPECIES: HIT domain-containing protein [Vibrio]	5	289.087	327.22	311.285	265.355	228.725	330.976	343.467		5.73167	6.13821	6.01951	5.73434	4.75032	6.04546	6.58715
WP_000941132.1	MULTISPECIES: YjaG family protein [Vibrio]	5	557.035	621.265	527.152	443.762	423.521	615.678	544.356		6.26604	6.61206	5.78358	5.44082	4.99048	6.38035	5.92316
WP_000952849.1	zinc ABC transporter substrate-binding protein ZnuA [Vibrio cholerae]	5	478.015	436.729	423.475	469.435	586.17	461.76	369.61		7.28967	6.30127	6.2986	7.80271	9.36368	6.48728	5.45218
WP_000957824.1	MULTISPECIES: molybdate ABC transporter substrate-binding protein [Vibrio]	5	672.356	705.52	694.619	592.873	607.422	717.506	684.371		6.45276	6.40627	6.50194	6.20171	6.10651	6.34384	6.35328
WP_000974695.1	hypothetical protein [Vibrio cholerae]	5	334.56	352.612	327.185	339.375	344.722	364.648	351.038		6.24683	6.2292	5.95839	6.90668	6.74235	6.27249	6.34015
WP_000993355.1	MULTISPECIES: ATP-dependent RNA helicase DbpA [Vibrio]	5	307.78	348.386	350.669	314.184	337.574	349.823	344.288		5.89803	6.31651	6.55412	6.56228	6.7763	6.17583	6.38188
WP_000999601.1	MULTISPECIES: PilZ domain-containing protein [Vibrio]	5	662.738	667.58	693.673	698.715	730.681	745.764	628.094		6.68995	6.37578	6.82945	7.68749	7.72619	6.93526	6.13289
WP_001000867.1	hypothetical protein [Vibrio cholerae]	5	361.56	347.097	326.41	367.087	384.152	381.862	339.894		6.89393	6.26162	6.07016	7.62885	7.67266	6.70769	6.26888
WP_001021273.1	sel1 repeat family protein [Vibrio cholerae]	5	1000	959.856	947.427	1011.96	1041.47	1014.75	784.894		7.67972	6.9743	7.09645	8.47056	8.37816	7.17934	5.83064
WP_001035064.1	MULTISPECIES: DsbE family thiol:disulfide interchange protein [Vibrio]	5	1049.73	1172.69	1089.05	1130.64	1132.53	1173.8	1163.09		5.91128	6.24794	5.98139	6.93956	6.68052	6.08945	6.33545
WP_001039513.1	MULTISPECIES: hypothetical protein [Vibrio]	5	997.637	1225.31	1150.6	907.315	641.065	1170.89	1249.92		4.75485	5.52535	5.34859	4.71331	3.20054	5.14116	5.76244
WP_001041874.1	ribonuclease HI [Vibrio cholerae]	5	279.172	275.354	268.538	287.006	364.644	291.263	232.535		6.82769	6.37152	6.40557	7.65062	9.34173	6.56247	5.50111
WP_001043275.1	MULTISPECIES: hypothetical protein [Vibrio]	5	890.477	1068.36	1093.09	801.648	723.565	1064.64	1039.77		5.82926	6.61695	6.97906	5.71976	4.96164	6.42057	6.58397
WP_001044400.1	DUF4442 domain-containing protein [Vibrio cholerae]	5	686.561	638.928	583.55	609.922	695.741	737.303	574.033		7.17461	6.31714	5.94768	6.947	7.61594	7.09816	5.80251
WP_001044516.1	MULTISPECIES: HU family DNA-binding protein [Vibrio]	5	623.245	790.399	797.997	496.777	333.135	743.141	900.685		5.22486	6.2692	6.5248	4.53922	2.92545	5.73941	7.3038
WP_001054768.1	YqgE/AlgH family protein [Vibrio cholerae]	5	789.764	763.702	769.586	911.998	1261.26	814.535	602.871		7.14355	6.53567	6.78928	8.99113	11.9503	6.78745	5.27474
WP_001061295.1	hypothetical protein [Vibrio cholerae]	5	591.02	683.519	716.664	675.041	728.829	698.141	655.949		5.85297	6.40434	6.92213	7.28632	7.56061	6.36939	6.28354
WP_001063919.1	MULTISPECIES: UbiX family flavin prenyltransferase [Vibrio]	5	639.397	637.176	669.297	580.959	552.187	686.388	642.659		6.29805	5.93805	6.4299	6.23712	5.69742	6.22852	6.12316
WP_001076945.1	MULTISPECIES: aquaporin family protein [Vibrio]	5	848.352	991.814	906.641	697.595	954.118	885.881	783.512		6.75623	7.47323	7.04229	6.0553	7.95952	6.49956	6.03579
WP_001078087.1	2-succinyl-5-enolpyruvyl-6-hydroxy-3-cyclohexene-1-carboxylic-acid synthase [Vibrio cholerae]	5	501.38	512.342	486.159	454.08	476.599	518.492	477.931		6.90086	6.67184	6.52626	6.81196	6.87141	6.57443	6.36299
WP_001080438.1	HTH-type transcriptional regulator TreR [Vibrio cholerae]	5	798.573	777.812	754.73	821.027	1034.23	867.98	675.275		6.91155	6.3692	6.37092	7.74501	9.37637	6.92071	5.65329
WP_001083605.1	MULTISPECIES: response regulator [Vibrio]	5	437.899	493.957	429.197	442.623	313.584	489.987	561.953		5.09324	5.43574	4.86885	5.61123	3.82059	5.25031	6.32237
WP_001085086.1	tRNA (adenosine(37)-N6)-threonylcarbamoyltransferase complex ATPase subunit type 1 TsaE [Vibrio cholerae]	5	287.264	302.094	357.459	251.88	259.748	326.533	289.237		6.17938	6.1483	7.49963	5.90556	5.85292	6.47099	6.01835
WP_001085485.1	ribonuclease HII [Vibrio cholerae]	5	764.486	839.305	838.125	624.462	525.744	796.107	862.375		6.08353	6.31911	6.50497	5.41622	4.38245	5.83631	6.63808
WP_001089203.1	glycine cleavage system protein R [Vibrio cholerae]	5	1140.69	1189.64	1216.63	1084.92	1255.95	1263.07	1117.5		5.82551	5.74819	6.06003	6.03903	6.71885	5.94256	5.52044
WP_001089648.1	apolipoprotein N-acyltransferase [Vibrio cholerae]	5	603.155	700.171	692.581	553.023	475.476	680.671	683.311		5.95912	6.54496	6.67381	5.95526	4.92083	6.19542	6.53028
WP_001094791.1	thioredoxin-dependent thiol peroxidase [Vibrio cholerae]	5	450.171	523.161	512.258	358.181	304.815	518.142	562.526		5.3681	5.90239	5.95775	4.65532	3.80747	5.6921	6.48852
WP_001097201.1	GGDEF domain-containing protein [Vibrio cholerae]	5	601.904	598.585	659.639	690.993	777.016	661.24	541.57		6.57232	6.18396	7.02503	8.22373	8.88747	6.65167	5.72013
WP_001107728.1	tyrosine-type recombinase/integrase [Vibrio cholerae]	5	261.302	272.586	261.421	260.84	308.588	300.537	274.784		6.31583	6.23363	6.1628	6.87173	7.8131	6.69216	6.4245
WP_001114647.1	bifunctional DNA-formamidopyrimidine glycosylase/DNA-(apurinic or apyrimidinic site) lyase [Vibrio cholerae]	5	534.129	449.442	390.748	429.349	532.53	542.649	355.885		8.12188	6.46597	5.79505	7.11582	8.48225	7.60168	5.23456
WP_001115853.1	MULTISPECIES: hypothetical protein [Gammaproteobacteria]	5	1507.2	1514.39	1424.29	1357.6	1414.6	1613.84	1345.09		6.75218	6.41889	6.22331	6.62901	6.6384	6.66061	5.82887
WP_001133204.1	TMAO reductase system periplasmic protein TorT [Vibrio cholerae]	5	934.926	886.194	875.328	948.312	981.911	898.027	840.008		6.95865	6.2406	6.35432	7.69313	7.65555	6.15769	6.04772
WP_001165432.1	MULTISPECIES: PepSY domain-containing protein [Vibrio]	5	539.242	513.497	538.121	491.198	585.514	523.405	432.531		7.05623	6.35736	6.86782	7.00567	8.0257	6.30968	5.47478
WP_001167859.1	multifunctional CCA addition/repair protein [Vibrio cholerae]	5	384.519	409.818	400.716	357.319	367.179	428.887	368.837		6.51937	6.57398	6.62635	6.6031	6.52112	6.69902	6.04898
WP_001173306.1	glycosyltransferase family 9 protein [Vibrio cholerae]	5	484.838	519.271	525.993	401.145	380.908	503.203	541.619		6.18733	6.26974	6.54691	5.57971	5.09194	5.91602	6.6859
WP_001176628.1	peptidoglycan-associated lipoprotein Pal [Vibrio cholerae]	5	548.932	584.29	534.779	568.971	556.964	663.972	685.801		6.15811	6.20164	5.85131	6.95701	6.54504	6.86212	7.44195
WP_001181145.1	transmembrane regulator ToxS [Vibrio cholerae]	5	461.252	443.432	425.395	441.211	598.666	504.421	398.951		6.87444	6.25282	6.1836	7.16719	9.34632	6.92584	5.75147
WP_001198579.1	DNA recombination protein RmuC [Vibrio cholerae]	5	522.563	533.021	539.127	536.102	546.197	640.344	556.39		6.07154	5.85941	6.10944	6.78909	6.64762	6.85415	6.25316
WP_001211290.1	sialidase [Vibrio cholerae]	5	585.59	551.061	549.723	578.668	662.083	719.584	581.327		6.77646	6.03335	6.20445	7.29865	8.02561	7.67133	6.50713
WP_001223841.1	MULTISPECIES: DNA polymerase III subunit delta [Vibrio]	5	345.471	367.824	386.462	288.187	213.267	388.958	400.795		5.58694	5.62797	6.09564	5.07973	3.61279	5.79489	6.26967
WP_001237199.1	RNase adapter RapZ [Vibrio cholerae]	5	325.472	371.279	384.391	309.937	335.641	390.242	353.38		5.85691	6.32128	6.7465	6.079	6.32684	6.46948	6.15116
WP_001238038.1	response regulator [Vibrio cholerae]	5	397.436	467.938	457.64	300.091	226.577	466.428	543.824		5.33153	5.93913	5.98768	4.38775	3.18388	5.76434	7.05673
WP_001259537.1	protein-disulfide reductase DsbD [Vibrio cholerae]	5	669.121	546.555	646.438	596.03	979.449	679.725	423.401		8.21579	6.34933	7.74144	7.97657	12.5975	7.68879	5.02871
WP_001271444.1	formate transporter FocA [Vibrio cholerae]	5	576.081	690.814	650.891	599.478	337.804	754.095	768.38		5.72618	6.49668	6.31014	6.49468	3.51724	6.90538	7.38783
WP_001271642.1	two-component sensor histidine kinase [Vibrio cholerae]	5	508.587	462.302	445.218	469.888	521.149	451.714	368.541		8.24072	7.08721	7.03595	8.29847	8.84542	6.74286	5.77625
WP_001275671.1	assimilatory sulfite reductase (NADPH) hemoprotein subunit [Vibrio cholerae]	5	520.493	517.89	572.24	552.795	608.061	511.009	438.639		6.50824	6.12683	6.97874	7.53384	7.96439	5.8865	5.30537
WP_001277486.1	ABC transporter ATP-binding protein [Vibrio cholerae]	5	381.099	391.385	407.757	322.276	292.088	437.695	416.734		6.58095	6.39446	6.86755	6.06572	5.28349	6.9631	6.96096
WP_001286257.1	DUF3360 domain-containing protein [Vibrio cholerae]	5	464.538	438.466	442.947	527.787	630.79	516.201	381.204		7.11483	6.35373	6.61676	8.8106	10.1201	7.28354	5.64756
WP_001880887.1	tRNA dihydrouridine(16) synthase DusC [Vibrio cholerae]	5	696.648	698.792	684.17	814.851	930.098	846.995	603.412		6.39753	6.07151	6.12792	8.15607	8.94715	7.16573	5.3601
WP_001881365.1	glycine--lipid A transferase AlmG [Vibrio cholerae]	5	301.192	316.026	344.865	321.57	349.668	325.319	326.159		5.3422	5.30334	5.9659	6.21665	6.49665	5.31578	5.59585
WP_001881458.1	DNA-3-methyladenine glycosylase I [Vibrio cholerae]	5	534.187	500.135	524.796	545.25	622.024	501.104	452.605		7.22112	6.39658	6.91913	8.0336	8.80795	6.2405	5.91821
WP_001906605.1	DeoR/GlpR transcriptional regulator [Vibrio cholerae]	5	1391.56	1483.23	1526.81	1558.84	1617.3	1580.41	1367.47		6.96257	7.02143	7.4508	8.50106	8.47647	7.2848	6.61829
WP_001911815.1	GGDEF domain-containing protein [Vibrio cholerae]	5	436.061	456.668	451.138	404.833	480.733	506.13	453.291		6.49357	6.43408	6.55233	6.57076	7.49889	6.9435	6.5294
WP_001918068.1	SCP2 domain-containing protein [Vibrio cholerae]	5	480.538	537.177	533.719	397.226	330.561	582.902	530.881		5.69255	6.02068	6.16654	5.12885	4.10192	6.36143	6.08325
WP_001918300.1	MULTISPECIES: tRNA (cytosine(32)/uridine(32)-2'-O)-methyltransferase TrmJ [Vibrio]	5	466.878	422.011	377.862	418.192	486.075	419.557	341.505		8.10788	6.93389	6.4001	7.91559	8.84227	6.71236	5.73668
WP_001918402.1	iron-sulfur cluster carrier protein ApbC [Vibrio cholerae]	5	407.533	499.391	526.722	315.782	238.156	436.856	566.149		5.08184	5.8918	6.40603	4.29189	3.11083	5.01853	6.82886
WP_001918694.1	tetraacyldisaccharide 4'-kinase [Vibrio cholerae]	5	436.644	463.704	480.897	424.918	416.789	503.759	448.744		6.31015	6.3402	6.7782	6.693	6.30936	6.7068	6.27294
WP_001918943.1	nitrogen regulation protein NR(II) [Vibrio cholerae]	5	688.098	698.919	677.852	653.837	707.969	766.492	657.581		6.63426	6.37556	6.37422	6.87093	7.15012	6.80817	6.1327
WP_000010183.1	oligoribonuclease [Vibrio cholerae]	4	468.099	481.699	522.612	454.103	467.556	546.752	473.146		6.12717	5.96551	6.67193	6.47859	6.41081	6.59315	5.9907
WP_000017896.1	methylated-DNA--[protein]-cysteine S-methyltransferase [Vibrio cholerae]	4	632.814	576.121	528.31	602.948	683.687	596.269	535.711		6.95384	5.9898	5.66223	7.22158	7.86978	6.03631	5.69429
WP_000018313.1	MULTISPECIES: fumarylacetoacetate hydrolase family protein [Vibrio]	4	208.133	252.295	255.447	258.961	253.727	267.212	274.703		5.03445	5.77389	6.02645	6.8273	6.42886	5.95452	6.42738
WP_000019000.1	MULTISPECIES: HDOD domain-containing protein [Vibrio]	4	327.021	296.312	333.008	386.425	396.21	349.761	293.532		6.4712	5.54764	6.42709	8.33448	8.21281	6.37619	5.61856
WP_000024969.1	MULTISPECIES: DUF2913 family protein [Vibrio]	4	181.847	196.194	206.69	146.279	140.263	207.505	192.985		6.10555	6.23238	6.76844	5.35309	4.93309	6.41841	6.26762
WP_000027964.1	acyl carrier protein [Vibrio cholerae]	4	278.068	309.718	286.859	193.615	226.849	332.007	355.687		5.77877	6.08976	5.81437	4.38558	4.9383	6.35641	7.1501
WP_000035785.1	hypothetical protein [Vibrio cholerae]	4	285.25	301.651	304.942	312.853	401.358	377.288	323.999		5.96771	5.97086	6.22228	7.13389	8.79571	7.27169	6.55671
WP_000041521.1	endonuclease SmrB [Vibrio cholerae]	4	579.018	349.755	236.502	355.831	559.917	593.555	310.819		8.97389	5.12864	3.57498	6.01085	9.0901	8.47481	4.65968
WP_000042319.1	SCO family protein [Vibrio cholerae]	4	567.678	572.274	539.41	623.078	711.378	599.808	483.265		7.15352	6.82293	6.62959	8.55783	9.39019	6.96322	5.89065
WP_000042558.1	ABC transporter ATP-binding protein [Vibrio cholerae]	4	477.664	504.764	455.408	407.428	423.657	478.279	444.339		6.5292	6.52793	6.07139	6.07005	6.06609	6.02281	5.87506
WP_000042747.1	MULTISPECIES: acyl-CoA thioesterase II [Vibrio]	4	189.395	224.692	191.43	158.107	124.747	237.27	238.873		5.4362	6.10189	5.35904	4.94632	3.75071	6.27408	6.63215
WP_000044781.1	MULTISPECIES: 50S ribosomal protein L34 [Vibrio]	4	536.672	723.323	713.302	499.438	414.025	678.43	736.592		4.67488	5.96133	6.06017	4.74184	3.77785	5.44436	6.20652
WP_000056565.1	MULTISPECIES: PadR family transcriptional regulator [Vibrio]	4	263.771	293.791	302.575	249.389	234.765	302.033	273.827		6.06377	6.39004	6.7842	6.2488	5.65335	6.39662	6.08908
WP_000061906.1	MULTISPECIES: ribosome maturation factor RimM [Vibrio]	4	397.665	419.092	385.585	442.461	663.985	588.543	496.349		5.52717	5.51118	5.22704	6.70292	9.66719	7.53605	6.67318
WP_000065130.1	MULTISPECIES: acyl carrier protein [Vibrio]	4	920.21	770.24	595.079	585.588	742.579	639.651	576.113		8.74013	6.9216	5.51259	6.06215	7.38806	5.59699	5.29296
WP_000067608.1	MULTISPECIES: glyoxalase [Vibrio]	4	903.364	969.381	952.735	901.697	972.793	967.999	866.831		6.3963	6.49396	6.57943	6.95873	7.21511	6.31424	5.93691
WP_000078888.1	pantetheine-phosphate adenylyltransferase [Vibrio cholerae]	4	416.699	496.677	483.079	401.449	346.36	514.936	509.444		5.52402	6.22955	6.24599	5.80052	4.80969	6.28878	6.53265
WP_000080915.1	cyclic pyranopterin monophosphate synthase MoaC [Vibrio cholerae]	4	402.931	435.3	413.481	425.187	483.458	441.369	435.038		6.01215	6.14521	6.01734	6.91484	7.55639	6.0671	6.27893
WP_000094384.1	MULTISPECIES: acyl-CoA thioesterase [Vibrio]	4	773.765	761.204	758.871	744.406	870.926	816.498	692.427		7.02414	6.53784	6.71896	7.36542	8.28174	6.82841	6.0802
WP_000099768.1	MULTISPECIES: 3-deoxy-manno-octulosonate-8-phosphatase KdsC [Vibrio]	4	639.81	737.639	681.131	466.703	404.494	666.8	737.252		6.11161	6.6665	6.34578	4.85902	4.04737	5.86787	6.81209
WP_000101064.1	LacI family DNA-binding transcriptional regulator [Vibrio cholerae]	4	258.425	280.519	280.031	220.336	202.695	280.777	282.05		6.20699	6.37467	6.55998	5.76813	5.09971	6.21281	6.55288
WP_000109472.1	3'3'-cGAMP-specific phosphodiesterase [Vibrio cholerae]	4	876.917	863.795	873.357	849.799	871.008	864.388	875.196		6.58954	6.14125	6.40087	6.96012	6.85608	5.98392	6.36154
WP_000109982.1	MULTISPECIES: class I SAM-dependent methyltransferase [Vibrio]	4	484.92	532.813	483.013	355.034	282.118	491.636	552.457		5.82748	6.05807	5.66134	4.65033	3.55138	5.44295	6.42198
WP_000111625.1	MULTISPECIES: YihA family ribosome biogenesis GTP-binding protein [Vibrio]	4	530.34	639.101	602.733	475.626	423.276	629.067	700.064		5.24943	5.98517	5.81879	5.13129	4.38872	5.73634	6.70278
WP_000113995.1	MULTISPECIES: TetR/AcrR family transcriptional regulator [Vibrio]	4	191.152	231.946	228.038	155.813	120.893	234.741	246.204		5.16637	5.93121	6.01124	4.59002	3.42267	5.84489	6.43668
WP_000114969.1	MULTISPECIES: MurR/RpiR family transcriptional regulator [Vibrio]	4	263.93	236.177	267.666	279.49	324.139	301.483	210.237		7.52222	6.36861	7.44047	8.68215	9.6771	7.9159	5.79597
WP_000118351.1	MULTISPECIES: GNAT family N-acetyltransferase [Vibrio]	4	746.885	793.128	776.434	670.053	591.669	790.896	760.432		6.55627	6.58713	6.64749	6.41086	5.4405	6.39592	6.45689
WP_000124575.1	MULTISPECIES: DUF2960 domain-containing protein [Vibrio]	4	674.58	805.816	769.396	525.704	441.883	827.024	784.379		5.36009	6.05792	5.96263	4.55285	3.67792	6.05392	6.02871
WP_000133900.1	tRNA uridine 5-oxyacetic acid(34) methyltransferase CmoM [Vibrio cholerae]	4	361.309	395.423	476.468	366.842	367.817	415.842	397.848		6.08436	6.3001	7.82564	6.73316	6.4882	6.45126	6.48057
WP_000151469.1	bifunctional 4-hydroxy-2-oxoglutarate aldolase/2-dehydro-3-deoxy-phosphogluconate aldolase [Vibrio cholerae]	4	184.162	224.716	208.848	150.77	129.993	203.418	219.402		5.49214	6.34053	6.07466	4.90073	4.06086	5.58871	6.32911
WP_000157570.1	LacI family DNA-binding transcriptional regulator [Vibrio cholerae]	4	733.045	793.327	783.333	610.743	604.153	786.984	759.935		6.41336	6.56684	6.68423	5.82394	5.53679	6.34309	6.43119
WP_000178614.1	DUF58 domain-containing protein [Vibrio cholerae]	4	279.239	271.642	262.461	244.713	276.013	299.243	266.304		6.96806	6.41331	6.38779	6.65575	7.21476	6.87924	6.42797
WP_000185039.1	elongation factor P--(R)-beta-lysine ligase [Vibrio cholerae]	4	274.804	345.297	313.617	236.09	202.909	369.316	360.606		4.83984	5.75374	5.38713	4.53199	3.7434	5.9922	6.14329
WP_000186559.1	Cys-tRNA(Pro) deacylase [Vibrio cholerae]	4	548.787	553.716	533.334	518.851	503.046	615.978	574.998		6.08593	5.80978	5.76863	6.27147	5.84369	6.29316	6.16807
WP_000190603.1	MULTISPECIES: cold shock domain-containing protein CspD [Vibrio]	4	1477.88	1554.85	1441.26	1293.06	1249.93	1623.68	1347.93		6.2486	6.21987	5.94341	5.95889	5.53587	6.32447	5.51278
WP_000190761.1	amino acid ABC transporter permease [Vibrio cholerae]	4	670.095	625.252	597.867	517.657	475.613	702.114	623.692		6.97492	6.15755	6.06957	5.87285	5.18577	6.73273	6.27962
WP_000206218.1	MULTISPECIES: adenine phosphoribosyltransferase [Vibrio]	4	552.454	555.485	548.841	524.748	619.978	570.42	527.104		6.72254	6.39527	6.51379	6.95972	7.9026	6.39458	6.20431
WP_000211039.1	ABC transporter ATP-binding protein [Vibrio cholerae]	4	395.87	388.098	387.927	412.872	445.211	415.926	305.042		7.33506	6.80365	7.01054	8.33816	8.6412	7.09983	5.46728
WP_000213241.1	O-succinylhomoserine (thiol)-lyase [Vibrio cholerae]	4	785.936	825.348	859.753	758.235	782.326	855.379	741.615		6.68977	6.64677	7.13753	7.03447	6.97539	6.70753	6.10608
WP_000214238.1	ribosomal protein S18-alanine N-acetyltransferase [Vibrio cholerae]	4	350.607	363.495	362.356	310.061	264.62	382.167	364.9		6.505	6.38079	6.5571	6.27014	5.14287	6.53221	6.54878
WP_000222725.1	hypothetical protein [Vibrio cholerae]	4	301.437	302.175	287.186	279.998	332.868	334.48	305.333		6.53332	6.19649	6.07087	6.61449	7.55729	6.67864	6.40135
WP_000252812.1	MULTISPECIES: MSHA biogenesis protein MshK [Gammaproteobacteria]	4	350.724	390.157	331.592	309.574	256.829	377.972	462.21		5.49376	5.7822	5.06592	5.28533	4.2141	5.45436	7.00331
WP_000281360.1	AAA family ATPase [Vibrio cholerae]	4	888.082	816.754	828.541	906.43	1037.75	882.345	733.037		7.53204	6.55391	6.85368	8.37911	9.21954	6.89411	6.01375
WP_000289970.1	aminodeoxychorismate lyase [Vibrio cholerae]	4	359.593	403.898	461.25	312.078	326.266	375.734	424.041		5.79207	6.15523	7.24618	5.47885	5.50492	5.5755	6.60679
WP_000290732.1	MULTISPECIES: 50S ribosomal protein L32 [Bacteria]	4	300.912	403.854	388.139	197.197	86.2961	439.613	437.667		4.9199	6.24727	6.18948	3.51415	1.47797	6.62167	6.92182
WP_000337335.1	MULTISPECIES: PLP-dependent cysteine synthase family protein [Vibrio]	4	360.909	401.895	392.328	453.886	404.771	365.566	349.091		6.28478	6.62147	6.66334	8.61475	7.38344	5.8646	5.88019
WP_000345929.1	octaprenyl diphosphate synthase [Vibrio cholerae]	4	457.766	624.303	580.075	542.775	416.639	541.124	759.348		4.07437	5.25729	5.0356	5.26551	3.88449	4.43705	6.5376
WP_000357040.1	LysR family transcriptional regulator [Vibrio cholerae]	4	453.089	451.825	438.212	502.042	620.96	500.222	371.035		7.17493	6.76946	6.76813	8.66518	10.3004	7.29755	5.68341
WP_000373826.1	cupin domain-containing protein [Vibrio cholerae]	4	197.308	205.206	209.678	202.606	198.61	191.294	202.465		3.532	3.47549	3.66082	3.95305	3.72421	3.1547	3.50579
WP_000381017.1	MULTISPECIES: YeaC family protein [Vibrio]	4	390.751	457.011	412.411	412.527	445.853	423.162	394.397		5.95406	6.58854	6.12905	6.85124	7.11641	5.94018	5.81308
WP_000383981.1	MULTISPECIES: LysR family transcriptional regulator [Vibrio]	4	233.289	261.337	258.651	184.084	165.299	276.9	302.196		5.55988	5.8928	6.01223	4.7818	4.12666	6.07959	6.96659
WP_000394852.1	zinc transporter ZntB [Vibrio cholerae]	4	199.181	220.908	252.423	206.737	177.135	216.539	227.549		5.9796	6.27459	7.391	6.76467	5.57039	5.98881	6.60784
WP_000414772.1	acylphosphatase [Vibrio cholerae]	4	631.298	677.731	618.578	618.932	634.092	620.152	598.632		6.65623	6.76084	6.36119	7.1128	7.0033	6.02382	6.10539
WP_000415748.1	hypothetical protein [Vibrio cholerae]	4	217.418	178.777	158.589	246.104	211.941	253.854	248.969		5.56284	4.32775	3.95753	6.86315	5.68032	5.98364	6.16179
WP_000426093.1	TssA family type VI secretion system protein VasJ [Vibrio cholerae]	4	248.343	271.925	264.77	232.584	240.997	305.208	285.803		5.92163	6.13463	6.15756	6.04468	6.01946	6.70449	6.59199
WP_000431680.1	sodium/proline symporter PutP [Vibrio cholerae]	4	117.104	123.076	158.978	133.871	151.185	151.913	139.962		5.58681	5.55539	7.3974	6.96117	7.5554	6.67678	6.45895
WP_000439044.1	MULTISPECIES: hypothetical protein [Vibrio]	4	344.928	333.905	328.317	375.862	431.748	355.719	293.138		6.71012	6.14574	6.22938	7.96955	8.79809	6.37513	5.51612
WP_000445093.1	MULTISPECIES: heme utilization cystosolic carrier protein HutX [Vibrio]	4	425.674	583.768	651.948	607.943	491.704	535.389	564.735		4.22552	5.48268	6.31199	6.57764	5.11286	4.89613	5.42261
WP_000456236.1	MULTISPECIES: ribonuclease E activity regulator RraA [Vibrio]	4	512.004	610.601	573.844	478.855	401.423	509.733	615.193		5.82079	6.56774	6.36286	5.93358	4.78044	5.33865	6.76519
WP_000457419.1	STAS domain-containing protein [Vibrio cholerae]	4	892.526	746.565	872.586	989.396	1364.37	899.898	607.191		8.00982	6.33898	7.63766	9.67778	12.826	7.44004	5.27093
WP_000459569.1	MULTISPECIES: tRNA (uridine(34)/cytosine(34)/5-carboxymethylaminomethyluridine(34)-2'-O)-methyltransferase TrmL [Vibrio]	4	216.66	266.153	245.726	178.979	159.86	259.935	289.547		5.37768	6.25024	5.94863	4.84197	4.15635	5.94376	6.95177
WP_000480152.1	DUF3581 domain-containing protein [Vibrio cholerae]	4	181.614	234.318	234.803	187.355	228.514	225.884	234.255		5.06505	6.18286	6.38687	5.69513	6.67581	5.80364	6.31951
WP_000486335.1	MULTISPECIES: Zn(2+)-responsive transcriptional regulator [Vibrio]	4	699.315	665.603	655.854	612.762	735.816	730.001	629.969		6.94428	6.25344	6.35201	6.63208	7.65385	6.67818	6.05109
WP_000490818.1	MULTISPECIES: ABC transporter permease [Vibrio]	4	536.851	688.613	795.83	659.143	683.978	631.486	639.338		5.74331	6.97	8.30383	7.68584	7.66491	6.22375	6.61605
WP_000495305.1	phenylacetate--CoA ligase family protein [Vibrio cholerae]	4	608.273	559.753	575.421	615.938	679.315	581.986	480.267		7.39344	6.43716	6.82156	8.15998	8.6492	6.5169	5.64665
WP_000495557.1	MULTISPECIES: preprotein translocase subunit SecG [Vibrio]	4	1150.38	1193.5	1176.8	1201.33	1375.83	1220.35	1070.61		6.63847	6.51626	6.62338	7.55601	8.31664	6.48771	5.9761
WP_000523394.1	non-ribosomal peptide synthetase [Vibrio cholerae]	4	345.626	299.962	318.224	385.025	512.581	334.35	240.862		8.24567	6.77072	7.40461	10.0118	12.8097	7.34854	5.55837
WP_000526746.1	MULTISPECIES: low molecular weight phosphotyrosine protein phosphatase [Vibrio]	4	405.391	426.966	402.743	494.321	548.181	446.364	423.683		6.37858	6.35613	6.18056	8.47739	9.03504	6.47022	6.44838
WP_000542596.1	toxin-coregulated pilus transcriptional regulator TcpP [Vibrio cholerae]	4	500.08	547.014	481.715	502.658	490.119	697.242	543.819		5.88975	6.09544	5.53347	6.45258	6.04666	7.56521	6.19544
WP_000559203.1	DUF2796 domain-containing protein [Vibrio cholerae]	4	598.415	798.827	668.577	558.092	524.328	854.745	678.509		4.84951	6.12488	5.28441	4.92952	4.45097	6.38134	5.31877
WP_000561039.1	MULTISPECIES: 1-acylglycerol-3-phosphate O-acyltransferase [Vibrio]	4	430.38	425.139	423.485	399.405	433.862	433.561	400.068		6.69205	6.25442	6.42236	6.76899	7.06667	6.21065	6.01729
WP_000562692.1	DUF2861 family protein [Vibrio cholerae]	4	272.165	262.984	290.836	252.484	235.037	308.408	233.299		7.33104	6.70212	7.64067	7.41261	6.63172	7.65313	6.07864
WP_000567318.1	1,6-anhydro-N-acetylmuramyl-L-alanine amidase AmpD [Vibrio cholerae]	4	216.443	230.293	227.439	201.592	190.811	237.353	222.544		6.3283	6.3705	6.48572	6.42422	5.84391	6.3932	6.29389
WP_000567380.1	TatD family hydrolase [Vibrio cholerae]	4	374.849	367.599	382.513	383.19	413.175	388.984	327.107		7.06473	6.55485	7.0313	7.87149	8.15699	6.75385	5.96333
WP_000568491.1	MULTISPECIES: Holliday junction branch migration DNA helicase RuvB [Vibrio]	4	334.725	306.656	338.298	475.638	705.431	380.255	350.776		6.37018	5.52159	6.27932	9.86606	14.0629	6.66682	6.45734
WP_000571234.1	HTH-type transcriptional regulator MetR [Vibrio cholerae]	4	508.691	568.784	552.373	499.515	579.341	591.637	522.254		6.24336	6.60482	6.61221	6.68215	7.44826	6.68959	6.2002
WP_000588948.1	MULTISPECIES: DUF1255 family protein [Vibrio]	4	662.531	898.71	863.172	390.14	197.61	893.015	1076.55		4.10868	5.27309	5.22088	2.63706	1.28369	5.10194	6.45788
WP_000599609.1	helix-turn-helix domain-containing protein [Vibrio cholerae]	4	270.858	277.847	277.93	322.725	409.828	312.254	271.363		6.31542	6.12936	6.32042	8.20156	10.0096	6.70731	6.12027
WP_000625706.1	PTS mannitol transporter subunit IICBA [Vibrio cholerae]	4	437.143	442.121	405.429	413.12	489.905	467.012	402.041		7.71376	7.38131	6.97762	7.94552	9.05547	7.59191	6.86235
WP_000628135.1	response regulator transcription factor [Vibrio cholerae]	4	332.602	326.388	314.634	286.315	275.654	327.159	283.51		7.55214	7.01179	6.96788	7.08587	6.55641	6.8436	6.22692
WP_000662924.1	MULTISPECIES: arginine ABC transporter permease ArtM [Vibrio]	4	1076.29	1093.81	1123.68	1058.73	1101.09	1135.86	895.149		7.35232	7.06946	7.48665	7.88286	7.87906	7.14826	5.91494
WP_000705468.1	hemin ABC transporter substrate-binding protein [Vibrio cholerae]	4	459.518	466.009	462.43	558.072	636.87	449.246	351.206		6.32189	6.0658	6.20498	8.36832	9.17808	5.69389	4.67376
WP_000706545.1	triacylglycerol lipase [Vibrio cholerae]	4	357.526	402.305	427.979	322.902	248.919	429.114	447.147		5.52349	5.88045	6.44879	5.43726	4.02829	6.10743	6.68215
WP_000725019.1	XTP/dITP diphosphatase [Vibrio cholerae]	4	535.548	503.749	458.13	517.34	607.262	560.562	427.033		7.09107	6.31069	5.91633	7.46609	8.4226	6.83781	5.46934
WP_000754102.1	MULTISPECIES: methylglyoxal synthase [Vibrio]	4	380.923	413.868	440.754	304.262	220.72	408.03	447.304		6.30701	6.48332	7.11758	5.49083	3.82811	6.22384	7.16389
WP_000765092.1	phosphodiesterase [Vibrio cholerae]	4	251.946	300.879	311.551	215.539	156.291	295.369	299.834		5.7473	6.49378	6.93163	5.35903	3.73462	6.20728	6.61603
WP_000795498.1	MULTISPECIES: hypothetical protein [Vibrio]	4	758.843	722.578	717.343	781.651	861.43	785.066	678.443		6.9572	6.26782	6.41445	7.81086	8.27292	6.63084	6.01666
WP_000796267.1	MULTISPECIES: met regulon transcriptional regulator MetJ [Vibrio]	4	745.955	775.316	738.605	709.481	832.477	751.187	655.594		6.56258	6.45342	6.33759	6.80309	7.67169	6.08822	5.57901
WP_000799132.1	HD domain-containing protein [Vibrio cholerae]	4	299.768	297.122	278.55	359.943	358.062	287.272	291.12		6.64782	6.23416	6.02486	8.70024	8.3178	5.86904	6.24491
WP_000799238.1	DUF3012 domain-containing protein [Vibrio cholerae]	4	419.164	486.274	518.299	433.333	368.941	418.774	470.9		4.68856	5.14619	5.65439	5.283	4.32283	4.31534	5.09499
WP_000799875.1	MULTISPECIES: type IV pilus biogenesis/stability protein PilW [Vibrio]	4	424.57	401.289	405.222	446.704	471.37	425.873	351.104		7.60279	6.79877	7.07728	8.71861	8.84183	7.02561	6.08162
WP_000805968.1	MULTISPECIES: membrane integrity-associated transporter subunit PqiC [Vibrio]	4	553.764	626.692	584.455	488.551	486.559	641.1	636.421		6.11168	6.54394	6.29125	5.87691	5.62507	6.51841	6.79423
WP_000817146.1	type II secretion system protein N [Vibrio cholerae]	4	524.862	531.803	532.692	491.176	458.292	569.391	506.485		6.59555	6.32275	6.52878	6.72739	6.0326	6.59169	6.15648
WP_000836383.1	lipid A deacylase LpxR family protein [Vibrio cholerae]	4	446.102	450.097	440.714	413.736	508.138	493.657	444.605		6.72518	6.41986	6.48002	6.79824	8.02432	6.85607	6.48342
WP_000837775.1	DUF2987 domain-containing protein [Vibrio cholerae]	4	343.387	445.941	407.465	293.326	211.526	464.279	470.784		5.14041	6.31598	5.94914	4.78595	3.31691	6.40285	6.81703
WP_000842740.1	GntR family transcriptional regulator [Vibrio cholerae]	4	402.817	387.273	390.953	412.019	472.457	435.093	334.694		7.16602	6.51834	6.78336	7.98898	8.80418	7.13071	5.75941
WP_000859515.1	outer membrane beta-barrel protein [Vibrio cholerae]	4	764.131	748.866	689.125	687.077	767.476	914.222	859.494		7.24781	6.72037	6.3751	7.10311	7.62537	7.98861	7.88573
WP_000870111.1	MULTISPECIES: YaeP family protein [Vibrio]	4	236.177	322.234	240.769	172.789	144.616	257.511	273.18		5.04169	6.50818	5.0129	4.0203	3.23379	5.06424	5.64089
WP_000870857.1	MULTISPECIES: DUF3465 domain-containing protein [Vibrio]	4	455.824	444.145	468.87	401.309	527.838	559.418	449.893		6.6259	6.10833	6.64738	6.35815	8.03721	7.49143	6.32583
WP_000884809.1	peptide-methionine (S)-S-oxide reductase MsrA [Vibrio cholerae]	4	420.435	515.211	557.271	475.779	544.332	467.512	575.965		5.57568	6.46448	7.20801	6.87714	7.5617	5.71178	7.38848
WP_000896822.1	acyltransferase [Vibrio cholerae]	4	618.27	654.686	680.512	516.061	450.859	683.824	653.01		6.58046	6.59266	7.06421	5.98663	5.02661	6.70506	6.72292
WP_000908540.1	N-acetyltransferase [Vibrio cholerae]	4	643.258	704.65	661.717	623.487	712.437	692.282	605.543		6.59609	6.83635	6.61795	6.96838	7.65251	6.5398	6.00629
WP_000920410.1	LysR family transcriptional regulator [Vibrio cholerae]	4	150.879	146.643	162.541	171.775	180.277	163.533	152.666		6.30236	5.79542	6.62197	7.82056	7.88808	6.29303	6.16846
WP_000931263.1	LysR family transcriptional regulator [Vibrio cholerae]	4	333.432	328.293	390.568	360.956	398.717	370.758	311.474		5.04846	4.70287	5.76764	5.95675	6.32373	5.17157	4.56177
WP_000935051.1	MULTISPECIES: CreA family protein [Vibrio]	4	816.728	893.385	936.283	842.414	819.485	925.663	875.415		6.15792	6.37301	6.88515	6.92286	6.47223	6.42968	6.38455
WP_000935851.1	phosphate ABC transporter permease PstA [Vibrio cholerae]	4	316.294	357.667	437.443	412.931	468.596	374.129	300.707		6.54449	7.00185	8.82787	9.31249	10.1564	7.13159	6.0185
WP_000936745.1	MULTISPECIES: metalloregulator ArsR/SmtB family transcription factor [Vibrio]	4	692.956	696.692	700.172	678.132	714.957	734.164	597.824		6.86822	6.53324	6.76851	7.32582	7.42292	6.70366	5.73154
WP_000939696.1	MULTISPECIES: ABC transporter ATP-binding protein [Vibrio]	4	1090.66	826.137	866.267	1359.87	2257.46	922.729	471.391		9.09396	6.51726	7.04475	12.3585	19.717	7.08791	3.80194
WP_000940152.1	MULTISPECIES: response regulator [Vibrio]	4	1186.86	1219.17	1173.36	1160.52	1238.63	1317.27	1225.11		6.32665	6.14877	6.10036	6.74265	6.91628	6.46888	6.31698
WP_000943024.1	LysR family transcriptional regulator [Vibrio cholerae]	4	486.242	560.508	616.622	491.661	418.374	549.984	537.504		5.83409	6.36286	7.21589	6.42969	5.25826	6.07927	6.23825
WP_000947378.1	MULTISPECIES: two-component system response regulator BtsR [Vibrio]	4	608.804	672.177	647.65	549.802	516.768	626.437	631.651		6.37056	6.65477	6.60983	6.27062	5.66438	6.0389	6.39348
WP_000957351.1	radical SAM family heme chaperone HemW [Vibrio cholerae]	4	611.062	616.564	599.139	603.011	604.503	664.93	589.603		6.51892	6.22326	6.23402	7.01164	6.75531	6.53502	6.08429
WP_000958000.1	MULTISPECIES: hypothetical protein [Gammaproteobacteria]	4	315.054	322.592	377.926	353.575	548.966	391.705	337.575		6.02333	5.83519	7.04707	7.36779	10.994	6.89908	6.24284
WP_000960654.1	hypothetical protein [Vibrio cholerae]	4	174.17	162.752	148.96	179.702	197.589	171.658	157.44		7.54497	6.67053	6.29367	8.48478	8.9661	6.8506	6.59719
WP_000992616.1	galactose-1-epimerase [Vibrio cholerae]	4	376.925	439.397	446.058	392.334	371.824	445.427	458.984		5.81973	6.41881	6.71721	6.60249	6.0137	6.33585	6.85497
WP_000993150.1	lipoprotein localization protein LolB [Vibrio cholerae]	4	178.02	212.667	188.384	172.806	174.341	229.075	203.977		5.35508	6.05267	5.52702	5.66578	5.49355	6.34827	5.93524
WP_001000856.1	ABC transporter ATP-binding protein [Vibrio cholerae]	4	535.091	531.985	509.947	432.973	377.053	506.423	531.868		6.88896	6.48	6.40326	6.07562	5.08493	6.00648	6.62354
WP_001011716.1	N-acetyltransferase [Vibrio cholerae]	4	397.921	412.842	451.181	439.169	462.548	471.681	389.888		5.94608	5.8367	6.57559	7.15268	7.24014	6.49325	5.63551
WP_001013815.1	MULTISPECIES: ribosomal protein S5-alanine N-acetyltransferase [Vibrio]	4	367.922	458.924	421.917	264.322	231.291	396.751	539.318		4.39737	5.18952	4.91829	3.44329	2.89569	4.36853	6.23508
WP_001057741.1	endonuclease III [Vibrio cholerae]	4	699.278	717.337	736.47	649.713	663.208	731.68	629.361		6.7201	6.52226	6.90288	6.80535	6.67624	6.47779	5.8504
WP_001059263.1	ferrochelatase [Vibrio cholerae]	4	496.861	505.213	490.249	458.48	452.161	510.518	495.469		6.30971	6.07014	6.07214	6.34598	6.01485	5.97264	6.08627
WP_001061710.1	Nif3-like dinuclear metal center hexameric protein [Vibrio cholerae]	4	337.288	313.18	299.965	297.227	320.377	349.902	288.043		7.10359	6.24052	6.16166	6.8229	7.06798	6.78897	5.86806
WP_001067680.1	alpha/beta fold hydrolase [Vibrio cholerae]	4	378.31	400.61	415.343	385.003	381.205	435.335	369.448		6.18724	6.19898	6.62531	6.86304	6.53077	6.55923	5.8447
WP_001068179.1	MULTISPECIES: DUF2999 family protein [Gammaproteobacteria]	4	875.705	1107	1064.97	784.503	757.676	868.593	912.001		6.0858	7.27875	7.21851	5.94235	5.51569	5.56105	6.13077
WP_001091290.1	tol-pal system-associated acyl-CoA thioesterase [Vibrio cholerae]	4	349.688	337.606	317.202	353.844	381.636	358.055	289.923		7.20176	6.57836	6.37153	7.9428	8.23311	6.79341	5.77565
WP_001100629.1	amidinotransferase [Vibrio cholerae]	4	223.304	255.147	211.74	247.122	324.066	349.987	271.74		5.20871	5.63084	4.81711	6.28273	7.91815	7.52083	6.13122
WP_001107719.1	MULTISPECIES: type II toxin-antitoxin system ParD family antitoxin [Vibrio]	4	651.236	657.559	649.245	649.59	814.86	646.472	557.06		6.99885	6.6861	6.8053	7.60907	9.17335	6.40057	5.79096
WP_001120293.1	superoxide dismutase [Vibrio cholerae]	4	479.639	384.229	270.939	359.074	401.289	519.614	447.672		6.92066	5.24533	3.81289	5.64704	6.06523	6.90708	6.24817
WP_001124187.1	MULTISPECIES: ISC system 2Fe-2S type ferredoxin [Vibrio]	4	846.346	809.042	654.165	788.434	1367.47	1353.97	628.403		5.30686	4.79966	4.00062	5.38838	8.98181	7.8213	3.81143
WP_001125591.1	MULTISPECIES: hypothetical protein [Vibrio]	4	339.989	438.906	370.122	236.831	225.636	470.658	439.789		5.31557	6.49241	5.64391	4.03578	3.6953	6.77908	6.65103
WP_001128510.1	cache domain-containing protein [Vibrio cholerae]	4	732.675	688.435	722.449	759.129	845.264	714.196	599.414		7.40733	6.58511	7.12373	8.36507	8.95157	6.65193	5.86188
WP_001130865.1	acetylornithine deacetylase [Vibrio cholerae]	4	820.016	810.324	725.507	741.051	780.122	863.587	736.927		6.72522	6.28771	5.80331	6.62423	6.70198	6.52485	5.84613
WP_001132600.1	helix-turn-helix transcriptional regulator [Vibrio cholerae]	4	446.917	451.132	441.365	482.982	527.678	471.512	414.891		6.91172	6.60104	6.65744	8.1413	8.5484	6.71788	6.20659
WP_001177156.1	MULTISPECIES: late competence development ComFB family protein [Vibrio]	4	762.76	772.565	590.286	577.231	605.125	821.309	642.367		6.72145	6.44109	5.07326	5.54406	5.58569	6.66748	5.47543
WP_001180737.1	serine/threonine transporter SstT [Vibrio cholerae]	4	232.451	216.883	233.216	230.654	282.602	245.226	212.011		7.39617	6.52906	7.23742	7.99908	9.41906	7.18824	6.5252
WP_001187322.1	VOC family protein [Vibrio cholerae]	4	351.736	412.703	396.583	366.833	304.784	396.848	397.919		5.82397	6.46531	6.40452	6.62025	5.28629	6.0535	6.37319
WP_001187994.1	MULTISPECIES: outer membrane lipid asymmetry maintenance protein MlaD [Vibrio]	4	512.28	510.452	470.745	407.538	451.696	490.292	477.015		6.52986	6.15603	5.85238	5.66198	6.03114	5.75747	5.8815
WP_001193364.1	anthranilate phosphoribosyltransferase [Vibrio cholerae]	4	818.638	751.434	845.823	406.63	1030.5	811.343	662.022		7.88113	6.84442	7.94193	4.26677	10.392	7.19583	6.16494
WP_001194133.1	MULTISPECIES: YecA family protein [Vibrio]	4	323.312	472.475	447.384	250.557	175.451	443.538	540.433		4.12693	5.70603	5.56975	3.48591	2.34595	5.21575	6.67279
WP_001200519.1	arginine ABC transporter ATP-binding protein ArtP [Vibrio cholerae]	4	649.424	871.172	847.587	506.796	356.716	763.181	929.54		4.9512	6.28398	6.30255	4.21132	2.84879	5.36031	6.85504
WP_001208101.1	MULTISPECIES: TetR family transcriptional regulator [Vibrio]	4	355.538	450.193	392.367	416.954	545.173	572.984	492.032		5.09844	6.10801	5.48774	6.51693	8.18921	7.56962	6.82503
WP_001211977.1	MULTISPECIES: CDP-diacylglycerol--glycerol-3-phosphate 3-phosphatidyltransferase [Vibrio]	4	411.095	483.605	561.187	455.097	504.247	542.987	501.383		5.28339	5.88045	7.03442	6.37497	6.78845	6.42895	6.23304
WP_001216246.1	LysR family transcriptional regulator [Vibrio cholerae]	4	339.587	318.664	311.619	332.548	350.323	369.303	302.305		7.01144	6.22499	6.27524	7.48366	7.57672	7.02456	6.03756
WP_001223388.1	type VI secretion system-associated protein TagO [Vibrio cholerae]	4	645.287	592.707	715.215	719.337	916.419	671.71	479.456		7.54392	6.55592	8.15512	9.166	11.2226	7.23446	5.42191
WP_001233674.1	MULTISPECIES: DUF4426 domain-containing protein [Vibrio]	4	164.624	179.791	169.824	151.923	182.405	212.727	175.253		6.10748	6.31083	6.14494	6.14322	7.08863	7.27062	6.28918
WP_001234232.1	DUF3833 domain-containing protein [Vibrio cholerae]	4	248.05	438.646	277.174	274.607	285.528	264.662	256.385		6.07743	10.1682	6.62344	7.33325	7.32802	5.97383	6.07622
WP_001247175.1	MULTISPECIES: ribonuclease PH [Vibrio]	4	181.948	176.666	183.469	182.733	193.604	206.857	180.879		6.40088	5.88024	6.29514	7.0067	7.1345	6.70414	6.15518
WP_001249729.1	formate dehydrogenase subunit gamma [Vibrio cholerae]	4	603.753	810.581	877.66	592.229	461.413	763.067	892.268		5.10056	6.47895	7.23161	5.45321	4.08324	5.93884	7.29145
WP_001256106.1	MULTISPECIES: tRNA (pseudouridine(54)-N(1))-methyltransferase TrmY [Vibrio]	4	451.157	462.747	491.049	554.562	561.66	478.665	410.333		6.68913	6.49135	7.10096	8.96181	8.72313	6.53814	5.88489
WP_001256653.1	YggS family pyridoxal phosphate-dependent enzyme [Vibrio cholerae]	4	297.157	471.124	454.125	224.303	121.232	374.929	589.795		3.62983	5.44484	5.41035	2.98634	1.55122	4.21919	6.96885
WP_001261551.1	MULTISPECIES: TetR/AcrR family transcriptional regulator [Vibrio]	4	227.893	269.57	281.848	252.042	264.703	272.55	229.733		6.0219	6.73943	7.26386	7.25904	7.32686	6.63482	5.872
WP_001265400.1	5-(carboxyamino)imidazole ribonucleotide synthase [Vibrio cholerae]	4	359.633	453.927	411.21	313.217	272.137	387.769	500.772		4.8566	5.79974	5.4161	4.61022	3.84961	4.82421	6.54143
WP_001275057.1	alpha/beta fold hydrolase [Vibrio cholerae]	4	399.568	380.594	351.512	356.339	404.978	420.987	366.761		6.98747	6.2971	5.99541	6.79197	7.41852	6.78232	6.20401
WP_001276704.1	M14 family metallocarboxypeptidase [Vibrio cholerae]	4	274.159	362.084	357.501	277.909	287.886	390.422	390.138		4.6419	5.80032	5.90365	5.12861	5.10588	6.08987	6.38957
WP_001281558.1	MULTISPECIES: acetylglutamate kinase [Vibrio]	4	703.157	666.437	672.114	721.767	765.882	704.858	587.709		7.31248	6.55724	6.81719	8.18113	8.34317	6.75296	5.91201
WP_001287472.1	MULTISPECIES: site-specific tyrosine recombinase XerD [Vibrio]	4	254.528	305.165	296.077	211.52	170.168	277.697	326.042		5.84762	6.63327	6.63435	5.29662	4.09523	5.87753	7.24564
WP_001881051.1	glucans biosynthesis glucosyltransferase MdoH [Vibrio cholerae]	4	522.801	559.561	513.698	594.248	719.987	594.856	480.464		6.64871	6.73283	6.37175	8.23706	9.59141	6.96936	5.91047
WP_001881225.1	cholera enterotoxin catalytic subunit CtxA [Vibrio cholerae]	4	417.815	465.101	430.693	506.711	611.326	570.017	431.457		5.75806	6.06442	5.78909	7.61126	8.82514	7.23703	5.75162
WP_001881721.1	peptide-methionine (R)-S-oxide reductase MsrB [Vibrio cholerae]	4	403.329	420.215	443.253	417.483	417.08	489.694	400.901		6.41896	6.32742	6.8803	7.24182	6.95315	7.17977	6.17167
WP_001883253.1	TIGR02099 family protein [Vibrio cholerae]	4	189.427	202.755	199.664	201.941	206.189	233.018	200.797		5.59895	5.67003	5.75591	6.50568	6.38391	6.34504	5.74092
WP_001884322.1	MULTISPECIES: RNA-binding protein [Vibrio]	4	1275.87	1399.03	1476.31	1195.97	1378.35	1401.67	1285.3		6.69528	6.94606	7.55596	6.84047	7.57667	6.77623	6.52419
WP_001884349.1	MULTISPECIES: ribonuclease P protein component [Vibrio]	4	699.655	756.582	802.034	688.485	664.932	866.818	750.223		6.06402	6.20415	6.77984	6.50391	6.03685	6.92125	6.28966
WP_001887761.1	MULTISPECIES: lipid asymmetry maintenance ABC transporter permease subunit MlaE [Vibrio]	4	213.197	235.269	270.386	223.99	197.915	243.947	255.547		5.44747	5.68758	6.73826	6.23801	5.29723	5.74235	6.31603
WP_001894344.1	cob(I)yrinic acid a,c-diamide adenosyltransferase [Vibrio cholerae]	4	385.253	430.823	417.878	346.804	374.616	433.476	387.292		6.17404	6.53238	6.53165	6.05775	6.28878	6.39983	6.00374
WP_001900517.1	hypothetical protein [Vibrio cholerae]	4	349.46	377.305	372.098	256.887	304.23	389.11	383.335		5.98188	6.11058	6.21223	4.79276	5.45505	6.13611	6.34715
WP_001918575.1	MULTISPECIES: DUF3634 family protein [Vibrio]	4	337.217	431.67	423.062	250.39	197.32	388.082	506.011		4.91843	5.95688	6.01827	3.9805	3.01471	5.2146	7.139
WP_001918752.1	MULTISPECIES: cytochrome c-type biogenesis protein CcmH [Vibrio]	4	261.063	286.052	259.146	243.018	215.01	278.822	260.625		6.50491	6.74358	6.29782	6.59991	5.61192	6.40034	6.28162
WP_156991674.1	IS3-like element ISVch4 family transposase [Vibrio cholerae]	4	231.87	282.041	263.875	172.835	154.127	270.505	279.179		5.55811	6.39653	6.16923	4.51563	3.87006	5.97363	6.4733
WP_169709840.1	septum formation inhibitor Maf [Vibrio cholerae]	4	510.646	450.804	530.706	585.726	719.669	552.141	449.947		7.03993	5.88012	7.13596	8.8013	10.3929	7.0126	6.00026
WP_000005533.1	molybdenum ABC transporter ATP-binding protein ModC [Vibrio cholerae]	3	326.424	349.957	323.065	317.544	336.477	383.006	363.445		6.17175	6.26023	5.95753	6.54386	6.66405	6.67133	6.64699
WP_000009888.1	lecithin retinol acyltransferase family protein [Vibrio cholerae]	3	519.735	477.079	464.631	423.193	509.177	446.078	416.766		7.79461	6.76943	6.79627	6.91758	7.99904	6.16316	6.04595
WP_000018503.1	MULTISPECIES: YciN family protein [Vibrio]	3	162.52	289.796	264.165	128.195	123.431	203.201	359.451		2.97564	5.02014	4.71736	2.55828	2.36731	3.42752	6.36611
WP_000024171.1	MULTISPECIES: hypothetical protein [Bacteria]	3	359.293	425.923	369.472	289.006	279.237	388.665	351.426		6.64864	7.45701	6.6683	5.829	5.41269	6.62582	6.29039
WP_000026548.1	MULTISPECIES: hypothetical protein [Gammaproteobacteria]	3	755.462	724.057	614.66	693.971	1312.54	1122.05	588.567		6.22527	5.64505	4.94004	6.23291	11.3296	8.51801	4.69139
WP_000028411.1	ASCH domain-containing protein [Vibrio cholerae]	3	361.81	366.596	344.933	276.138	257.694	381.259	405.346		6.134	5.88031	5.70359	5.10262	4.5764	5.95475	6.64736
WP_000030361.1	MULTISPECIES: bifunctional nicotinamidase/pyrazinamidase [Vibrio]	3	225.814	276.539	252.789	201.481	136.586	244.845	255.702		5.73879	6.64929	6.26581	5.58094	3.63607	5.73246	6.28584
WP_000035032.1	symmetrical bis(5'-nucleosyl)-tetraphosphatase [Vibrio cholerae]	3	224.964	216.899	206.091	242.492	306.521	227.953	192.177		6.94627	6.33644	6.20651	8.16093	9.91415	6.48432	5.73984
WP_000041073.1	MULTISPECIES: DUF2750 domain-containing protein [Vibrio]	3	935.373	912.131	795.668	745.902	854.026	940.979	703.033		7.03049	6.48646	5.83288	6.11064	6.72402	6.5157	5.11136
WP_000042983.1	glycosyltransferase family 2 protein [Vibrio cholerae]	3	146.078	144.448	153.93	112.198	103.534	169.169	145.067		6.75282	6.31773	6.94022	5.65313	5.01348	7.20445	6.48677
WP_000043976.1	MULTISPECIES: envelope stress response membrane protein PspC [Vibrio]	3	222.086	253.807	285.12	163.406	146.101	271.461	310.689		5.01192	5.41921	6.27567	4.01934	3.45376	5.64378	6.78217
WP_000052130.1	flap endonuclease Xni [Vibrio cholerae]	3	223.808	232.832	230.913	235.704	268.188	245.678	182.404		6.7722	6.66571	6.81479	7.77364	8.50061	6.84858	5.33886
WP_000060357.1	HAMP domain-containing protein [Vibrio cholerae]	3	89.2281	97.3082	100.721	80.4956	74.5436	96.0901	100.347		6.23228	6.43049	6.86144	6.12804	5.45397	6.18307	6.77969
WP_000064348.1	siderophore-interacting protein [Vibrio cholerae]	3	274.055	293.832	297.986	191.791	190.428	294.325	333.2		5.50186	5.5811	5.83468	4.19666	4.0046	5.44351	6.47048
WP_000068572.1	GTP 3',8-cyclase MoaA [Vibrio cholerae]	3	162.23	176.233	178.243	195.736	175.083	176.322	160.244		6.34386	6.52017	6.79806	8.34251	7.17171	6.35198	6.06128
WP_000070850.1	MULTISPECIES: response regulator [Vibrio]	3	408.868	374.577	409.443	463.229	508.055	398.423	324.081		6.8989	5.9798	6.73814	8.51914	8.97974	6.19328	5.28944
WP_000086312.1	type II secretion system protein [Vibrio cholerae]	3	304.373	307.383	289.97	282.921	265.878	361.215	230.463		8.28265	7.91393	7.69602	8.39135	7.57883	9.05543	6.06631
WP_000092895.1	MULTISPECIES: NADH:ubiquinone reductase (Na(+)-transporting) subunit D [Vibrio]	3	354.073	472.333	479.781	286.189	195.029	478.328	555.113		4.64683	5.86492	6.14126	4.09375	2.68114	5.78323	7.04702
WP_000093876.1	MULTISPECIES: envelope stress response membrane protein PspB [Vibrio]	3	177.035	187.851	188.772	193.027	216.801	188.141	165.471		6.31335	6.33816	6.5658	7.50278	8.09876	6.18108	5.70798
WP_000098849.1	ribosome-associated heat shock protein Hsp15 [Vibrio cholerae]	3	403.886	385.38	374.953	420.644	532.655	421.677	372.108		6.86336	6.19607	6.21448	7.79106	9.48158	6.60143	6.11656
WP_000104488.1	MULTISPECIES: electron transport complex subunit RsxB [Vibrio]	3	726.401	908.388	916.459	723.349	673.408	853.532	891.169		5.41729	6.40953	6.66605	5.87973	5.26066	5.86416	6.42874
WP_000107451.1	H(+)/Cl(-) exchange transporter ClcA [Vibrio cholerae]	3	204.977	273.375	242.468	167.956	167.906	213.568	270.683		5.38217	6.79142	6.2095	4.80675	4.61823	5.16617	6.87501
WP_000110728.1	MULTISPECIES: STAS domain-containing protein [Vibrio]	3	163.751	164.855	162.453	146.839	161.07	154.216	153.692		7.00577	6.67303	6.77875	6.84726	7.21843	6.07829	6.36038
WP_000121059.1	DUF2947 domain-containing protein [Vibrio cholerae]	3	430.069	511.162	503.028	411.627	332.841	537.152	539.436		5.44023	6.11769	6.20614	5.67527	4.41035	6.25975	6.60053
WP_000121736.1	MULTISPECIES: universal stress protein UspA [Vibrio]	3	756.335	888.704	824.963	681.518	659.398	879.354	849.746		6.09182	6.77236	6.48064	5.98293	5.56336	6.52495	6.62037
WP_000129778.1	sigma E protease regulator RseP [Vibrio cholerae]	3	152.574	149.178	149.12	135.85	121.722	154.213	155.938		5.69021	5.26383	5.42417	5.52218	4.75525	5.29845	5.62548
WP_000130223.1	MULTISPECIES: ribonuclease T [Vibrio]	3	357.523	313.519	326.786	365.959	446.468	346.831	252.039		7.87645	6.53491	7.02166	8.78744	10.3032	7.03922	5.37099
WP_000135747.1	VWA domain-containing protein [Vibrio cholerae]	3	411.86	458.028	469.406	396.197	353.916	435.859	457.796		5.9243	6.23346	6.58546	6.21158	5.33266	5.77582	6.36971
WP_000147148.1	ribosome maturation factor RimP [Vibrio cholerae]	3	164.98	192.223	190.362	154.652	159.772	187.214	169.968		5.96457	6.5751	6.7124	6.09406	6.05069	6.23543	5.94394
WP_000149585.1	dual specificity protein phosphatase family protein [Vibrio cholerae]	3	280.983	415.891	338.368	216.56	96.3646	319.151	494.675		3.68393	5.15894	4.32684	3.09466	1.32344	3.85486	6.27352
WP_000159494.1	BCCT family transporter [Vibrio cholerae]	3	436.531	461.909	521.243	506.94	562.096	533.061	432.291		6.25828	6.26536	7.28837	7.92137	8.44126	7.0404	5.99482
WP_000165663.1	3-keto-L-gulonate-6-phosphate decarboxylase UlaD [Vibrio cholerae]	3	178.967	177.496	173.883	155.421	149.437	179.268	167.414		6.79733	6.37828	6.44129	6.43397	5.94539	6.27261	6.1506
WP_000170557.1	MULTISPECIES: nuclear transport factor 2 family protein [Vibrio]	3	158.599	173.215	155.49	174.229	188.601	193.37	174.523		6.39624	6.60936	6.11613	7.65858	7.96755	7.18445	6.80827
[truncated: 640 more rows]

## Sheet: Normalized Fold Change 
Protein ID (Uniprot)	Locus Tag	Protein Description	Localization	Quantified Peptides	ΔsecDF1/WT
WP_000228816.1	N900_RS17020	protein translocase subunit SecF [Vibrio cholerae]	Non-Cytoplasmic	3	13.9517
WP_000730740.1	N900_RS17025	protein translocase subunit SecD [Vibrio cholerae]	Non-Cytoplasmic	28	8.0519
WP_000647541.1	N900_RS14190	phosphatase PAP2 family protein [Vibrio cholerae]	Non-Cytoplasmic	1	0.843376
WP_001068418.1	N900_RS20380	MULTISPECIES: hypothetical protein [Vibrio]	unknown	1	0.745701
WP_001043260.1	N900_RS11240	MULTISPECIES: sulfonamide-resistant dihydropteroate synthase Sul2 [Bacteria]	Cytoplasmic	25	2.1855
WP_001082316.1	N900_RS11245	MULTISPECIES: aminoglycoside O-phosphotransferase APH(3'')-Ib [Gammaproteobacteria]	Cytoplasmic	22	2.15318
WP_001123168.1	N900_RS04225	MULTISPECIES: YejL family protein [Vibrio]	Cytoplasmic	1	1.22961
WP_000985631.1	N900_RS11285	MULTISPECIES: Tn3 family transposase [Gammaproteobacteria]	Cytoplasmic	16	2.05337
WP_000578705.1	N900_RS09780	MULTISPECIES: DUF3301 domain-containing protein [Vibrio]	unknown	2	1.7786
WP_000480968.1	N900_RS11250	MULTISPECIES: aminoglycoside O-phosphotransferase APH(6)-Id [Bacteria]	Cytoplasmic	6	1.59605
WP_001277181.1	N900_RS13790	MULTISPECIES: ABC transporter permease [Vibrio]	Non-Cytoplasmic	3	1.57955
WP_000253074.1	N900_RS18225	MULTISPECIES: Rho-binding antiterminator [Vibrio]	Cytoplasmic	1	0.986403
WP_000332950.1	N900_RS04755	sigma-54-dependent Fis family transcriptional regulator [Vibrio cholerae]	Cytoplasmic	3	1.45308
WP_000687664.1	N900_RS01500	MULTISPECIES: peptidylprolyl isomerase [Vibrio]	Cytoplasmic	6	1.44722
WP_001882609.1	N900_RS17420	MULTISPECIES: 5-oxoprolinase subunit PxpA [Vibrio]	Cytoplasmic	1	1.56663
WP_000026548.1	N900_RS14045	MULTISPECIES: hypothetical protein [Gammaproteobacteria]	Cytoplasmic	3	1.41988
WP_000009502.1	N900_RS14050	MULTISPECIES: DUF3283 family protein [Vibrio]	unknown	2	1.41846
WP_000831416.1	N900_RS17200	MULTISPECIES: YgiW/YdeI family stress tolerance OB fold protein [Vibrio]	unknown	1	1.05515
WP_001125271.1	N900_RS15040	cytolysin VCC [Vibrio cholerae]	Non-Cytoplasmic	19	1.41081
WP_001124187.1	N900_RS10410	MULTISPECIES: ISC system 2Fe-2S type ferredoxin [Vibrio]	Cytoplasmic	4	1.40987
WP_000623699.1	N900_RS03630	NAD(P)H:quinone oxidoreductase [Vibrio cholerae]	unknown	3	1.40368
WP_001135560.1	N900_RS10785	MULTISPECIES: prolipoprotein diacylglyceryl transferase [Vibrio]	Non-Cytoplasmic	2	1.38612
WP_000633520.1	N900_RS06675	molybdenum cofactor guanylyltransferase MobA [Vibrio cholerae]	Cytoplasmic	1	0.984142
WP_000061906.1	N900_RS11805	MULTISPECIES: ribosome maturation factor RimM [Vibrio]	Cytoplasmic	4	1.38605
WP_000638377.1	N900_RS01065	MULTISPECIES: anaerobic C4-dicarboxylate transporter [Vibrio]	Non-Cytoplasmic	2	1.36924
WP_000048991.1	N900_RS02305	general secretion pathway protein GspB [Vibrio cholerae]	unknown	2	1.35611
WP_001068941.1	N900_RS14020	16S rRNA (guanine(527)-N(7))-methyltransferase RsmG [Vibrio cholerae]	Cytoplasmic	12	1.35274
WP_001240016.1	N900_RS06600	DUF3080 domain-containing protein [Vibrio cholerae]	unknown	3	1.33423
WP_000872931.1	N900_RS16625	pyrimidine 5'-nucleotidase [Vibrio cholerae]	Cytoplasmic	1	1.0512
WP_000005741.1	N900_RS11500	MULTISPECIES: iron-sulfur cluster insertion protein ErpA [Vibrio]	Cytoplasmic	5	1.31757
WP_000099131.1	N900_RS10345	exodeoxyribonuclease VII large subunit [Vibrio cholerae]	Cytoplasmic	8	1.31668
WP_001100629.1	N900_RS18440	amidinotransferase [Vibrio cholerae]	unknown	4	1.3109
WP_000250616.1	N900_RS10660	MULTISPECIES: trp operon repressor [Vibrio]	Cytoplasmic	1	1.0498
WP_001027758.1	N900_RS03225	3-hydroxyacyl-ACP dehydratase FabZ [Vibrio cholerae]	Cytoplasmic	3	1.29766
WP_001208101.1	N900_RS05630	MULTISPECIES: TetR family transcriptional regulator [Vibrio]	Cytoplasmic	4	1.2973
WP_000568491.1	N900_RS05145	MULTISPECIES: Holliday junction branch migration DNA helicase RuvB [Vibrio]	Cytoplasmic	4	1.29291
WP_000637098.1	N900_RS17640	ectoine synthase [Vibrio cholerae]	Cytoplasmic	1	1.10429
WP_001260579.1	N900_RS08940	MULTISPECIES: recombination protein RecR [Vibrio]	Cytoplasmic	6	1.2925
WP_001146418.1	N900_RS04670	MULTISPECIES: TauD/TfdA family dioxygenase [Vibrio]	Cytoplasmic	1	1.05351
WP_001882563.1	N900_RS17150	hypothetical protein [Vibrio cholerae]	unknown	1	0.872109
WP_000047043.1	N900_RS13735	MULTISPECIES: hypothetical protein [Vibrio]	Cytoplasmic	6	1.271
WP_000687190.1	N900_RS13625	N-acetylmuramic acid 6-phosphate etherase [Vibrio cholerae]	Cytoplasmic	3	1.25988
WP_000859357.1	N900_RS01220	transcriptional regulator [Vibrio cholerae]	Cytoplasmic	6	1.25413
WP_000220810.1	N900_RS06805	ABC transporter ATP-binding protein [Vibrio cholerae]	Non-Cytoplasmic	1	0.947233
WP_000041521.1	N900_RS03845	endonuclease SmrB [Vibrio cholerae]	Cytoplasmic	4	1.25094
WP_000361811.1	N900_RS15300	MULTISPECIES: glycine cleavage system protein GcvH [Vibrio]	Cytoplasmic	8	1.23673
WP_000129732.1	N900_RS18455	MULTISPECIES: alkene reductase [Vibrio]	Cytoplasmic	11	1.23518
WP_000570597.1	N900_RS17380	MULTISPECIES: TetR/AcrR family transcriptional regulator [Vibrio]	Cytoplasmic	3	1.23216
WP_000279435.1	N900_RS03400	TonB-dependent siderophore receptor [Vibrio cholerae]	Non-Cytoplasmic	13	1.22995
WP_000459686.1	N900_RS05970	TIGR01621 family pseudouridine synthase [Vibrio cholerae]	Cytoplasmic	1	1.19278
WP_000958000.1	N900_RS00110	MULTISPECIES: hypothetical protein [Gammaproteobacteria]	Non-Cytoplasmic	4	1.22486
WP_000158025.1	N900_RS11155	hypothetical protein [Vibrio cholerae]	Cytoplasmic	2	1.21781
WP_001918202.1	N900_RS12610	RNase E specificity factor CsrD [Vibrio cholerae]	Non-Cytoplasmic	13	1.2116
WP_000159137.1	N900_RS18315	pirin family protein [Vibrio cholerae]	Cytoplasmic	2	1.21044
WP_001019827.1	N900_RS13275	lysine decarboxylase CadA [Vibrio cholerae]	Cytoplasmic	37	1.21013
WP_000900842.1	N900_RS17430	biotin-dependent carboxyltransferase family protein [Vibrio cholerae]	Cytoplasmic	3	1.20972
WP_000469482.1	N900_RS15475	GNAT family N-acetyltransferase [Vibrio cholerae]	Cytoplasmic	2	1.2072
WP_001138366.1	N900_RS15365	MULTISPECIES: 50S ribosomal protein L20 [Vibrio]	Cytoplasmic	9	1.20454
WP_000763844.1	N900_RS02200	MULTISPECIES: sigma-E factor negative regulatory protein [Vibrio]	Cytoplasmic	3	1.20326
WP_001093088.1	N900_RS14425	dicarboxylate/amino acid:cation symporter [Vibrio cholerae]	Non-Cytoplasmic	3	1.20156
WP_000957788.1	N900_RS03365	MULTISPECIES: TraB/GumN family protein [Vibrio]	unknown	2	1.1943
WP_000035785.1	N900_RS11015	hypothetical protein [Vibrio cholerae]	Cytoplasmic	4	1.19256
WP_000616620.1	N900_RS13525	3-deoxy-D-manno-octulosonic acid kinase [Vibrio cholerae]	unknown	2	1.19242
WP_000904079.1	N900_RS14120	hypothetical protein [Vibrio cholerae]	Non-Cytoplasmic	3	1.18954
WP_000019240.1	N900_RS02280	nucleoside triphosphate pyrophosphohydrolase [Vibrio cholerae]	Cytoplasmic	9	1.1864
WP_001120293.1	N900_RS01090	superoxide dismutase [Vibrio cholerae]	Cytoplasmic	4	1.18503
WP_001918720.1	N900_RS04545	MULTISPECIES: 1,4-dihydroxy-2-naphthoyl-CoA synthase [Vibrio]	Cytoplasmic	6	1.18391
WP_000450922.1	N900_RS13995	MULTISPECIES: F0F1 ATP synthase subunit C [Vibrio]	Non-Cytoplasmic	3	1.18219
WP_001179676.1	N900_RS07760	CoA pyrophosphatase [Vibrio cholerae]	Cytoplasmic	2	1.1784
WP_001068088.1	N900_RS10735	MULTISPECIES: FKBP-type peptidyl-prolyl cis-trans isomerase [Vibrio]	Cytoplasmic	1	1.0808
WP_000729881.1	N900_RS14000	F0F1 ATP synthase subunit A [Vibrio cholerae]	Non-Cytoplasmic	6	1.17811
WP_001193364.1	N900_RS08380	anthranilate phosphoribosyltransferase [Vibrio cholerae]	Cytoplasmic	4	1.17584
WP_000031391.1	N900_RS14515	type VI secretion system contractile sheath small subunit [Vibrio cholerae]	Cytoplasmic	14	1.17284
WP_001984042.1	N900_RS05860	alpha-galactosidase [Vibrio cholerae]	Cytoplasmic	2	1.17011
WP_000462374.1	N900_RS14670	glycerol-3-phosphate transporter [Vibrio cholerae]	Non-Cytoplasmic	12	1.17003
WP_000627574.1	N900_RS01470	hydrolase [Vibrio cholerae]	Cytoplasmic	1	1.02399
WP_001149662.1	N900_RS00605	class I adenylate cyclase [Vibrio cholerae]	Cytoplasmic	8	1.16734
WP_001266257.1	N900_RS13555	hypothetical protein [Vibrio cholerae]	unknown	3	1.16704
WP_000070233.1	N900_RS05880	MULTISPECIES: DUF2750 domain-containing protein [Vibrio]	Cytoplasmic	1	0.970266
WP_000939696.1	N900_RS06155	MULTISPECIES: ABC transporter ATP-binding protein [Vibrio]	Cytoplasmic	4	1.16549
WP_000859627.1	N900_RS06275	HlyD family secretion protein [Vibrio cholerae]	Non-Cytoplasmic	12	1.16527
WP_000225015.1	N900_RS14580	MULTISPECIES: type VI secretion system membrane subunit TssM [Vibrio]	unknown	3	1.16319
WP_001881747.1	N900_RS04350	DNA polymerase III subunit delta' [Vibrio cholerae]	Cytoplasmic	1	0.910319
WP_000208249.1	N900_RS01175	MULTISPECIES: ATP-dependent protease subunit HslV [Vibrio]	Cytoplasmic	2	1.16015
WP_000167341.1	N900_RS04815	MULTISPECIES: integration host factor subunit beta [Vibrio]	Cytoplasmic	13	1.15987
WP_000970562.1	N900_RS17760	sensor histidine kinase [Vibrio cholerae]	Non-Cytoplasmic	6	1.15881
WP_000043871.1	N900_RS16055	hypothetical protein [Vibrio cholerae]	Non-Cytoplasmic	1	1.06839
WP_000013111.1	N900_RS04580	MFS transporter [Vibrio cholerae]	Non-Cytoplasmic	5	1.15647
WP_001881612.1	N900_RS05085	primosomal replication protein [Vibrio cholerae]	Cytoplasmic	2	1.15624
WP_001026270.1	N900_RS17620	MULTISPECIES: co-chaperone GroES [Vibrio]	Cytoplasmic	2	1.15464
WP_000501684.1	N900_RS16660	molybdopterin molybdotransferase MoeA [Vibrio cholerae]	Cytoplasmic	9	1.15314
WP_000647512.1	N900_RS08850	YbhB/YbcL family Raf kinase inhibitor-like protein [Vibrio cholerae]	Non-Cytoplasmic	1	0.997941
WP_001881225.1	N900_RS07040	cholera enterotoxin catalytic subunit CtxA [Vibrio cholerae]	unknown	4	1.15312
WP_001177523.1	N900_RS14660	Crp/Fnr family transcriptional regulator [Vibrio cholerae]	Cytoplasmic	3	1.15261
WP_001913023.1	N900_RS06665	transporter substrate-binding domain-containing protein [Vibrio cholerae]	Cytoplasmic	1	0.933007
WP_001190200.1	N900_RS00145	MULTISPECIES: acetolactate synthase 2 small subunit [Gammaproteobacteria]	Cytoplasmic	2	1.14984
WP_001028571.1	N900_RS02940	2-dehydropantoate 2-reductase [Vibrio cholerae]	Cytoplasmic	1	0.905631
WP_000453913.1	N900_RS06225	LysR family transcriptional regulator [Vibrio cholerae]	Cytoplasmic	1	1.06706
WP_000415748.1	N900_RS15890	hypothetical protein [Vibrio cholerae]	unknown	4	1.14757
WP_001018084.1	N900_RS08510	MULTISPECIES: aspartate:alanine antiporter [Vibrio]	Non-Cytoplasmic	8	1.14576
WP_000395771.1	N900_RS06385	LysR family transcriptional regulator [Vibrio cholerae]	Cytoplasmic	5	1.14495
WP_001261062.1	N900_RS00085	MULTISPECIES: Hsp20 family protein [Vibrio]	Cytoplasmic	9	1.14397
WP_000872176.1	N900_RS10405	MULTISPECIES: Fe-S cluster assembly protein IscX [Gammaproteobacteria]	Cytoplasmic	3	1.14291
WP_001882860.1	N900_RS18810	SUMF1/EgtB/PvdO family nonheme iron enzyme [Vibrio cholerae]	unknown	20	1.14222
WP_000859515.1	N900_RS07625	outer membrane beta-barrel protein [Vibrio cholerae]	Non-Cytoplasmic	4	1.14161
WP_000778642.1	N900_RS15200	glycoside hydrolase [Vibrio cholerae]	unknown	2	1.14121
WP_001173522.1	N900_RS04555	o-succinylbenzoate--CoA ligase [Vibrio cholerae]	Cytoplasmic	2	1.14025
WP_001250179.1	N900_RS16025	MULTISPECIES: type II toxin-antitoxin system Phd/YefM family antitoxin [Vibrio]	Cytoplasmic	1	0.995597
WP_000108140.1	N900_RS14520	MULTISPECIES: type VI secretion system contractile sheath large subunit [Vibrio]	Cytoplasmic	10	1.13933
WP_001158196.1	N900_RS04520	5'-deoxynucleotidase [Vibrio cholerae]	Cytoplasmic	6	1.13878
WP_001174444.1	N900_RS04295	MULTISPECIES: 23S rRNA accumulation protein YceD [Vibrio]	Cytoplasmic	8	1.13869
WP_000718618.1	N900_RS07090	hypothetical protein [Vibrio cholerae]	unknown	3	1.13828
WP_001043985.1	N900_RS06060	GlyGly-anchored extracellular serine protease VesC [Vibrio cholerae]	unknown	14	1.13743
WP_000156592.1	N900_RS03695	MULTISPECIES: ArsC family reductase [Vibrio]	Cytoplasmic	1	0.803097
WP_000557292.1	N900_RS15455	MULTISPECIES: type II toxin-antitoxin system Phd/YefM family antitoxin [Gammaproteobacteria]	Cytoplasmic	5	1.13718
WP_001286637.1	N900_RS06015	ABC transporter ATP-binding protein [Vibrio cholerae]	Cytoplasmic	3	1.13677
WP_001888682.1	N900_RS07730	MULTISPECIES: transcriptional regulator TyrR [Vibrio]	Cytoplasmic	20	1.13667
WP_000423624.1	N900_RS03700	MULTISPECIES: helix-turn-helix domain-containing protein [Vibrio]	Cytoplasmic	2	1.13652
WP_001909330.1	N900_RS16495	hotdog fold thioesterase [Vibrio cholerae]	Cytoplasmic	1	1.01022
WP_000067586.1	N900_RS09275	dipeptide/tripeptide permease DtpA [Vibrio cholerae]	Non-Cytoplasmic	2	1.13637
WP_000213463.1	N900_RS00665	Cof-type HAD-IIB family hydrolase [Vibrio cholerae]	Cytoplasmic	16	1.13579
WP_001906284.1	N900_RS07060	MULTISPECIES: hypothetical protein [Vibrio]	unknown	10	1.13514
WP_000147723.1	N900_RS18525	Na+/H+ antiporter NhaD [Vibrio cholerae]	Non-Cytoplasmic	2	1.13423
WP_001290813.1	N900_RS11520	MULTISPECIES: AI-2E family transporter [Vibrio]	Non-Cytoplasmic	3	1.13369
WP_000972038.1	N900_RS05240	PTS sugar transporter subunit IIA [Vibrio cholerae]	Cytoplasmic	2	1.13337
WP_000615308.1	N900_RS15090	ABC transporter ATP-binding protein [Vibrio cholerae]	unknown	8	1.13328
WP_000801143.1	N900_RS00445	MULTISPECIES: ubiquinone biosynthesis regulatory protein kinase UbiB [Vibrio]	Non-Cytoplasmic	12	1.13318
WP_000837699.1	N900_RS00920	MULTISPECIES: type II secretion system minor pseudopilin GspI [Vibrio]	unknown	2	1.13238
WP_000796799.1	N900_RS03805	flagellar basal body-associated protein FliL [Vibrio cholerae]	unknown	5	1.13207
WP_000619460.1	N900_RS08050	histidine phosphatase family protein [Vibrio cholerae]	Cytoplasmic	1	0.89431
WP_000870857.1	N900_RS15680	MULTISPECIES: DUF3465 domain-containing protein [Vibrio]	Non-Cytoplasmic	4	1.13207
WP_000220475.1	N900_RS10355	alanyl-tRNA editing protein [Vibrio cholerae]	Cytoplasmic	6	1.13102
WP_000647305.1	N900_RS11100	TraB/VirB10 family protein [Vibrio cholerae]	Cytoplasmic	2	1.13057
WP_001918301.1	N900_RS10440	MULTISPECIES: Fe-S cluster assembly transcriptional regulator IscR [Vibrio]	unknown	1	0.962262
WP_000240593.1	N900_RS07115	MULTISPECIES: FixH family protein [Vibrio]	Non-Cytoplasmic	3	1.13017
WP_000599609.1	N900_RS18030	helix-turn-helix domain-containing protein [Vibrio cholerae]	Cytoplasmic	4	1.12915
WP_001882531.1	N900_RS16930	nitrate/nitrite two-component system sensor histidine kinase NarQ [Vibrio cholerae]	Non-Cytoplasmic	6	1.12857
WP_000268537.1	N900_RS02865	MULTISPECIES: YebG family protein [Gammaproteobacteria]	Cytoplasmic	8	1.12762
WP_000606619.1	N900_RS03185	MULTISPECIES: ribosome recycling factor [Vibrio]	Cytoplasmic	16	1.12746
WP_000645803.1	N900_RS13925	menaquinone-dependent protoporphyrinogen IX dehydrogenase [Vibrio cholerae]	Cytoplasmic	3	1.12698
WP_000373284.1	N900_RS03475	flagellar basal-body rod protein FlgF [Vibrio cholerae]	Non-Cytoplasmic	5	1.12697
WP_001069622.1	N900_RS04150	cytochrome c maturation protein CcmE [Vibrio cholerae]	unknown	8	1.12614
WP_000472776.1	N900_RS02015	LPS export ABC transporter permease LptG [Vibrio cholerae]	Non-Cytoplasmic	3	1.12611
WP_001086685.1	N900_RS18755	ornithine decarboxylase SpeF [Vibrio cholerae]	Cytoplasmic	3	1.1259
WP_001287510.1	N900_RS13035	MULTISPECIES: transcription termination/antitermination protein NusG [Vibrio]	Cytoplasmic	28	1.12587
WP_000624259.1	N900_RS04095	protein phosphatase CheZ [Vibrio cholerae]	Cytoplasmic	21	1.12556
WP_001211290.1	N900_RS05425	sialidase [Vibrio cholerae]	Non-Cytoplasmic	5	1.12513
WP_001116764.1	N900_RS18340	methyl-accepting chemotaxis protein [Vibrio cholerae]	Non-Cytoplasmic	7	1.12506
WP_000914637.1	N900_RS08010	DUF3943 domain-containing protein [Vibrio cholerae]	Non-Cytoplasmic	3	1.1249
WP_000759070.1	N900_RS03420	membrane protein [Vibrio cholerae]	Non-Cytoplasmic	8	1.1248
WP_000445762.1	N900_RS14690	sigma-54-dependent Fis family transcriptional regulator [Vibrio cholerae]	Cytoplasmic	7	1.12335
WP_000929365.1	N900_RS03465	MULTISPECIES: flagellar hook assembly protein FlgD [Vibrio]	Non-Cytoplasmic	10	1.12326
WP_000036957.1	N900_RS15885	site-specific DNA-methyltransferase [Vibrio cholerae]	Cytoplasmic	2	1.12318
WP_001882637.1	N900_RS17625	chaperonin GroEL [Vibrio cholerae]	Cytoplasmic	15	1.12285
WP_001005953.1	N900_RS00610	MULTISPECIES: iron donor protein CyaY [Gammaproteobacteria]	Cytoplasmic	7	1.12188
WP_000737547.1	N900_RS02975	MULTISPECIES: hypothetical protein [Vibrio]	Non-Cytoplasmic	19	1.12182
WP_001076091.1	N900_RS05275	MULTISPECIES: VF530 family DNA-binding protein [Vibrio]	Cytoplasmic	1	0.870604
WP_001911581.1	N900_RS15565	hypothetical protein [Vibrio cholerae]	Non-Cytoplasmic	3	1.12108
WP_000012402.1	N900_RS03785	flagellar assembly protein FliH [Vibrio cholerae]	Cytoplasmic	8	1.12104
WP_000272282.1	N900_RS15435	deoxyguanosinetriphosphate triphosphohydrolase family protein [Vibrio cholerae]	Cytoplasmic	26	1.12054
WP_001145047.1	N900_RS08630	DUF1365 domain-containing protein [Vibrio cholerae]	Cytoplasmic	3	1.12045
WP_000218964.1	N900_RS10070	MULTISPECIES: thiol peroxidase [Vibrio]	unknown	7	1.11999
WP_001882136.1	N900_RS02225	ribonuclease III [Vibrio cholerae]	Cytoplasmic	9	1.11821
WP_001121900.1	N900_RS06110	sensor histidine kinase [Vibrio cholerae]	Non-Cytoplasmic	1	0.817802
WP_000244228.1	N900_RS18580	maltose operon protein [Vibrio cholerae]	Non-Cytoplasmic	11	1.1178
WP_001155015.1	N900_RS14870	nitric oxide reductase transcriptional regulator NorR [Vibrio cholerae]	Cytoplasmic	6	1.1177
WP_000887295.1	N900_RS11725	MULTISPECIES: phosphoheptose isomerase [Vibrio]	Cytoplasmic	6	1.11747
WP_000011329.1	N900_RS04995	3-deoxy-manno-octulosonate cytidylyltransferase [Vibrio cholerae]	Cytoplasmic	11	1.11741
WP_000933929.1	N900_RS17325	LysR family transcriptional regulator [Vibrio cholerae]	Cytoplasmic	2	1.11608
WP_001259537.1	N900_RS01050	protein-disulfide reductase DsbD [Vibrio cholerae]	Non-Cytoplasmic	5	1.11459
WP_000027964.1	N900_RS13420	acyl carrier protein [Vibrio cholerae]	Cytoplasmic	4	1.1144
WP_001233674.1	N900_RS12285	MULTISPECIES: DUF4426 domain-containing protein [Vibrio]	unknown	4	1.11433
WP_000691880.1	N900_RS05940	efflux RND transporter periplasmic adaptor subunit [Vibrio cholerae]	unknown	11	1.11335
WP_000813298.1	N900_RS13310	DUF1481 domain-containing protein [Vibrio cholerae]	unknown	10	1.11132
WP_000782181.1	N900_RS17830	hemagglutinin/proteinase HapA [Vibrio cholerae]	Non-Cytoplasmic	5	1.11117
WP_000756880.1	N900_RS08900	MULTISPECIES: YbaY family lipoprotein [Vibrio]	unknown	9	1.11011
WP_000549073.1	N900_RS10055	toxin-coregulated pilus protein TcpH [Vibrio cholerae]	unknown	3	1.11003
WP_001023164.1	N900_RS09245	PTS transporter subunit EIIC [Vibrio cholerae]	Non-Cytoplasmic	22	1.10909
WP_001181145.1	N900_RS09300	transmembrane regulator ToxS [Vibrio cholerae]	Non-Cytoplasmic	5	1.10903
WP_000212116.1	N900_RS07230	type VI secretion system tip protein VgrG [Vibrio cholerae]	Cytoplasmic	6	1.1089
WP_000619136.1	N900_RS14560	type VI secretion system ATPase TssH [Vibrio cholerae]	Cytoplasmic	30	1.10839
WP_000952226.1	N900_RS10795	phosphoenolpyruvate--protein phosphotransferase [Vibrio cholerae]	Cytoplasmic	19	1.10786
WP_001920521.1	N900_RS12985	MULTISPECIES: TetR/AcrR family transcriptional regulator [Vibrio]	Cytoplasmic	6	1.10785
WP_000495585.1	N900_RS00645	sensor domain-containing phosphodiesterase [Vibrio cholerae]	Cytoplasmic	3	1.10779
WP_000991933.1	N900_RS04345	dTMP kinase [Vibrio cholerae]	Cytoplasmic	6	1.10777
WP_000074767.1	N900_RS11635	ATP-dependent helicase HrpB [Vibrio cholerae]	unknown	9	1.10752
WP_000386196.1	N900_RS16835	PTS sucrose transporter subunit IIBC [Vibrio cholerae]	Non-Cytoplasmic	5	1.10699
WP_000238820.1	N900_RS14810	BatD family protein [Vibrio cholerae]	Non-Cytoplasmic	11	1.10694
WP_000286625.1	N900_RS10525	MULTISPECIES: phosphate ABC transporter ATP-binding protein [Vibrio]	Cytoplasmic	2	1.10661
WP_001160754.1	N900_RS17055	iron-containing alcohol dehydrogenase [Vibrio cholerae]	Cytoplasmic	21	1.10639
WP_001180252.1	N900_RS06880	MULTISPECIES: bifunctional 3-hydroxydecanoyl-ACP dehydratase/trans-2-decenoyl-ACP isomerase [Vibrio]	Cytoplasmic	15	1.10638
WP_001005253.1	N900_RS07165	MULTISPECIES: spermidine/putrescine ABC transporter ATP-binding protein PotA [Vibrio]	Cytoplasmic	15	1.10593
WP_000784576.1	N900_RS16945	periplasmic nitrate reductase subunit alpha [Vibrio cholerae]	Non-Cytoplasmic	35	1.10582
WP_000818298.1	N900_RS18680	MULTISPECIES: mannitol operon repressor [Vibrio]	Cytoplasmic	3	1.10513
WP_001889892.1	N900_RS09290	molecular chaperone HtpG [Vibrio cholerae]	Cytoplasmic	66	1.10497
WP_000654285.1	N900_RS10305	2,3-dihydro-2,3-dihydroxybenzoate dehydrogenase [Vibrio cholerae]	Cytoplasmic	3	1.10453
WP_001176628.1	N900_RS05195	peptidoglycan-associated lipoprotein Pal [Vibrio cholerae]	Non-Cytoplasmic	5	1.10453
WP_001075912.1	N900_RS07985	MULTISPECIES: ribonucleoside-diphosphate reductase subunit alpha [Vibrio]	Cytoplasmic	49	1.10446
WP_000301571.1	N900_RS10425	MULTISPECIES: iron-sulfur cluster assembly protein IscA [Vibrio]	Cytoplasmic	2	1.10409
WP_000433078.1	N900_RS13370	SDR family oxidoreductase [Vibrio cholerae]	unknown	7	1.10402
WP_000365910.1	N900_RS18820	pyridoxamine 5'-phosphate oxidase [Vibrio cholerae]	Cytoplasmic	10	1.10358
WP_001101424.1	N900_RS07945	peptidase [Vibrio cholerae]	unknown	7	1.1029
WP_000598452.1	N900_RS10485	MULTISPECIES: CBS domain-containing protein [Vibrio]	Cytoplasmic	30	1.10284
WP_000542596.1	N900_RS10060	toxin-coregulated pilus transcriptional regulator TcpP [Vibrio cholerae]	Cytoplasmic	4	1.10173
WP_000581314.1	N900_RS00010	MULTISPECIES: FMN-binding protein MioC [Gammaproteobacteria]	Cytoplasmic	5	1.1017
WP_000350325.1	N900_RS15100	TonB-dependent receptor [Vibrio cholerae]	Non-Cytoplasmic	14	1.10075
WP_001030227.1	N900_RS08370	anthranilate synthase component 1 [Vibrio cholerae]	Cytoplasmic	7	1.10072
WP_000919370.1	N900_RS17955	VOC family protein [Vibrio cholerae]	Cytoplasmic	5	1.10067
WP_000524734.1	N900_RS18280	sensor domain-containing diguanylate cyclase [Vibrio cholerae]	Non-Cytoplasmic	2	1.10064
WP_001882131.1	N900_RS02265	two-component sensor histidine kinase BarA [Vibrio cholerae]	Non-Cytoplasmic	13	1.0999
WP_001063909.1	N900_RS07755	aminodeoxychorismate synthase component 1 [Vibrio cholerae]	Cytoplasmic	3	1.09869
WP_000798631.1	N900_RS07260	multidrug efflux MFS transporter outer membrane subunit VceC [Vibrio cholerae]	Non-Cytoplasmic	10	1.09847
WP_001021742.1	N900_RS04410	DUF2860 domain-containing protein [Vibrio cholerae]	Non-Cytoplasmic	2	1.09837
WP_000331703.1	N900_RS10430	MULTISPECIES: Fe-S cluster assembly scaffold IscU [Vibrio]	Cytoplasmic	13	1.09808
WP_000533089.1	N900_RS06585	MULTISPECIES: energy transducer TonB [Vibrio]	Non-Cytoplasmic	5	1.09744
WP_000587839.1	N900_RS02495	MULTISPECIES: phospho-N-acetylmuramoyl-pentapeptide-transferase [Vibrio]	Non-Cytoplasmic	3	1.09738
WP_001125250.1	N900_RS11150	abortive infection family protein [Vibrio cholerae]	Cytoplasmic	7	1.09727
WP_001280803.1	N900_RS01585	MULTISPECIES: 30S ribosomal protein S17 [Gammaproteobacteria]	Cytoplasmic	10	1.09697
WP_000907210.1	N900_RS12055	DNA primase [Vibrio cholerae]	Cytoplasmic	13	1.09646
WP_000555352.1	N900_RS16920	LacI family DNA-binding transcriptional regulator [Vibrio cholerae]	Cytoplasmic	7	1.09628
WP_000620565.1	N900_RS17570	phosphate ABC transporter substrate-binding protein PstS family protein [Vibrio cholerae]	unknown	6	1.09566
WP_001237050.1	N900_RS18570	MULTISPECIES: glucosamine-6-phosphate deaminase [Vibrio]	Cytoplasmic	15	1.09529
WP_000928649.1	N900_RS18125	AraC family transcriptional regulator [Vibrio cholerae]	Non-Cytoplasmic	2	1.09455
WP_000753826.1	N900_RS06690	substrate-binding domain-containing protein [Vibrio cholerae]	Non-Cytoplasmic	19	1.09431
WP_000578476.1	N900_RS15630	type II toxin-antitoxin system mRNA interferase toxin, RelE/StbE family [Vibrio cholerae]	Cytoplasmic	2	1.09381
WP_000098849.1	N900_RS00885	ribosome-associated heat shock protein Hsp15 [Vibrio cholerae]	Cytoplasmic	3	1.09364
WP_000195227.1	N900_RS12460	TRAP transporter permease [Vibrio cholerae]	Non-Cytoplasmic	9	1.09337
WP_000170557.1	N900_RS16915	MULTISPECIES: nuclear transport factor 2 family protein [Vibrio]	Cytoplasmic	3	1.09335
WP_000616206.1	N900_RS06020	HlyD family efflux transporter periplasmic adaptor subunit [Vibrio cholerae]	unknown	5	1.0932
WP_001292387.1	N900_RS06345	UDP-glucose--hexose-1-phosphate uridylyltransferase [Vibrio cholerae]	Cytoplasmic	8	1.09316
WP_001276704.1	N900_RS18165	M14 family metallocarboxypeptidase [Vibrio cholerae]	Cytoplasmic	4	1.09186
WP_000786217.1	N900_RS18210	maltose/maltodextrin ABC transporter substrate-binding protein MalE [Vibrio cholerae]	Non-Cytoplasmic	58	1.09161
WP_001881338.1	N900_RS06565	DUF3450 domain-containing protein [Vibrio cholerae]	Non-Cytoplasmic	2	1.09158
WP_000092343.1	N900_RS16850	aminoimidazole riboside kinase [Vibrio cholerae]	Cytoplasmic	7	1.09133
WP_001107728.1	N900_RS09955	tyrosine-type recombinase/integrase [Vibrio cholerae]	Cytoplasmic	5	1.09077
WP_001159461.1	N900_RS10520	MULTISPECIES: phosphate signaling complex protein PhoU [Vibrio]	Cytoplasmic	6	1.09046
WP_001071442.1	N900_RS06405	superoxide dismutase family protein [Vibrio cholerae]	Non-Cytoplasmic	2	1.09029
WP_000337457.1	N900_RS09065	zinc/cadmium/mercury/lead-transporting ATPase [Vibrio cholerae]	Non-Cytoplasmic	8	1.08943
WP_000253901.1	N900_RS05520	type I restriction endonuclease subunit R [Vibrio cholerae]	Cytoplasmic	28	1.08875
WP_000963625.1	N900_RS02460	pyruvate dehydrogenase complex dihydrolipoyllysine-residue acetyltransferase [Vibrio cholerae]	Cytoplasmic	39	1.08851
WP_000196504.1	N900_RS06455	MULTISPECIES: class II fumarate hydratase [Vibrio]	unknown	7	1.08843
WP_000233072.1	N900_RS04175	VacJ family lipoprotein [Vibrio cholerae]	unknown	5	1.08836
WP_001884340.1	N900_RS13990	F0F1 ATP synthase subunit B [Vibrio cholerae]	Cytoplasmic	23	1.08827
WP_001261563.1	N900_RS17575	MULTISPECIES: MaoC family dehydratase [Vibrio]	Cytoplasmic	3	1.08738
WP_000725936.1	N900_RS02480	peptidoglycan glycosyltransferase FtsI [Vibrio cholerae]	Non-Cytoplasmic	8	1.08719
WP_001054768.1	N900_RS12235	YqgE/AlgH family protein [Vibrio cholerae]	Cytoplasmic	5	1.0868
WP_000757932.1	N900_RS18585	MULTISPECIES: maltoporin LamB [Vibrio]	Non-Cytoplasmic	57	1.08677
WP_000865953.1	N900_RS13380	glycosyltransferase [Vibrio cholerae]	Cytoplasmic	12	1.08672
WP_000682162.1	N900_RS16375	DUF3332 domain-containing protein [Vibrio cholerae]	unknown	1	0.910444
WP_001894242.1	N900_RS05585	mechanosensitive ion channel [Vibrio cholerae]	Non-Cytoplasmic	24	1.08638
WP_000719050.1	N900_RS13965	MULTISPECIES: F0F1 ATP synthase subunit epsilon [Vibrio]	Cytoplasmic	9	1.08632
WP_001911770.1	N900_RS00260	MULTISPECIES: threonylcarbamoyl-AMP synthase [Vibrio]	unknown	1	1.08088
WP_000777824.1	N900_RS14315	TonB-dependent hemoglobin/transferrin/lactoferrin family receptor [Vibrio cholerae]	Non-Cytoplasmic	10	1.08598
WP_000091952.1	N900_RS13565	MULTISPECIES: 50S ribosomal protein L28 [Vibrio]	Cytoplasmic	25	1.08569
WP_000803693.1	N900_RS00480	MULTISPECIES: repressor LexA [Vibrio]	Cytoplasmic	18	1.08563
WP_000193319.1	N900_RS01505	isoaspartyl peptidase/L-asparaginase [Vibrio cholerae]	Cytoplasmic	10	1.08552
WP_000511045.1	N900_RS05920	phage shock protein PspA [Vibrio cholerae]	Cytoplasmic	11	1.08547
[truncated: 2,377 more rows]
