# Supplementary material for: Undecaprenyl phosphate translocases confer conditional microbial fitness
Source: Nature. 2022 Nov 30;613(7945):721–8. doi: 10.1038/s41586-022-05569-1 (PMC9876793; doi:10.1038/s41586-022-05569-1)
Supplement: Supplementary file 11 — Conservation of PF04018, PF09335, and PF02763 in bacterial species. Spreadsheet was generated by Annotree queries for all possible combinations of the three protein families. The “Master” sheet lists all species-level organisms with the indicated combination of domains. The “Model Species” sheet lists selected microorganisms of particular interest and can be used to look up any given species in the reference table. Species of interest should be manually confirmed for presence or absence by BLAST to guard against misannotation or non-annotation issues. [file 41586_2022_5569_MOESM11_ESM.xlsx]

## Sheet: Master
Supplementary Table 9. Conservation of PF04018, PF09335, and PF02673 in bacterial species.
BacA Only		DUF368 Only		DedA Only		DUF368+DedA Only		BacA + DUF368 Only		BacA + DedA Only		All three		None
0-14-0-20-44-26 sp002779055		4484-190-2 sp002050025		01-FULL-36-10b sp001785725		AAA300-D14 sp000384995		1-14-2-50-48-13 sp002783265		0-14-0-10-38-17 sp002774085		1-14-0-65-60-17 sp002787815		02-FULL-45-17b sp005239605
0-14-0-80-60-11 sp002779455		4484-232 sp002084985		01-FULL-39-12b sp001780955		AAA300-D14 sp002710745		14-2 sp001940225		0-14-0-20-40-13 sp002774285		1162T-S-0a-05 sp000964245		2-01-FULL-33-17 sp001786995
01-FULL-38-12b sp001820175		4572-112 sp002254285		01-FULL-45-15b sp001822655		Acidaminococcus sp900538365		14-2 sp004793545		0-14-0-20-45-22 sp002774355		14-2 sp000403255		2-01-FULL-39-28 sp001794015
01-FULL-38-12b sp001820255		49-20 sp003499715		01-FULL-45-25b sp001781035		Agathobaculum sp900555465		2-02-FULL-47-50 sp001801885		0-14-0-20-51-18 sp002774685		14-2 sp000403315		2-01-FULL-41-12 sp001805765
1109 sp001028815		Acidaminococcus sp900554515		01-FULL-45-34b sp001822675		Alistipes sp900550375		2-02-FULL-49-16 sp002772605		0-14-0-80-42-15 sp002780005		14-2 sp000403845		2-01-FULL-42-15 sp001784055
1-14-0-10-40-38 sp002773535		AG-410-N11 sp003265895		01-FULL-48-32b sp001773725		Alkalimonas sp007117525		4572-123 sp002084545		0-14-0-80-59-12 sp002779395		2-02-FULL-49-16 sp001788955		2-01-FULL-48-16 sp001823155
1XD8-76 sp003611955		Amoebophilus asiaticus		01-FULL-49-22b sp001823165		Allobaculum stercoricanis		4572-128 sp002084355		0-14-3-00-41-53 sp002780895		21-14-0-10-35-9 sp002773835		2-01-FULL-49-17 sp001795695
20-14-0-20-35-9 sp002779205		Amoebophilus sp001897825		02-FULL-45-10c sp001818705		B17-G16 sp003646975		49-20 sp003499715		0-14-3-00-62-12 sp002785585		42-54-T18 sp002162955		2-02-FULL-39-13 sp001783595
20-14-0-20-35-9 sp004376325		Anaeroplasma bactoclasticum		02-FULL-45-17b sp001819815		B1SED10-16 sp003551985		Acetatifactor sp002431915		01-FULL-36-15b sp001782035		42-54-T18 sp002163245		2-02-FULL-43-13 sp001819295
2-01-FULL-40-39 sp001820095		Anaeroplasma sp002449755		1-14-0-10-36-11 sp002778535		B1SED10-74M sp003550645		Acetatifactor sp003612485		01-FULL-36-15b sp001782045		42-54-T18 sp002402125		2-02-FULL-62-17 sp001770355
2-01-FULL-40-42 sp001789965		Arctic96AD-7 sp003212435		1-14-0-10-36-32 sp002778465		B1SED10-75 sp003550565		Acetivibrio cellulolyticus		01-FULL-43-11b sp001780985		43-108 sp001915545		34-128 sp002849045
2-01-FULL-41-22 sp001789805		ARS98 sp002685655		1-14-0-10-41-12 sp002778735		Bacteroides sp900556215		Acetivibrio clariflavus		01-FULL-43-15b sp001816385		45385 sp002156385		34-128 sp003527405
2-01-FULL-45-10-A sp001804165		B25-G16 sp003646935		1-14-0-10-42-19 sp002774705		Bellilinea sp003448875		Acholeplasma equifetale		01-FULL-44-24b sp001793235		45385 sp002797395		4484-188 sp002049825
2-01-FULL-53-15 sp001772335		Bact-11 sp002314725		1-14-0-10-43-11 sp002778635		Bin55 sp002238665		Acholeplasma hippikon		01-FULL-45-10b sp001804205		4572-104 sp002084435		4484-275 sp002085205
2-01-FULL-58-14 sp001824745		Bacteroides_D sp002748015		1-14-0-10-46-23 sp002771135		Brevefilum sp001508595		Acholeplasma oculi		01-FULL-54-110 sp001789045		4572-104 sp003245625		4484-87 sp002085355
2-01-FULL-63-20 sp001791045		Bin34 sp002238555		1-14-0-10-51-16 sp002774795		CAG-288 sp000437395		Acholeplasma_A axanthum		02-FULL-45-11b sp001817615		4572-78 sp002084875		4572-13 sp003644215
2-01-FULL-63-20 sp004297215		Bin5 sp002238445		1-14-0-20-46-22 sp002796245		CAG-417 sp002477275		Acholeplasma_A modicum		1-14-0-10-34-10 sp002773945		49-20 sp002417685		46-47 sp003644575
2-02-FULL-34-10 sp001821915		Brumimicrobium salinarum		13-1-40CM-64-14 sp001917855		CAG-460 sp002439555		Acholeplasma_D palmae		1-14-0-10-36-16 sp002794035		49-20 sp002436085		79-D21 sp002436015
2-02-FULL-39-13 sp002782365		CAG-127 sp002404515		13-2-20CM-68-14 sp001914705		CAG-488 sp003486665		Acidaminococcus fermentans		1-14-0-10-36-19 sp002772535		49-20 sp003445715		9FT-COMBO-48-23 sp001795315
2-02-FULL-43-11-A sp001789515		CAG-127 sp900553925		13-2-20CM-68-14 sp005883955		Cetobacterium_A sp002428805		Acidaminococcus fermentans_A		1-14-0-10-37-14 sp002778705		50-400-T64 sp002162755		AAA240-E13 sp002690285
2-02-FULL-43-16 sp001821935		CAG-302 sp900554615		2011-GWA2-47-8b sp001003205		CG1-02-41-21 sp002778645		Acidaminococcus sp900315205		1-14-0-10-41-10 sp002773695		50-400-T64 sp002162815		AAA536-G10 sp003282435
2-02-FULL-45-10 sp001783035		CAG-313 sp003539625		20-14-all-45-10 sp002772325		Chlorobium_A sp004028745		Acidaminococcus timonensis		1-14-0-10-41-28 sp002773755		50-400-T64 sp002162825		AB1-6 sp001730065
2-02-FULL-48-14 sp001787475		CAG-791 sp002362155		20-14-all-54-14 sp002772205		CSBR16-49 sp007116605		Aequorivita antarctica		1-14-0-10-42-12 sp002787695		50-400-T64 sp002746135		AB-629-J13 sp002346675
2-02-FULL-49-11 sp001791465		CP2-2F sp003695215		2-01-FULL-37-20 sp001784115		CSSed11-175R1 sp007120565		Aequorivita capsosiphonis		1-14-0-10-42-22 sp002773725		50-400-T64 sp003646355		AC2028 sp000702085
2-02-FULL-53-10 sp001791035		CSBr16-161 sp007117055		2-01-FULL-38-13 sp001782165		Cyclonatronum sp003566395		Aequorivita lipolytica		1-14-0-10-43-10 sp002773655		992a sp001940245		AC2028 sp000702685
2-02-FULL-56-16 sp001817495		CSBR16-87 sp007116105		2-01-FULL-38-21 sp001782085		DB6-IX sp002686115		Aequorivita soesokkakensis		1-14-0-10-43-13 sp002773985		AAA071-K20 sp003265975		AC2028 sp002317155
21-14-0-20-44-7 sp002787615		CSBR16-87 sp007123535		2-01-FULL-38-21 sp001782475		Desulfobacter postgatei_A		Aequorivita sp004022485		1-14-0-10-43-42 sp002793915		AAA300-D14 sp002711285		AC2028 sp002373595
21-14-all-40-8 sp002770795		F1-60-MAGs140 sp005799065		2-01-FULL-38-26 sp001782075		Desulfonatronospira sp003563255		Aequorivita sp006346335		1-14-0-10-44-23 sp002773475		Abiotrophia defectiva		AC2028 sp002373975
2-12-FULL-40-10 sp001784725		Firm-07 sp001604005		2-01-FULL-39-12 sp001787455		DTU024 sp002428405		Aequorivita sublithincola		1-14-0-10-45-20 sp002773335		Abiotrophia sp001815865		AC2028 sp900320825
2-12-FULL-40-12 sp001823315		Fusobacterium_B sp900554355		2-01-FULL-39-12-A sp001776905		DTU078 sp002385415		Aerococcus christensenii		1-14-0-10-45-20 sp004296925		Abiotrophia sp900604935		Acetitomaculum ruminis
3-1-20CM-2-70-9 sp001920645		G11 sp900103495		2-01-FULL-39-28 sp001795735		EC70 sp002696885		Aerococcus sanguinicola		1-14-0-10-45-20 sp004322365		Abyssicoccus albus		AG-363-K07 sp003211755
3-1-20CM-2-70-9 sp005883775		GCA-002401385 sp002401385		2-01-FULL-41-18-A sp001776475		Eisenbergiella sp003343625		Aerococcus suis		1-14-0-10-45-34 sp002778785		Acetatifactor muris		AG-430-B22 sp002726005
32-111 sp001508335		GCA-002700125 sp002700125		2-01-FULL-41-21 sp003151795		Epulopiscium_A sp001983475		Aerococcus urinaehominis		1-14-0-10-46-36 sp002772995		Acetatifactor sp003447295		AG-430-B22 sp002728335
32-111 sp002441125		GCA-002700125 sp002721675		2-01-FULL-41-26 sp001794055		Epulopiscium_A sp002007285		AG-410-N11 sp003265895		1-14-0-10-47-10 sp002773135		Acetatifactor sp900066365		AG-430-B22 sp003209955
34-128 sp000405345		GCA-002700125 sp002723375		2-01-FULL-41-26 sp001794125		Eubacterium_M sp900540015		Agathobacter sp900552085		1-14-0-10-47-16 sp002773395		Acetatifactor sp900066565		AG-430-B22 sp003212795
34-128 sp000405605		GCA-002700125 sp002727435		2-01-FULL-42-20 sp001785965		Faecalibaculum rodentium		Algibacter lectus		1-14-0-10-48-11 sp002793855		Acetivibrio_A ethanolgignens		Agathobacter sp900317585
34-128 sp001773955		GCA-002719695 sp002697535		2-01-FULL-44-17 sp001794195		Faecalimonas sp900550975		Algibacter_A alginicilyticus		1-14-0-10-49-15 sp002773415		Acetivibrio_A sp002419585		Aminivibrio sp002417725
34-128 sp002084865		GCA-002719695 sp002716725		2-01-FULL-44-21 sp001777655		Fangia hongkongensis		Algibacter_C aquaticus		1-14-0-10-49-17 sp002778575		Acetoanaerobium noterae		Anaplasma centrale
34-128 sp003451675		GCA-002719695 sp002719695		2-01-FULL-44-22 sp001794205		FEN-1388 sp003170575		Algibacter_D aestuarii		1-14-0-10-55-24 sp002772745		Acetobacteroides sp000798815		Anaplasma marginale
34-128 sp003575245		GCA-002722245 sp002720635		2-01-FULL-44-22 sp001795975		GCA-2683315 sp002683315		Algorimicrobium argentinensis		1-14-0-10-56-10 sp002772645		Acetohalobium arabaticum		Anaplasma ovis
34-65-8 sp002278985		GCA-002733185 sp002733185		2-01-FULL-45-10 sp001804065		GCA-2685935 sp002685935		Algorimicrobium echini		1-14-0-20-35-14 sp002796205		Acholeplasma granularum		Anaplasma phagocytophilum
38-11 sp001509345		GCA-2719675 sp002719675		2-01-FULL-45-18 sp001779915		GCA-2686595 sp002686595		Algorimicrobium sp001678685		1-14-0-20-39-34 sp002787355		Acholeplasma laidlawii		Arcanobacter lacustris
38-11 sp003446975		GCA-2725915 sp002725915		2-01-FULL-45-33 sp001778595		GCA-2706885 sp002706885		Algorimicrobium sp002414705		1-14-0-20-39-49 sp002787635		Acholeplasma_C brassicae		Arctic96AD-7 sp000213335
41-269 sp001508005		GWF1-51-8 sp001829395		2-01-FULL-45-33 sp001778875		GCA-2707915 sp004214065		Algoriphagus aquaeductus		1-14-0-20-42-13 sp002796125		Acidaminococcus intestini		ARS1246 sp002688185
4484-107 sp002059205		GWF2-35-9 sp001783275		2-01-FULL-46-13 sp001778545		GCA-2716585 sp002716585		Algoriphagus hitonicola		1-14-0-20-42-23 sp002796345		Acidaminococcus massiliensis		ARS69 sp002686915
4484-213 sp002085025		HUN007 sp002315235		2-01-FULL-46-13 sp001778785		GCA-2733575 sp002733575		Algoriphagus marinus		1-14-0-20-45-15 sp002787235		Acidaminococcus provencensis		ASP10-02a sp002686055
4484-276 sp002085215		J102 sp003694905		2-01-FULL-46-13 sp001778905		GCA-2862545 sp002862545		Aliidiomarina sp003290085		1-14-0-20-45-16 sp002787535		Acidaminococcus sp000437815		B15-G9 sp003645975
4484-276 sp002254335		J103 sp003694875		2-01-FULL-46-13 sp001780775		Gillisia sp002364325		Alistipes finegoldii		1-14-0-20-45-26 sp002787155		Acidaminococcus sp900314165		B1SED10-225 sp003555335
4484-49 sp002085265		LPB0138 sp001874265		2-01-FULL-46-14 sp001779925		Halanaerobium hydrogeniformans		Alistipes onderdonkii		1-14-0-20-47-16 sp002796325		Actinoalloteichus cyanogriseus		B1SED10-225 sp007135105
4484-7 sp002085285		MAG-120531 sp002378585		2-01-FULL-46-14-A sp001780895		Halomonas sp002696125		Alistipes shahii		1-14-0-20-49-13 sp002796305		Actinoalloteichus hoggarensis		B21-G15 sp003650255
4484-93 sp002085385		Marinirhabdus sp002707745		2-01-FULL-47-10 sp001824325		HGW-17 sp002841825		Alistipes sp000434235		1-14-0-20-64-10 sp002787095		Actinoalloteichus hymeniacidonis		B2-G16 sp003650505
4572-112 sp003648395		MedAcidi-G1 sp000817085		2-01-FULL-48-10 sp001817755		HTCC2207 sp002457245		Alistipes sp002159375		1-14-0-65-65-10 sp002783485		Actinoalloteichus sp001941625		B3-B38 sp005223145
46-47 sp002452555		MedAcidi-G1 sp002294285		2-01-FULL-50-23 sp001774555		J058 sp003695705		Alistipes sp002161445		1-14-2-50-31-20 sp002786785		Actinoalloteichus spitiensis		B3-G15 sp003648845
51-20 sp001917175		MedAcidi-G1 sp002299135		2-01-FULL-50-25 sp001822215		J111 sp003694775		Alistipes sp002293345		1-19 sp001922585		Actinomyces bowdenii		B48-G9 sp003644395
54-24 sp001508935		MedAcidi-G1 sp002699555		2-01-FULL-51-10 sp001823505		J132 sp003694635		Alistipes sp002428825		1-19 sp002837195		Actinomyces sp003606385		Bartonella alsatica
79-D21 sp000402835		MedAcidi-G1 sp002716285		2-01-FULL-51-21 sp001781435		JCVI-SCAAA005 sp000224765		Alistipes sp003979135		12-FULL-43-12b sp001823875		Actinomyces sp004010955		Bartonella ancashensis
79-D21 sp002432945		MedAcidi-G1 sp002721755		2-01-FULL-51-34 sp001820785		JCVI-SCAAA005 sp002450295		Alistipes sp900541585		12-FULL-44-12b sp001823695		Actinomycetospora cinnamomea		Bartonella arupensis
AAA240-E13 sp003211695		MedAcidi-G1 sp002729765		2-01-FULL-52-15 sp001818365		Kiloniella majae		Alistipes sp900542505		12-FULL-45-19b sp001794605		Actinopolyspora alba		Bartonella australis
AAA536-G10 sp002691185		MedAcidi-G1 sp003214465		2-01-FULL-66-17 sp001803875		Kistimonas sp002238585		Alistipes sp900544265		12-FULL-67-14b sp001768615		Actinopolyspora erythraea		Bartonella bacilliformis
AABM5-125-24 sp002127415		MedAcidi-G2A sp002713605		2-02-FULL-36-13 sp001777015		Kordia sp006383075		Alkalibacterium sp000585255		12-FULL-67-14b sp002737365		Actinopolyspora halophila		Bartonella bacilliformis_A
AB-629-J13 sp000375825		MedAcidi-G3 sp002713975		2-02-FULL-37-13 sp001782195		Lentimicrobium sp002425985		Alkalibacterium sp001885615		13-1-40CM-70-15 sp003223415		Actinopolyspora mortivallis		Bartonella berkhoffii
Acetatifactor sp002368865		MED-G11 sp002457075		2-02-FULL-38-15 sp001777055		Leuconostoc fallax		Alkalibacterium subtropicum		13-2-20CM-66-19 sp001914695		Actinopolyspora mzabensis		Bartonella birtlesii
Acholeplasma sp002399815		MED-G11 sp002729755		2-02-FULL-40-11 sp001798105		Levilactobacillus acidifarinae		Alkaliflexus imshenetskii		13-2-20CM-66-19 sp003136935		Actinopolyspora righensis		Bartonella bovis
Acidaminobacter hydrogenoformans		MED-G11 sp004213645		2-02-FULL-40-12 sp001824375		Levilactobacillus brevis		Alkaliphilus_B oremlandii		13-2-20CM-66-19 sp003156695		Actinopolyspora saharensis		Bartonella clarridgeiae
Acutalibacter muris		MED-G11 sp004214015		2-02-FULL-40-20 sp001818675		Levilactobacillus namurensis		Alkalispirochaeta alkalica		13-2-20CM-66-19 sp005877705		Actinopolyspora sp006716775		Bartonella doshiae
Acutalibacter sp003612555		MED-G14 sp002457715		2-02-FULL-42-16 sp001818695		Levilactobacillus spicheri		Alkalispirochaeta americana		13-2-20CM-66-19 sp005877965		Actinopolyspora xinjiangensis		Bartonella elizabethae
AE-B3A sp005223095		MED-G14 sp002697465		2-02-FULL-42-43 sp001801425		Levilactobacillus suantsaii		Alteribacillus persepolensis		13-2-20CM-66-19 sp005878095		Actinotalea bogoriensis		Bartonella florencae
AE-B3B sp005223085		MED-G14 sp002703065		2-02-FULL-42-43 sp001801515		Levilactobacillus zymae		Anaerobium acetethylicum		13-2-20CM-66-19 sp005878835		Actinotalea carbonis		Bartonella grahamii
Aerophobus profundus		MED-G16 sp002697405		2-02-FULL-42-43 sp001801815		Listeria fleischmannii		Anaerostipes hadrus		13-2-20CM-68-14 sp005884005		Actinotalea ferrariae		Bartonella henselae
AG-339-G14 sp003282105		MED-G21 sp002457305		2-02-FULL-42-43 sp001802455		Listeria goaensis		Anaerostipes hadrus_A		13-2-20CM-68-14 sp005888315		Acutalibacter sp000432995		Bartonella koehlerae
Agathobacter rectalis		MED-G78 sp003331645		2-02-FULL-42-43 sp002793195		Litoricola sp002705795		Anaerostipes sp900066705		159R sp004346745		Acutalibacter sp000435395		Bartonella massiliensis
Agathobacter ruminis		MED-G82 sp003331565		2-02-FULL-43-11 sp001820955		Luminiphilus sp002691565		Ancylomarina sp003863355		16-39-46 sp002257235		Acutalibacter sp900543305		Bartonella melophagi
Agathobacter sp000434275		MS024-2A sp000173095		2-02-FULL-44-35 sp000999175		Marinobacter sp002707215		Ancylomarina sp004122035		18JY21-1 sp004344915		Acutalibacter sp900543555		Bartonella queenslandensis
Agathobacter sp900316805		Mycoplasma_K marinum		2-02-FULL-44-35 sp001822695		Marinospirillum insulare		Ancylomarina subtilis		1NLA3E sp000242895		Acutalibacter sp900548545		Bartonella quintana
Agathobacter sp900546625		Mycoplasma_K todarodis		2-02-FULL-45-11 sp001817685		MB-PLM-2 sp003389215		Aquimarina agarilytica		1XD42-69 sp003612565		AEGEAN-183 sp001628005		Bartonella rattaustraliani
Agathobacter sp900547695		Mycoplasmoides alvi		2-02-FULL-45-18 sp001774075		MedAcidi-G2A sp002713485		Aquimarina agarivorans		2011-GWC2-44-17 sp001029695		Aequorivita aquimaris		Bartonella rattimassiliensis
Agathobacter sp900550545		Mycoplasmoides pirum		2-02-FULL-45-21 sp001805575		Megamonas sp900556715		Aquimarina aggregata		2011-GWC2-44-17 sp001790515		Aequorivita sp002364215		Bartonella rochalimae
Agathobacter sp900550845		Mycoplasmoides testudinis		2-02-FULL-45-21 sp001805845		MSPOR6 sp003635185		Aquimarina amphilecti		2011-GWC2-44-17 sp004145215		Aequorivita sp002375695		Bartonella schoenbuchensis
Agrobacterium bohemicum		NC2004 sp000621905		2-02-FULL-46-11 sp001779955		Negativibacillus sp900547015		Aquimarina brevivitae		2013-40CM-41-45 sp002215675		Aequorivita sp002715485		Bartonella senegalensis
Agrobacterium rosae		NK4A136 sp002373855		2-02-FULL-46-13 sp001821015		Nitrincola sp000764495		Aquimarina latercula		2013-60CM-65-52 sp002215645		Aequorivita sp002733915		Bartonella sp000278115
Agrobacterium sp001422245		PDOX01 sp002746475		2-02-FULL-46-19 sp001795795		NK4A136 sp000687675		Aquimarina longa		2013Ark19i sp001460935		Aequorivita sp900489465		Bartonella sp002022415
Agrobacterium sp900468285		PeH17 sp002309375		2-02-FULL-48-12 sp001819875		Oceanobacter sp002723385		Aquimarina muelleri		2013Ark19i sp900078745		Aequorivita viscosa		Bartonella sp002022445
Agrobacterium sp900472925		Polaribacter sp000981625		2-02-FULL-48-16 sp001821135		OM182 sp003482475		Aquimarina pacifica		20-14-0-80-50-8 sp002779345		Aequorivita vladivostokensis		Bartonella sp002022505
Agrobacterium sp900473205		Pontiella desulfatans		2-02-FULL-50-16-A sp001828605		Paucilactobacillus hokkaidonensis		Aquimarina sediminis		2-01-FULL-36-15 sp001782015		Aerococcus sp001809535		Bartonella sp002022665
Agrobacterium tumefaciens_C		Pontiella sp003246265		2-02-FULL-52-10 sp001805655		Paucilactobacillus nenjiangensis		Aquimarina sp003443675		2-01-FULL-39-10 sp001793015		Aerococcus sp001813115		Bartonella sp003606325
Alistipes sp002358415		Pontiella sp003252225		2-02-FULL-52-23 sp001820655		Paucilactobacillus oligofermentans		Aquimarina sp006443095		2-01-FULL-39-10-A sp001782515		Aerococcus sp002252085		Bartonella sp003606345
Allorhizobium sp000247475		Pontiella sulfatireligans		2-02-FULL-67-20 sp001805695		Paucilactobacillus suebicus		Aquimarina sp900299505		2-01-FULL-39-13 sp001772665		Aerococcus sp002440555		Bartonella taylorii
Allorhizobium sp003248775		Psychrilyobacter sp003973585		20CM-2-65-7 sp003220955		Pediococcus cellicola		Aquimarina sp900299535		2-01-FULL-39-19 sp001789725		Aerococcus sp003797145		Bartonella tribocorum
Allorhizobium sp003501385		Psychroflexus sp003564185		20CM-2-70-11 sp001914535		Pediococcus damnosus		Aquimarina sp900312735		2-01-FULL-39-21 sp001792305		Aerococcus urinae		Bartonella tribocorum_A
Allorhizobium sp900465755		Psychroflexus sp003565575		20CM-4-69-16 sp001917665		Pediococcus ethanolidurans		Aquimarina sp900312815		2-01-FULL-39-21 sp001792535		Aerococcus urinae_A		Bartonella tribocorum_B
Allorhizobium sp900470155		Psychroflexus sp007116535		20CM-4-69-16 sp003220935		Pediococcus inopinatus		Aquimarina spongiae		2-01-FULL-39-24 sp001789445		Aerococcus urinae_B		Bartonella vinsonii_C
Allorhizobium sp900473245		PUKZ01 sp003567625		21-14-all-36-13 sp002771585		Pediococcus parvulus		Arenibacter catalasegens		2-01-FULL-39-28 sp001794635		Aerococcus urinae_C		Bartonella washoeensis
Allorhizobium taibaishanense		PUPG01 sp007122505		21-14-all-37-9 sp002772495		PHBI01 sp002841945		Arenibacter certesii		2-01-FULL-39-33 sp001817505		Aerococcus urinae_D		Bg2 sp001641205
Allorhizobium undicola		PWEK01 sp003553445		21-14-all-47-15 sp002771515		Phocaeicola sp900553715		Arenibacter hampyeongensis		2-01-FULL-39-33 sp002773855		Aerococcus urinaeequi		Bg2 sp001641225
Allorhizobium vitis		PWJY01 sp003559985		21-14-all-47-17 sp002786495		Pseudomonas_D sp002840055		Arenibacter latericius		2-01-FULL-40-13 sp001788015		Aerococcus viridans		BHEQ01 sp003864535
Allorhizobium vitis_A		PWJY01 sp007121335		2-12-FULL-35-11 sp001803185		Psychrilyobacter atlanticus		Arenibacter nanhaiticus		2-01-FULL-40-13 sp001789635		Aerococcus viridans_B		Bifidobacterium sp003585735
Allorhizobium vitis_B		PXAH01 sp003565945		2-12-FULL-35-23 sp001801465		Psychrobacter sp002454875		Arenibacter sp002150785		2-01-FULL-40-13 sp001789645		Aerococcus viridans_C		Bin16 sp002238425
Altererythrobacter ishigakiensis		PXAP01 sp007132225		2-12-FULL-36-22 sp001771315		PWME01 sp003559235		Arenibacter sp003201775		2-01-FULL-40-13 sp001789695		Aeromicrobium camelliae		Bin22 sp002238505
Altererythrobacter sp001516125		QAKS01 sp003343685		2-12-FULL-37-11 sp001776865		PWMO01 sp003558175		Arenibacter sp003426735		2-01-FULL-40-13 sp001789745		Aeromicrobium sp002174305		Bin87 sp002238825
Altererythrobacter sp003149575		QAMX01 sp004555605		2-12-FULL-37-14 sp001804735		PWOD01 sp003557545		Arenibacter sp003957295		2-01-FULL-40-14 sp001788215		Aeromicrobium sp003674095		Bin95 sp002238885
Altererythrobacter sp003483125		QAND01 sp003150225		2-12-FULL-37-34 sp001801485		PWVT01 sp003562195		ASF356 sp000364165		2-01-FULL-40-24 sp001776975		AF33-28 sp003477885		BMS3BBIN04 sp002898195
Altererythrobacter sp006226465		RC9 sp004552115		2-12-FULL-37-34 sp001801495		PXCX01 sp003567575		ASP10-02a sp003523085		2-01-FULL-41-11 sp001776335		Agaribacterium haliotis		BOG-1457 sp003164155
Altererythrobacter xiamenensis		RC9 sp004555145		2-12-FULL-38-22 sp001820055		QALW01 sp900547955		ASP10-05a sp000981645		2-01-FULL-41-14 sp001767855		Agaribacterium sp003265435		Buchnera aphidicola_AA
Altererythrobacter_B mangrovi		RDXG01 sp004292785		2-12-FULL-41-13 sp001821615		QNAD01 sp003641345		Atopococcus tabaci		2-01-FULL-41-18 sp001772615		Agarilytica rhodophyticola		Buchnera aphidicola_AC
Altererythrobacter_D litoralis_A		Robiginitalea sp006227965		2-12-FULL-41-20 sp001801575		RUG293 sp900317575		Aurantibacter aestuarii		2-01-FULL-41-21 sp001794025		Agathobaculum sp900557315		Buchnera aphidicola_AI
Altererythrobacter_D lutipelagi		RUG563 sp900320085		2-12-FULL-42-10 sp001801625		RUG472 sp900319345		Aureicoccus marinus		2-01-FULL-42-13 sp001772625		AGPOR5 sp003635305		Buchnera aphidicola_AJ
Altererythrobacter_D sp004114695		RUG591 sp900320425		2-12-FULL-42-15 sp001797285		Salinibacter sp003022565		Aureitalea marina		2-01-FULL-43-14 sp001816835		Agrilactobacillus composti		Buchnera aphidicola_AM
Altererythrobacter_D sp004282995		RUG740 sp900316415		2-12-FULL-43-11 sp001817805		Salinivenus sp003023365		AZRK01 sp002895485		2-01-FULL-43-22 sp001794435		Agrilactobacillus sp003946725		Buchnera aphidicola_AV
An114 sp002161055		RUG756 sp900322115		2-12-FULL-43-12 sp001783065		SAR86A sp004212975		B16-G9 sp003650425		2-01-FULL-43-22 sp001795615		Agrococcus casei		Buchnera aphidicola_AX
An172 sp002160515		Ruminiclostridium_E sp003508605		2-12-FULL-43-28 sp001801635		SAT2750 sp002708345		B18-G4 sp003648575		2-01-FULL-43-38 sp000997105		Agrococcus jejuensis		Buchnera aphidicola_AY
Anaerobutyricum hallii		Salinibacter sp003023125		2-12-FULL-44-25 sp001816455		Sedimentibacter sp002422545		B1SED10-159 sp003551965		2-01-FULL-44-10 sp001792465		Agrococcus sp005484985		Buchnera aphidicola_F
Anaerobutyricum sp002494165		SAR86A sp002169105		2-12-FULL-45-12 sp001801665		SFEL01 sp004557245		B1SED10-74M sp003567725		2-01-FULL-44-11 sp001817345		Agrococcus sp900117395		Buchnera aphidicola_J
Anaerobutyricum sp900554965		SAR86A sp002690725		2-12-FULL-49-11 sp001794905		SFFH01 sp900548125		B1SED10-74M sp007119335		2-01-FULL-45-10-B sp001818835		Agromyces_B atrinae		Buchnera aphidicola_K
Anaerosphaera sp000468535		SKIU01 sp007116275		2-12-FULL-50-11 sp001774395		SFHK01 sp004556395		B1SED10-74M sp007121075		2-01-FULL-45-11 sp001803465		Aidingimonas halophila		Buchnera aphidicola_W
Anaerotignum lactatifermentans		SKJI01 sp007115995		2-12-FULL-50-11-A sp001804315		SFMI01 sp004556155		B1SED10-74M sp007130825		2-01-FULL-46-14 sp001777515		Alcanivorax borkumensis		Butyrivibrio hungatei_A
Anaerotignum sp000436415		SKMY01 sp003561325		2-12-FULL-52-36 sp001828545		SKIL01 sp007116425		B21-G9 sp003641545		2-01-FULL-47-10-A sp001820675		Alcanivorax dieselolei		Butyrivibrio hungatei_B
Anaerotignum sp001304995		SKMY01 sp007120815		2-12-FULL-55-11 sp001788925		SKKY01 sp007123515		B33-G16 sp003646875		2-01-FULL-48-14 sp001822835		Alcanivorax gelatiniphagus		Butyrivibrio proteoclasticus
Anaerotignum sp004557645		SKMY01 sp007126455		2-12-FULL-57-11 sp001791115		SKLM01 sp007118795		B39-G9 sp003648455		2-01-FULL-49-10 sp001771275		Alcanivorax hongdengensis		Butyrivibrio proteoclasticus_B
Ancillula trichonymphae		SKVR01 sp007131245		2-12-FULL-67-15 sp001830475		SKNI01 sp007120615		B3-G11 sp003648875		2-01-FULL-49-14 sp001816915		Alcanivorax jadensis		Butyrivibrio sp000420825
Angelakisella sp004554485		SKZP01 sp007127275		3-1-20CM-2-70-9 sp001919195		SKNL01 sp007127695		B3-G11 sp004356175		2-01-FULL-49-22 sp001788565		Alcanivorax jadensis_A		Butyrivibrio sp000420865
Aquamicrobium_A sp003577315		SLFE01 sp007124415		40CM-3-55-5 sp001914815		SKNL01 sp007128425		B6-G9 sp003650365		2-01-FULL-50-11 sp001777585		Alcanivorax mobilis		Butyrivibrio sp000421405
Aquimarina sp002697475		SLGR01 sp007136585		40CM-3-62-11 sp001914955		SKNL01 sp007128855		Bacillus_AP aidingensis		2-01-FULL-50-24 sp001804225		Alcanivorax nanhaiticus		Butyrivibrio sp000423945
ASP10-02a sp003497765		SLLF01 sp007134175		40CM-4-65-16 sp005880345		SKZA01 sp007136425		BACL11 sp002730985		2-01-FULL-50-28 sp001816585		Alcanivorax profundi		Butyrivibrio sp000424145
ASP10-05a sp002336675		SLMF01 sp007133715		40CM-4-65-16 sp005880755		SKZB01 sp007125255		BACL21 sp002335345		2-01-FULL-51-10 sp001823605		Alcanivorax sp000155615		Butyrivibrio sp000526935
Atelocyanobacterium thalassa		SLNM01 sp007133055		40CM-4-65-16 sp005880795		SLAA01 sp003564775		BACL21 sp002384055		2-01-FULL-56-20 sp001818655		Alcanivorax sp002313655		Butyrivibrio sp000621565
Atelocyanobacterium thalassa_A		SLPE01 sp007132145		40CM-4-65-16 sp005882545		SLAD01 sp007126995		BACL21 sp002440705		2-01-FULL-59-12 sp001800075		Alcanivorax sp002354605		Butyrivibrio sp002372465
AV55 sp003218735		SLQC01 sp007131625		40CM-4-65-16 sp005888075		SLAU01 sp007126675		BACL21 sp002707025		2-01-FULL-60-11 sp001799975		Alcanivorax sp002389055		Butyrivibrio sp003625475
AWTP1-35 sp003962875		SLQM01 sp007129055		40CM-4-68-19 sp001918155		SLID01 sp007135805		Bact-07 sp001603415		2-01-FULL-60-11 sp001800085		Alcanivorax sp002706085		Butyrivibrio sp003625485
B11-G9 sp003641695		SLSG01 sp007132865		42-11 sp001508835		SLMV01 sp007133365		Bact-07 sp002383425		2-01-FULL-64-13 sp001800095		Alcanivorax sp002726155		Butyrivibrio sp900102515
B129-G9 sp003644325		SW10 sp002172625		4484-100 sp002049785		SLOW01 sp003566885		Bact-08 sp002840895		2-02-FULL-34-12 sp001784555		Alcanivorax sp002733835		Butyrivibrio sp900103635
B12-G15 sp003646055		SZUA-371 sp003246475		4484-171 sp002049895		SLRP01 sp007130845		Bact-08 sp002842515		2-02-FULL-35-15 sp001784585		Alcanivorax sp004360225		Butyrivibrio sp900108105
B134-G9 sp003644505		T1SED10-24 sp003554185		4484-211 sp002084955		SMWK01 sp004356895		Bact-11 sp001603505		2-02-FULL-38-14 sp001772865		Alcanivorax sp900107995		Butyrivibrio sp900112195
B140-G9 sp003644295		T3Sed10-140 sp007129405		4484-219 sp002085035		SMWR01 sp004356735		Bact-11 sp002305275		2-02-FULL-38-14-A sp001790855		Alcanivorax xenomutans		Butyrivibrio sp900116865
B143-G9 sp003644275		T3SED10-7 sp003564055		4572-13 sp002084585		SMWT01 sp004356615		Bact-11 sp002376715		2-02-FULL-38-15-A sp001797335		Alcanivorax_A indicus		Butyrivibrio sp900116875
B17-G2 sp003645805		Tener-01 sp001604495		46-80 sp002382755		SP202 sp002722935		Bact-19 sp001603595		2-02-FULL-39-11 sp001779195		Alcanivorax_A pacificus		C7867-002 sp001822575
B1-G9 sp003644335		TMED123 sp002170165		4787 sp002402995		Streptomyces harbinensis		Bact-19 sp003249955		2-02-FULL-39-14 sp001779055		Algibacter_B pectinivorans		CAG-1252 sp002363545
B1SED10-174 sp003551905		TMED14 sp002737315		66-474 sp004299555		Streptomyces xiamenensis		Bacteroides_D periocalifornicus		2-02-FULL-39-14 sp001779205		Algibacter_B sp003143755		CAG-127 sp002369325
B1SED10-245 sp003551325		TMED189 sp000384495		66-474 sp004299705		SURF-33 sp003597945		Balneicella halophila		2-02-FULL-39-32 sp001800135		Alginatibacterium sediminis		CAG-196 sp002309875
B1SED10-245 sp003552425		TMED189 sp002169845		9FT-COMBO-55-16 sp001795335		SZUA-425 sp003245675		BBD-1991-12 sp001657315		2-02-FULL-40-10 sp001779115		Algoriphagus alkaliphilus		CAG-269 sp900556695
B1SED10-74M sp003553305		TMED189 sp002308095		AAA240-E13 sp003209225		SZUA-448 sp003252135		BBD-1991-12 sp007097395		2-02-FULL-40-13 sp001779235		Algoriphagus antarcticus		CAG-345 sp003497225
B1SED10-74M sp003554615		TMED189 sp004213405		AAA536-G10 sp000383115		SZUA-580 sp003249585		Bellilinea sp001796355		2-02-FULL-44-16 sp001798185		Algoriphagus aquimarinus		CAG-349 sp001940895
B22-G15 sp003648245		Treponema_D bryantii_B		AAA536-G10 sp000421325		T1Sed10-126 sp003554945		Bin134 sp002239105		2-02-FULL-45-22 sp001796285		Algoriphagus boritolerans		CAG-349 sp003539515
B26-G2 sp003647715		Treponema_D sp002309195		AAA536-G10 sp003279355		T1SED10-157 sp003554535		Bin25 sp002238525		2-02-FULL-45-22_A sp002773795		Algoriphagus boseongensis		CAG-390 sp002314565
B26-G9 sp003645745		Treponema_D sp002350445		AAA536-G10 sp003283875		T1SED10-28 sp007118655		Bin34 sp002238555		2-02-FULL-46-13 sp001820875		Algoriphagus chordae		CAG-475 sp002308215
B29-G16 sp003644895		Treponema_D sp002391235		Aalborg-AAW-1 sp001007975		T1SED10-28 sp007134725		Bin5 sp002238445		2-02-FULL-47-12 sp001790455		Algoriphagus faecimaris		CAG-475 sp900550915
B30-G16 sp003645115		UBA10281 sp900554485		AC-21 sp005884945		T1SED10-81 sp003551455		Bizionia paragorgiae		2-02-FULL-48-11 sp001805615		Algoriphagus halophilus		CAG-492 sp002633185
B32-G15 sp003644445		UBA10364 sp002685435		AC-25 sp005888395		T1SED10-81 sp003552275		Blautia_A sp900540785		2-02-FULL-48-11-A sp001818435		Algoriphagus locisalis		CAG-536 sp002394635
B36-G15 sp003645615		UBA10364 sp002707525		AC-32 sp005883335		T1SED10-81 sp003568315		Blautia_A sp900541345		2-02-FULL-49-12 sp001796315		Algoriphagus machipongonensis		CAG-791 sp900313745
B3-G13 sp003641555		UBA1096 sp002299785		Ac37b sp000746585		T1SED10-84 sp003553485		Blautia_A sp900547615		2-02-FULL-50-16 sp001798715		Algoriphagus mannitolivorans		CAG-791 sp900320325
B3-LCP sp005223185		UBA1096 sp002721375		AC-38 sp005883255		T1SED10-84 sp003554225		Blautia_A sp900548245		2-02-FULL-50-19 sp001805885		Algoriphagus marincola		Caldisericum exile_A
B47-G16 sp003648815		UBA1096 sp003972865		AC-50 sp005883235		T1SED10-84 sp003554685		Blautia_A sp900549015		2-02-FULL-50-19 sp003141835		Algoriphagus marincola_A		Cardinium hertigii_A
B62-G9 sp003645695		UBA1100 sp002710335		AC-52 sp005885015		T1SED10-84 sp007134885		BM520 sp002748065		2-02-FULL-50-9b sp001782975		Algoriphagus ornithinivorans		Cardinium hertigii_B
B6-G13 sp003641785		UBA11426 sp003448375		AC-67 sp005883175		T3Sed10-140 sp003567005		BM520 sp002869405		2-02-FULL-51-10 sp001788965		Algoriphagus ratkowskyi		Cardinium sp000304455
B70-G16 sp003644385		UBA11657 sp002296125		AcAMD-2 sp000754455		T78 sp001603765		BM523 sp002869425		2-02-FULL-51-18 sp001804125		Algoriphagus resistens		Cardinium sp000689375
B79-G16 sp003647645		UBA1188 sp002310135		Acetatifactor sp002490995		Thiomargarita nelsonii_A		BM524 sp002869315		2-02-FULL-52-16 sp001787535		Algoriphagus sp001593605		Cardinium sp003351905
B7-G16 sp003644405		UBA1195 sp002309855		Acidimicrobium ferrooxidans		Thiopseudomonas denitrificans		BM524 sp002869365		2-02-FULL-55-14 sp001802945		Algoriphagus sp002002735		Cardinium sp004354815
B8-G9 sp003647765		UBA1212 sp002308595		Acidimicrobium sp004366215		Thiopseudomonas sp001513435		Borkfalkia sp900557285		2-02-FULL-56-15 sp001801825		Algoriphagus sp002807035		Catenibacterium sp900540665
BACL24 sp002862945		UBA1231 sp002308275		Acidithiobacillus_A sp002341825		TMED112 sp002683115		Brachyspira hampsonii		2-02-FULL-56-15 sp004297165		Algoriphagus sp003259255		CF-167 sp005879775
BACL27 sp002737635		UBA1719 sp002317145		Acidovorax_B delafieldii_B		TMED112 sp003278815		Brachyspira hampsonii_B		2-02-FULL-58-16 sp001830425		Algoriphagus sp003583985		CG2-30-32-10 sp001872995
Bact-08 sp001603425		UBA1737 sp002315915		Actinobacillus capsulatus		TMED69 sp002170535		Brachyspira hampsonii_C		2-02-FULL-61-13 sp001801865		Algoriphagus sp004571135		CG2-30-36-38 sp001873465
Bacteroides_D sp002749065		UBA2450 sp002342545		Actinobacillus equuli		Treponema pallidum		Brachyspira hyodysenteriae		2-02-FULL-61-28 sp001767035		Algoriphagus sp005788235		CG2-30-39-44 sp002789815
Balnearium sp003978105		UBA2450 sp002353275		Actinobacillus lignieresii		Treponema_D sp002309305		Brachyspira intermedia		2-02-FULL-62-14 sp001805245		Algoriphagus terrigena		Chlamydia muridarum
Bariatricus sp004560705		UBA2450 sp002373085		Actinobacillus suis		Treponema_D sp002392405		Brachyspira pilosicoli		2-02-FULL-63-19 sp001770415		Algoriphagus vanfongensis		Chlamydia suis
Baumannia cicadellinicola_C		UBA2450 sp002392945		Actinobacillus ureae		Treponema_D sp002404895		Brachyspira sp000431595		2-02-FULL-63-19 sp001770425		Algoriphagus yeomjeoni		Chlamydia trachomatis
Bifidobacterium sp002451435		UBA2588 sp002339805		Actinobacillus_A minor		UBA11021 sp003511465		Brachyspira sp005518285		2-02-FULL-65-29 sp001767435		Algoriphagus zhangzhouensis		Chlamydophila abortus
Bilophila sp900550745		UBA2588 sp002723125		Actinobacillus_A porcitonsillarum		UBA1103 sp002313515		Brachyspira suanatina		2-02-FULL-66-14 sp001770475		Aliagarivorans marinus		Chlamydophila avium
Bin103 sp002238925		UBA2588 sp003523055		Actinobacillus_C delphinicola		UBA1188 sp900318975		Brevinema andersonii		2-02-FULL-66-14 sp001771975		Aliagarivorans taiwanensis		Chlamydophila buteonis
Bipolaricaulis anaerobius		UBA2664 sp007127395		Actinocatenispora sera		UBA11889 sp002719135		BRH-c54 sp000961845		2-02-FULL-66-14 sp002451175		Aliicoccus persicus		Chlamydophila caviae
Bipolaricaulis sp002479455		UBA2943 sp002350845		Actinokineospora spheciospongiae		UBA1212 sp002309655		BRH-c54 sp002359215		2-02-FULL-66-14 sp004298295		Aliidiomarina iranensis		Chlamydophila corallus
Bipolaricaulis sp004102645		UBA2979 sp002348225		AG-337-I02 sp002718135		UBA12294 sp003484265		BRH-c54 sp002770955		2-02-FULL-66-14 sp004298325		Aliidiomarina maris		Chlamydophila felis
Blautia_A hydrogenotrophica		UBA3207 sp002363735		AG-337-I02 sp002938205		UBA1231 sp002309035		Brumimicrobium aurantiacum		2-02-FULL-66-22 sp001771285		Aliidiomarina sedimenti		Chlamydophila gallinacea
Blautia_A obeum		UBA3207 sp002395065		AG-363-B04 sp003278465		UBA1255 sp002308795		Brumimicrobium mesophilum		2-02-FULL-67-57 sp001766965		Aliidiomarina shirensis		Chlamydophila ibidis
Blautia_A obeum_B		UBA3207 sp003501485		AG-363-P08 sp003280185		UBA12567 sp003520025		Brumimicrobium sp002331485		20-60-12 sp002255495		Aliidiomarina soli		Chlamydophila pecorum
Blautia_A sp000285855		UBA3207 sp900314585		AG-402-N21 sp003216435		UBA1275 sp002323515		Brumimicrobium sp002734085		20CM-2-55-15 sp001920875		Aliidiomarina sp000218785		Chlamydophila pneumoniae
Blautia_A sp000433815		UBA3210 sp002363635		AG-422-B15 sp003282485		UBA1394 sp002305725		Brumimicrobium sp003143775		20CM-2-55-15 sp003222815		Aliidiomarina sp001458075		Chlamydophila psittaci
Blautia_A sp000436615		UBA3291 sp002361595		AG-426-I14 sp003213175		UBA1424 sp002329705		Bulleidia sp900314345		20CM-2-55-15 sp003223875		Aliidiomarina sp003316875		Chlamydophila sp001653975
Blautia_A sp003471165		UBA3375 sp002359095		AG-426-M11 sp003213095		UBA1429 sp007118555		Butyrivibrio_A crossotus		20CM-2-65-7 sp001915025		Aliidiomarina taiwanensis		Chlamydophila sp900239945
Blautia_A sp003477525		UBA3375 sp900551955		AG-432-D11 sp003212885		UBA2040 sp002332715		Butyrivibrio_A sp000431815		20CM-2-65-7 sp003220985		Aliifodinibius roseus		Chlamydophila sp900239975
Blautia_A sp003478765		UBA3478 sp002381155		AG-463-P14 sp003209275		UBA2253 sp002347755		Butyrivibrio_A sp900543865		20CM-2-65-7 sp003221035		Aliifodinibius sediminis		Citromicrobium sp002712945
Blautia_A sp003480185		UBA3537 sp002684355		Agathobacter sp900548765		UBA2450 sp900314865		CAG-103 sp000432375		20CM-2-65-7 sp003221075		Aliifodinibius sp002287075		Clostridium_R sp003445895
Blautia_A sp900066145		UBA3537 sp002709185		Aggregatibacter actinomycetemcomitans		UBA2664 sp007123715		CAG-103 sp900317855		20CM-2-65-7 sp003221825		Aliifodinibius sp005869845		Collinsella sp900549355
Blautia_A sp900066165		UBA3766 sp002369155		Aggregatibacter actinomycetemcomitans_A		UBA2664 sp007131725		CAG-115 sp000432175		20CM-2-65-7 sp003221895		Aliiglaciecola lipolytica		Collinsella sp900554645
Blautia_A sp900066355		UBA3766 sp900100245		Aggregatibacter aphrophilus		UBA3465 sp002717505		CAG-115 sp002304735		20CM-2-65-7 sp003221985		Aliiglaciecola sp007197995		Collinsella sp900555555
Blautia_A sp900066505		UBA3792 sp900318765		Aggregatibacter kilianii		UBA4582 sp002386885		CAG-115 sp002425305		20CM-2-65-7 sp003222195		Aliivibrio finisterrensis		Collinsella sp900556365
Blautia_A sp900120195		UBA4246 sp002391225		Aggregatibacter kilianii_A		UBA4675 sp002405165		CAG-115 sp003507295		20CM-2-65-7 sp003223395		Aliivibrio fischeri		Collinsella sp900556415
Blautia_A sp900316115		UBA4581 sp002387565		Aggregatibacter segnis		UBA4951 sp900542595		CAG-115 sp003516865		20CM-2-70-11 sp003220315		Aliivibrio salmonicida_A		Collinsella sp900556445
Blautia_A sp900541985		UBA4781 sp002403105		Aggregatibacter segnis_A		UBA5448 sp002427425		CAG-115 sp003531585		20CM-2-70-11 sp003220675		Aliivibrio sifiae		Collinsella sp900556495
Blautia_A sp900551075		UBA4855 sp002438785		Aggregatibacter sp000466335		UBA6263 sp002441085		CAG-115 sp004554555		20CM-2-70-11 sp003221695		Aliivibrio sifiae_A		Collinsella sp900556605
Blautia_A sp900551465		UBA4855 sp900540365		Allofrancisella guangzhouensis		UBA6595 sp002433595		CAG-115 sp004555855		20CM-4-69-16 sp001919865		Aliivibrio sp001690985		Collinsella sp900557455
Blautia_A sp900551715		UBA4951 sp002297365		Allofrancisella inopinata		UBA6729 sp002454015		CAG-1193 sp900550145		20CM-4-69-16 sp003220795		Aliivibrio sp900312675		CP2-2F sp002794705
Blautia_A sp900553515		UBA4951 sp002314915		Allofrancisella sp000710735		UBA7102 sp002315655		CAG-127 sp002431865		20CM-4-69-16 sp003222135		Aliivibrio wodanis_B		CR04bin15 sp004357015
Blautia_A wexlerae		UBA4951 sp002397465		Alloscardovia criceti		UBA7185 sp900556545		CAG-127 sp900319515		21-14-0-10-42-9 sp002773845		Alishewanella aestuarii		Cryosericum sp002402295
BM519 sp002869235		UBA4951 sp002404865		Alloscardovia macacae		UBA7597 sp002474405		CAG-127 sp900321145		21-14-0-10-47-8 sp002773975		Alishewanella agri		CSBR16-107 sp007117835
BM519 sp003599205		UBA4951 sp002449265		Alloscardovia omnicolens		UBA7597 sp003448195		CAG-127 sp900539705		21-14-0-10-47-8-A sp002793885		Alishewanella jeotgali		CSBR16-87 sp007117565
BMS3ABIN15 sp002923195		UBA4951 sp900320745		Alloscardovia sp004332295		UBA7597 sp900542935		CAG-170 sp000432135		21-14-0-20-46-8 sp002796025		Alistipes obesi		CSSED10-109M sp003566505
BMS3BBIN02 sp002898115		UBA4951 sp900540385		Aminicenans sakinawicola		UBA7642 sp002297045		CAG-170 sp000436735		21-14-0-20-56-8 sp002796165		Alistipes putredinis		CSSED10-335 sp003557585
BMS3Bbin07 sp002898135		UBA5454 sp002426555		Aminobacter sp001724355		UBA7642 sp002399505		CAG-170 sp002437575		21-14-0-20-63-9 sp002796105		Alistipes senegalensis		CSSED10-83 sp003556525
Bog-1527 sp003155175		UBA6013 sp002428105		Anaerococcus sp900551095		UBA7642 sp002483745		CAG-170 sp900553545		21-14-all-39-27 sp002786715		Alistipes sp006542685		Desulforhopalus sp002747825
Breznakia blatticola		UBA6627 sp002455955		Anaerovibrio lipolyticus_C		UBA7642 sp900539865		CAG-217 sp000436335		2-12-FULL-35-15 sp001769385		Alistipes sp900021155		DG-60 sp001304365
Breznakia sp001695645		UBA6772 sp002685115		Annandia adelgestsuga		UBA7642 sp900549915		CAG-269 sp000431335		2-12-FULL-35-15 sp003151815		Alistipes sp900083545		DG-74-3 sp001302985
BRH-c54 sp002841035		UBA6952 sp002450515		AP-15 sp005888515		UBA7706 sp002482465		CAG-269 sp000437215		2-12-FULL-35-15 sp005772895		Alistipes sp900290115		E44-bin80 sp004375965
Bulleidia extructa		UBA6955 sp002707835		Apilactobacillus apinorum		UBA7805 sp002480485		CAG-269 sp003518755		2-12-FULL-37-12 sp001769655		Alistipes sp900549305		Edwardiiplasma lactucae
Bulleidia sp000701725		UBA7312 sp002715345		Apilactobacillus kunkeei		UBA8087 sp002684315		CAG-269 sp900554565		2-12-FULL-37-7b sp001788095		Alistipes sp900550925		Edwardiiplasma sp002118325
Bulleidia sp900320455		UBA733 sp900317165		Apilactobacillus kunkeei_A		UBA8108 sp002320775		CAG-269 sp900556865		2-12-FULL-39-13 sp001824485		Alistipes sp900552955		Ehrlichia canis
Butyricicoccus_A sp002449635		UBA733 sp900317295		Apilactobacillus kunkeei_B		UBA8108 sp003509045		CAG-269 sp900557115		2-12-FULL-40-28 sp001798135		Alistipes timonensis		Ehrlichia chaffeensis
Butyrivibrio fibrisolvens		UBA733 sp900321535		Apilactobacillus kunkeei_C		UBA8437 sp002724315		CAG-272 sp000433515		2-12-FULL-41-12 sp001790445		Alkalibacillus haloalkaliphilus		Ehrlichia minasensis
Butyrivibrio fibrisolvens_C		UBA733 sp900539595		Apilactobacillus kunkeei_D		UBA8437 sp003445035		CAG-272 sp900556615		2-12-FULL-41-16 sp001782805		Alkalibacter sp003446375		Ehrlichia muris
Butyrivibrio sp000424265		UBA7642 sp002404995		Apilactobacillus kunkeei_E		UBA8904 sp002304995		CAG-302 sp000431795		2-12-FULL-41-17 sp001774945		Alkalibacterium gilvum		Ehrlichia ruminantium
Butyrivibrio sp000424285		UBA8153 sp003449495		Apilactobacillus micheneri		UBA9076 sp003537975		CAG-302 sp001916775		2-12-FULL-44-17 sp001804285		Alkalibacterium olivapovliticus		Ehrlichia sp000632845
Butyrivibrio sp000424545		UBA817 sp002296285		Apilactobacillus ozensis		UBA9145 sp002691885		CAG-302 sp002375205		2-12-FULL-45-10 sp001777995		Alkalibacterium pelagium		Endomicrobium proavitum
Butyrivibrio sp000424585		UBA8403 sp002325615		Apilactobacillus quenuiae		UBA9145 sp002727755		CAG-302 sp900543825		2-12-FULL-45-10 sp002773575		Alkalibacterium putridalgicola		Endomicrobium_A trichonymphae
C-53 sp003612525		UBA9145 sp002715615		Apilactobacillus sp003627035		UBA9145 sp003451715		CAG-302 sp900548425		2-12-FULL-45-22 sp001803565		Alkalibacterium sp002500855		Entomoplasma chauliocola
C7867-001 sp001189195		UBA9320 sp003516975		Apilactobacillus timberlakei		UBA9145 sp003514305		CAG-303 sp000437755		2-12-FULL-48-17 sp001818775		Alkalibacterium thalassium		Entomoplasma coleopterae
C7867-001 sp001189215		UBA970 sp002292805		Aquicella lusitana		UBA945 sp900549675		CAG-303 sp900539455		2-12-FULL-53-21 sp001775255		Alkalibaculum bacchi		Entomoplasma ellychniae
Caenibius sp001625325		UBA974 sp002336655		Aquicella sp004322325		UBA9659 sp002708765		CAG-313 sp000433035		2-12-FULL-54-10 sp001767075		Alkalicoccus chagannorensis		Entomoplasma entomophilum
CAG-103 sp004556965		UBA987 sp002292105		AR31 sp003220435		UBA9659 sp002711495		CAG-313 sp900539265		2-12-FULL-55-11 sp001787585		Alkalicoccus daliensis		Entomoplasma florum
CAG-103 sp900317905		UMGS1601 sp900553335		AR9 sp003221435		UBA985 sp003527555		CAG-353 sp002395525		2-12-FULL-57-22 sp001798455		Alkalicoccus saliphilus		Entomoplasma grammopterae
CAG-103 sp900543625		UMGS1975 sp900556815		Arctic95D-9 sp007123695		UBA9926 sp002728935		CAG-354 sp001915925		2-12-FULL-60-19 sp001798595		Alkalicoccus sp003560495		Entomoplasma melaleucae
CAG-110 sp000434635				Arctic96AD-7 sp002716165		UMGS1241 sp900549955		CAG-354 sp900552655		2-12-FULL-60-25 sp001791275		Alkalicoccus urumqiensis		Entomoplasma tabanidae
CAG-110 sp002362145				Arenimonas sp003497545		UMGS1241 sp900550525		CAG-354 sp900553015		2-12-FULL-60-25 sp003576745		Alkalimonas amylolytica		Eperythrozoon_A haemolamae
CAG-110 sp002362625				ARS1013 sp002690375		UMGS1397 sp900551425		CAG-354 sp900555085		2-12-FULL-62-27 sp001784175		Alkaliphilus transvaalensis		Eperythrozoon_A haemominutum
CAG-110 sp002372735				Arsenophonus lipoptenae		UMGS1889 sp900556055		CAG-449 sp000432895		2-12-FULL-62-58 sp001771985		Alkaliphilus_A metalliredigens		Eperythrozoon_A ovis
CAG-110 sp002436765				Arsenophonus nasoniae		Weissella bombi		CAG-492 sp000434015		2-12-FULL-62-58 sp001772005		Alkaliphilus_C peptidifermentans		Eperythrozoon_A parvum
CAG-110 sp002493965				Arsenophonus sp000757905		Weissella hellenica		CAG-492 sp900553225		2-12-FULL-64-23 sp001770575		Alkalispirochaeta sp002313505		Eperythrozoon_A suis
CAG-110 sp003525905				Arsenophonus sp900343015		Weissella hellenica_B		CAG-492 sp900557195		2-12-FULL-64-23 sp004298385		Alkalispirochaeta sp007117185		Eperythrozoon_A wenyonii
CAG-110 sp004555705				Arsenophonus sp900343025		Wenzhouxiangella sp007131235		CAG-510 sp000434615		2-12-FULL-64-23 sp007280315		Alkalispirochaeta sp007130865		Eperythrozoon_A wenyonii_A
CAG-110 sp004556205				Arsenophonus triatominarum				CAG-510 sp002432425		2-12-FULL-65-11 sp001767495		Allofustis seminis		Eperythrozoon_B haemobos
CAG-110 sp004562395				ATZT02 sp000428345				CAG-510 sp003979355		2-12-FULL-66-21 sp001767455		Alloiococcus otitis		Eperythrozoon_B haemocanis
CAG-110 sp900315595				ATZT02 sp005789325				CAG-510 sp900550475		2-12-FULL-68-19 sp001767195		Allosalinactinospora lopnorensis		Eperythrozoon_B haemofelis
CAG-110 sp900316335				Aurantimicrobium sp002292955				CAG-536 sp000434355		2-12-FULL-68-19 sp001767525		Allosalinactinospora sp003725585		Epibacterium sp004566265
CAG-110 sp900544405				AV2 sp003218935				CAG-568 sp000434395		2-12-FULL-68-20 sp001770655		Alteribacillus bidgolensis		Eubacterium_C oxidoreducens
CAG-110 sp900544705				AV40 sp003220055				CAG-568 sp002399765		2-12-FULL-69-37 sp001790955		Alteribacillus_A iranensis		Eubacterium_I sp900557275
CAG-110 sp900546075				AV55 sp003218265				CAG-568 sp002437105		21-64-14 sp002255365		Alteridesulfovibrio inopinatus		Eubacterium_Q ruminantium
CAG-110 sp900546415				AV55 sp003219355				CAG-594 sp000434835		26KH-42 sp004358325		Altibacter lentus		Eubacterium_Q ruminantium_A
CAG-110 sp900548795				AV55 sp003219395				CAG-594 sp900547225		28-57-27 sp002281735		Altibacter sp002696485		Eubacterium_Q sp000703065
CAG-110 sp900551495				AV69 sp003218525				CAG-603 sp900066105		28-57-27 sp006212015		Altibacter sp002813135		Eubacterium_Q sp003520105
CAG-110 sp900554625				AV69 sp003221405				CAG-762 sp000432575		28L sp000177555		Aminipila sp002455605		Eubacterium_Q sp900321215
CAG-110 sp900554705				AV69 sp003244125				CAG-762 sp900551315		28L sp002892445		Aminipila sp004103735		Eubacterium_Q sp900321505
CAG-110 sp900556935				Avibacterium avium				CAG-81 sp900556965		28-YEA-48 sp001898965		Amphibacillus xylanus		Eubacterium_R sp900548085
CAG-115 sp002492075				Avibacterium endocarditidis				CAG-826 sp000437235		28-YEA-48 sp900104955		Amphibacillus_B marinus		Evansia muelleri
CAG-115 sp004555635				Avibacterium gallinarum				CAG-826 sp002477825		3107 sp001483205		Amphibacillus_B sediminis		F11 sp002176905
CAG-1252 sp002395405				Avibacterium paragallinarum				CAG-831 sp000432775		3-1-20CM-2-70-9 sp001917735		Amphibacillus_C jilinensis		F1-120-MAGs118 sp005778045
CAG-127 sp002493625				Avibacterium volantium				CAG-831 sp002317435		3-1-20CM-2-70-9 sp005879975		Amphritea atlantica		FD2005 sp000702525
CAG-1435 sp000433775				AWTP1-30 sp003963225				CAG-831 sp900550465		3-1-20CM-2-70-9 sp005880575		Amphritea balenae		Fibrobacter sp002382975
CAG-1435 sp003537755				Azobacteroides pseudotrichonymphae_A				CAG-878 sp000432255		3-1-20CM-2-70-9 sp005881085		Amphritea japonica		Firm-04 sp003446315
CAG-170 sp002298695				Azobacteroides pseudotrichonymphae_B				CAG-882 sp000435595		3-1-20CM-2-70-9 sp005881885		Amphritea sp003957515		Firm-09 sp001604065
CAG-170 sp003516765				B137-G9 sp003647825				CAG-882 sp003486385		3-1-20CM-2-70-9 sp005882765		Amycolatopsis cihanbeyliensis		Firm-09 sp002385605
CAG-170 sp900549635				B13-G15 sp003646705				CAG-882 sp900545175		3-1-20CM-2-70-9 sp005889075		Amycolatopsis marina		Firm-16 sp002310155
CAG-170 sp900555665				B13-G4 sp003647525				CAG-882 sp900545455		3-1-20CM-2-70-9 sp005889275		Amycolatopsis palatopharyngis		Firm-16 sp002368805
CAG-1782 sp002315475				B14-G9 sp003643935				CAG-884 sp000433875		3-1-20CM-2-70-9 sp005889295		Amycolatopsis_C halophila		Fonsibacter sp000364545
CAG-1782 sp002349735				B1SED10-16 sp007136525				CAG-914 sp000437895		3-1-20CM-2-70-9 sp005889445		Amylolactobacillus amylophilus		Fusobacterium_A sp900555485
CAG-1782 sp002439705				B1Sed10-187 sp003552605				CAG-95 sp000436115		3-1-20CM-3-53-8 sp001920415		An181 sp002160325		GBS-2 sp001443025
CAG-194 sp000432915				B1SED10-225 sp003551405				CAG-95 sp000438155		3-1-20CM-4-69-9 sp001920085		An200 sp002160025		GCA-002694895 sp002715665
CAG-194 sp002441865				B1SED10-225 sp003554735				CAG-95 sp900066375		3-1-20CM-4-69-9 sp005883355		An200 sp003268275		GCA-002700125 sp002702975
CAG-217 sp900547275				B1SED10-225 sp003557505				CAG-95 sp900553305		3-1-20CM-4-69-9 sp005885085		An200 sp900550095		GCA-002701455 sp002730675
CAG-267 sp002353835				B1SED10-225 sp003559585				Caldicoprobacter oshimai		3-1-20CM-4-69-9 sp005885245		Anaerobacillus isosaccharinicus		GCA-002704045 sp002704045
CAG-269 sp001915995				B1SED10-74M sp003558195				Capnocytophaga canimorsus		3-1-20CM-4-69-9 sp005888435		Anaerobacillus sp004116265		GCA-002705045 sp002703515
CAG-269 sp001916005				B28-G16 sp003644175				Capnocytophaga canis		32O-W sp001465275		Anaerobacillus_A hwajinpoensis		GCA-002707905 sp002707905
CAG-269 sp001916035				B30-G15 sp003648085				Capnocytophaga cynodegmi		33-17 sp001897445		Anaerobacillus_A macyae		GCA-002712045 sp002712045
CAG-269 sp001916055				B30-G6 sp003647375				Capnocytophaga haemolytica		39-52-133 sp002278935		Anaerobacillus_A sp002563635		GCA-002713455 sp002701875
CAG-269 sp002372935				B68-G9 sp003645885				Capnocytophaga leadbetteri		40-19 sp001898075		Anaerobacterium chartisolvens		GCA-002720895 sp002711715
CAG-269 sp900556345				B70-G9 sp003641465				Capnocytophaga ochracea		40-80 sp001899145		Anaerobranca californiensis		GCA-002724975 sp002771565
CAG-269 sp900556945				B9-G15 sp003650185				Capnocytophaga sp000318275		40CM-2-70-7 sp003222205		Anaerobranca gottschalkii		GCA-002731945 sp002731945
CAG-279 sp004561555				Babela massiliensis				Capnocytophaga sp002209445		40CM-3-55-5 sp001918935		Anaerobutyricum sp002161065		GCA-002772895 sp002772895
CAG-302 sp900549325				BACL24 sp002430605				Capnocytophaga sp002999135		40CM-3-55-5 sp003224935		Anaerobutyricum sp900016875		GCA-002779425 sp002779425
CAG-314 sp900551395				BACL27 sp005805045				Capnocytophaga sputigena		40CM-4-65-16 sp001917775		Anaerocolumna aminovalerica		GCA-002779875 sp002792165
CAG-41 sp001941225				Bact-08 sp003520315				Capnocytophaga stomatis		40CM-4-65-16 sp005879675		Anaerocolumna sp002294045		GCA-002790365 sp002783525
CAG-41 sp900066215				Bartonella apis				Carnobacterium_A jeotgali		40CM-4-65-16 sp005880915		Anaerohalosphaera sp002007645		GCA-2400975 sp002400975
CAG-411 sp000437275				Bartonella apis_A				Carnobacterium_A sp002418295		40CM-4-65-16 sp005881275		Anaerolinea thermolimosa		GCA-2401735 sp002401735
CAG-449 sp900551385				Bartonella apis_B				Carnobacterium_A viridans		40CM-4-65-16 sp005881335		Anaerolinea thermophila		GCA-2402195 sp003963235
CAG-45 sp000438375				Basfia bettyae				CCMM003 sp003626755		40CM-4-65-16 sp005882135		Anaerophaga thermohalophila		GCA-2683775 sp002683775
CAG-45 sp002299665				Basfia succiniciproducens				Cellulophaga algicola		40CM-4-65-16 sp005883575		Anaerophaga thermohalophila_A		GCA-2685815 sp002685815
CAG-45 sp900066395				Basfia_A langaaensis				Cellulophaga baltica		40CM-4-65-16 sp005887685		Anaerorhabdus furcosa		GCA-2690565 sp002457235
CAG-45 sp900315735				Basfia_A porcinus				Cellulophaga fucicola		40CM-4-65-16 sp005887735		Anaerosphaera aminiphila		GCA-2704625 sp002171925
CAG-452 sp002314935				Basfia_A succinogenes				Cellulophaga lytica		40CM-4-65-16 sp005889085		Anaerosphaera sp004006535		GCA-2716485 sp002716485
CAG-465 sp000433335				Bibersteinia trehalosi				Cellulophaga sp001999725		40CM-4-65-16 sp005889135		Anaerosporobacter mobilis		GCA-2717925 sp002717925
CAG-465 sp900554875				Bifidobacterium sp002884815				Cellulophaga sp002813425		40CM-4-65-16 sp005889495		Anaerostipes caccae		GCA-2718415 sp002718415
CAG-475 sp000434435				Bifidobacterium sp003585845				Cellulophaga tyrosinoxydans		40CM-4-65-8 sp001917905		Anaerostipes rhamnosivorans		GCA-2732755 sp002732755
CAG-475 sp002297185				Bifidobacterium vaginale				Cephaloticoccus sp002713695		40CM-4-68-19 sp005879095		Anaerostipes sp000508985		GCA-2747355 sp002747355
CAG-475 sp002308155				Bifidobacterium vaginale_A				CG1-02-35-72 sp002793215		40CM-4-68-19 sp005879315		Anaerostipes sp001940315		GCA-2748055 sp002748055
CAG-475 sp002449145				Bifidobacterium vaginale_B				CG2-30-34-30 sp001873105		40CM-4-68-19 sp005879505		Anaerovirgula multivorans		GCA-2792135 sp002792135
CAG-475 sp002476605				Bifidobacterium vaginale_C				CG2-30-34-30 sp002842575		40CM-4-68-19 sp005879535		Anaerovorax odorimutans		GCF-002259525 sp002259525
CAG-475 sp002478945				Bifidobacterium vaginale_D				CG51 sp005877885		40CM-4-68-19 sp005879805		Ancrocorticia populi		GCF-1484045 sp001484045
CAG-475 sp900322215				Bifidobacterium vaginale_E				Changchengzhania lutea		40CM-4-68-19 sp005888115		Anditalea andensis		GWA1-42-19 sp000994805
CAG-475 sp900547975				Bifidobacterium vaginale_F				Chitinispirillum sp007115975		40CM-4-69-5 sp001917535		Antarcticibacterium flavum		GWA1-44-24 sp001001115
CAG-475 sp900548005				Bifidobacterium vaginale_G				Chitinivibrio alkaliphilus		40CM-68-15 sp001917585		ANT-B6 sp001683905		GWA2-37-10 sp000992015
CAG-475 sp900549225				Bifidobacterium vaginale_H				Christensenella massiliensis		40CM-68-15 sp003220615		AqS2 sp001750625		GWA2-38-27 sp001821475
CAG-475 sp900550855				Bin106 sp002238945				Clostridium sp003539755		41-12-T18 sp002163085		AqS3 sp001750645		GWA2-46-15 sp001823105
CAG-475 sp900551145				Bin61 sp002238705				Clostridium sp900317445		41-12-T18 sp002163115		Aquibacillus sp005870085		GWA2-46-15 sp002772575
CAG-484 sp900554385				Bin90 sp002238855				Clostridium sp900539375		41-12-T18 sp002400805		Aquiflexum balticum		GWA2-47-26 sp001001705
CAG-485 sp002491945				Bisgaardia hudsonensis				Clostridium taeniosporum		41T-STBD-0c-01a sp002009425		Aquiluna sp000257665		GWB1-37-8 sp001782645
CAG-485 sp002493515				Blochmannia floridanus				COE1 sp000403335		43-37 sp001897475		Aquiluna sp002333405		GWB1-40-14 sp000996085
CAG-485 sp003979075				Blochmannia vafer				COE1 sp001916965		4484-113 sp002050035		Aquiluna sp002390305		GWB1-40-14 sp001822815
CAG-495 sp000432275				BM004 sp002868955				COE1 sp002490665		4484-219 sp003645965		Aquiluna sp003149555		GWB1-50-10 sp001004105
CAG-495 sp000436375				BOG-1155 sp002067405				COE1 sp002491195		4484-230 sp002085085		Aquiluna sp900100865		GWC2-37-13 sp002779665
CAG-533 sp000434495				BOG-1338 sp003164595				COE1 sp002492295		4484-95 sp002085375		Aquimarina atlantica		Hepatoplasma crinochetorum_A
CAG-533 sp003150195				Bog-473 sp003133545				Confluentibacter citreus		4572-130 sp002084425		Aquimarina macrocephali		Hepatoplasma crinochetorum_B
CAG-557 sp000435275				Bog-473 sp003169235				Confluentibacter sp002280395		4572-55 sp002084765		Aquimarina megaterium		HIMB100 sp002722385
CAG-590 sp900313855				Bog-473 sp003169675				Confluentibacter sp003258355		46-32 sp001898405		Aquimarina sp002846555		HIMB59 sp002690585
CAG-590 sp900552885				Bog-515 sp003155135				CP2-2F sp003695215		46-32 sp001898485		Aquimarina sp900299525		HO2-45-28 sp001819395
CAG-603 sp900110975				Bog-756 sp003138855				Criibacterium bergeronii		46-32 sp003243445		Aquimarina sp900312745		Holophaga sp002319925
CAG-603 sp900314525				Bog-756 sp003153575				Croceibacter atlanticus		46-32 sp004173255		Aquisalibacillus elongatus		HRBIN34 sp002923395
CAG-603 sp900315425				Bog-756 sp003157945				Croceitalea dokdonensis		46-32 sp004173355		Arctic95D-9 sp002323995		HRBIN35 sp002898235
CAG-603 sp900321855				Bog-756 sp003164095				Croceivirga radicis		46-47 sp001509335		Arctic95D-9 sp002422425		Izemoplasma_B sp004195325
CAG-605 sp000433475				Bog-756 sp003164275				CSBr16-110 sp007117775		46-80 sp002418775		Arctic95D-9 sp002698785		JJ008 sp003489485
CAG-605 sp900545005				Bog-877 sp003132265				CSBr16-161 sp007117355		46-80 sp003485325		Arctic95D-9 sp002726915		Lachnospira multipara
CAG-791 sp002449595				Bog-877 sp003133485				CSBR16-202 sp007116995		46-80 sp003513005		Arctic95D-9 sp002862135		Lachnospira multipara_A
CAG-791 sp900101015				Bog-877 sp003135035				CSBr16-57R1 sp007116505		4M-Z18 sp003400305		Arctic96AD-7 sp001627865		Lachnospira pectinoschiza_B
CAG-791 sp900321785				Bog-877 sp003164475				CSBr16-58 sp003566715		4Q3S-7 sp003674065		Arctic96AD-7 sp002082305		Lachnospira sp900545725
CAG-793 sp002393975				Bradymonas sediminis				CSBr16-58 sp007116495		50-218 sp001508855		Arctic96AD-7 sp002685535		Lactobacillus_G sp004359375
CAG-873 sp002491245				Bradyrhizobium sp003963435				CSSED10-109M sp003559495		51-20 sp900539605		Arctic96AD-7 sp002704555		Lenti-01 sp003451935
CAG-873 sp900550395				Brevefilum sp003542325				CSSED10-109M sp003560455		51-20 sp900542055		Ardenticatena maritima		Lenti-02 sp001603055
CAG-873 sp900554715				Buchnera aphidicola_AB				CSSED11-109 sp003563385		54-19 sp001898225		Arenibacter algicola		Luminiphilus sp002696455
CAG-917 sp000437555				Buchnera aphidicola_AF				CSSed11-175R1 sp007136095		55-13 sp001898035		Arenibacter echinorum		Luminiphilus sp003331335
CAG-964 sp000435335				Buchnera aphidicola_AQ				CSSED11-181 sp003563895		56-14-T64 sp002162795		Arenibacter palladensis		Luminiphilus sp003331685
CAG-964 sp900316025				Buchnera aphidicola_G				D2472 sp003283765		56-14-T64 sp002401945		Arenibacter troitsensis		Malacoplasma iowae
CAG-964 sp900316615				Buchnera aphidicola_L				D2472 sp003331545		56-14-T64 sp004006175		Arenitalea lutea		Malacoplasma penetrans
Caldatribacterium californiense				Buchnera aphidicola_M				Defluviitoga tunisiensis		56-14-T64 sp005771405		Arsukibacterium ikkense		Malacoplasma_A girerdii
Caldatribacterium saccharofermentans				Buchnera aphidicola_V				Desulfobacter vibrioformis		58-81 sp001509095		Arsukibacterium perlucidum		Malacoplasma_A sp002372615
Caldipriscus sp000980735				Buchnera aphidicola_X				Desulfosudis sp002085115		59-46-T64 sp003205515		Arsukibacterium sp000987765		Malacoplasma_A sp900316595
Caldisericum exile				Bulleidia sp900314905				Dichelobacter nodosus		62-47 sp001899255		Arsukibacterium sp002364615		Marinisoma sp002348725
Calescibacterium sp002898315				Butyrivibrio hungatei				Dokdonia donghaensis		63-22 sp001898995		Arsukibacterium sp002415085		Marinisoma sp002710515
Caminicella sporogenes				Butyrivibrio proteoclasticus_A				Dokdonia pacifica		63-22 sp900465915		Arsukibacterium tuosuense		MedAcidi-G1 sp002713545
Carnobacterium gallinarum				Butyrivibrio sp000420845				Dokdonia sp000212355		64-32 sp001508155		Arthrobacter_B koreensis		MED-G09 sp002170885
Casp-actino8 sp001510335				Butyrivibrio sp000420945				Dokdonia sp000355805		65-79 sp001896885		Arthrobacter_B luteolus		MED-G09 sp002704345
Catenibacterium mitsuokai				Butyrivibrio sp000423925				Dokdonia sp002712765		65-9 sp001899525		Arthrobacter_B sp001307035		MED-G09 sp003279705
Catenibacterium sp000437715				Butyrivibrio sp000424385				Dokdonia sp003095655		66-26 sp001897745		Arthrobacter_D agilis		MED-G20 sp002699745
Catenibacterium sp900540685				Butyrivibrio sp000621605				Dokdonia sp003688895		66-474 sp001899805		Arthrobacter_D pityocampae		Mesomycoplasma bovoculi
Caviibacter abscessus				Butyrivibrio sp000702265				Dorea sp002492335		67-14 sp001897355		Arthrobacter_D ruber		Mesomycoplasma collis
Cephaloticoccus sp002367815				Butyrivibrio sp000703165				Dorea sp900312975		69-11 sp001898425		Arthrobacter_D sp000520515		Mesomycoplasma conjunctivae
CF-82 sp005879815				Butyrivibrio sp900104155				DTU010 sp002391385		70-18 sp001899585		Arthrobacter_D sp001187915		Mesomycoplasma dispar
CG1-02-37-114 sp001871125				C04 sp004323695				DTU010 sp900018335		73-13 sp001898855		Arthrobacter_D sp001422665		Mesomycoplasma flocculare
CG1-02-37-13 sp002773495				C7867-001 sp001004905				DTU024 sp002411105		9FT-COMBO-42-15 sp001803815		Arthrobacter_D sp002929745		Mesomycoplasma hyopneumoniae
CG1-02-43-210 sp002783585				C7867-001 sp001781715				DTU032 sp002427475		9FT-COMBO-53-11 sp001772805		Arthrobacter_D sp003075455		Mesomycoplasma hyorhinis
CG2-30-33-13 sp002782675				C7867-001 sp001781915				DTU032 sp002427505		A37T11 sp900109895		Arthrobacter_D sp004001285		Mesomycoplasma molare
CG2-30-33-46 sp002792735				C7867-001 sp001783465				DTU049 sp001512885		A52C2 sp900110915		Arthrobacter_F sp005047635		Mesomycoplasma neurolyticum
CG2-30-36-11 sp001871575				C7867-001 sp002255585				DTU049 sp001513285		AA152 sp003222305		ASP10-02a sp002312935		Mesomycoplasma ovipneumoniae
CG2-30-44-17 sp001873565				C7867-001 sp002429325				DTU059 sp001512555		AA29 sp003222295		ASP10-02a sp002335115		Mesomycoplasma ovipneumoniae_A
CG2-30-53-67 sp001873285				C7867-001 sp002773355				DTU064 sp001513385		AA32 sp003222275		ASP10-02a sp002470565		Mesorhizobium sp003242525
Cloacimonas acidaminovorans				C7867-001 sp002793115				DTU073 sp001512665		AA32 sp003223555		ASP10-02a sp003521845		Metamycoplasma alkalescens
Cloacimonas sp002432865				C7867-001 sp003229135				DTU074 sp001513075		AAA044-D11 sp000485495		Atopostipes suicloacalis		Metamycoplasma anseris
Cloacimonetes-1 sp002841975				C7867-002 sp001189105				DTU074 sp002385885		AAA044-D11 sp002340925		AU392 sp003443635		Metamycoplasma arginini
Cloacimonetes-2 sp002842035				C7867-002 sp001821055				Dubosiella newyorkensis		AAA044-D11 sp002367715		Aureispira sp000724545		Metamycoplasma arthritidis
Clostridium_H novyi				C7867-002 sp002413065				Egibacter rhizosphaerae		AAA044-D11 sp007280395		Auritidibacter ignavus		Metamycoplasma auris
Clostridium_R aminophilum				C7867-002 sp003170325				Egicoccus halophilus		AAA164-E04 sp000383715		Azotobacter chroococcum		Metamycoplasma auris_A
Clostridium_R aminophilum_A				C7867-006 sp000996025				Eisenbergiella sp900066775		AAA164-E04 sp002690655		B111-G9 sp003646865		Metamycoplasma canadense
Collinsella sp900541715				CA97-1460 sp001880225				Ekhidna lutea		AAA240-E13 sp000504605		B111-G9 sp003646995		Metamycoplasma cloacale
Collinsella sp900542305				CA97-1460 sp003574475				Ekhidna sp006969745		AAA240-E13 sp000504625		B15-G4 sp003644265		Metamycoplasma equirhinis
Collinsella sp900545615				CAACVY01 sp900661335				ELB16-189 sp002344795		AAA240-E13 sp000513055		B1SED10-16 sp007131845		Metamycoplasma falconis
Collinsella sp900549345				CAADGL01 sp900696525				ELB16-189 sp002345965		AAA240-E13 sp000513075		B1SED10-16 sp007134875		Metamycoplasma hominis
Collinsella sp900551195				Caedibacter litorale				ELB16-189 sp003504855		AAA300-D14 sp002715065		B1SED10-16 sp007135795		Metamycoplasma hyosynoviae
Collinsella sp900551605				Caedibacter sp003574425				Enterocloster citroniae		AAA536-G10 sp000384615		B1Sed10-166 sp003552185		Metamycoplasma neophronis
Collinsella sp900551975				Caedibacter taeniospiralis				Enterocloster sp001304855		AAA536-G10 sp003278095		B1Sed10-166 sp003552665		Metamycoplasma orale
Collinsella sp900552755				Caenarcanum bioreactoricola				Enterocloster sp001517625		AAA536-G10 sp003282145		B1Sed10-166 sp003552985		Metamycoplasma phocicerebrale
Collinsella sp900552995				CAG-1000 sp900313815				Enterocloster sp900538485		AAA536-G10 sp003282885		B1Sed10-166 sp003556605		Metamycoplasma phocidae
Colwellia sp002162675				CAG-1252 sp002308575				Enterocloster sp900540675		AAA536-G10 sp003284565		B1SED10-173 sp003551865		Metamycoplasma salivarium
Coprococcus eutactus				CAG-1427 sp900546175				Enterocloster sp900549235		AAP99 sp001295775		B1Sed10-187 sp003551485		Metamycoplasma sp003855455
Coprococcus eutactus_A				CAG-1427 sp900554685				Enterovibrio escacola		AB-137-C09 sp000379225		B1SED10-74M sp003552365		Metamycoplasma spumans
Coprococcus sp000154245				CAG-177 sp000431775				Epulopiscium_B sp001995005		Abditibacterium sp004172935		B210 sp003260125		Metamycoplasma subdolum
Coprococcus sp000433075				CAG-177 sp002309055				Epulopiscium_B sp002007295		Abditibacterium utsteinense		B210 sp003367535		Methylophaga sp007117275
Coprococcus sp002437435				CAG-177 sp900319455				Epulopiscium_C sp002007315		Abyssibacter profundi		B3227 sp002844535		MFGM01 sp001778275
Coprococcus sp900066115				CAG-180 sp002361875				Epulopiscium_D sp002007365		AC-14 sp005888325		B64-G9 sp003647095		MFHE01 sp001778495
Coprococcus sp900548215				CAG-180 sp002490425				ER4 sp000765235		AC-16 sp005884575		Bacilliculturomica massiliensis		MFKM01 sp001779575
Coprococcus sp900548315				CAG-180 sp002490525				ER4 sp002405995		AC-21 sp005883995		Bacillus_A albus		MGML01 sp001796415
Coprococcus sp900557435				CAG-279 sp900556245				ER4 sp002437735		AC-21 sp005885125		Bacillus_A anthracis		MHLB01 sp001818895
Coprococcus_A catus				CAG-390 sp900321265				ER4 sp003522105		AC-32 sp005883965		Bacillus_A bingmayongensis		MHMH01 sp001819335
Coprococcus_A sp900548825				CAG-448 sp002315325				ER4 sp900317525		AC-32 sp005884155		Bacillus_A bombysepticus		Mikella endobia
CR02bin9 sp004356555				CAG-485 sp900554345				ER4 sp900546295		AC-35 sp005884125		Bacillus_A cereus		Mikella sp900090215
CR02bin9 sp004525335				CAG-488 sp900554995				ER4 sp900550165		AC-37 sp005883295		Bacillus_A cereus_AG		MS024-2A_A sp002457295
Cryosericum hinesii				CAG-521 sp003543795				ER4 sp900552015		AC-37 sp005885165		Bacillus_A cereus_AK		MVCY01 sp002049985
Cryosericum septentrionale				CAG-791 sp002395235				ER4 sp900552375		AC-43 sp005885115		Bacillus_A cereus_AQ		Mycoplasma capri
Cryosericum terrychapinii				CAG-83 sp900313295				ER4 sp900556145		AC-43 sp005885555		Bacillus_A cereus_AT		Mycoplasma capricolum
CSBR16-104 sp007117885				Campylobacter_D sp900539255				Erysipelothrix larvae		AC-48 sp005885025		Bacillus_A cereus_AU		Mycoplasma feriruminatoris
CSBR16-113R1 sp007116525				Campylobacter_D troglodytis				Eubacterium_I ramulus		AC-49 sp005883905		Bacillus_A cereus_AV		Mycoplasma leachii
CSSED10-376 sp003557445				Cardiobacterium hominis				Eubacterium_I sp900066595		AC-50 sp005885565		Bacillus_A cereus_AW		Mycoplasma mycoides
Cuneatibacter caecimuris				Cardiobacterium valvarum				Eubacterium_J plexicaudatum		AC-51 sp005883885		Bacillus_A cereus_AZ		Mycoplasma putrefaciens
D37C17 sp004124405				Casp-actino8 sp001510455				Eubacterium_R sp900555015		AC-51 sp005884925		Bacillus_A cereus_K		Mycoplasma sp001199495
Defluviicoccus sp002239065				Casp-actino8 sp005787025				Eudoraea adriatica		AC-51 sp005885035		Bacillus_A cereus_O		Mycoplasma yeatsii
Defluviitalea phaphyphila				Casp-alpha2 sp001510075				F082 sp002396205		AC-55 sp005888465		Bacillus_A cereus_S		Mycoplasma_H californicum_A
Desulfobulbus_B propionicus_A				Casp-Chloro-G4 sp002816705				F082 sp900318465		AC-56 sp005884985		Bacillus_A cereus_U		Mycoplasma_H elephantis
Desulfonatronum sp002299865				Castellaniella caeni				F082 sp900321315		AC-57 sp005884305		Bacillus_A cytotoxicus		Mycoplasma_J mobile
Desulfonauticus submarinus				Castellaniella defragrans				F082 sp900542475		AC-64 sp005883215		Bacillus_A gaemokensis		Mycoplasmoides amphoriforme
Desulfovibrio sp900556755				Castellaniella sp004321985				F1-20-MAGs101 sp005788075		AC-67 sp005884515		Bacillus_A luti		Mycoplasmoides gallisepticum
Dethiobacter alkaliphilus				Caulobacter sp001896875				Fabibacter misakiensis		AC-69 sp005885325		Bacillus_A manliponensis		Mycoplasmoides genitalium
DG-74-1 sp001303125				CF-105 sp005881155				Fabibacter sp001747095		AC-9 sp005888295		Bacillus_A mobilis		Mycoplasmoides imitans
Dictyoglomus thermophilum				CF-13 sp005882525				Fabibacter sp002296035		AcAMD-5 sp002293025		Bacillus_A mycoides		Mycoplasmoides pneumoniae
Dictyoglomus turgidum				CF-162 sp005880055				Fabibacter sp002427755		Acaricomes phytoseiuli		Bacillus_A mycoides_A		Mycoplasmopsis agalactiae
Didemnitutus mandela				CF-163 sp005880075				Fabibacter sp002477595		Acaryochloris marina		Bacillus_A mycoides_B		Mycoplasmopsis agalactiae_A
Dolosicoccus paucivorans				CF-163 sp005882715				Fabibacter spongicola		Acaryochloris sp000238775		Bacillus_A nitratireducens		Mycoplasmopsis bovigenitalium
Dorea longicatena				CG1-02-37-22 sp002785215				Faecalimonas sp900316755		Accumulibacter aalborgensis		Bacillus_A paramycoides		Mycoplasmopsis bovis
Dorea sp000403455				CG1-02-40-25 sp001872305				Fastidiosipila sanguinis		Accumulibacter phosphatis_A		Bacillus_A paranthracis		Mycoplasmopsis bovis_A
Dorea sp900066555				CG1-02-40-82 sp001819495				Ferrimonas sp005116665		Accumulibacter phosphatis_B		Bacillus_A proteolyticus		Mycoplasmopsis californica
Dorea sp900550865				CG1-02-40-82 sp002774415				Fervidobacterium changbaicum		Accumulibacter phosphatis_C		Bacillus_A pseudomycoides		Mycoplasmopsis caviae
DTU014 sp900016865				CG1-02-41-12 sp002787075				Fervidobacterium gondwanense		Accumulibacter phosphatis_E		Bacillus_A pseudomycoides_B		Mycoplasmopsis columbina
DTU024 sp001513425				CG1-02-41-21 sp001871235				Fervidobacterium nodosum		Accumulibacter phosphatis_F		Bacillus_A pseudomycoides_C		Mycoplasmopsis columbinasale
DTU025 sp001513145				CG1-02-41-26 sp002773545				Fervidobacterium pennivorans		Accumulibacter sp000584975		Bacillus_A sp002551815		Mycoplasmopsis felifaucium
DTU027 sp002385745				CG10-46-32 sp001889965				Fervidobacterium pennivorans_A		Accumulibacter sp000585015		Bacillus_A sp002560985		Mycoplasmopsis fermentans
DTU032 sp001512745				CG2-30-43-20 sp002780235				Fervidobacterium sp002432805		Accumulibacter sp000585055		Bacillus_A sp002571225		Mycoplasmopsis gallinarum
DTU036 sp001512625				CG2-30-45-37 sp001873515				Fervidobacterium sp003522805		Accumulibacter sp000585075		Bacillus_A sp002584985		Mycoplasmopsis iners
DTU063 sp001512695				CG2-30-46-19 sp001872925				Fervidobacterium sp003526765		Accumulibacter sp005524045		Bacillus_A sp002746455		Mycoplasmopsis lipofaciens
DTU074 sp001513505				CG2-30-46-9 sp001873005				Fervidobacterium_A thailandense		Acetanaerobacterium elongatum		Bacillus_A sp002975175		Mycoplasmopsis maculosum
DTU084 sp001512905				CG2-30-66-41 sp002779825				Firm-08 sp001604045		Acetatifactor sp002314715		Bacillus_A sp006494425		Mycoplasmopsis meleagridis
E29-bin14 sp004377355				Cocleimonas sp003972955				Firm-10 sp004552515		Acetatifactor sp900320485		Bacillus_A thuringiensis		Mycoplasmopsis mucosicanis
E44-bin18 sp004376575				Coleofasciculus sp003511885				Firm-11 sp001604105		Acetatifactor sp900554205		Bacillus_A thuringiensis_K		Mycoplasmopsis opalescens
E44-bin80 sp004375785				Collinsella sp900548815				Firm-11 sp001604115		Acetoanaerobium sticklandii		Bacillus_A thuringiensis_N		Mycoplasmopsis phocirhinis
EC70 sp002712205				Collinsella sp900550205				Firm-11 sp004556545		Acetobacter aceti		Bacillus_A thuringiensis_S		Mycoplasmopsis primatum
Eggerthia catenaformis				Collinsella sp900550355				Firm-11 sp900548145		Acetobacter aceti_B		Bacillus_A toyonensis		Mycoplasmopsis simbae
ELB16-189 sp003537495				Collinsella sp900551635				Firm-11 sp900553905		Acetobacter ascendens		Bacillus_A tropicus		Mycoplasmopsis_A alligatoris
Electrothrix marina				Collinsella sp900552735				Flavicella sediminum		Acetobacter cerevisiae		Bacillus_A wiedmannii		Mycoplasmopsis_A anatis
Endolissoclinum faulkneri_A				Collinsella sp900553215				Flavicella sp002477565		Acetobacter cibinongensis		Bacillus_AA horneckiae		Mycoplasmopsis_A bovirhinis
Endolissoclinum faulkneri_B				Collinsella sp900553935				Flaviramulus basaltis		Acetobacter fabarum		Bacillus_AA horneckiae_A		Mycoplasmopsis_A buteonis
Ensifer_A sp900467685				Collinsella sp900554655				Flavivirga eckloniae		Acetobacter ghanensis		Bacillus_AC circulans_B		Mycoplasmopsis_A canis
Epulopiscium_B sp000171335				Collinsella sp900554665				Flavivirga sp004791695		Acetobacter indonesiensis		Bacillus_AC sp001076885		Mycoplasmopsis_A citelli
Erysipelatoclostridium sp000752095				Collinsella sp900555355				Flavobacterium filum		Acetobacter malorum		Bacillus_AD massilioanorexius		Mycoplasmopsis_A columboralis
Erysipelatoclostridium sp003024675				Collinsella sp900555745				Flavobacterium lacus		Acetobacter malorum_A		Bacillus_AD massiliogorillae		Mycoplasmopsis_A cricetuli
Erysipelatoclostridium sp900544435				Collinsella sp900555765				Flavobacterium sp002352205		Acetobacter nitrogenifigens		Bacillus_AH lentus		Mycoplasmopsis_A crocodyli
Erysipelothrix rhusiopathiae				Collinsella sp900555955				Flavobacterium sp002428305		Acetobacter okinawensis		Bacillus_AL fastidiosus		Mycoplasmopsis_A cynos
Erysipelothrix sp002358955				Collinsella sp900557505				Flavobacterium sp003963025		Acetobacter okinawensis_A		Bacillus_AM sp001989355		Mycoplasmopsis_A edwardii
Erysipelothrix sp002359085				Comamonas_C badia				Flavobacterium sp004122145		Acetobacter orientalis		Bacillus_AO bogoriensis		Mycoplasmopsis_A felis
Erysipelothrix sp003931795				Comamonas_C sp001724135				Formosa agariphila		Acetobacter orleanensis		Bacillus_AO sp002019795		Mycoplasmopsis_A gallinacea
Erysipelothrix tonsillarum				Competibacter sp003527885				Formosa algae		Acetobacter oryzifermentans		Bacillus_AR caseinilyticus		Mycoplasmopsis_A gallopavonis
Erythrobacter_A nanhaisediminis				Coxiella burnetii				Formosa haliotis		Acetobacter papayae		Bacillus_AR cellulosilyticus		Mycoplasmopsis_A glycophila
Erythrobacter_A seohaensis				Coxiella mudrowiae				Formosa sp007197735		Acetobacter pasteurianus		Bacillus_AR clarkii		Mycoplasmopsis_A leonicaptivi
Erythrobacter_A sp000181515				Coxiella sp000815025				Fusobacterium animalis		Acetobacter pasteurianus_B		Bacillus_AR sp002153425		Mycoplasmopsis_A mustelae
Erythrobacter_A vulgaris				Coxiella sp002871095				Fusobacterium canifelinum		Acetobacter peroxydans		Bacillus_AS aurantiacus		Mycoplasmopsis_A nasistruthionis
Eubacterium_F sp000433735				CSP1-5 sp001443495				Fusobacterium hwasookii		Acetobacter persici		Bacillus_AS sp003226345		Mycoplasmopsis_A pullorum
Eubacterium_F sp000687695				CSP1-5 sp001643535				Fusobacterium massiliense		Acetobacter pomorum		Bacillus_AU cohnii		Mycoplasmopsis_A sturni
Eubacterium_F sp003453515				CSP1-6 sp001443385				Fusobacterium nucleatum		Acetobacter senegalensis		Bacillus_AV solimangrovi		Mycoplasmopsis_A synoviae
Eubacterium_F sp900318295				CSSed11-197 sp003552785				Fusobacterium nucleatum_D		Acetobacter sp002153485		Bacillus_AZ campisalis		Mycoplasmopsis_A verecunda
Eubacterium_F sp900539115				CSSed11-197 sp003563865				Fusobacterium nucleatum_E		Acetobacter sp002153745		Bacillus_AZ persicus		Mycoplasmopsis_B agassizii
Eubacterium_F xylanophilum				CSSed11-55 sp007121775				Fusobacterium periodonticum		Acetobacter sp002409645		Bacillus_AZ sp001273925		Mycoplasmopsis_B agassizii_A
Eubacterium_G sp000432355				Curtobacterium ammoniigenes				Fusobacterium periodonticum_B		Acetobacter syzygii		Bacillus_B oryziterrae		Mycoplasmopsis_B pulmonis
Eubacterium_G sp000434315				Cyanobium_A sp001039265				Fusobacterium periodonticum_C		Acetobacter tropicalis		Bacillus_BC dakarensis		Mycoplasmopsis_B testudinea
Eubacterium_G sp002369135				DDPF01 sp003507515				Fusobacterium periodonticum_D		Acetobacterium bakii		Bacillus_BH alkalinitrilicus		Nanopelagicus sp003569185
Eubacterium_G sp900548465				Defluviimonas_B sp002423245				Fusobacterium polymorphum		Acetobacterium dehalogenans		Bacillus_BK kwashiorkori		Nardonella dryophthoridicola
Eubacterium_G sp900552275				Dehalococcoides mccartyi				Fusobacterium russii		Acetobacterium sp002841405		Bacillus_BM salacetis		Nardonella sp004296475
Eubacterium_G ventriosum				Dehalococcoides mccartyi_A				Fusobacterium sp000235465		Acetobacterium sp003260995		Bacillus_BM sp000181495		Nardonella sp004296515
Eubacterium_H cellulosolvens				Dehalococcoides mccartyi_B				Fusobacterium vincentii		Acetobacterium wieringae		Bacillus_BM sp003316765		Nardonella sp004296535
Eubacterium_H cellulosolvens_A				Dehalogenimonas alkenigignens				Fusobacterium_A mortiferum		Acetobacterium woodii		Bacillus_BQ marisflavi_A		NBLI01 sp002084535
Eubacterium_H sp000702845				Dehalogenimonas formicexedens				Fusobacterium_A sp900015295		Acetobacteroides hydrogenigenes		Bacillus_G horikoshii		Neoehrlichia lotoris
Eubacterium_H sp003488475				Dehalogenimonas lykanthroporepellens				Fusobacterium_A sp900543175		Acetomicrobium flavidum		Bacillus_G horikoshii_A		Neorickettsia helminthoeca
Eubacterium_H sp900318405				Dehalogenimonas sp001005265				Fusobacterium_A ulcerans_A		Acetomicrobium hydrogeniformans		Bacillus_G horikoshii_C		Neorickettsia risticii
Eubacterium_H sp900319355				Dehalogenimonas sp002878295				Fusobacterium_A varium		Acetomicrobium sp002385485		Bacillus_G sp001293645		Neorickettsia sennetsu
Eubacterium_I ramulus_A				Delta-02 sp002067555				Fusobacterium_A varium_A		Acetomicrobium sp002433005		Bacillus_H clausii		Neorickettsia sp001593535
Eubacterium_I sp000270305				Demequina lutea_B				Fusobacterium_B sp900541465		Acetomicrobium thermoterrenum		Bacillus_H clausii_B		NK4A136 sp002314855
Eubacterium_I sp001941025				Denitrobacterium detoxificans				Fusobacterium_B sp900542625		Acetonema longum		Bacillus_H lonarensis		NP136 sp002730475
Eubacterium_I sp900546495				Desulfobulbus sp007121995				Fusobacterium_B sp900545035		Achromatium palustre		Bacillus_H oshimensis		NZ1215 sp002688505
Eubacterium_J sp004562765				Desulfobulbus_A propionicus_A				Fusobacterium_C gonidiaformans		Achromobacter aegrifaciens		Bacillus_H patagoniensis		O2-02-FULL-42-17 sp001786095
Eubacterium_Q sp000687975				Desulfonatronospira sp003551145				Fusobacterium_C necrophorum		Achromobacter agilis		Bacillus_H rhizosphaerae		O2-12-FULL-45-9-A sp001771365
Eubacterium_Q sp000702245				Desulfonatronospira sp007127015				Gaetbulibacter saemankumensis		Achromobacter arsenitoxydans		Bacillus_H shacheensis		Occidentia massiliensis
Eubacterium_Q sp002349225				Desulfosarcina sp002747175				Galbibacter marinus		Achromobacter bronchisepticus_A		Bacillus_H sp000576325		Oribacterium sp002396005
Eubacterium_Q sp002368685				Desulfosarcina sp002747365				GCA-002401385 sp002400885		Achromobacter denitrificans		Bacillus_H sp000576365		Orientia chuto
Eubacterium_Q sp002372545				Desulfovibrio desulfuricans_B				GCA-002401385 sp002401105		Achromobacter dolens		Bacillus_H sp001310375		Orientia tsutsugamushi
Eubacterium_Q sp002372755				Desulfovibrio sp000403945				GCA-002697625 sp002697625		Achromobacter insolitus		Bacillus_H sp900197585		Orientia tsutsugamushi_A
Eubacterium_Q sp002391105				Desulfurivibrio sp003557565				GCA-002697625 sp002710495		Achromobacter insuavis		Bacillus_K alcalophilus		Paceibacter normanii
Eubacterium_Q sp002392655				DG-27 sp001302725				GCA-002700125 sp002700125		Achromobacter marplatensis		Bacillus_K pseudalcaliphilus		Pelagibacter sp003212295
Eubacterium_Q sp003520205				Dialister sp002471975				GCA-002700125 sp002721675		Achromobacter mucicolens		Bacillus_K trypoxylicola		Pelagibacter sp003215185
Eubacterium_Q sp900110635				Dialister sp900557365				GCA-002700125 sp002723375		Achromobacter piechaudii		Bacillus_L akibai		Pelagibacter ubique_E
Eubacterium_Q sp900199595				Diplorickettsia massiliensis				GCA-002701365 sp002701365		Achromobacter pulmonis		Bacillus_L hemicellulosilyticus		Pelagibacter ubique_P
Eubacterium_Q sp900314445				Doolittlea endobia				GCA-002701365 sp002713285		Achromobacter ruhlandii		Bacillus_L krulwichiae		Pelagibacter_A sp002457475
Eubacterium_R coprostanoligenes				DP-23 sp005879245				GCA-002701365 sp002714185		Achromobacter sp000633435		Bacillus_L okhensis		Pelagibacter_A ubique_A
Eubacterium_R sp000433975				DTU018 sp002305535				GCA-002701365 sp002722215		Achromobacter sp000757485		Bacillus_L wakoensis		PETJ01 sp002781125
Eubacterium_R sp000434995				DTU049 sp001603615				GCA-002707245 sp002698365		Achromobacter sp001270295		Bacillus_M halodurans		PEYC01 sp002774555
Eubacterium_R sp002329285				Dysgonomonas sp900556485				GCA-002707245 sp002707245		Achromobacter sp001298955		Bacillus_S marmarensis		PFEE01 sp002793745
Eubacterium_R sp002361935				E29-bin15 sp004377275				GCA-002707905 sp002691365		Achromobacter sp001299435		Bacillus_S pseudofirmus		PFMI01 sp002785165
Eubacterium_R sp002371215				E29-bin54 sp003552465				GCA-002708315 sp002686705		Achromobacter sp001428845		Bacillus_S sp002797325		PGYQ01 sp002839745
Eubacterium_R sp002493325				E29-bin54 sp003556385				GCA-002708715 sp002691285		Achromobacter sp002331005		BACL21 sp002694465		Phycorickettsia trachydisci
Eubacterium_R sp002494125				E29-bin54 sp003567655				GCA-002715885 sp002689735		Achromobacter sp002902905		Bact-08 sp001897515		Phytoplasma aurantifolia
Eubacterium_R sp003526845				E29-bin54 sp004376695				GCA-002715885 sp002715885		Achromobacter sp002975275		Bact-08 sp002842465		Phytoplasma australiense
Eubacterium_R sp900316345				E29-bin73 sp004375885				GCA-002718655 sp002167345		Achromobacter sp003454835		Bact-08 sp002842695		Phytoplasma mali
Eubacterium_R sp900321905				E44-bin10 sp004376545				GCA-002722245 sp002717515		Achromobacter sp900156745		Bact-08 sp003542575		Phytoplasma oryzae
Eubacterium_R sp900539165				E44-bin10 sp004377135				GCA-002722245 sp002722245		Achromobacter sp900496975		Bact-11 sp001602845		Phytoplasma phoenicium
Eubacterium_R sp900539775				E44-bin26 sp004376075				GCA-002723295 sp002690805		Achromobacter spanius		Bact-11 sp002309795		Phytoplasma pruni
Eubacterium_R sp900540235				E44-bin46 sp004376105				GCA-002723295 sp002711185		Achromobacter spanius_B		Bact-19 sp002310235		Phytoplasma solani
Eubacterium_R sp900542875				E44-bin52 sp004375875				GCA-002723295 sp002713495		Achromobacter spanius_C		Bact-19 sp002869385		Phytoplasma sp000009845
Eubacterium_R sp900543795				E44-bin88 sp004375675				GCA-002723295 sp002721275		Achromobacter spanius_D		Bacterioplanes sanyensis		Phytoplasma sp000012225
Eubacterium_S uniforme				E44-bin89 sp004375725				GCA-002723295 sp002723295		Achromobacter xylosoxidans		Bacteroides cellulosilyticus		Phytoplasma sp000309485
Evtepia sp004556345				Enterococcus_J sp005405245				GCA-002727735 sp002694645		Achromobacter xylosoxidans_B		Bacteroides intestinalis		Phytoplasma sp000364425
Evtepia viride				Ereboglobus luteus				GCA-002728675 sp002714125		Achromobacter xylosoxidans_C		Bacteroides intestinalis_A		Phytoplasma sp000495255
F082 sp001603665				Erythrobacter_B sp002337385				GCA-002728855 sp002728855		Acidibacillus ferrooxidans		Bacteroides massiliensis		Phytoplasma sp001623385
F082 sp002311655				ESL0073 sp003151175				GCA-002733185 sp002713705		Acidibacillus ferrooxidans_B		Bacteroides oleiciplenus		Phytoplasma ziziphi
F082 sp900315175				F0422 sp001553345				GCA-002733185 sp004213605		Acidibacillus_A sulfuroxidans		Bacteroides sp900552405		Portiera aleyrodidarum
F1-120-MAGs055 sp005772765				F0422 sp003992005				GCA-002733185 sp004214175		Acidicaldus organivorans		Bacteroides sp900557355		Prevotella sp002437565
F1-120-MAGs238 sp005776545				F0422 sp003992015				GCA-002793235 sp002402165		Acididesulfobacter diazotrophicus		Bacteroides stercorirosoris		Prochlorococcus_B sp003280265
F1-20-MAGs160 sp005787345				F0422 sp003992055				GCA-002840305 sp002840305		Acididesulfobacter guangdongensis		Bacteroides timonensis		Profftella armatura
F23-B02 sp002314685				F0422 sp003992135				GCA-002840985 sp002840985		Acidiferrobacter sp003184265		Bacteroides togonis		Pseudomonas_E sp003445295
Fen-1039 sp003141245				F0422 sp003992315				GCA-2683135 sp002683135		Acidiferrobacter thiooxydans		Bacteroides_F pectinophilus		PUPC01 sp003553185
FEN-1279 sp003158365				F0422 sp003999875				GCA-2687715 sp002687715		Acidihalobacter prosperus		Balneatrix alpica		PWHW01 sp003551435
Filifactor alocis				F0422 sp900544365				GCA-2692065 sp002692065		Acidihalobacter prosperus_A		Balneatrix plantistimulans		PWHW01 sp003555075
Firm-04 sp001940925				F1-60-MAGs120 sp005799265				GCA-2693335 sp002724895		Acidihalobacter prosperus_B		Balneola sp001650905		PWHW01 sp003559635
Firm-04 sp002394125				F1-80-MAGs030 sp005798285				GCA-2696965 sp002171975		Acidihalobacter_A ferrooxidans		Balneola sp002364085		PWHW01 sp003560095
Firm-04 sp002395085				F1-80-MAGs062 sp005809115				GCA-2696965 sp002696965		Acidiphilium multivorum		Balneola sp006969905		PWHW01 sp003560665
Firm-16 sp001604185				Faecalibacterium prausnitzii_L				GCA-2697505 sp002697505		Acidiphilium rubrum		Balneola vulgaris		PWHW01 sp003561025
Firm-16 sp900317035				Fastidiosibacter lacustris				GCA-2699335 sp002699335		Acidiphilium sp002255515		Bavariicoccus seileri		PWIP01 sp007130415
Firm-18 sp001604215				FDC440 sp003290445				GCA-2700405 sp002700405		Acidiphilium sp002279355		Beduini massiliensis		PWKH01 sp003557605
Flavobacterium sp001800945				Fen-1038 sp003141915				GCA-2700405 sp004213965		Acidipila rosea		Belliella baltica		PWKH01 sp007116075
Flavobacterium sp003449615				Fen-1038 sp003158885				GCA-2705205 sp002705205		Acidipropionibacterium acidipropionici		Belliella buryatensis		PWMZ01 sp003556925
Flavonifractor sp900199495				Fen-1064 sp003153075				GCA-2706465 sp002706465		Acidipropionibacterium jensenii		Belliella pelovolcani		PWMZ01 sp003559065
Flavonifractor sp900549795				Fen-1064 sp003153955				GCA-2707145 sp002707145		Acidipropionibacterium thoenii		Bellilinea caldifistulae		PWNV01 sp003551425
Fonsibacter sp000371745				Fen-1064 sp003162335				GCA-2711125 sp002711125		Acidipropionibacterium virtanenii		Bellilinea sp004347695		PWNV01 sp003557645
Fonsibacter sp000371845				Fen-1077 sp003141235				GCA-2711565 sp002711565		Acidisphaera rubrifaciens		Bermanella marisrubri		PWPS01 sp003551845
Frackibacter sp900114655				Fen-1135 sp003142295				GCA-2712105 sp002712105		Acidithiobacillus ferridurans		Bermanella sp002162985		PWPS01 sp003554445
Frisingicoccus caecimuris				Fen-1135 sp003142635				GCA-2712715 sp002712715		Acidithiobacillus ferrivorans		Bermanella sp002683575		PWPS01 sp003554915
Frisingicoccus sp900549105				Fen-1135 sp003153775				GCA-2715565 sp002715565		Acidithiobacillus ferrooxidans		Bernardetia litoralis		PWPS01 sp003557065
Fusibacter_A sp001748365				Fen-1137 sp003157315				GCA-2715645 sp002715645		Acidithiobacillus ferrooxidans_A		Bernardetia sp002784125		PWZK01 sp003567495
Fusibacter_A sp002452745				FEN-1185 sp003165595				GCA-2716065 sp002716065		Acidithiobacillus sp002847505		Bhargavaea beijingensis		QGNO01 sp003228195
Fusibacter_B sp004125825				FEN-1219 sp003155415				GCA-2716345 sp002716345		Acidithiobacillus thiooxidans		Bhargavaea cecembensis		QNBT01 sp003644205
Fusobacterium_A sp900555845				FEN-1226 sp003142435				GCA-2716745 sp003331605		Acidithiobacillus_A caldus		Bhargavaea cecembensis_A		QNDG01 sp003645915
Fusobacterium_A ulcerans				Fen-1245 sp003157095				GCA-2718035 sp002718035		Acidithrix ferrooxidans		Bhargavaea cecembensis_B		QNFC01 sp003645395
Gallionella sp001801085				Fen-1262 sp003161755				GCA-2719315 sp002719315		Acidobacterium capsulatum		Bhargavaea ginsengi		QNYK01 sp003973385
GCA-001735895 sp003645435				Fen-1268 sp007280275				GCA-2719675 sp002719675		Acidobacterium_A ailaaui		Bhargavaea lindanitolerans		QNZU01 sp003978405
GCA-002688135 sp002688135				FEN-1322 sp003140915				GCA-2728175 sp002728175		Acidocella aminolytica		Bin18 sp002238415		QTKG01 sp003369535
GCA-002690875 sp002690875				Fen-1326 sp003157295				GCA-2733415 sp002733415		Acidocella facilis		Bin94 sp002238865		QZLD01 sp004796385
GCA-002694895 sp002711005				FEN-1343 sp003171335				GCA-2742885 sp002742885		Acidocella sp002255575		Bittarella massiliensis		RBG-13-36-15 sp001819145
GCA-002694895 sp002724435				FEN-1350 sp003152975				GCA-2746415 sp002746415		Acidocella sp002281005		Blastococcus massiliensis		RBG-13-42-11 sp001821455
GCA-002697625 sp002696275				Fen-1362 sp003141275				GCA-2747695 sp002747695		Acidocella sp003137135		Blastopirellula marina		RBG-13-46-10 sp001824645
GCA-002701945 sp002701785				FEN-413 sp003141555				GCA-2748505 sp002748505		Acidocella sp003164135		Blastopirellula_A cremea_A		RBG-16-55-9 sp001778455
GCA-002701945 sp002701945				Fen-671 sp003166025				GCA-2749205 sp002749205		Acidomonas methanolica		Blastopirellula_A marina_A		RBG-16-66-30 sp001775715
GCA-002701945 sp004321715				FEN-727 sp003154635				GCA-2862585 sp002862585		Acidothermus cellulolyticus		Blastopirellula_A marina_B		RC9 sp900318445
GCA-002704045 sp002703375				Ferrimicrobium acidiphilum				GCA-2862715 sp002862715		Acidovorax_A anthurii		Blautia sp000432195		RC9 sp900321715
GCA-002704185 sp002704185				Fibrobacter sp900313675				GCA-2863085 sp002863085		Acidovorax_A avenae		Blautia sp002161285		REDSEA-S09-B13 sp002731295
GCA-002707645 sp002693365				Flavobacterium sp002296885				GCA-900066995 sp900291955		Acidovorax_A avenae_A		Blautia sp003287895		Rickettsia akari
GCA-002707645 sp002704685				Fokinia solitaria				GCA-900199385 sp900176495		Acidovorax_A avenae_B		Blautia sp900541955		Rickettsia asembonensis
GCA-002707645 sp002705605				Fonsibacter sp000371825				GCA-900199385 sp900199385		Acidovorax_A avenae_C		Blautia sp900543715		Rickettsia australis
GCA-002707645 sp002707645				Fonsibacter sp000419465				GCA-900199385 sp900315315		Acidovorax_A cattleyae		Blautia sp900556555		Rickettsia bellii
GCA-002708145 sp002708145				Fonsibacter sp000419485				GCA-900199385 sp900315675		Acidovorax_A citrulli		Blautia_A schinkii		Rickettsia buchneri
GCA-002708315 sp002708315				Francisella halioticida				GCA-900199385 sp900318145		Acidovorax_A konjaci		Blautia_A sp900542045		Rickettsia canadensis
GCA-002708715 sp002694025				Francisella hispaniensis				GCA-900199385 sp900320755		Acidovorax_A oryzae		BM518 sp002869435		Rickettsia felis
GCA-002708715 sp002708715				Francisella noatunensis				GCA-900199385 sp900322155		Acidovorax_A sp001424265		BM705 sp002869165		Rickettsia helvetica
GCA-002712045 sp002683355				Francisella persica				Gelidibacter algens		Acidovorax_A sp002397315		Bogoriella caseilytica		Rickettsia hoogstraalii
GCA-002713455 sp002713455				Francisella philomiragia				Gelidibacter gilvus		Acidovorax_A valerianellae		Borrelia anserina		Rickettsia prowazekii
GCA-002715585 sp002697665				Francisella sp000219045				Gelidibacter sediminis		Acidovorax_A wautersii		Borrelia coriaceae		Rickettsia rhipicephali
GCA-002717915 sp002717915				Francisella sp000764555				Gelidibacter sp002426015		Acidovorax_B carolinensis		Borrelia hermsii		Rickettsia rickettsii
GCA-002718395 sp002718395				Francisella sp001879645				Gelidibacter sp002426755		Acidovorax_B defluvii		Borrelia hispanica		Rickettsia sp002285905
GCA-002718585 sp002707765				Francisella sp001895265				Gemmiger sp002306375		Acidovorax_B delafieldii_A		Borrelia miyamotoi		Rickettsia typhi
GCA-002718585 sp002718585				Francisella sp002095075				Geomicrobium sp000698185		Acidovorax_B soli		Borrelia persica		Riesia sp002074035
GCA-002718655 sp002698235				Francisella tularensis				Gillisia marina		Acidovorax_B sp002176815		Borrelia recurrentis		Rs-D84 sp002437665
GCA-002718655 sp002718655				Frederiksenia canicola				Gillisia sp000424645		Acidovorax_C caeni		Borrelia tachyglossi		Rs-D84 sp900313285
GCA-002719095 sp002705575				Frischella perrara				Gilvibacter sp002163875		Acidovorax_C sp001725235		Borrelia turcica		Rs-D84 sp900321105
GCA-002719095 sp002719095				Fructilactobacillus florum				Gilvibacter sp003229235		Acidovorax_D delafieldii_A		Borrelia turicatae		Rs-D84 sp900546225
GCA-002720895 sp002720895				Fructilactobacillus fructivorans				Glycomyces xiaoerkulensis		Acidovorax_D kalamii		Borreliella afzelii		Rs-D84 sp900549365
GCA-002720895 sp002937775				Fructilactobacillus lindneri				Gramella gaetbulicola		Acidovorax_D radicis		Borreliella bissettii		Rs-D84 sp900550495
GCA-002725925 sp002714085				Fructilactobacillus sanfranciscensis				Gramella portivictoriae		Acidovorax_D sp000238595		Borreliella burgdorferi		Rs-D84 sp900550565
GCA-002727735 sp002727735				Fructobacillus durionis				Gramella salexigens		Acidovorax_D sp000302535		Borreliella chilensis		RUG306 sp900313435
GCA-002729875 sp002729875				Fructobacillus ficulneus				Gramella sp006714895		Acidovorax_D sp001411535		Borreliella finlandensis		RUG714 sp900321665
GCA-002774445 sp002774445				Fructobacillus fructosus				Gramella sp007050985		Acidovorax_D sp001422735		Borreliella garinii		RUG760 sp900322165
GCA-002787375 sp002778965				Fukatsuia symbiotica				GUT77 sp001462255		Acidovorax_D sp001424425		Borreliella japonica		Ruminococcus flavefaciens_J
GCA-002788555 sp002788555				Furfurilactobacillus siliginis				GWE2-42-39 sp003506435		Acidovorax_D sp001428665		Borreliella mayonii		Ruminococcus flavefaciens_K
GCA-002790695 sp002780915				Fusobacterium_B sp900554885				GWF1-51-8 sp001829415		Acidovorax_D sp001464865		Borreliella spielmanii		Ruminococcus flavefaciens_S
GCA-002793235 sp002401955				FW602-bin19 sp004322375				GWF2-35-9 sp001783275		Acidovorax_D sp001633105		Borreliella valaisiana		Ruminococcus flavefaciens_T
GCA-002793235 sp002790175				Ga0074139 sp001464795				Halanaerobium kushneri		Acidovorax_D sp001714725		Brachybacterium alimentarium		RYZV01 sp004011965
GCA-002793575 sp002774055				Gallionella sp001801105				Halanaerobium praevalens		Acidovorax_D sp002754175		Brachybacterium faecium		S36-B12 sp002694095
GCA-2400775 sp002400775				Gallionella sp002780675				Halanaerobium salsuginis		Acidovorax_D sp002754495		Brachybacterium ginsengisoli		S5-A14a sp900553025
GCA-2401685 sp002401685				GCA-001602625 sp001602625				Haloglycomyces albus		Acidovorax_D sp002797445		Brachybacterium massiliense		Saccharofermentans sp003543635
GCA-2401725 sp002401725				GCA-002691585 sp002690495				Haloplasma contractile		Acidovorax_D sp003053545		Brachybacterium muris		SCQK01 sp004321885
GCA-2401785 sp002401785				GCA-002691585 sp002691585				Hanstruepera crassostreae		Acidovorax_D sp003058055		Brachybacterium paraconglomeratum		SG8-4 sp001303465
GCA-2686445 sp002686445				GCA-002705045 sp002704385				Hanstruepera neustonica		Acidovorax_D sp003060895		Brachybacterium phenoliresistens		Similichlamydia laticola
GCA-2689465 sp002689465				GCA-002708145 sp002712125				HC6-5 sp000170815		Acidovorax_D sp003208485		Brachybacterium saurashtrense		SKFT01 sp007117865
GCA-2689995 sp002689995				GCA-002712965 sp002696685				HC6-5 sp003450155		Acidovorax_D sp003663825		Brachybacterium sp001969445		SKNL01 sp007127665
GCA-2691085 sp002691085				GCA-002733105 sp002733105				Hel1-33-131 sp001735745		Acidovorax_D sp003852545		Brachybacterium sp002216795		SKXZ01 sp003561145
GCA-2691145 sp002691145				GCA-002733105 sp002733505				Helcococcus massiliensis		Acidovorax_D sp004210805		Brachybacterium sp002407185		SLMJ01 sp007123655
GCA-2691245 sp002167215				GCA-002733105 sp003645305				Helcococcus sueciensis		Acidovorax_D sp005405905		Brachybacterium sp002871795		SLQR01 sp007131405
GCA-2691785 sp002691785				GCA-002733105 sp003645385				Herbinix hemicellulosilytica_A		Acidovorax_D sp006715665		Brachybacterium sp003347015		SM23-33 sp001303665
GCA-2698995 sp002698995				GCA-002733465 sp002401655				HTCC2207 sp002469845		Acidovorax_D temperans		Brachybacterium sp003711805		SM23-39 sp001303765
GCA-2699365 sp002699365				GCA-002772825 sp002772825				HTCC2207 sp003491845		Acidulodesulfobacterium ferriphilum		Brachybacterium sp900163615		SOJT01 sp004376485
GCA-2701925 sp002701925				GCA-002773005 sp002771215				Hungateiclostridium sp001512505		Acidulodesulfobacterium sp003232385		Brachybacterium squillarum		SP4260 sp002717685
GCA-2704625 sp002171275				GCA-002779355 sp002779355				Hungateiclostridium sp001717745		Acinetobacter albensis		Brachyspira alvinipulli		Sphingomonas_A sp004282935
GCA-2707185 sp002707185				GCA-002785045 sp002781185				Hungateiclostridium straminisolvens		Acinetobacter apis		Brachyspira innocens		Spiroplasma chrysopicola
GCA-2708415 sp002708415				GCA-002790575 sp002773095				Hungateiclostridium thermocellum		Acinetobacter baumannii		Brachyspira murdochii		Spiroplasma citri
GCA-2711515 sp002711515				GCA-002795985 sp002792395				Hungatella sp001312405		Acinetobacter baylyi		Brachyspira sp002379365		Spiroplasma eriocheiris
GCA-2711625 sp002711625				GCA-002840015 sp002840015				Hungatella sp002409995		Acinetobacter beijerinckii		Brevefilum fermentans		Spiroplasma melliferum
GCA-2712585 sp002712585				GCA-2401155 sp002401155				Hungatella sp007115105		Acinetobacter bereziniae		Brevefilum sp002403205		Spiroplasma mirum
GCA-2715305 sp002706585				GCA-2401345 sp002401345				Hungatella_A sp002358555		Acinetobacter bohemicus		Brevefilum sp002452315		Spiroplasma phoeniceum
GCA-2715305 sp002715305				GCA-2401865 sp002401865				Hungatella_A sp003478355		Acinetobacter boissieri		Brevefilum sp003563055		Spiroplasma poulsonii
GCA-2717625 sp002717625				GCA-2402025 sp002402025				Ichthyenterobacterium magnum		Acinetobacter bouvetii		Brevefilum sp007119455		Spiroplasma sp001886495
GCA-2718895 sp002718895				GCA-2402195 sp002402195				Ichthyenterobacterium sp002162765		Acinetobacter brisouii		Brevefilum sp007135845		Spiroplasma syrphidicola
GCA-2719775 sp002719775				GCA-2686955 sp002686955				Ichthyobacterium seriolicida		Acinetobacter calcoaceticus		Brevibacterium album		Spiroplasma_A apis
GCA-2720195 sp002720195				GCA-2688105 sp002688105				Ileibacterium valens		Acinetobacter calcoaceticus_B		Brevibacterium antiquum		Spiroplasma_A cantharicola
GCA-2721615 sp002708085				GCA-2688435 sp002688435				IMCC26134 sp002382525		Acinetobacter calcoaceticus_C		Brevibacterium aurantiacum		Spiroplasma_A clarkii
GCA-2722105 sp002722105				GCA-2697345 sp002697345				Imtechella halotolerans		Acinetobacter calcoaceticus_D		Brevibacterium casei		Spiroplasma_A corruscae
GCA-2732015 sp002732015				GCA-2701885 sp002938125				Inordinaticella fortuita		Acinetobacter celticus		Brevibacterium epidermidis		Spiroplasma_A culicicola
GCA-2742935 sp002742935				GCA-2707085 sp002707085				J113 sp003694425		Acinetobacter colistiniresistens		Brevibacterium ihuae		Spiroplasma_A diminutum
GCA-2748055 sp004525825				GCA-2707205 sp002707205				J137 sp003694175		Acinetobacter cumulans		Brevibacterium iodinum		Spiroplasma_A floricola
GCA-2748155 sp002748155				GCA-2707695 sp002707695				Jejuia jejuensis		Acinetobacter defluvii		Brevibacterium jeotgali		Spiroplasma_A gladiatoris
GCA-2748835 sp002748835				GCA-2709565 sp002709565				Jejuia pacifica		Acinetobacter equi		Brevibacterium linens		Spiroplasma_A helicoides
GCA-2774365 sp002774365				GCA-2718455 sp002718455				Jejuia pallidilutea		Acinetobacter fasciculus		Brevibacterium linens_A		Spiroplasma_A litorale
GCA-2794515 sp002794515				GCA-2721365 sp002721365				Jejuia sp002428965		Acinetobacter gandensis		Brevibacterium luteolum		Spiroplasma_A monobiae
GCA-900066135 sp900066135				GCA-2722315 sp002722315				Jejuia sp004310325		Acinetobacter gerneri		Brevibacterium mcbrellneri		Spiroplasma_A taiwanense
GCA-900066135 sp900543575				GCA-2722775 sp002722775				Jeotgalibaca sp001975685		Acinetobacter guillouiae		Brevibacterium sandarakinum		Spiroplasma_A turonicum
GCF-000787395 sp002021095				GCA-2722955 sp002722955				Joostella marina		Acinetobacter gyllenbergii		Brevibacterium senegalense		Spiroplasma_B alleghenense
GWA2-33-14 sp001820215				GCA-2726415 sp002726415				Kineothrix alysoides		Acinetobacter haemolyticus		Brevibacterium siliguriense		Spiroplasma_B sabaudiense
GWA2-37-8 sp000992085				GCA-2730555 sp002730555				Kineothrix sp000403275		Acinetobacter haemolyticus_A		Brevibacterium sp004745075		Spiroplasma_C holothuricola
GWA2-38-13b sp000992445				GCA-2732805 sp002732805				Kineothrix sp003488965		Acinetobacter halotolerans		Brevibacterium sp004745485		SSS58A sp002403295
GWA2-42-15 sp000998185				GCA-2746365 sp002401185				Kosmotoga olearia		Acinetobacter harbinensis		Brevibacterium sp005280295		Succinivibrio sp003456415
GWB1-36-13 sp001829155				GCA-2746565 sp002746565				Kosmotoga_B arenicorallina		Acinetobacter idrijaensis		Brevibacterium sp006489205		Sulcia muelleri
GWB1-42-6 sp000997475				GCA-2747035 sp002747035				Kosmotoga_B pacifica		Acinetobacter indicus		Brevibacterium sp900169365		Sulcia muelleri_A
GWC1-47-15 sp001001375				GCA-2747105 sp002747105				Kosmotoga_B sp003643975		Acinetobacter johnsonii		Brevibacterium yomogidense		SURF-40 sp003599745
GWC2-33-13 sp000989565				GCA-2747325 sp002747325				Kriegella aquimaris		Acinetobacter junii		Brevundimonas vesicularis_A		Synechococcus_E sp002684175
GWC2-37-13 sp000990565				GCA-2747955 sp002747955				Labilibacter aurantiacus		Acinetobacter junii_A		Breznakibacter xylanolytica		T1SED10-26 sp003550445
GWC2-37-13 sp002792355				GCA-2747975 sp002747975				Labilibaculum manganireducens		Acinetobacter kookii		BRH-c0 sp000961645		T1SED10-81 sp003554025
GWC2-39-14 sp000996245				GCA-2786165 sp002786165				Labilibaculum sp002356295		Acinetobacter kyonggiensis		BRH-c0 sp002388905		T1Sed10-97 sp003553245
GWC2-45-44 sp001824555				GCA-2861595 sp002861595				Lachnoclostridium_A edouardi		Acinetobacter lactucae		BRH-c0 sp002702725		T3Sed10-213 sp007121565
GWE2-29-8 sp001768555				GCA-2863045 sp002863045				Lachnoclostridium_A sp002160755		Acinetobacter larvae		BRH-c25 sp001515955		T3SED10-47 sp003566155
GWE2-41-16 sp000996695				GCF-000287335 sp000287335				Lachnoclostridium_A sp003464085		Acinetobacter lwoffii		Brumimicrobium glaciale		TCS60 sp001577135
GWF2-37-49 sp000989955				GCF-000287355 sp000287355				Lacinutrix algicola		Acinetobacter lwoffii_B		BSW11-IV sp000447755		Thioglobus sp002698045
GWF2-38-10 sp000992305				GCF-002002485 sp002002485				Lacinutrix jangbogonensis		Acinetobacter lwoffii_C		Bulleidia sp900315225		TMED108 sp002702225
GWF2-38-85 sp001797275				GCF-002776555 sp002776555				Lacinutrix mariniflava		Acinetobacter marinus		BuS5 sp000472805		TMED108 sp002724735
Halanaerobium sp003070825				GCF1875585 sp001547755				Lacinutrix sp000211855		Acinetobacter nectaris		Butyricimonas faecalis		TMED108 sp002725545
Halocella sp003953885				GCF-900161835 sp900161835				Lacinutrix sp000934685		Acinetobacter nosocomialis		Butyricimonas faecihominis		TMED161 sp002731795
Halothermothrix orenii				Gemella asaccharolytica				Lacinutrix sp001874145		Acinetobacter oleivorans		Butyricimonas sp002161485		TMED198 sp002170735
Herbivorax saccincola				Gemella bergeri				Lacinutrix sp002831665		Acinetobacter parvus		Butyricimonas sp003479425		TMED220 sp002169155
HIMB100 sp002700485				Gemella cuniculi				Lacinutrix venerupis		Acinetobacter piscicola		Butyricimonas sp900184685		TMED27 sp002687495
HIMB100 sp002721775				Gemella haemolysans				Lacticigenium naphtae		Acinetobacter piscicola_A		Butyricimonas synergistica		TMED-70 sp002710135
HIMB59 sp002169365				Gemella haemolysans_A				Lawsonibacter sp900545895		Acinetobacter pittii		Butyricimonas virosa		TMED-70 sp002711965
HRBIN32 sp002898935				Gemella haemolysans_B				Lentimicrobium sp001603685		Acinetobacter pittii_E		C254 sp002797315		TMED80 sp002170405
HUN007 sp000712055				Gemella massiliensis				Lewinella cohaerens		Acinetobacter pittii_H		CAADGN01 sp900696545		Tremblaya phenacola
Hydrogenothermus sp003978675				Gemella morbillorum				Lewinella_A agarilytica		Acinetobacter populi		CAADGU01 sp900696625		Treponema_D bryantii_A
Inediibacterium massiliense				Gemella sanguinis				Lewinella_A sp001625015		Acinetobacter pragensis		CAG-1024 sp000432015		Treponema_D bryantii_C
Inediibacterium sp004138215				Gemella sp002871655				Lewinella_A sp004375085		Acinetobacter proteolyticus		CAG-1024 sp004554165		Treponema_D sp002393865
Intestinibacter bartlettii				Gemella sp004570485				Litoricola sp004213775		Acinetobacter puyangensis		CAG-110 sp900544975		Treponema_D sp002396325
ISDg sp002308955				Gemella sp900555985				Longicatena sp000165065		Acinetobacter qingfengensis		CAG-110 sp900546915		Treponema_D sp003455655
ISDg sp002311665				Gemmata sp005773755				LPB0138 sp002733665		Acinetobacter radioresistens		CAG-1193 sp000436255		Treponema_D sp004554075
ISDg sp002315495				Gemmatimonas sp002331565				LSUCC0057 sp004535795		Acinetobacter rudis		CAG-1193 sp007116005		Treponema_D sp900316905
J002 sp003697105				Gemmatimonas sp002737115				Luminiphilus sp000169115		Acinetobacter schindleri		CAG-127 sp002476495		Trichococcus paludicola
J010 sp003697065				Gemmiger sp004561545				Luminiphilus sp002377985		Acinetobacter seifertii		CAG-145 sp000435715		TTA-H9 sp002418865
J032 sp003696955				Gilliamella apicola				Luminiphilus sp002389505		Acinetobacter soli		CAG-145 sp003150015		Tullyiplasma multilocale
J25 sp004343725				Gilliamella apicola_A				Luminiphilus sp002456975		Acinetobacter sp000214135		CAG-145 sp900540145		Tullyiplasma photuris
JCVI-SCAAA005 sp002730365				Gilliamella apicola_C				Luminiphilus sp002469785		Acinetobacter sp000313935		CAG-145 sp900542295		Tullyiplasma seiffertii
JdFR-78 sp002010665				Gilliamella apicola_E				Luminiphilus sp002683335		Acinetobacter sp000368265		CAG-145 sp900542565		Tullyiplasma syrphidae
JdFR-85 sp002011745				Gilliamella apicola_F				Luminiphilus sp002683395		Acinetobacter sp000369405		CAG-170 sp002404795		UBA10002 sp001004005
JGIOTU-2 sp000404785				Gilliamella apicola_G				Luminiphilus sp002689915		Acinetobacter sp000369505		CAG-170 sp900545925		UBA10092 sp003455995
JGIOTU-2 sp002049945				Gilliamella apicola_H				Luminiphilus sp002691405		Acinetobacter sp000369525		CAG-170 sp900556635		UBA10103 sp003545515
JJ008 sp002342205				Gilliamella apicola_I				Luminiphilus sp002705465		Acinetobacter sp000369545		CAG-245 sp000434195		UBA1014 sp002683785
KA00134 sp001574395				Gilliamella apicola_J				Luminiphilus sp002721785		Acinetobacter sp000369565		CAG-245 sp000435175		UBA10146 sp001001925
KA00274 sp001552885				Gilliamella apicola_K				Lutibacter agarilyticus		Acinetobacter sp000369645		CAG-245 sp900552135		UBA10906 sp003542275
Kandleria sp900317725				Gilliamella apicola_L				Lutibacter flavus		Acinetobacter sp000369705		CAG-269 sp900553125		UBA10908 sp003542355
Kandleria vitulina				Gilliamella apicola_M				Lutibacter jeungdoensis		Acinetobacter sp000369785		CAG-269 sp900553985		UBA11063 sp003962895
Kazan-3B-28 sp001029795				Gilliamella apicola_N				Lutibacter maritimus		Acinetobacter sp000369805		CAG-269 sp900554365		UBA11136 sp002686135
Kazan-3B-28 sp001771185				Gilliamella apicola_P				Lutibacter oceani		Acinetobacter sp000400715		CAG-273 sp000435755		UBA1141 sp002817055
Kinetoplastibacterium blastocrithidii				Gilliamella apicola_Q				Lutibacter oricola		Acinetobacter sp000632455		CAG-273 sp000437855		UBA1146 sp002711105
Kinetoplastibacterium crithidii				Gilliamella apis				Lutibacter profundi		Acinetobacter sp000773685		CAG-273 sp000438355		UBA11650 sp002708395
Kinetoplastibacterium desouzaii				Gilliamella apis_A				Lutibacter sp001800975		Acinetobacter sp000805455		CAG-273 sp003507395		UBA11654 sp002718375
Kinetoplastibacterium galatii				Gilliamella bombi				Lutibacter sp002390165		Acinetobacter sp001612555		CAG-273 sp003534295		UBA11707 sp003518105
Kinetoplastibacterium oncopeltii				Gilliamella bombicola				Lutibacter sp002733285		Acinetobacter sp001626925		CAG-274 sp900545305		UBA11717 sp002774875
Kinetoplastibacterium sorsogonicusi				Gilliamella intestini				Lutibacter sp002842505		Acinetobacter sp001647535		CAG-307 sp001916215		UBA11717 sp003509895
Kiritimatiella glycovorans				Gilliamella mensalis				Lutibacter sp003260195		Acinetobacter sp001647545		CAG-307 sp900547045		UBA11791 sp002714255
KLE1615 sp900066985				Gilliamella sp002142215				Lutibacter sp003516285		Acinetobacter sp001647675		CAG-345 sp000433315		UBA11996 sp002320875
Lachnoanaerobaculum orale				Glaesserella indolicus_A				Lutibacter sp004121075		Acinetobacter sp001696615		CAG-353 sp001941135		UBA11996 sp002722155
Lachnoanaerobaculum saburreum				Glaesserella parasuis				Lutibacter sp004195315		Acinetobacter sp002018365		CAG-353 sp900066885		UBA12068 sp000991645
Lachnoanaerobaculum sp000209465				Glaesserella sp003260095				M1806 sp006226545		Acinetobacter sp002135195		CAG-390 sp000437015		UBA12189 sp005788175
Lachnoanaerobaculum sp000287675				GN02-872 sp002761215				M269 sp004353515		Acinetobacter sp002135205		CAG-417 sp000432835		UBA12191 sp002167285
Lachnoanaerobaculum sp000296385				GN02-872 sp003260325				M3009 sp006226325		Acinetobacter sp002135235		CAG-433 sp000433675		UBA12191 sp002691835
Lachnoanaerobaculum sp003862475				GN02-873 sp003260345				MAG-120531 sp000173115		Acinetobacter sp002135245		CAG-433 sp900320735		UBA12191 sp003540375
Lachnoanaerobaculum umeaense				GWA1-40-21 sp000996205				MAG-121220-bin8 sp002700465		Acinetobacter sp002135295		CAG-433 sp900546245		UBA1222 sp002309415
Lachnospira eligens				GWA1-42-9 sp001793775				MAG-121220-bin8 sp002705485		Acinetobacter sp002135315		CAG-451 sp000438295		UBA12270 sp003485185
Lachnospira eligens_B				GWA1-44-25 sp001778635				MAG-121220-bin8 sp004214185		Acinetobacter sp002135335		CAG-452 sp000434035		UBA12454 sp002839495
Lachnospira rogosae				GWA1-44-25 sp001780725				Mangrovimonas sp001280515		Acinetobacter sp002135345		CAG-460 sp000437315		UBA1246 sp002308315
Lachnospira sp000436475				GWA1-44-29 sp001001285				Mangrovimonas sp003944795		Acinetobacter sp002135355		CAG-460 sp000437355		UBA12478 sp000993535
Lachnospira sp000436535				GWA1-44-29 sp001778695				Mangrovimonas yunxiaonensis		Acinetobacter sp002135375		CAG-460 sp000438075		UBA1257 sp002308775
Lachnospira sp000437735				GWA1-48-11 sp001003475				MAR-2010-188 sp006494535		Acinetobacter sp002135415		CAG-460 sp900544625		UBA1258 sp002308235
Lachnospira sp002394205				GWA1-54-10 sp001004665				Maribacter antarcticus		Acinetobacter sp002135435		CAG-460 sp900551525		UBA1258 sp900100895
Lachnospira sp002435585				GWA1-54-10 sp001775475				Maribacter aquivivus		Acinetobacter sp002165255		CAG-465 sp000433135		UBA1268 sp002171115
Lachnospira sp003451515				GWA1-54-10 sp001775485				Maribacter arcticus		Acinetobacter sp002165295		CAG-492 sp000434335		UBA1268 sp002694955
Lachnospira sp003537285				GWA1-54-10 sp003135635				Maribacter aurantiacus		Acinetobacter sp002165305		CAG-510 sp900551115		UBA1313 sp001873075
Lachnospira sp900316325				GWA1-54-12 sp001779505				Maribacter caenipelagi		Acinetobacter sp002296655		CAG-582 sp000435515		UBA1459 sp002325765
Lachnospira sp900547255				GWA2-32-17 sp002771395				Maribacter orientalis		Acinetobacter sp002365595		CAG-590 sp900544905		UBA1547 sp003545655
Lachnospira sp900551945				GWA2-38-11 sp001790715				Maribacter sp001913155		Acinetobacter sp002367455		CAG-590 sp900548855		UBA1562 sp002322525
Lachnospira sp900552795				GWA2-38-13 sp000992395				Maribacter sp002742265		Acinetobacter sp002455755		CAG-603 sp900314555		UBA1709 sp002317215
Lacunisphaera sp002304425				GWA2-41-24 sp001775055				Maribacter sp002742365		Acinetobacter sp002688565		CAG-611 sp000434175		UBA1712 sp002393095
Lacunisphaera sp005787865				GWA2-42-14 sp000998135				Maribacter sp005771495		Acinetobacter sp003024515		CAG-611 sp900552235		UBA1712-A sp002317175
Lampropedia sp003703475				GWA2-44-10 sp001794755				Maribacter sp005885635		Acinetobacter sp003105055		CAG-628 sp000438415		UBA1740 sp002315715
Lancefieldella sp900555335				GWA2-44-7 sp000999595				Maribacter sp005943945		Acinetobacter sp003261585		CAG-628 sp003524085		UBA1764 sp002315535
Lentimicrobium sp002410555				GWA2-44-9 sp001794215				Maribacter vaceletii		Acinetobacter sp003268395		CAG-628 sp900553835		UBA1771 sp002315315
Leptospirillum ferrooxidans				GWA2-45-9 sp001779535				Maribacter_A polysiphoniae		Acinetobacter sp003611455		CAG-631 sp000433015		UBA1777 sp002315275
Leptospirillum_A ferriphilum				GWA2-46-9 sp001791325				Maribacter_A sp000153165		Acinetobacter sp003611465		CAG-632 sp000431515		UBA1777 sp002350825
Leptotrichia buccalis				GWA2-46-9 sp001791425				Maribacter_A sp002749285		Acinetobacter sp003611475		CAG-632 sp002406015		UBA1777 sp002450075
Leptotrichia hofstadii				GWA2-47-10 sp001820685				Mariniflexile fucanivorans		Acinetobacter sp003611515		CAG-632 sp900539185		UBA1777 sp004560305
Leptotrichia massiliensis				GWA2-47-10b sp001821795				Mariniflexile sp002426835		Acinetobacter sp003711395		CAG-698 sp000431235		UBA1783 sp002315205
Leptotrichia shahii				GWA2-47-26 sp001790815				Mariniflexile sp002848895		Acinetobacter sp003987695		CAG-776 sp000438195		UBA1941 sp003165135
Leptotrichia sp000469385				GWA2-73-35 sp001790205				Marinilabilia sp002411085		Acinetobacter sp004331035		CAG-776 sp900549285		UBA2126 sp002730315
Leptotrichia sp001553645				GWB1-37-8 sp001783805				Marinilactibacillus piezotolerans		Acinetobacter sp004331075		CAG-81 sp000435795		UBA2126 sp004124535
Leptotrichia sp002240055				GWB1-41-6 sp000997355				Marinilactibacillus piezotolerans_A		Acinetobacter sp004331115		CAG-81 sp900066055		UBA2163 sp002327585
Leptotrichia trevisanii				GWB1-45-9 sp001793855				Marinilactibacillus psychrotolerans		Acinetobacter sp004331175		CAG-81 sp900066535		UBA2212 sp003543215
Leptotrichia wadei				GWB1-54-5 sp002772545				Mariniphaga anaerophila		Acinetobacter sp004331255		CAG-81 sp900066785		UBA2266 sp002347125
Leptotrichia_A goodfellowii				GWC1-37-10 sp001793825				Marinirhabdus gelatinilytica		Acinetobacter sp004331285		CAG-81 sp900541255		UBA228 sp002402635
Leptotrichia_A sp000469505				GWC1-40-9 sp000997385				Marinirhabdus sp002375495		Acinetobacter sp004336635		CAG-822 sp000432855		UBA2357 sp002344625
Leptotrichia_A sp001274535				GWC2-36-17 sp000992345				Marinitoga hydrogenitolerans		Acinetobacter sp006352475		CAG-822 sp900318075		UBA2591 sp002339755
Leptotrichia_A sp003932895				GWC2-37-13 sp002786595				Marinitoga lauensis		Acinetobacter sp900323515		CAG-822 sp900546055		UBA2593 sp002340085
Liberibacter africanus				GWC2-37-8 sp000992165				Marinitoga piezophila		Acinetobacter sp900625095		CAG-83 sp900550585		UBA2779 sp002084135
Liberibacter americanus				GWC2-40-17 sp001783145				Marinitoga sp001021165		Acinetobacter tandoii		CAG-83 sp900550615		UBA2779 sp002352375
Liberibacter asiaticus				GWC2-42-12 sp000997945				Marinospirillum sp007116195		Acinetobacter tjernbergiae		CAG-83 sp900555735		UBA2779 sp002748225
Liberibacter crescens				GWC2-42-12 sp001778055				Marivirga sericea		Acinetobacter towneri		CAG-831 sp900544175		UBA2834 sp002361425
Liberibacter europaeus				GWC2-42-7-A sp001831055				Marivirga sp003973485		Acinetobacter towneri_A		CAG-877 sp900548695		UBA2834 sp002391075
Liberibacter solanacearum				GWC2-45-19 sp001002405				Marivirga tractuosa		Acinetobacter ursingii		CAG-877 sp900552495		UBA2862 sp900315585
Limihaloglobus sp001999965				GWE1-39-12 sp001029735				Marixanthomonas sp002364245		Acinetobacter variabilis		CAG-95 sp000403495		UBA2862 sp900318045
LPB0138 sp002401215				GWE2-37-16 sp001801285				MARSEILLE-P3954 sp900604345		Acinetobacter venetianus		CAG-95 sp002490775		UBA2866 sp002309075
Lysobacter_B silvestris				GWE2-39-37 sp000995135				Marseille-P4683 sp900232885		Acinetobacter wuhouensis		CAG-95 sp002492465		UBA2866 sp002350545
Mageeibacillus indolicus				GWF2-30-66 sp000989195				Marvinbryantia formatexigens		Actibacterium atlanticum		CAG-95 sp003612395		UBA2866 sp002363125
Mailhella sp900555975				GWF2-33-10 sp001788835				Massilimaliae massiliensis		Actibacterium lipolyticum		CAG-95 sp900554925		UBA2866 sp002371235
Marinisoma atlanticum				GWF2-43-52 sp001805445				Massilimaliae timonensis		Actibacterium mucosum		Caldilinea aerophila		UBA2866 sp002393165
Marinisoma sp000402655				GW-Firmicutes-8 sp002840165				MedAcidi-G1 sp002730515		Actibacterium pelagium		Carboxylicivirga sp002429115		UBA2866 sp004138395
Marinisoma sp002701645				Haemophilus aegyptius				MedAcidi-G2A sp002380145		Actibacterium sp000744955		Carboxylicivirga sp007097485		UBA2868 sp002394535
Marinospirillum sp007116865				Haemophilus haemolyticus				MedAcidi-G2A sp002500385		Actibacterium sp001305615		Carnobacterium divergens		UBA2882 sp003446735
Marvinbryantia sp002473385				Haemophilus haemolyticus_G				MedAcidi-G2A sp002712325		Actibacterium sp002706605		Carnobacterium divergens_A		UBA2943 sp900321295
Marvinbryantia sp900066075				Haemophilus haemolyticus_I				MedAcidi-G2B sp003215175		Actibacterium ureilyticum		Carnobacterium_A alterfunditum		UBA2943 sp900321565
Marvinbryantia sp900544685				Haemophilus haemolyticus_J				MedAcidi-G3 sp000817105		Actinoallomurus bryophytorum		Carnobacterium_A funditum		UBA3002 sp002697725
Marvinbryantia sp900550755				Haemophilus influenzae				MedAcidi-G3 sp002457435		Actinobacillus_B aerogenes		Carnobacterium_A iners		UBA3206 sp002363705
MB11C04 sp002168015				Haemophilus influenzae_D				MedAcidi-G3 sp002708935		Actinobacillus_B mairii		Carnobacterium_A inhibens		UBA3207 sp002393905
MB11C04 sp002726435				Haemophilus quentini				MedAcidi-G3 sp002722565		Actinobacillus_B seminis		Carnobacterium_A mobile		UBA3207 sp002494205
MB11C04 sp003448565				Haemophilus sp001276515				MedAcidi-G3 sp003445455		Actinobaculum massiliense		Carnobacterium_A pleistocenium		UBA3305 sp002373555
MC1 sp002632265				Haemophilus sp002998595				MedAcidi-G3 sp004214275		Actinobaculum suis		Carnobacterium_A sp000195575		UBA3495 sp002716645
MED727 sp002689245				Haemophilus_A parahaemolyticus				MED-G13 sp002691265		Actinocorallia herbida		Carnobacterium_A sp001483965		UBA3495 sp002724585
MedAcidi-G2A sp002171605				Haemophilus_A paraphrohaemolyticus				MED-G13 sp002697255		Actinocorallia populi		Casp-actino5 sp001510385		UBA3633 sp002374095
MedAcidi-G2A sp002719235				Haemophilus_A sputorum				MED-G13 sp002702745		Actinocrispum wychmicini		Casp-actino5 sp002501485		UBA3633 sp900313535
MedAcidi-G2B sp000817115				Haemophilus_B ducreyi				MED-G14 sp002693085		Actinokineospora auranticolor		Casp-actino5 sp002727235		UBA3700 sp002372775
MED-G10 sp002457065				Haemophilus_D parainfluenzae				MED-G14 sp003331875		Actinokineospora bangkokensis		Catalinimonas alkaloidigena		UBA3766 sp002368665
MED-G10 sp002712255				Haemophilus_D parainfluenzae_A				MED-G14 sp004321735		Actinokineospora enzanensis		Catellicoccus marimammalium		UBA3766 sp002494135
MED-G13 sp002457735				Haemophilus_D parainfluenzae_J				MED-G16 sp002696995		Actinokineospora inagensis		Catenovulum agarivorans		UBA3766 sp900313265
MED-G14 sp002691165				Haemophilus_D parainfluenzae_K				MED-G16 sp002701745		Actinokineospora iranica		Catenovulum agarivorans_A		UBA3900 sp002391675
MED-G14 sp003331885				Haemophilus_D parainfluenzae_L				MED-G16 sp002702205		Actinokineospora terrae		Catenovulum joobiniege		UBA3920 sp002386065
MED-G16 sp002692105				Haemophilus_D parainfluenzae_M				MED-G17 sp002457675		Actinomadura_B rubrobrunea		Catenovulum maritimum		UBA3937 sp002385735
MED-G20 sp002457645				Haemophilus_D parainfluenzae_N				MED-G20 sp002686655		Actinomyces bovis		Catenovulum sediminis		UBA4175 sp002379855
MED-G52 sp002457115				Haemophilus_D pittmaniae				MED-G20 sp002691605		Actinomyces dentalis		Catonella sp900314885		UBA4334 sp002353215
MED-G52 sp002682975				Haemophilus_D sp001679485				MED-G20 sp002713405		Actinomyces denticolens		CAU-1491 sp005047595		UBA4417 sp002389705
MED-G52 sp002711145				Haemophilus_D sp001815355				MedPE-SWsnd-G2 sp001874335		Actinomyces gaoshouyii		Cecembia calidifontis		UBA4592 sp002469525
Mediterraneibacter faecis				Haemophilus_E paracuniculus				Meridianimaribacter flavus		Actinomyces gerencseriae		Cecembia lonarensis		UBA4716 sp002438865
Mediterraneibacter_A butyricigenes				Haloferula sp002304315				Mesoflavibacter sp003008475		Actinomyces glycerinitolerans		Cecembia rubra		UBA4855 sp002399785
Mesorhizobium amorphae_A				Hamiltonella defensa				Mesoflavibacter zeaxanthinifaciens		Actinomyces graevenitzii		Cecembia sp003797895		UBA4855 sp002451465
Mesorhizobium sp001427285				Hamiltonella defensa_A				Mesonia sp003233725		Actinomyces howellii		Cecembia sp007126775		UBA4855 sp900545015
Mesorhizobium sp001427385				HCHbin5 sp002753505				Mesotoga infera		Actinomyces israelii		Cellulomonas hominis		UBA4951 sp002296455
Mesorhizobium sp006351905				Helicobacter acinonychis				Mesotoga infera_B		Actinomyces johnsonii		Cellulomonas iranensis		UBA4951 sp002395465
MFAQ01 sp001776275				Helicobacter cetorum				Mesotoga prima		Actinomyces massiliensis		Cellulomonas sp001462455		UBA5004 sp001004085
MFQB01 sp001784275				Helicobacter cetorum_B				Mesotoga sp001603185		Actinomyces naeslundii		Cellulomonas sp003696205		UBA5004 sp002787855
MFUC01 sp001785575				Helicobacter cetorum_C				Mesotoga sp002305955		Actinomyces oricola		Cellulomonas sp004886325		UBA5603 sp002421405
Monoglobus pectinilyticus				Helicobacter pylori				Mesotoga sp002752635		Actinomyces oris		Cellulophaga sp000799565		UBA5614 sp002424605
Monoglobus sp900554105				Helicobacter pylori_A				Mesotoga sp003228205		Actinomyces oris_A		Cellulosilyticum lentocellum		UBA5629 sp003484395
Moranella endobia				Helicobacter pylori_BU				Mesotoga sp003664995		Actinomyces oris_B		Cellulosilyticum ruminicola		UBA5893 sp002308915
Mt11 sp002398845				Helicobacter pylori_C				Moraxella_C lincolnii		Actinomyces oris_C		Cellulosilyticum sp002735925		UBA6156 sp003241595
N074bin48 sp004356685				Helicobacter pylori_CG				MS024-2A sp002167945		Actinomyces oris_D		Cellulosilyticum sp900095725		UBA6177 sp002422875
N075bin62 sp004356265				Helicobacter pylori_CH				MS024-2A sp002169865		Actinomyces oris_E		Cellulosilyticum sp900556665		UBA6249 sp002796135
Nanopelagicus sp005793655				Helicobacter_A aurati				MS024-2A sp002384715		Actinomyces radicidentis		Cellulosimicrobium cellulans_B		UBA6251 sp002441285
NBLK01 sp002084505				Helicobacter_A bilis				MS024-2A sp002705385		Actinomyces ruminicola		Cellulosimicrobium sp001942335		UBA6264 sp002452615
Neofamilia massiliensis				Helicobacter_A bilis_A				MS024-2A sp002714815		Actinomyces slackii		Cellvibrio japonicus		UBA629 sp005465875
Nitrosoglobus terrae				Helicobacter_A bilis_B				Muricauda aquimarina		Actinomyces sp000195595		Cellvibrio sp000263355		UBA629 sp900316625
Nitrotoga sp002470125				Helicobacter_A muridarum				Muricauda beolgyonensis		Actinomyces sp000220835		Cellvibrio sp000953825		UBA629 sp900317915
NK4A144 sp000621405				Helicobacter_A rappini				Muricauda eckloniae		Actinomyces sp001278845		Cellvibrio sp001183545		UBA636 sp002314515
NK4A144 sp000622025				Helicobacter_A saguini				Muricauda flava		Actinomyces sp002154335		Cellvibrio sp002007605		UBA636 sp002315565
NK4A144 sp000746015				Helicobacter_A sp003364195				Muricauda koreensis		Actinomyces sp002895425		Cellvibrio sp002162135		UBA646 sp003650285
NK4A144 sp003488445				Helicobacter_A trogontum				Muricauda lutimaris		Actinomyces sp002999235		Cellvibrio sp002483145		UBA6532 sp002434805
NMUJ01 sp002256535				Helicobacter_B canis_A				Muricauda olearia		Actinomyces sp004798665		Cellvibrio sp002483365		UBA660 sp002304855
Novosphingobium acidiphilum				Helicobacter_B canis_B				Muricauda pacifica		Actinomyces sp900323545		Cellvibrio sp003524365		UBA6894 sp002451275
Novosphingobium naphthalenivorans				Helicobacter_B fennelliae				Muricauda pacifica_A		Actinomyces succiniciruminis		Cellvibrio sp004363885		UBA6894 sp003669555
Novosphingobium nitrogenifigens				Helicobacter_B macacae				Muricauda ruestringensis		Actinomyces timonensis		Cesiribacter andamanensis		UBA6987 sp002449955
Novosphingobium sp001519055				Helicobacter_B sp001854545				Muricauda sp000745185		Actinomyces urogenitalis		Cesiribacter sp000597885		UBA710 sp002298905
Novosphingobium sp001519065				Helicobacter_C cinaedi				Muricauda sp001683915		Actinomyces viscosus		Cetobacterium ceti		UBA733 sp002472275
Novosphingobium sp001898925				Helicobacter_C hepaticus				Muricauda sp002167435		Actinomyces vulturis		Cetobacterium_A somerae		UBA737 sp002315685
Novosphingobium sp002336765				Helicobacter_C jaachi				Muricauda sp002452975		Actinomyces_I minihominis		Cetobacterium_A sp000799075		UBA737 sp002315765
Novosphingobium sp002440635				Helicobacter_C japonicus				Muricauda sp002699205		Actinomycetospora chiangmaiensis		CETP13 sp001885315		UBA737 sp002363095
Novosphingobium sp004005905				Helicobacter_C magdeburgensis				Muricauda sp002711825		Actinomycetospora succinea		CFH-30434 sp003946865		UBA737 sp002371985
Novosphingobium sp900113255				Helicobacter_C marmotae				Muricauda sp002813125		Actinophytocola oryzae		CFX5 sp003577005		UBA738 sp004557735
NP-4 sp005882335				Helicobacter_C sp000765665				Muricauda sp003057865		Actinophytocola xanthii		CG03 sp002841685		UBA7573 sp002477905
NP-7 sp005883865				Helicobacter_C sp003670275				Muricauda sp003058265		Actinophytocola xinjiangensis		CG1-02-43-31 sp002788675		UBA7950 sp003535305
NPL-UPA2 sp003574845				Helicobacter_C typhlonius				Muricauda sp003269425		Actinoplanes atraurantiacus		CG2-30-51-40 sp003599015		UBA7985 sp002690455
NZ13-RE01 sp002878375				Helicobacter_E ailurogastricus				Muricauda sp003385855		Actinoplanes awajinensis		CHH4-2 sp002899675		UBA8133 sp003509805
O2-12-FULL-51-8 sp001805895				Helicobacter_E baculiformis				Muricauda sp003584135		Actinoplanes brasiliensis		Chitinispirillum alkaliphilum		UBA816 sp002313635
O2-12-FULL-59-9 sp001800185				Helicobacter_E bizzozeronii				Muricauda sp003584165		Actinoplanes caeruleus		CHKCI006 sp900018345		UBA8229 sp002686675
Oceanispirochaeta sp002084805				Helicobacter_E cynogastricus				Muricauda sp003973595		Actinoplanes cinnamomea		Chlorobium_A phaeobacteroides_A		UBA8309 sp002731315
Oceanispirochaeta sp003249275				Helicobacter_E felis				Muricauda sp004296335		Actinoplanes derwentensis		Chlorobium_A sp002240205		UBA8468 sp002791075
Oceanivirga salmonicida				Helicobacter_E heilmannii				Muricauda sp004804315		Actinoplanes ferrugineus		Chlorobium_A sp003182595		UBA868 sp002346525
OLB15 sp001567085				Helicobacter_E salomonis				Muricauda sp004916895		Actinoplanes friuliensis		Chloroherpeton thalassium		UBA868 sp003529705
OLB5 sp001567545				Helicobacter_E sp003660355				Muricauda sp005937185		Actinoplanes globisporus		Chloroploca asiatica		UBA8932 sp002435985
OLB5 sp002344125				Helicobacter_E sp003660385				Muricauda taeanensis		Actinoplanes italicus		Chloroploca sp004138165		UBA8932 sp003452735
OLB6 sp001567175				Helicobacter_E sp003660395				Muricauda_A lutaonensis		Actinoplanes liguriensis		Chloroploca sp004762035		UBA8987 sp003531345
Olsenella sp900313175				Helicobacter_E suis				Muricauda_A sp003712125		Actinoplanes lutulentus		Chromatocurvus halotolerans		UBA9040 sp003452475
Omnitrophus_A magneticus				Helicobacter_H mustelae				Muriicola sp004139715		Actinoplanes missouriensis		Chromohalobacter canadensis		UBA9089 sp003485015
Oribacterium sp000424445				Helicobacter_I sp002272875				Murimonas intestini		Actinoplanes philippinensis		Chromohalobacter israelensis		UBA9216 sp003454605
Oribacterium sp000513555				Helicobacter_I sp002272925				MZ-XQ sp002838185		Actinoplanes rectilineatus		Chromohalobacter japonicus		UBA941 sp002293365
Oribacterium sp000702885				Helicobacter_J sp002272785				MZ-XQ sp002838205		Actinoplanes regularis		Chromohalobacter marismortui		UBA952 sp002696025
Oribacterium sp002007235				Helicobacter_J sp002272795				NBLH01 sp002084525		Actinoplanes sp000389965		Chryseolinea serpens		UBA9611 sp002730485
Oribacterium sp002371295				Helicobacter_J sp002272825				NBML01 sp002085465		Actinoplanes sp001553785		Chryseolinea sp003589925		UBA9649 sp001804415
Oribacterium sp002449915				Helicobacter_J sp002272835				Nitriliruptor alkaliphilus		Actinoplanes sp003999975		Chryseolinea_A flava		UBA9673 sp003541445
Oribacterium sp900107835				Helicobacter_J sp002272865				Nitritalea halalkaliphila		Actinoplanes sp004001265		Chryseomicrobium excrementi		UBA9848 sp003454065
Oribacterium sp900318695				Helicobacter_J sp002272895				NK4A136 sp000621425		Actinoplanes sp900119315		Chryseomicrobium hominis		UBA9862 sp003444595
Oscillibacter sp004558115				Herbinix sp002329645				NK4A136 sp002393955		Actinoplanes subtropicus		Citricoccus muralis		UBA9904 sp003513845
OXYD1-FULL-39-9 sp003599255				Herminiimonas sp001770855				NK4A136 sp002478505		Actinoplanes teichomyceticus		Clostridiisalibacter paucivorans		UBA9968 sp001799045
Palsa-1150 sp003153495				HGW-2 sp002841435				NK4A136 sp002479655		Actinoplanes utahensis		Clostridium baratii		UBA9973 sp000999465
Palsa-1188 sp003160265				HIGHO2-12-38-15 sp001801745				Nocardioides sp001627335		Actinoplanes xinjiangensis		Clostridium botulinum_A		UBA9973 sp001000035
Palsa-1483 sp003166915				HIMB114 sp002684895				Nonlabens agnitus		Actinopolymorpha alba		Clostridium botulinum_B		UBA9973 sp001785445
Palsa-955 sp002050465				HIMB59 sp003281065				Nonlabens arenilitoris		Actinopolymorpha cephalotaxi		Clostridium butyricum		UBA9973 sp001785515
Pararhodobacter sp007120685				Histophilus haemoglobinophilus				Nonlabens dokdonensis		Actinopolymorpha singaporensis		Clostridium celatum		UBA9973 sp001786015
Parvimonas micra				Histophilus somni				Nonlabens dokdonensis_B		Actinorugispora endophytica		Clostridium chauvoei		UBA9973 sp001786955
Parvimonas sp000214475				HO2-43-120 sp001821295				Nonlabens marinus		Actinospica robiniae		Clostridium cuniculi		UBA9973 sp001787205
Parvimonas sp000223315				HO2-45-13 sp001821765				Nonlabens sp000153385		Actinosynnema mirum		Clostridium disporicum_A		UCG-010 sp003150215
PDQE01 sp002747735				Hoaglandella endobia				Nonlabens sp001413925		Actinosynnema pretiosum_A		Clostridium gasigenes		UM-FILTER-41-35 sp002791275
Pelagibacter sp002169475				Hoeflea sp000961635				Nonlabens sp002831625		Actinotalea fermentans		Clostridium isatidis		UM-FILTER-49-7 sp003650445
Pelagibacter sp002170205				HOT-345 sp003260355				Nonlabens sp003865345		Actinotalea sp000526515		Clostridium neonatale		UMGS1071 sp900541905
Pelagibacter sp003210075				HR10 sp002898775				Nonlabens sp003966335		Actinotignum sanguinis		Clostridium nigeriense		UMGS1668 sp900553955
Pelagibacter sp003216235				HRBIN11 sp002898535				Nonlabens sp900101765		Actinotignum schaalii		Clostridium paraputrificum		UMGS1688 sp900554085
Pelagibacter sp003279765				HRBIN24 sp002898715				Nonlabens spongiae		Actinotignum schaalii_A		Clostridium sartagoforme_A		UMGS1707 sp900554285
Pelagibacter sp003279775				HRBIN25 sp002898615				Nonlabens tegetincola		Actinotignum timonense		Clostridium sartagoforme_B		UMGS2068 sp900557675
Pelagibacter sp003281045				Hydrogenimonas sp003978765				Nonlabens ulvanivorans		Actinotignum urinale		Clostridium saudiense		UMGS403 sp900541975
Pelagibacter sp003282975				Idiomarina aestuarii_A				Nonlabens ulvanivorans_A		Acutalibacter timonensis		Clostridium septicum		UMGS911 sp003343545
Pelagibacter_A sp002169755				Idiomarina sp002279005				Nonlabens xylanidelens		Acuticoccus sp003258595		Clostridium sp000435835		UMGS911 sp900546695
Pelagibacterium sp003390885				Ignatzschineria cameli				Oceanihabitans sediminis		Acuticoccus yangtzensis		Clostridium sp000498355		Ureaplasma canigenitalium
Pelolinea sp002412595				Ignatzschineria indica				Ochrovirga pacifica		Adhaeribacter aquaticus		Clostridium sp000753455		Ureaplasma diversum
Peptoniphilus_A lacrimalis				Ignatzschineria sp002252045				Odoribacter sp002293375		Adhaeribacter sp003023845		Clostridium sp001916075		Ureaplasma parvum
Peptoniphilus_A raoultii				Intestinibacter sp900553485				Odoribacter sp900548135		Adhaeribacter sp003340495		Clostridium sp900540255		Ureaplasma sp900544585
PEXW01 sp002774575				Io17-Chloro-G2 sp002816875				OF09-33XD sp003481995		Adiutrix intracellularis		Clostridium sp900543325		Ureaplasma urealyticum
PEYH01 sp002774465				Ishikawaella capsulata				OLB4 sp002050165		Adlercreutzia caecimuris		Clostridium sp900547475		Uzinura diaspidicola
PEYW01 sp002774225				J075 sp003695285				Olleya aquimaris		Adlercreutzia celatus_A		Clostridium tertium		VBWQ01 sp005795965
PEZG01 sp002774185				J085 sp003695085				Olleya marilimosa		Adlercreutzia equolifaciens		Clostridium thermobutyricum		Walczuchella monophlebidarum
PFDW01 sp002793835				J095 sp003695455				Olleya namhaensis		Adlercreutzia mucosicola		Clostridium vincentii		Westeberhardia cardiocondylae
PGXB01 sp003641425				J108 sp003694825				Olleya sp000518525		Adlercreutzia sp004793465		Clostridium_A leptum		Williamsoniiplasma freundtii
PHAN01 sp002841695				J130 sp003694235				Olleya sp002323495		Advenella incenata		Clostridium_AE oryzae		Williamsoniiplasma lucivorax
PHEX01 sp002843005				J135 sp003694225				Olleya sp002831645		Advenella kashmirensis		Clostridium_AI polysaccharolyticum		Williamsoniiplasma luminosum
Phyllobacterium sp000282595				JdFR-54 sp002011475				Olleya sp004843725		Advenella kashmirensis_A		Clostridium_AI populeti		Williamsoniiplasma somnilux
Phyllobacterium sp900471815				JdFR-56 sp002011495				Orenia metallireducens		Advenella mimigardefordensis		Clostridium_AI sp002297865		WO2-40-15 sp001819555
Phyllobacterium sp900473335				JdFR-88 sp002011795				Orenia metallireducens_B		Advenella sp001513225		Clostridium_AK peptidivorans		WO2-40-15 sp001819605
Planktophila sp003569265				Jidaibacter acanthamoeba				Ornithobacterium hominis		Advenella sp002810445		Clostridium_AK sp900185645		Wolbachia pipientis_A
PNEW01 sp002922725				Jidaibacter sp000730245				Ornithobacterium rhinotracheale		Advenella sp003533245		Clostridium_AN bornimense		Wolbachia pipientis_B
Porphyromonas sp900548415				JJ008 sp002378975				Ornithobacterium rhinotracheale_A		Aegiribacteria sp002030045		Clostridium_D collagenovorans		Wolbachia pipientis_C
Porphyromonas_A sp900554935				JJ008 sp005791465				Oscillibacter sp001916835		Aegiribacteria sp003644925		Clostridium_J argentinense		Wolbachia sp000008025
Prevotella falsenii				JJ-A5 sp001890385				Oscillibacter sp002455655		Aeribacillus pallidus		Clostridium_J ihumii		Wolbachia sp000008385
Prevotella sp002299275				Kiloniella laminariae				Oscillibacter sp900542115		Aeriscardovia aeriphila		Clostridium_J senegalense		Wolbachia sp000306885
Prevotella sp002350805				Kiloniella litopenaei				Oscillibacter sp900544105		Aeromicrobium choanae		Clostridium_J sp000447315		Wolbachia sp000376585
Prevotella sp002353525				Kiloniella sp002162915				Oscillibacter sp900544615		Aeromicrobium erythreum		Clostridium_J sp000821305		Wolbachia sp000829315
Prevotella sp002369515				Kiloniella sp900313065				Oscillibacter sp900546705		Aeromicrobium marinum		Clostridium_J sp002341865		Wolbachia sp001439985
Prevotella sp900316645				Kiloniella spongiae				Oscillibacter sp900550685		Aeromicrobium sp000471045		Clostridium_J sp002381695		Wolbachia sp001648025
Prevotella sp900544495				Kingella_B oralis				Paraglaciecola hydrolytica		Aeromicrobium sp001423335		Clostridium_J sp002453475		Wolbachia sp001931755
Prevotella sp900552515				KS41 sp002256465				Peptoanaerobacter margaretiae		Aeromicrobium sp001425755		Clostridium_J sp002455975		Wolbachia sp003344345
Prevotella sp900553595				KS41 sp002256705				Peptoanaerobacter stomatis		Aeromicrobium sp001426485		Clostridium_J sp900547625		Wolbachia sp003516275
Prevotella sp900556275				Lachnobacterium sp900113385				Peptoanaerobacter yurii		Aeromicrobium sp001426755		Clostridium_J sp900548455		XBB1006 sp900115795
Prevotella sp900556795				Lactobacillus acidophilus				Peptoniphilus_A senegalensis		Aeromicrobium sp001428805		Clostridium_J sulfidigenes		XYB1-FULL-32-11 sp001820485
Prevotellamassilia sp004552865				Lactobacillus amylolyticus				Peptoniphilus_A vaginalis		Aeromicrobium sp002476985		Clostridium_J tunisiense		XYB1-FULL-40-15 sp001821555
Prochlorococcus_A sp002025945				Lactobacillus amylovorus				Petrimonas mucosa		Aeromicrobium sp003065605		Clostridium_P mediterraneense		XYB2-FULL-38-15 sp001778095
Prochlorococcus_A sp003280985				Lactobacillus apis				Petrimonas sp001898165		Aeromicrobium sp003443875		Clostridium_P perfringens		XYD1-FULL-39-28 sp001822065
Promineofilum breve				Lactobacillus bombicola				Petrotoga mexicana		Aeromicrobium sp003586285		Clostridium_P sp001403635		XYD1-FULL-39-28 sp001822095
Proteiniphilum sp002408485				Lactobacillus crispatus				Petrotoga miotherma		Aeromicrobium sp005788575		Clostridium_P ventriculi		Zag1 sp900556295
PRUG sp002075085				Lactobacillus gallinarum				Petrotoga mobilis		Aeromicrobium_A massiliense		Clostridium_Q saccharolyticum_A		Zinderia insecticola
Pseudobutyrivibrio fibrisolvens_A				Lactobacillus gasseri				Petrotoga olearia		Aeromicrobium_A sp004336805		Clostridium_T intestinale
Pseudobutyrivibrio ruminis				Lactobacillus gigeriorum				Petrotoga sibirica		Aeromonas allosaccharophila		Clostridium_W aceticum
Pseudobutyrivibrio ruminis_A				Lactobacillus hamsteri				Petrotoga sp003265365		Aeromonas aquatica		Clostridium_W formicaceticum
Pseudobutyrivibrio ruminis_B				Lactobacillus helsingborgensis				PGZG01 sp002840115		Aeromonas australiensis		Clostridium_X cadaveris
Pseudobutyrivibrio ruminis_C				Lactobacillus helveticus				Phil1 sp001940855		Aeromonas bestiarum		Clostridium_X sp002423705
Pseudobutyrivibrio sp000621865				Lactobacillus hominis				Phil1 sp004558525		Aeromonas bivalvium		Clostridium_Z frigidicarnis
Pseudobutyrivibrio sp002309345				Lactobacillus johnsonii				Phocaeicola sp000434735		Aeromonas cavernicola		Clostridium_Z hydrogeniformans
Pseudobutyrivibrio sp900100545				Lactobacillus kalixensis				Planctomicrobium piriforme		Aeromonas caviae		Cobetia amphilecti
Pseudobutyrivibrio sp900104335				Lactobacillus kefiranofaciens				Planctomyces_B sp002702685		Aeromonas dhakensis		Cobetia crustatorum
Pseudobutyrivibrio sp900107545				Lactobacillus kimbladii				Polaribacter atrinae		Aeromonas diversa		Cobetia marina
Pseudobutyrivibrio sp900112855				Lactobacillus kitasatonis				Polaribacter butkevichii		Aeromonas encheleia		COE1 sp000403215
Pseudobutyrivibrio sp900113655				Lactobacillus kullabergensis				Polaribacter dokdonensis		Aeromonas enteropelogenes		COE1 sp002358575
Pseudobutyrivibrio xylanivorans				Lactobacillus melliventris				Polaribacter filamentus		Aeromonas eucrenophila		COE1 sp003513705
PTKQ01 sp002937815				Lactobacillus panisapium				Polaribacter gangjinensis		Aeromonas finlandiensis		Collinsella sp900547125
PUMX01 sp003552485				Lactobacillus paragasseri				Polaribacter haliotis		Aeromonas fluvialis		Companilactobacillus alimentarius
Puniceispirillum sp003282865				Lactobacillus pasteurii				Polaribacter irgensii		Aeromonas hydrophila		Companilactobacillus allii
PUPC01 sp003559755				Lactobacillus rodentium				Polaribacter porphyrae		Aeromonas jandaei		Companilactobacillus crustorum
PUPG01 sp003557385				Lactobacillus sp000760615				Polaribacter reichenbachii		Aeromonas lacus		Companilactobacillus farciminis
PWHX01 sp003555415				Lactobacillus sp002911475				Polaribacter sejongensis		Aeromonas lusitana		Companilactobacillus farciminis_A
PWIP01 sp003560355				Lactobacillus sp003692965				Polaribacter sp000152945		Aeromonas media		Companilactobacillus formosensis
PWND01 sp003557965				Lactobacillus taiwanensis				Polaribacter sp000687935		Aeromonas molluscorum		Companilactobacillus futsaii
PWOA01 sp003564155				Lactobacillus ultunensis				Polaribacter sp000766795		Aeromonas piscicola		Companilactobacillus heilongjiangensis
PWPR01 sp003557085				LCBW01 sp000997465				Polaribacter sp001873065		Aeromonas popoffii		Companilactobacillus insicii
PWTC01 sp003563005				LCKU01 sp001001625				Polaribacter sp002005425		Aeromonas rivipollensis		Companilactobacillus kimchiensis
PWVN01 sp003561835				LCOC01 sp001000545				Polaribacter sp002163675		Aeromonas rivuli		Companilactobacillus mindensis
PWVN01 sp003567935				Legionella anisa				Polaribacter sp002163835		Aeromonas salmonicida		Companilactobacillus musae
PWVN01 sp007136165				Legionella bozemanae				Polaribacter sp002340765		Aeromonas sanarellii		Companilactobacillus nantensis
PWXP01 sp007122045				Legionella cherrii				Polaribacter sp002471825		Aeromonas schubertii		Companilactobacillus nodensis
PXAP01 sp003556985				Legionella cincinnatiensis				Polaribacter sp002831685		Aeromonas simiae		Companilactobacillus nuruki
PXAP01 sp007132715				Legionella drancourtii				Polaribacter sp003129485		Aeromonas sobria		Companilactobacillus paralimentarius
PXBB01 sp003565735				Legionella dumoffii				Polaribacter sp003335085		Aeromonas sp900156095		Companilactobacillus paralimentarius_A
QAKW01 sp003343605				Legionella fallonii				Polaribacter sp003537695		Aeromonas taiwanensis		Companilactobacillus paralimentarius_B
QAMX01 sp003149835				Legionella fraseri				Polaribacter sp005885675		Aeromonas tecta		Companilactobacillus sp003606365
QANA01 sp003149735				Legionella gormanii				Polaribacter sp900105145		Aeromonas veronii		Companilactobacillus sp003946205
QFOI01 sp003241175				Legionella gratiana				Polaribacter sp900106075		Aeromonas veronii_A		Companilactobacillus sp003946505
QNBC01 sp003641665				Legionella longbeachae				Polaribacter tangerinus		Aestuariibacter salexigens		Companilactobacillus sp003946555
QNEE01 sp003645085				Legionella moravica				Polaribacter vadi		Aestuariimicrobium kwangyangense		Companilactobacillus sp003946575
QNFE01 sp003645455				Legionella norrlandica				Porticoccus sp002390525		Aestuariispira insulae		Companilactobacillus sp003946605
QS-5-54-17 sp003022365				Legionella parisiensis				Prolixibacter bellariivorans		Aestuariivita boseongensis		Companilactobacillus sp003946625
RBG-13-41-10 sp001805465				Legionella pascullei				Proteiniphilum sp002410825		Aestuariivita sp004216475		Companilactobacillus sp004745525
RBG-13-43-14 sp001771735				Legionella pneumophila				PRS1 sp003650305		Aestuariivita sp006227805		Companilactobacillus sp005404815
RBG-13-50-9 sp001772255				Legionella quateirensis				PRS1 sp003709165		Afifella marina		Companilactobacillus tucceti
RBG-13-66-14 sp001774505				Legionella rowbothamii				Pseudothermotoga thermarum		Afifella pfennigii		Confluentibacter lentus
RBG-16-34-14 sp001802795				Legionella sainthelensi				Pseudothermotoga_A caldifontis		Afifella sp004023665		Confluentibacter sp002843175
RC9 sp001602865				Legionella santicrucis				Pseudothermotoga_A hypogea		Afipia birgiae		Congregibacter litoralis
RC9 sp002309995				Legionella saoudiensis				Pseudothermotoga_A sp003510135		Afipia broomeae		Congregibacter sp000158155
RC9 sp002350615				Legionella shakespearei				Pseudothermotoga_B elfii		Afipia carboxidovorans		Congregibacter sp002428935
RC9 sp002354005				Legionella sp001899505				Pseudothermotoga_B profunda		Afipia clevelandensis		Coprobacillus cateniformis
RC9 sp002361625				Legionella sp002352055				Pseudozobellia thermophila		Afipia felis		Coprobacter fastidiosus
RC9 sp002371115				Legionella sp002786205				Psychrobacter lutiphocae		Afipia massiliensis		Coprobacter secundus
RC9 sp002373715				Legionella sp003184185				Psychrobacter pacificensis		Afipia sp000178995		Coprobacter sp900545915
RC9 sp002392525				Legionella sp003989735				Psychrobacter pasteurii		Afipia sp000497575		Coprobacter sp900555475
RC9 sp002393895				Legionella sp004297865				Psychrobacter piechaudii		Afipia sp001425835		Corynebacterium accolens
RC9 sp002393945				Legionella steelei				Psychrobacter sp000016885		Afipia sp001897755		Corynebacterium ammoniagenes
RC9 sp002395605				Legionella steigerwaltii				Psychrobacter sp002366815		Afipia sp001897905		Corynebacterium amycolatum
RC9 sp002396335				Legionella tucsonensis				Psychrobacter sp002385225		Afipia sp003963145		Corynebacterium atypicum
RC9 sp004556005				Legionella wadsworthii				Psychrobacter sp004335015		AG11 sp003223455		Corynebacterium aurimucosum
RC9 sp900313205				Legionella waltersii				Psychroflexus aestuariivivens		AG12 sp003222235		Corynebacterium aurimucosum_C
RC9 sp900316525				Legionella worsleiensis				Psychroflexus gondwanensis		AG2 sp003222065		Corynebacterium aurimucosum_E
RC9 sp900316955				Legionella_A adelaidensis				Psychroflexus halocasei		AG25 sp003221005		Corynebacterium auriscanis
RC9 sp900317065				Legionella_A impletisoli				Psychroflexus salarius		AG29 sp003221995		Corynebacterium bovis
RC9 sp900317845				Legionella_A londiniensis				Psychroflexus sp002836055		AG29 sp003222115		Corynebacterium camporealensis
RC9 sp900317925				Legionella_A nagasakiensis				Psychroflexus sp003931895		AG-337-I02 sp003215235		Corynebacterium casei
RC9 sp900318015				Legionella_A oakridgensis				Psychroflexus sp006120725		AG-337-I02 sp003282155		Corynebacterium caspium
RC9 sp900318355				Legionella_A sp003990055				Psychroflexus torquis		AG-339-G14 sp004213955		Corynebacterium choanis
RC9 sp900318565				Legionella_A yabuuchiae				Psychroflexus tropicus		AG-343-D04 sp003265885		Corynebacterium ciconiae
RC9 sp900319375				Legionella_B geestiana				Psychroserpens burtonensis		AG-363-A16 sp003280345		Corynebacterium crudilactis
RC9 sp900319405				Legionella_C beliardensis				Psychroserpens damuponensis		AG-363-J23 sp003280095		Corynebacterium cystitidis
RC9 sp900319485				Legionella_C birminghamensis				Psychroserpens jangbogonensis		AG-363-J23 sp003280245		Corynebacterium deserti
RC9 sp900319855				Legionella_C busanensis				Psychroserpens mesophilus		AG-363-K07 sp003278175		Corynebacterium diphtheriae
RC9 sp900320545				Legionella_C erythra				Psychroserpens sp000688335		AG-363-K07 sp003278225		Corynebacterium efficiens
RC9 sp900320795				Legionella_C gresilensis				Psychroserpens sp002162685		AG-363-K07 sp003280225		Corynebacterium falsenii
RDXZ01 sp004293265				Legionella_C quinlivanii				Psychroserpens sp900104785		AG-363-K07 sp003280295		Corynebacterium flavescens
RDXZ01 sp004294005				Legionella_C quinlivanii_A				Pueribacillus sp002453275		AG-363-N16 sp003278305		Corynebacterium frankenforstense
RDZH01 sp004292675				Legionella_C rubrilucens				PUKE01 sp003550425		AG-363-N16 sp003280135		Corynebacterium freiburgense
Reyranella sp005884705				Legionella_C spiritensis				PUKE01 sp003553565		AG-363-N20 sp003280105		Corynebacterium freneyi
RF16 sp002310195				Legionella_C taurinensis				PUKZ01 sp003550725		AG-363-O06 sp003280085		Corynebacterium geronticis
RF16 sp002395805				Legionella_D israelensis				PUKZ01 sp003559855		AG-363-O15 sp003278255		Corynebacterium glutamicum
Rhizobium mongolense				Lenti-02 sp003245525				PUKZ01 sp007130125		AG-363-P08 sp003278195		Corynebacterium glutamicum_A
Rhizobium sp002531905				Lentilactobacillus curieae				PUMD01 sp003551215		AG-363-P08 sp003278365		Corynebacterium glyciniphilum
Rhizobium sp003024605				Lentilactobacillus curieae_A				PUML01 sp003551345		AG-363-P08 sp003280055		Corynebacterium halotolerans
Rhizobium sp900469615				Lentilactobacillus farraginis				PUML01 sp007129255		AG-409-A19 sp003216155		Corynebacterium halotolerans_A
Rhizobium sullae				Lentilactobacillus hilgardii				PUML01 sp007131125		AG-409-B05 sp003216075		Corynebacterium humireducens
Rhizobium yanglingense				Lentilactobacillus parakefiri				PUMT01 sp003551495		AG-409-B13 sp003216035		Corynebacterium jeikeium
Rhizobium_A sp005222845				Lentilactobacillus senioris				PUMT01 sp003554865		AG-409-D09 sp003215935		Corynebacterium jeikeium_A
Rhizobium_A straminoryzae				Lentilactobacillus sp002418005				PUMT01 sp007125955		AG-409-G20 sp003215775		Corynebacterium jeikeium_C
Rhodobacter capsulatus				Levilactobacillus bambusae				PUPG01 sp003552075		AG-409-I11 sp003215725		Corynebacterium kefirresidentii
Rhodobacter capsulatus_B				Ligilactobacillus araffinosus				PUPG01 sp003553005		AG-409-J16 sp003215655		Corynebacterium kutscheri
Roseovarius sp002366775				Ligilactobacillus aviarius				PUPG01 sp003556325		AG-409-J19 sp003215635		Corynebacterium lactis
RPPD01 sp003818675				Ligilactobacillus aviarius_B				PUPG01 sp003557765		AG-409-L14 sp003215545		Corynebacterium lactis_A
RPQV01 sp003818595				Ligilactobacillus hayakitensis				PUPG01 sp003557805		AG-409-L18 sp003215535		Corynebacterium lowii
RUG159 sp900316145				Ligilactobacillus saerimneri				PUPG01 sp003559735		AG-409-M05 sp003215435		Corynebacterium lubricantis
RUG350 sp900315995				Ligilactobacillus salivarius				PUPG01 sp003567205		AG-409-N21 sp003215415		Corynebacterium macginleyi
RUG369 sp004556055				Limnohabitans sp005786815				PUPG01 sp007120675		AG-409-O23 sp003215355		Corynebacterium marinum
RUG592 sp900313125				Limosilactobacillus antri				PUPG01 sp007124575		AG-409-P01 sp003215335		Corynebacterium maris
RUG592 sp900315255				Limosilactobacillus coleohominis				PUPG01 sp007125585		AG-409-P03 sp003215295		Corynebacterium mastitidis
RUG592 sp900315715				Limosilactobacillus equigenerosi				PUPG01 sp007134525		AG41 sp003220855		Corynebacterium minutissimum
RUG592 sp900317815				Limosilactobacillus fermentum_A				Pustulibacterium marinum		AG41 sp003220905		Corynebacterium minutissimum_A
RUG592 sp900320535				Limosilactobacillus frumenti				PWGR01 sp003551365		AG41 sp003220975		Corynebacterium minutissimum_B
RUG626 sp900317385				Limosilactobacillus gastricus				PWGR01 sp003554565		AG41 sp003221045		Corynebacterium mustelae
RUG626 sp900320765				Limosilactobacillus gorillae				PWIP01 sp007136035		AG41 sp003221085		Corynebacterium nuruki
RUG695 sp900321495				Limosilactobacillus ingluviei				PWJC01 sp003560165		AG41 sp003222035		Corynebacterium oculi
RUG705 sp900551455				Limosilactobacillus oris				PWKZ01 sp003559575		AG41 sp003222055		Corynebacterium otitidis
RUG730 sp900321865				Limosilactobacillus panis				PWLF01 sp003559475		AG41 sp003222085		Corynebacterium pelargi
RUG760 sp900315265				Limosilactobacillus pontis				PWLI01 sp003559415		AG41 sp003222155		Corynebacterium phocae
RUG762 sp900322085				Limosilactobacillus pontis_A				PWMP01 sp003557485		AG-414-E02 sp003214615		Corynebacterium phoceense
Ruminobacter sp900315145				Limosilactobacillus reuteri				PWMP01 sp003558145		AG-414-E02 sp004213215		Corynebacterium pilosum
Ruminococcus flavefaciens_A				Limosilactobacillus reuteri_D				PWNQ01 sp003557725		AG-422-B15 sp003211835		Corynebacterium pollutisoli
Ruminococcus flavefaciens_B				Limosilactobacillus secaliphilus				PWQF01 sp003556865		AG-422-B15 sp003213515		Corynebacterium propinquum
Ruminococcus flavefaciens_C				Limosilactobacillus sp002299975				PWUB01 sp003563755		AG-422-B15 sp003213715		Corynebacterium pseudodiphtheriticum
Ruminococcus flavefaciens_D				Limosilactobacillus sp900156885				PWUC01 sp003562655		AG-422-B15 sp003282175		Corynebacterium pseudogenitalium
Ruminococcus flavefaciens_E				Limosilactobacillus sp900557215				PWUC01 sp003566675		AG-426-I14 sp003210055		Corynebacterium pseudopelargi
Ruminococcus flavefaciens_F				Limosilactobacillus timonensis				PWUC01 sp007128555		Agarivorans albus		Corynebacterium pseudotuberculosis
Ruminococcus flavefaciens_G				Limosilactobacillus vaginalis				PXAP01 sp003567115		Agarivorans gilvus		Corynebacterium renale
Ruminococcus flavefaciens_H				Limosilactobacillus vaginalis_A				PXAP01 sp007119075		Agarivorans sp005405585		Corynebacterium resistens
Ruminococcus flavefaciens_I				Listeria aquatica				PXAP01 sp007120695		Agathobacter faecis		Corynebacterium simulans
Ruminococcus flavefaciens_L				Listeria costaricensis				PXAP01 sp007123885		Agathobacter sp002474415		Corynebacterium singulare
Ruminococcus flavefaciens_M				Listeria floridensis				PXAP01 sp007131165		Agathobacter sp900543445		Corynebacterium sp000478175
Ruminococcus flavefaciens_N				Listeria grayi				PXAP01 sp007132365		Agathobacter sp900549895		Corynebacterium sp000755185
Ruminococcus flavefaciens_O				Listeria innocua				PXAP01 sp007133565		Agathobacter sp900557055		Corynebacterium sp001807205
Ruminococcus flavefaciens_P				Listeria ivanovii				PXAP01 sp007134675		Agathobaculum butyriciproducens		Corynebacterium sp001807485
Ruminococcus flavefaciens_Q				Listeria kieliensis_A				PXAP01 sp007135095		Agathobaculum desmolans		Corynebacterium sp001812805
Ruminococcus flavefaciens_R				Listeria londoniensis				PXCK01 sp003566635		Agathobaculum sp003481705		Corynebacterium sp001815935
Ruminococcus sp001604035				Listeria marthii				PYGY01 sp003554665		Agathobaculum sp900291975		Corynebacterium sp001815985
Ruminococcus sp002362135				Listeria monocytogenes				PYGY01 sp003555385		Agathobaculum sp900544475		Corynebacterium sp001836165
Ruminococcus sp002362175				Listeria monocytogenes_B				PYGY01 sp003560215		Agathobaculum sp900625105		Corynebacterium sp001942345
Ruminococcus sp002389995				Listeria monocytogenes_C				PYGY01 sp007129945		Agitococcus lubricus		Corynebacterium sp002363255
Ruminococcus sp002394695				Listeria seeligeri				QAKL01 sp003343815		Agitococcus sp002333125		Corynebacterium sp002967075
Ruminococcus sp002414125				Listeria welshimeri				QAKR01 sp003343705		Agitococcus sp006546595		Corynebacterium sp003065405
Ruminococcus sp003488415				Listeria_A booriae				QALR01 sp003150035		Agreia bicolorata		Corynebacterium sp003716585
Ruminococcus sp900315755				Listeria_A cornellensis				QALR01 sp900542425		Agreia pratensis		Corynebacterium sp003955685
Ruminococcus sp900315975				Listeria_A grandensis				QALS01 sp900552625		Agreia sp001421485		Corynebacterium sp004795735
Ruminococcus sp900321885				Listeria_A newyorkensis				QALW01 sp003150515		Agreia sp001422485		Corynebacterium sp900169525
Ruminococcus_A sp000432335				Listeria_A riparia				QANG01 sp003150145		Agreia sp900177765		Corynebacterium sp900539985
Ruminococcus_A sp000437095				Listeria_A rocourtiae				QGGB01 sp007117235		Agrobacterium arsenijevicii		Corynebacterium sphenisci
Ruminococcus_A sp002361775				Listeria_A weihenstephanensis				QNYL01 sp003973375		Agrobacterium deltaense		Corynebacterium spheniscorum
Ruminococcus_A sp003011855				Litoricola sp002717305				QPJE01 sp003337245		Agrobacterium fabrum		Corynebacterium sputi
Ruminococcus_A sp004562915				Lonepinella koalarum				QS-5-72-10 sp003021615		Agrobacterium fabrum_A		Corynebacterium stationis
Ruminococcus_D sp000621805				LS-NOB sp002454045				QS-8-64-10 sp003022485		Agrobacterium larrymoorei		Corynebacterium striatum
Ruminococcus_D sp900319075				LS-NOB sp003545625				QS-8-64-10 sp003023245		Agrobacterium nepotum		Corynebacterium testudinoris
Ruminococcus_E bromii				Lumbricidophila eiseniae				QTKG01 sp003369455		Agrobacterium pusense		Corynebacterium tuberculostearicum
Ruminococcus_E bromii_A				Luminiphilus sp002703585				Rappaport israeli		Agrobacterium rhizogenes_A		Corynebacterium ulcerans
Ruminococcus_E bromii_B				M0027 sp006227905				RBG-16-68-21 sp001767695		Agrobacterium rhizogenes_B		Corynebacterium ulcerans_A
Ruminococcus_E sp002350765				M0029 sp006227875				RC9 sp000431015		Agrobacterium rubi		Corynebacterium ulceribovis
Ruminococcus_E sp002353935				M10-OD1-1 sp003056145				RC9 sp000432515		Agrobacterium salinitolerans		Corynebacterium urealyticum
Ruminococcus_E sp002491825				M2410 sp006226305				RC9 sp000433355		Agrobacterium sp000192635		Corynebacterium variabile
Ruminococcus_E sp002493005				MAAV01 sp004563595				RC9 sp000434935		Agrobacterium sp005938205		Corynebacterium vitaeruminis
Ruminococcus_E sp002493635				MAG-120802 sp002347935				RC9 sp000435075		Agrobacterium sp900012615		Corynebacterium vitaeruminis_A
Ruminococcus_E sp003438075				MAG-120802 sp003569145				RC9 sp002297815		Agrobacterium sp900012625		Corynebacterium xerosis
Ruminococcus_E sp003499325				MAG-120802 sp005787575				RC9 sp002298075		Agrobacterium sp900013535		CR-1 sp900659855
Ruminococcus_E sp003520555				Magnetovibrio sp002732845				RC9 sp002314195		Agrobacterium sp900468015		Croceivirga sp005144745
Ruminococcus_E sp003521625				Mannheimia granulomatis				RC9 sp002314885		Agrobacterium sp900473305		Crocinitomix algicola
Ruminococcus_E sp003526955				Mannheimia haemolytica				RC9 sp002315815		Agrobacterium tumefaciens		Crocinitomix catalasitica
Ruminococcus_E sp004560275				Mannheimia sp000521605				RC9 sp002320605		Agrobacterium tumefaciens_B		Cryobacterium psychrophilum
Ruminococcus_E sp900100595				Mannheimia varigena				RC9 sp002321335		Agrobacterium tumefaciens_F		Cryobacterium sp003602235
Ruminococcus_E sp900313865				MarineAlpha5-Bin3 sp002938255				RC9 sp002437305		Agrococcus baldri		Cryobacterium sp004403305
Ruminococcus_E sp900313895				MarineAlpha9-Bin7 sp002938115				RC9 sp002438635		Agrococcus carbonis		CSBR16-113R1 sp007117695
Ruminococcus_E sp900314705				Marinobacter sp002732725				RC9 sp002438845		Agrococcus jenensis		CSBR16-174 sp007117285
Ruminococcus_E sp900314795				Marinoinvertebrata rohwerii				RC9 sp002439585		Agrococcus lahaulensis		CSBR16-88 sp007116145
Ruminococcus_E sp900315085				Marinosulfonomonas sp002352425				RC9 sp002439875		Agrococcus lahaulensis_A		CSSED10-310 sp003558985
Ruminococcus_E sp900315195				Massilia sp002339265				RC9 sp002472565		Agrococcus pavilionensis		CSSed10-48 sp003556805
Ruminococcus_E sp900315605				MB11C04 sp002713685				RC9 sp004554455		Agromyces albus		CSSed10-48 sp003567075
Ruminococcus_E sp900315785				MED-G09 sp002683015				RC9 sp900167925		Agromyces aureus		CSSed10-48 sp007121175
Ruminococcus_E sp900316385				MED-G09 sp002723035				RC9 sp900313275		Agromyces binzhouensis		CSSed10-48 sp007122815
Ruminococcus_E sp900316435				MED-G09 sp003278145				RC9 sp900314395		Agromyces cerinus		CSSed10-48 sp007130445
Ruminococcus_E sp900316555				MED-G52 sp002171355				RC9 sp900316045		Agromyces flavus		CSSed10-48 sp007130855
Ruminococcus_E sp900316815				MEDG-81 sp003331625				RC9 sp900316675		Agromyces fucosus		CSSED11-154 sp003552525
Ruminococcus_E sp900317315				Megasphaera sp900548635				RC9 sp900318955		Agromyces italicus		CSSED11-154 sp003563985
Ruminococcus_E sp900317595				Melissococcus plutonius				RC9 sp900319185		Agromyces ramosus		CSSED11-154 sp007136565
Ruminococcus_E sp900317875				Mesoaciditoga lauensis				RC9 sp900319685		Agromyces sp001421565		CSSed11-175R1 sp003563915
Ruminococcus_E sp900318495				Methylocystis sp002862095				RC9 sp900320185		Agromyces sp001428255		CSSed11-175R1 sp007120465
Ruminococcus_E sp900318905				Methylomirabilis limnetica				RC9 sp900320365		Agromyces sp001429165		CSSed11-55 sp003562075
Ruminococcus_E sp900319655				Methylomirabilis oxyfera_B				RC9 sp900320385		Agromyces sp001620055		CSSed11-55 sp003567615
Ruminococcus_E sp900320415				Methylomirabilis sp002634395				RC9 sp900320965		Agromyces sp003070885		CSSed11-55 sp007121555
Ruminococcus_H bromii_A				Methylomirabilis sp003104975				RC9 sp900321245		Agromyces sp003384855		CT4 sp004015185
Ruminococcus_H sp002305575				Methylomirabilis sp003105305				RC9 sp900541925		Agromyces sp003634985		Cyanobium_A sp000155635
Ruminococcus_H sp003531055				Methylopumilus sp003533095				RC9 sp900544195		Agromyces sp003710805		Cyanobium_A sp002252665
Ruminococcus_H sp900549945				MEYI01 sp001773975				RC9 sp900545245		Agromyces sp004006235		Cyanobium_A sp007135755
RXOA01 sp003979035				MFJZ01 sp001781025				RC9 sp900546445		Agromyces sp004135405		Cyanobium_A sp900088535
Sabulitectum sp002748705				MFTL01 sp001786825				Rheinheimera sp004345025		Agromyces sp004959775		Cyclobacterium amurskyense
Sabulitectum sp003646025				MFUP01 sp001785735				Robertkochia marina		Agromyces sp006337065		Cyclobacterium halophilum
Saccharofermentans sp000621765				MGJZ01 sp001794525				Robiginitalea myxolifaciens		Agromyces sp006715355		Cyclobacterium lianum
Saccharofermentans sp001604135				Microcoleus sp003542015				Robiginitalea sp002198115		Agromyces sp900113185		Cyclobacterium marinum
Saccharofermentans sp002450095				Micropelagos sp002683515				Roseburia hominis		Agromyces subbeticus		Cyclobacterium qasimii
Saccharofermentans sp003149065				Micropelagos sp003535555				Roseburia intestinalis		Ahniella affigens		Cyclonatronum proteinivorum
Saccharofermentans sp900111435				Midichloria mitochondrii				Roseburia inulinivorans		Ahrensia kielensis		Cyclonatronum sp003555145
Saccharofermentans sp900176545				Moellerella wisconsensis				Roseburia sp001940165		Ahrensia marina		D16-34 sp003612515
Saccharofermentans sp900313405				Mogibacterium sp900315485				Roseburia sp003470905		AK92 sp003399765		D2472 sp000307935
Saccharofermentans sp900314745				Mogibacterium sp900317675				Roseburia sp003483745		AKCV01 sp000272025		D2472 sp002358345
Sandarakinorhabdus sp002423025				Mogibacterium sp900320285				Roseburia sp004562005		Akkermansia glycaniphila		D2472 sp002469975
SAT2731 sp002707585				Monashia flava				Roseburia sp900542495		Akkermansia muciniphila		D2472 sp003284215
SBBM01 sp005239725				Muribacter muris				Roseburia sp900548205		Akkermansia muciniphila_A		Dasania marina
Scalindua sp001828595				MVCS01 sp002049885				Roseburia sp900550935		Akkermansia muciniphila_B		DB6-IX sp000443995
SCGC-AAA003-L08 sp000405805				Nakamurella sp001897425				Roseibacillus sp002420305		Akkermansia muciniphila_C		DB6-IX sp000447775
SCGC-AAA003-L08 sp002701525				Nanopelagicus sp000383815				Roseivirga echinicomitans		Akkermansia muciniphila_D		DB6-IX sp000447795
SCGC-AG-212-J23 sp001772055				NBLS01 sp002084385				Roseivirga ehrenbergii		Akkermansia sp001580195		DB6-IX sp001874305
Schaedlerella sp004556565				Necropsobacter massiliensis				Roseivirga seohaensis		Akkermansia sp002358905		DB6-IX sp002338505
Schaedlerella sp900066545				Necropsobacter massiliensis_B				Roseivirga sp002427745		Akkermansia sp002471255		DB6-IX sp002903145
SCN-57-10 sp001725215				Necropsobacter rosorum				RQZE01 sp003858585		Akkermansia sp004167605		DB6-IX sp003612895
SCUD01 sp004297335				Negativicoccus sp900556745				RR4-38 sp002966125		Akkermansia sp900545155		Deinococcus radiophilus
Sedimentisphaera cyanobacteriorum				NICIL-2 sp002898675				Rubritalea squalenifaciens		Akkermansia sp900548895		Demequina aestuarii
Sedimentisphaera salicampi				Nicoletella semolina				RUG306 sp900316075		Albibacillus kandeliae		Demequina flava
Sediminispirochaeta smaragdinae				Nitratiruptor sp000010325				RUG306 sp900317755		Albibacillus lipolyticus		Demequina gelatinilytica
SeV1 sp003366055				Nitratiruptor tergarcus				RUG343 sp900317975		Albibacillus sp002210165		Demequina globuliformis
SFEB01 sp004558105				Nitrolancea hollandica				RUG472 sp900545265		Albibacillus sp002706905		Demequina iriomotensis
SFKP01 sp004553715				Nitrosomonas sp002435335				RUG705 sp900321645		Albidiferax koreense		Demequina mangrovi
SFRY01 sp004562065				Nitrosomonas sp005779435				RUG740 sp900321945		Albidiferax sp003097105		Demequina maris
SFTH01 sp004554085				Nitrospira sp005116745				Ruminiclostridium_E siraeum		Albidiferax sp900104385		Demequina pelophila
SFTH01 sp004557125				Nitrospira sp005793285				Ruminiclostridium_E sp002363155		Albidovulum inexpectatum		Demequina phytophila
SFTH01 sp004563405				Nocardia vermiculata				Ruminiclostridium_E sp002437415		Albimonas donghaensis		Demequina rhizosphaerae
SG8-24 sp001303185				NORP165 sp002400895				Ruminiclostridium_E sp003512525		Albimonas pacifica		Demequina sediminicola
Sharpea azabuensis				Novosphingobium sp000813185				Ruminiclostridium_E sp900539195		Alcaligenes aquatilis		Demequina silvatica
Shuttleworthia satelles				NS-12 sp005877565				Ruminiclostridium_E sp900556525		Alcaligenes faecalis		Demequina soli
Silanimonas lenta				O2-02-FULL-42-9 sp001801405				Ruminococcus sp900545125		Alcaligenes faecalis_C		Demequina sp002090055
Silanimonas sp003449515				O2-12-FULL-42-9 sp001777665				Ruminococcus_D sp002391065		Alcaligenes phenolicus		Demequina sp002090095
SKNS01 sp003564035				Oceanisphaera avium				Ruminococcus_E sp900543095		Alcaligenes sp003521065		Demequina sp002090115
SKRR01 sp007118345				OCS116 sp002402005				Ruminococcus_H sp900552925		Aldersonia kunmingensis		Demequina sp002090135
SKRY01 sp007118235				OLB19 sp002377025				S20-B6 sp002329075		Algicola sagamiensis		Demequina sp002090155
SKXZ01 sp007128145				OLB19 sp007117575				S20-B6 sp002346745		Algiphilus aromaticivorans		Demequina sp002090175
SLFT01 sp007118765				Omnitrophus fodinae				S20-B6 sp002699725		Algoriella xinjiangensis		Demequina sp002841315
SLFT01 sp007124105				Orbus hercynius				S36-B12 sp002728915		Aliarcobacter aquimarinus		Demequina subtropica
SLHZ01 sp007135895				Ornithinicoccus murale				S36-B12 sp002729215		Aliarcobacter butzleri		Desemzia incerta
SLJK01 sp007135125				Otariodibacter oris				Saccharicrinis fermentans		Aliarcobacter caeni		Desmospora activa
SLMJ01 sp007122555				Ottowia sp004299095				Saccharicrinis marinus		Aliarcobacter cibarius		Desnuesiella massiliensis
SLNK01 sp003566255				Ottowia sp900320815				Salibacterium qingdaonense		Aliarcobacter cloacae		Desulfarculus baarsii
SLNR01 sp007132905				Paceibacter sp001872265				Salinibacter sp003022655		Aliarcobacter cryaerophilus		Desulfatiglans anilini
SLOZ01 sp007132255				Pajaroellobacter abortibovis				Salinivenus sp003022435		Aliarcobacter cryaerophilus_A		Desulfitibacter alkalitolerans
SLQR01 sp007117625				Palsa-1315 sp002737345				Salinivirga cyanobacteriivorans		Aliarcobacter cryaerophilus_B		Desulfitibacter sp001515945
SLQV01 sp007124745				Palsa-1315 sp005116885				Salinivirga sp002869335		Aliarcobacter defluvii		Desulfobacter curvatus
SLQV01 sp007131285				PALSA-1316 sp003153275				SAR86A sp002710265		Aliarcobacter ellisii		Desulfobacter hydrogenophilus
SLSH01 sp007130555				Palsa-1447 sp003168315				Savagella sp000270205		Aliarcobacter faecis		Desulfobacter postgatei
SLSY01 sp007130145				Palsa-187 sp003170295				Savagella sp000283555		Aliarcobacter lanthieri		Desulfobacter postgatei_B
SM1-40 sp001303705				PALSA-457 sp003161575				Savagella sp001655775		Aliarcobacter pacificus		Desulfobacter sp003538835
SM23-30 sp001303695				PALSA-505 sp003168255				SCGC-AAA160-P02 sp000383355		Aliarcobacter porcinus		Desulfobacula toluolica
Smithella sp000753945				PALSA-688 sp003156795				Schleiferia sp003851885		Aliarcobacter skirrowii		Desulfococcus multivorans
SMWH01 sp004357005				PALSA-693 sp003156595				Schleiferia thermophila		Aliarcobacter sp003063295		Desulfocurvus vexinensis
SMXR01 sp004356215				Palsa-739 sp005883365				Sedimentibacter sp002316225		Aliarcobacter sp003316695		Desulfohalobium retbaense
Sneathia amnii				Palsa-742 sp003133325				Sedimentibacter sp002316585		Aliarcobacter suis		Desulfohalovibrio alkalitolerans
Sneathia sanguinegens				Palsa-742 sp003152015				Sedimentibacter sp003483345		Aliarcobacter thereius		Desulfohalovibrio reitneri
Soehngenia_B sp002431555				PALSA-926 sp003153235				Sediminicola_A luteus		Aliarcobacter trophiarum		Desulfonatronospira thiodismutans
SOJT01 sp004376185				PALSA-927 sp003151375				Seonamhaeicola aphaedonensis		Aliarcobacter venerupis		Desulfonatronovibrio magnus
SOKD01 sp004376305				Pandoraea novymonadis				Seonamhaeicola sp001971785		Alicycliphilus denitrificans		Desulfonema ishimotonii
SOKK01 sp004374725				Pantoea_A carbekii				Seonamhaeicola sp004358095		Alicyclobacillus acidiphilus		Desulfopila aestuarii
SPBW01 sp004525685				Paralcaligenes sp004297945				SFDB01 sp004558825		Alicyclobacillus acidocaldarius		Desulfopila sp005116655
SPCO01 sp004525275				Pararhodobacter sp007134405				SFDP01 sp004558185		Alicyclobacillus acidocaldarius_A		Desulfopila sp005116675
Sphaerochaeta globosa				Parascardovia denticolens				SFFH01 sp004557905		Alicyclobacillus acidocaldarius_B		Desulforudis audaxviator
Sphaerochaeta sp001603115				Pasteurella canis				SFFH01 sp900542445		Alicyclobacillus acidoterrestris		Desulfospira joergensenii
Sphaerochaeta sp002432715				Pasteurella dagmatis				SFLA01 sp004553575		Alicyclobacillus hesperidum		Desulfosporosinus sp003513495
Sphaerochaeta sp004294855				Pasteurella felis				Shewanella algidipiscicola		Alicyclobacillus mali		Desulfosudis oleovorans
Sphingomonas_A sp000620665				Pasteurella multocida				SHLJ01 sp004283005		Alicyclobacillus sacchari		Desulfotignum balticum
Sphingomonas_A sp003097155				Pasteurella multocida_A				SHLN01 sp004283105		Alicyclobacillus sendaiensis		Desulfotignum phosphitoxidans
Spiro-01 sp001604265				Pasteurella multocida_C				Siansivirga zeaxanthinifaciens		Alicyclobacillus tengchongensis		Desulfovibrio_Q ferrophilus
Spiro-10 sp004294945				Pasteurella multocida_D				Sinobacterium caligoides		Alicyclobacillus vulcanalis		Dethiosulfatarculus sandiegensis
SSS58A sp002403075				Pasteurella oralis				Sinomicrobium oceani		Alicyclobacillus_A contaminans		DG1235 sp000155695
Stenotrophomonas sp003504055				Paucilactobacillus sp005405145				Sinomicrobium pectinilyticum		Alicyclobacillus_A pomorum		Dielma fastidiosa
Stomatobaculum_A sp002314805				Paucilactobacillus wasatchensis				SIRW01 sp004366205		Alicyclobacillus_B ferrooxydans		Dielma sp001305055
Streptobacillus felis				Pauljensenia bouchesdurhonensis				SKHV01 sp007116765		Alicyclobacillus_G herbarius		Dietzia alimentaria
Streptobacillus hongkongensis				Pauljensenia georgiae				SKIC01 sp007116685		Alicyclobacillus_G kakegawensis		Dietzia cinnamea_A
Streptobacillus moniliformis				Pauljensenia hongkongensis				SKKL01 sp007121465		Alicyclobacillus_G shizuokensis		Dietzia kunjamensis
Streptobacillus notomytis				Pauljensenia meyeri				SKLC01 sp007123425		Alicyclobacillus_H macrosporangiidus		Dietzia lutea
Streptobacillus ratti				Pauljensenia odontolytica				SKLO01 sp007123195		Alicyclobacillus_H macrosporangiidus_B		Dietzia maris
Streptococcus himalayensis				Pauljensenia odontolytica_A				SKMY01 sp003556225		Alicyclobacillus_I montanus		Dietzia natronolimnaea
Streptococcus hyointestinalis				Pauljensenia odontolytica_B				SKNC01 sp003560915		Aliidiomarina haloalkalitolerans		Dietzia psychralcaliphila
Streptococcus sp001556435				Pauljensenia odontolytica_C				SKNL01 sp007133995		Aliidiomarina minuta		Dietzia sp002415925
Streptococcus sp001578805				Pauljensenia sp000185285				SKNL01 sp007134845		Aliidiomarina sanyensis		Dietzia sp003052165
Streptococcus sp003521145				Pauljensenia sp000278725				SKPH01 sp007119615		Aliidiomarina sp007097585		Dietzia timorensis
Streptococcus sp004570525				Pauljensenia sp000411415				SKPS01 sp007119395		Aliihoeflea sp000497755		Dolosigranulum pigrum
Sulfurovum sp002085305				Pauljensenia sp000466265				SKRM01 sp007118495		Aliikangiella marina		Domibacillus enclensis
SURF-18 sp003598025				Pauljensenia sp001064145				SKTA01 sp007120085		Aliikangiella sp007004725		Dorea faecis
SURF-36 sp003599345				Pauljensenia sp001072465				SKTA01 sp007122745		Aliiroseovarius crassostreae		Dorea phocaeensis
SURF-43 sp003599735				Pauljensenia sp001838165				SKTA01 sp007123065		Aliiroseovarius halocynthiae		Dorea scindens
SURF-54 sp003599635				Pauljensenia sp900556405				SKTA01 sp007125275		Aliiroseovarius pelagivivens		Dorea sp000433535
SXHM01 sp005773695				PDTW01 sp002749055				SKTA01 sp007132825		Aliiroseovarius sediminilitoris		Dorea sp000765215
SXJQ01 sp005779345				Pectobacterium atrosepticum				SKTG01 sp007120485		Aliiroseovarius sp002340515		Dorea sp002160985
SXYR01 sp004294195				Pediococcus acidilactici				SKVR01 sp007118135		Aliiroseovarius sp002367285		Dorea sp900066765
Synechococcus_E sp003211235				Pediococcus argentinicus				SKVR01 sp007129355		Aliiroseovarius sp004360145		Dorea sp900240315
Synechococcus_E sp004212765				Pediococcus claussenii				SKVR01 sp007131895		Alistipes sp001941065		Dorea sp900543315
Syntrophosphaera sp002376725				Pediococcus pentosaceus				SKVR01 sp007132395		Alistipes sp002362235		Dorea sp900543415
Syntrophosphaera thermopropionivorans				Pediococcus stilesii				SKVR01 sp007132585		Alistipes sp900546065		Dorea sp900553355
SZUA-117 sp003645495				Pelagibacter sp002169255				SKVR01 sp007135645		Alistipes sp900548155		Draconibacterium orientale
SZUA-146 sp003228965				Pelagibacter sp002170275				SKVS01 sp007129335		Alistipes sp900553175		Draconibacterium sediminis
SZUA-179 sp003229735				Pelagibacter sp003213155				SKWY01 sp007128675		Alistipes_A ihumii		Draconibacterium sp003576475
SZUA-217 sp003230435				Pelagibacter sp003213695				SKYG01 sp007128045		Alistipes_A indistinctus		DSM-21351 sp004362375
SZUA-217 sp004356805				Pelagibacter sp003280485				SLAO01 sp007120845		Alistipes_A sp900240235		DTU012 sp900019385
SZUA-22 sp003233295				Pelagibacter ubique_G				SLDB01 sp007125475		Alistipes_A sp900539755		DTU013 sp002385815
SZUA-230 sp003228395				Pelagibacter ubique_J				SLDF01 sp007125435		Alistipes_A sp900545315		DTU013 sp002386045
SZUA-254 sp003235555				Pelagibacter ubique_K				SLGQ01 sp007132725		Alistipes_A sp900546005		DTU053 sp001512765
SZUA-381 sp003247185				Pelagibacter_A sp002169935				SLGQ01 sp007136595		Alistipes_A sp900549685		DTU056 sp001512985
SZUA-451 sp003646525				Pelagibacter_A sp003282965				SLJN01 sp007131535		Aliterella atlantica		DTU059 sp002376415
SZUA-474 sp003251775				PFEM01 sp002793635				SLK101 sp007134695		Aliterella sp000332075		DTU067 sp001512995
SZUA-605 sp003250835				Phaseolibacter flectens				SLLW01 sp007132495		Aliterella sp003003885		DTU078 sp002397345
T3SED10-260 sp003566815				Phormidesmis priestleyi_A				SLMC01 sp007134465		Alkalibacter saccharofermentans		DTU083 sp001512915
T3SED10-47 sp003562845				Phytobacter sp002377245				SLMP01 sp007133465		Alkalilimnicola ehrlichii		Dubosiella sp000403415
T3SED10-47 sp003567155				PIVX01 sp003353785				SLNP01 sp007132995		Alkalilimnicola mobile		Dubosiella sp004793885
T3SED10-7 sp007130585				PIWD01 sp003354005				SLOG01 sp007132635		Alkalinema sp002148405		EC70 sp002705125
TCS55 sp001577025				PLA3 sp003576875				SLOZ01 sp003559095		Alkanindiges illinoisensis		EC70 sp002708885
TCS55 sp002471845				PLanc-01 sp002327785				SLQM01 sp007131435		Alkanindiges illinoisensis_A		EC70 sp002731805
TCS55 sp002704905				Planktomarina sp000981705				SLSG01 sp007130545		Alkanindiges sp001982605		EC70 sp004211885
TCS55 sp002715035				Planktomarina sp002683685				SM1701 sp003234935		Alkanindiges sp004173455		Echinicola pacifica
TCS55 sp002716525				Planktomarina sp002698165				SM23-62 sp001303955		Allgaiera indica		Echinicola rosea
TCS56 sp001577055				Planktophila sp005789205				SM23-62 sp001304505		Allgaiera sp002871005		Echinicola sp006575665
Tepidibacter thalassicus				Plasticicumulans sp003962905				SMXJ01 sp004356305		Allgaiera sp004010155		Echinicola strongylocentroti
Termititenax aidoneus				PLOWO2-12-38-17 sp001830285				SP287 sp002721285		Allisonella histaminiformans		Echinicola vietnamensis
Termititenax persephonae				PMNU01 sp002952755				SP4073 sp002717855		Alloactinosynnema album		ECT2AJA-110-A sp006969385
TF01-11 sp000436755				Polaromonas sp004293655				Spiro-10 sp001604385		Alloactinosynnema sp900070365		Eggerthella lenta
TF01-11 sp001414325				Pontibaca methylaminivorans				Spiro-10 sp003245785		Allochromatium vinosum		Eggerthella sinensis
Thermogutta terrifontis				Ponticaulis sp002699325				Spiro-10 sp003246335		Allochromatium warmingii		Eggerthella timonensis
Thermosynechococcus elongatus_A				Porphyromonas sp900546675				Spiro-10 sp003246765		Allokutzneria albata		Eisenbergiella massiliensis
Thermosynechococcus elongatus_B				Poseidonibacter sp002470185				Spiro-10 sp003252395		Allokutzneria sp002155965		Eisenbergiella sp003478085
Thermosynechococcus sp000505665				Poseidonibacter sp002685075				SR-FBR-E99 sp002409145		Allonocardiopsis opalescens		Eisenbergiella sp900539715
Thermus aquaticus				Prevotella sp002480935				Staphylococcus cornubiensis		Alloprevotella rava		Eisenbergiella sp900544445
Thermus caliditerrae				Prevotella sp004556065				Staphylococcus delphini		Alloprevotella sp900317635		Eisenbergiella sp900548905
Thermus sp004684245				Prevotella sp900548535				Staphylococcus intermedius		Alloprevotella sp900321445		Eisenbergiella sp900550285
Thermus thermophilus_C				Prevotella sp900555035				Staphylococcus microti		Alloprevotella tannerae		Eisenbergiella sp900555195
Thioglobus singularis				Prevotella sp900557255				Staphylococcus muscae		Allorhizobium albertimagni		Eisenbergiella tayi
Thioglobus sp002729805				Prevotellamassilia sp004562975				Staphylococcus pseudintermedius		Allorhizobium ipomoeae		Eisenibacter elegans
Thioglobus_A sp900128515				PRO6 sp003576765				Staphylococcus rostri		Allorhizobium lividus		ELB16-189 sp001567185
Thiorhodospira sibirica				Prochlorococcus sp003212555				Suttonella indologenes		Allorhizobium naphthalenivorans		ELB16-189 sp002352225
TMED108 sp002172545				Prochlorococcus sp003212695				Suttonella ornithocola		Allorhizobium oryziradicis		Emergencia sp900066695
TMED108 sp002712245				Prochlorococcus sp003215475				SW10 sp000383735		Allorhizobium rosettiformans		Emergencia sp900551775
TMED108 sp002717765				Prochlorococcus sp003215555				SW10 sp002323895		Allorhizobium selenitireducens		Emergencia timonensis
TMED108 sp002724475				Prochlorococcus sp003215795				SW10 sp002420315		Allorhizobium sp001296045		Endobugula sertula
TMED113 sp002715445				Prochlorococcus_A marinus_H				SW10 sp002729295		Allorhizobium sp001429245		Endobugula sp000209515
TMED131 sp002689905				Prochlorococcus_A marinus_T				SYHX01 sp005799025		Allorhizobium sp001713475		Endozoicomonas acroporae
TMED144 sp002170005				Prochlorococcus_A sp000291825				SYSU-GA17129 sp004138105		Allorhizobium sp001724035		Endozoicomonas arenosclerae
TMED161 sp002171125				Prochlorococcus_A sp000635535				SZUA-232 sp003229305		Allorhizobium sp002307905		Endozoicomonas ascidiicola
TMED161 sp002591605				Prochlorococcus_A sp003208695				SZUA-3 sp003229495		Allorhizobium sp002600635		Endozoicomonas atrinae
TMED161 sp002703645				Prochlorococcus_A sp003209065				SZUA-3 sp003232185		Allorhizobium sp002796995		Endozoicomonas elysicola
TMED167 sp002170915				Prochlorococcus_A sp003209425				SZUA-368 sp003246505		Allorhizobium sp002855515		Endozoicomonas montiporae
TMED170 sp002170875				Prochlorococcus_A sp003209565				SZUA-381 sp006226555		Allorhizobium sp003527225		Endozoicomonas numazuensis
TMED189 sp002169115				Prochlorococcus_A sp003210135				SZUA-382 sp003247135		Allorhizobium sp004801395		Endozoicomonas sp004762125
TMED211 sp002169685				Prochlorococcus_A sp003210155				SZUA-421 sp003245715		Allorhizobium sp004912145		Endozoicomonas sp900299555
TMED26 sp002694075				Prochlorococcus_A sp003210235				SZUA-442 sp003235475		Allorhizobium sp005860795		Enteractinococcus coprophilus
TMED27 sp002167715				Prochlorococcus_A sp003210655				SZUA-53 sp003232915		Allorhizobium sp006443685		Enteractinococcus helveticum
TMED58 sp002701865				Prochlorococcus_A sp003210695				SZUA-55 sp003232855		Allorhizobium sp900156055		Enterocloster aldenensis
TMED6 sp002167465				Prochlorococcus_A sp003210895				SZUA-567 sp003249795		Allorhizobium sp900176345		Enterocloster asparagiformis
TMED6 sp002701185				Prochlorococcus_A sp003211335				SZUA-72 sp003232435		Allorhizobium sp900465605		Enterocloster bolteae
TMED6 sp002710085				Prochlorococcus_A sp003211655				SZUA-87 sp003231645		Allorhizobium sp900466005		Enterocloster clostridioformis
TMED6 sp002711465				Prochlorococcus_A sp003212005				T1Sed10-7 sp003561535		Allorhizobium sp900466945		Enterocloster clostridioformis_A
TMED80 sp002713885				Prochlorococcus_A sp003212055				T1Sed10-7 sp007131525		Allorhizobium sp900473745		Enterocloster lavalensis
Tokpelaia hoelldoblerii				Prochlorococcus_A sp003212375				T3Sed10-241 sp003565555		Allorhizobium sp900473805		Enterocloster sp000155435
Tokpelaia sp003331005				Prochlorococcus_A sp003213255				T3Sed10-241 sp007125175		Allorhizobium wuzhouense		Enterocloster sp000431375
Tokpelaia sp003331105				Prochlorococcus_A sp003213375				Tamlana_A sp004804355		Allosediminivita pacifica		Enterocloster sp005845215
Treponema_D porcinum				Prochlorococcus_A sp003213855				Tamlana_A sp006265225		Allosphingosinicella indica		Enterocloster sp900541315
Treponema_D socranskii				Prochlorococcus_A sp003213955				Tamlana_B nanhaiensis		Allosphingosinicella sp002344055		Enterocloster sp900543885
Treponema_D sp002296965				Prochlorococcus_A sp003214055				Tamlana_B sedimentorum		Allosphingosinicella sp003012735		Enterocloster sp900547035
Treponema_D sp002315375				Prochlorococcus_A sp003214215				Tenacibaculum caenipelagi		Allosphingosinicella sp003129465		Enterocloster sp900551225
Treponema_D sp002319875				Prochlorococcus_A sp003214235				Tenacibaculum dicentrarchi		Allosphingosinicella sp003347635		Enterocloster sp900555045
Treponema_D sp002437725				Prochlorococcus_A sp003214295				Tenacibaculum dicentrarchi_C		Allosphingosinicella sp004135585		Enterocloster sp900555905
Treponema_D sp002449305				Prochlorococcus_A sp003216455				Tenacibaculum discolor		Allosphingosinicella sp004151485		Enterococcus_A avium
Treponema_D sp003447785				Prochlorococcus_A sp003279005				Tenacibaculum finnmarkense		Allosphingosinicella sp004564275		Enterococcus_A devriesei
Treponema_D succinifaciens				Prochlorococcus_A sp003279535				Tenacibaculum gallaicum		Allosphingosinicella sp005882415		Enterococcus_A gilvus
Treponema_E primitia				Prochlorococcus_A sp003279935				Tenacibaculum holothuriorum		Allosphingosinicella sp005883305		Enterococcus_A hermanniensis
Treponema_G caldarium				Prochlorococcus_A sp003280025				Tenacibaculum litoreum		Allosphingosinicella vermicomposti		Enterococcus_A malodoratus
UASB124 sp001468855				Prochlorococcus_A sp003280165				Tenacibaculum lutimaris		Alpha-05 sp001603335		Enterococcus_A pallens
UASB340 sp000989185				Prochlorococcus_A sp003280885				Tenacibaculum maritimum		Alpha-05 sp002307145		Enterococcus_A pseudoavium
UASB340 sp001468925				Prochlorococcus_A sp003280935				Tenacibaculum mesophilum		Alpha-05 sp003246625		Enterococcus_A raffinosus
UBA10009 sp001001205				Prochlorococcus_A sp003281185				Tenacibaculum ovolyticum		Alpha-05 sp003250275		Enterococcus_A sp002140655
UBA10015 sp001805565				Prochlorococcus_A sp003281255				Tenacibaculum soleae		Alpha-05 sp900079695		Enterococcus_A sp004309355
UBA10102 sp001825035				Prochlorococcus_A sp003281285				Tenacibaculum sp002836595		ALPHA2B sp003671765		Enterococcus_A sp005405205
UBA10118 sp003524845				Prochlorococcus_A sp003281455				Tenacibaculum sp002954385		ALPHA2B sp005503065		Enterococcus_A sp005405225
UBA10181 sp001784285				Prochlorococcus_A sp003281485				Tenacibaculum sp004337695		Alsobacter sp003004785		Enterococcus_A viikkiensis
UBA10183 sp002780805				Prochlorococcus_A sp003281625				Tenacibaculum sp004762155		Altererythrobacter epoxidivorans		Enterococcus_A xiangfangensis
UBA10190 sp001817065				Prochlorococcus_A sp003281645				Tenacibaculum sp900105455		Altererythrobacter sp001515985		Enterococcus_B durans
UBA1032 sp002410505				Prochlorococcus_A sp003281715				Tenacibaculum sp900105985		Altererythrobacter_A marensis		Enterococcus_B faecalis_A
UBA1032 sp002412625				Prochlorococcus_A sp003282425				Tenacibaculum_A todarodis		Altererythrobacter_A sp003581645		Enterococcus_B faecium
UBA1033 sp002316805				Prochlorococcus_B sp003212625				TF01-11 sp001916135		Altererythrobacter_A sp004135625		Enterococcus_B faecium_B
UBA1033 sp002399225				Prochlorococcus_B sp003215895				TF01-11 sp002361175		Altererythrobacter_B dongtanensis		Enterococcus_B hirae
UBA1033 sp002407675				Prochlorococcus_B sp003216815				TF01-11 sp002493085		Altererythrobacter_B flavus		Enterococcus_B mundtii
UBA1033 sp002410755				Prochlorococcus_B sp003279565				TF01-11 sp002499945		Altererythrobacter_B rigui		Enterococcus_B mundtii_B
UBA1033 sp002411365				Prochlorococcus_B sp003283665				TF01-11 sp003149875		Altererythrobacter_B sp003605755		Enterococcus_B mundtii_C
UBA10416 sp003670455				Prochlorococcus_B sp003283745				TF01-11 sp003524945		Altererythrobacter_B sp003626915		Enterococcus_B pernyi
UBA10425 sp003499545				Prochlorococcus_B sp003284375				TF01-11 sp003529475		Altererythrobacter_B sp007065885		Enterococcus_B phoeniculicola
UBA1063 sp002316275				Prochlorococcus_C sp003214855				TF01-11 sp003611745		Altererythrobacter_B troitsensis		Enterococcus_B sp002140175
UBA1063 sp002421425				Prochlorococcus_D sp003217035				Thermoclostridium sp001512485		Altererythrobacter_E sp003610805		Enterococcus_B villorum
UBA1066 sp002316215				Propionicimonas sp002441465				Thermoclostridium stercorarium		Altererythrobacter_E xinjiangensis		Enterococcus_C asini
UBA1066 sp002369495				Propionivibrio sp003249625				Thermoflexibacter ruber		Alteromonas abrolhosensis		Enterococcus_C canintestini
UBA1066 sp900314565				Prosthecobacter sp003453085				Thermonema rossianum		Alteromonas australica		Enterococcus_C dispar
UBA1066 sp900317045				Proteus alimentorum				Thermosipho affectus		Alteromonas gracilis		Enterococcus_C massiliensis
UBA1066 sp900317515				Proteus cibarius				Thermosipho africanus		Alteromonas macleodii		Enterococcus_C sp900604485
UBA1066 sp900319795				Proteus columbae				Thermosipho globiformans		Alteromonas marina		Enterococcus_D casseliflavus
UBA1066 sp900320575				Proteus hauseri				Thermosipho melanesiensis		Alteromonas mediterranea		Enterococcus_D gallinarum
UBA1066_A sp002308255				Proteus mirabilis				Thermosipho_A atlanticus		Alteromonas naphthalenivorans		Enterococcus_D sp001297065
UBA1067 sp002351765				Proteus mirabilis_B				Thermotoga maritima		Alteromonas sp000597705		Enterococcus_D sp002140915
UBA1067 sp002371135				Proteus myxofaciens				Thermotoga neapolitana		Alteromonas sp000753865		Enterococcus_D sp002850555
UBA10677 sp003533505				Proteus penneri				Thermotoga petrophila		Alteromonas sp001885075		Enterococcus_F saccharolyticus
UBA10677 sp900553005				Proteus sp001722135				Thermotoga sp000784835		Alteromonas sp002691125		Enterococcus_G italicus
UBA1096 sp002684915				Proteus sp003144375				Thermotoga sp002865985		Alteromonas sp002831605		Enterococcus_G sulfureus
UBA1096 sp002708005				Proteus sp003144395				Thermotoga sp002866025		Alteromonas sp003443615		Enterococcus_H canis
UBA11051 sp003542955				Proteus sp003144405				Thioflexothrix psekupsii		Alteromonas sp005117025		Enterococcus_I aquimarinus
UBA11073 sp003536545				Proteus sp003144505				TMED112 sp002684055		Alteromonas sp006538325		Enterococcus_J timonensis
UBA11236 sp003455335				Proteus terrae				TMED113 sp002170235		Alteromonas sp006538345		Enterovibrio calviensis
UBA11398 sp003506065				Proteus vulgaris				TMED14 sp001438205		Alteromonas stellipolaris		Enterovibrio celer
UBA11475 sp003538975				Proteus vulgaris_B				TMED14 sp002167805		Alteromonas_A lipolytica		Enterovibrio coralii
UBA11549 sp002439085				Providencia alcalifaciens				TMED14 sp002292855		Alteromonas_A oceani		Enterovibrio hollisae
UBA11549 sp002440235				Providencia alcalifaciens_A				TMED14 sp002381225		Alteromonas_A sp002335925		Enterovibrio indica
UBA11654 sp001629325				Providencia burhodogranariea				TMED14 sp002682945		Alteromonas_A sp002691625		Enterovibrio luxaltus
UBA11654 sp002717445				Providencia heimbachae				TMED14 sp003444795		Alteromonas_A sp002993365		Enterovibrio marina
UBA11654 sp003449795				Providencia rettgeri				TMED14 sp003507115		Alteromonas_B confluentis		Enterovibrio nigricans
UBA11699 sp003482855				Providencia rettgeri_A				TMED14 sp005786915		Alteromonas_B sp002729795		Enterovibrio norvegicus
UBA11703 sp001822075				Providencia rettgeri_D				TMED15 sp002714785		Alteromonas_C pelagimontana		Enterovibrio norvegicus_A
UBA11705 sp003518055				Providencia rettgeri_E				TMED15 sp002729015		Alteromonas_D aestuariivivens		Enterovibrio pacificus
UBA11710 sp003510435				Providencia rustigianii				TMED189 sp002683085		Alteromonas_E facilis		Enterovibrio sp001310415
UBA11774 sp003507655				Providencia sneebia				TMED189 sp002724835		Alteromonas_E flava		Enterovibrio sp004116385
UBA1179 sp002309915				Providencia sp002843235				TMED189 sp003213165		Alysiella crassa		Enterovibrio sp004120195
UBA1179 sp002310015				Providencia sp003533305				TMED189 sp003213625		Alysiella filiformis		Epulopiscium_A sp001983455
UBA1179 sp002310175				Providencia stuartii				TMED189 sp003281085		AM07-15 sp003477405		Epulopiscium_B sp001983555
UBA1179 sp900318995				Providencia stuartii_A				TMED189 sp003282445		AM51-8 sp003478275		Epulopiscium_C sp001994995
UBA11865 sp003519205				Providencia_A siddallii				TMED189 sp004214055		AM51-8 sp900546435		Eremococcus coleocola
UBA11940 sp003503945				Pseudoalteromonas sp002684115				TMED220 sp002702875		Amantichitinum ursilacus		Erysipelatoclostridium cocleatum
UBA11957 sp003542935				Pseudopelobacter sp003151775				TMED48 sp002591625		Amaricoccus sp003241785		Erysipelatoclostridium ramosum
UBA11963 sp002362595				Psittacicella gerlachiana				TMED48 sp002720735		Amaricoccus sp003258405		Erysipelatoclostridium saccharogumia
UBA11963 sp900552975				Psittacicella hinzii				TMED48 sp002731695		Amaricoccus sp006385685		Erysipelatoclostridium sp000508865
UBA1201_A sp002395865				Psittacicella melopsittaci				TMED96 sp002171475		AMD01 sp004100265		Erysipelatoclostridium sp002160495
UBA12059 sp001829185				Psittacicella sp003585885				TMED96 sp002728075		Aminicella lysinilytica		Erysipelatoclostridium sp003480255
UBA1206 sp002310055				PSRF01 sp003175865				TPBH4 sp001280435		Aminidesulfovibrio aminophilus		Erysipelatoclostridium spiroforme
UBA1213 sp002351795				PSRN01 sp003176075				TPBH4 sp001280505		Aminidesulfovibrio sp002382645		Estrella lausannensis
UBA1213 sp900315465				Psychrilyobacter sp002084825				Treponema_C lecithinolyticum		Aminiphilus circumscriptus		Eubacterium_F sp002490465
UBA1213 sp900315875				Psychrobium sp001874365				Treponema_C maltophilum		Aminiphilus sp002425685		Eubacterium_M brachy
UBA1213 sp900316485				PTKB01 sp002937555				Treponema_D berlinense		Aminivibrio pyruvatiphilus		Eubacterium_N saphenum
UBA12135 sp003497555				PUMZ01 sp003551565				Treponema_D paredis		Aminivibrio sp001604435		Eubacterium_O aggregans
UBA12158 sp001873665				PUNB01 sp003552565				Treponema_D sp000260795		Aminobacter aminovorans		Eubacterium_R sp000431535
UBA12158 sp002304845				PUND01 sp003551645				Treponema_D sp000619925		Aminobacter aminovorans_A		Eubacterium_R sp900539425
UBA12189 sp003530835				Puniceispirillum sp002378605				Treponema_D sp002369025		Aminobacter sp000372965		Eubacterium_R sp900539845
UBA1234 sp002308995				PUNJ01 sp003551705				Treponema_D sp002373325		Aminobacter sp001424795		Eubacterium_R sp900540305
UBA1234 sp002404755				Purcelliella pentastirinorum				Treponema_D sp002392275		Aminobacter sp003071665		Eubacterium_R sp900546785
UBA12393 sp001002765				Pusillimonas_A sp002694155				Treponema_D sp002394685		Aminobacter sp003148805		Eubacterium_R sp900547915
UBA12396 sp001791615				PWTM01 sp003563855				Treponema_D sp002395155		Aminobacterium colombiense		Euzebya rosea
UBA1240 sp001603145				PWXP01 sp003563515				Treponema_D sp002399405		Aminobacterium mobile		Euzebya sp003344865
UBA1240 sp002308875				PXEK01 sp003564735				Treponema_D sp002478955		Aminobacterium sp002432275		Euzebya tangerina
UBA12403 sp003511125				QHBP01 sp003244175				Treponema_D sp900317625		Aminomonas paucivorans		Euzebyella marina
UBA12411 sp003511165				QLIT01 sp003574485				Treponema_D sp900319625		Ammonifex degensii		Evtepia gabavorous
UBA12454 sp001825675				QNFN01 sp003645555				Treponema_D sp900541995		Ammonifex thiophilus		Evtepia sp004554585
UBA12471 sp001768735				QNZC01 sp003978565				Treponema_F brennaborense		Ammoniphilus oxalaticus		Evtepia sp900546255
UBA12473 sp000993615				QOAS01 sp003972855				UA16 sp002323795		Amnibacterium kyonggiense		Exiguobacterium alkaliphilum
UBA12478 sp002793515				QOAV01 sp003972845				UA16 sp002336085		Amnibacterium sp003581425		Exiguobacterium aurantiacum
UBA12478 sp003485135				QS-8-64-10 sp003023275				UA16 sp002390405		Amorphus coralli		Exiguobacterium aurantiacum_A
UBA12478 sp004298405				QWOQ01 sp003669585				UA16 sp002390615		Amphiplicatus metriothermophilus		Exiguobacterium chiriqhucha
UBA12481 sp001769295				QWPT01 sp003671065				UA16 sp002420235		Amulumruptor caecigallinarius		Exiguobacterium marinum
UBA12578 sp002729195				QYPD01 sp007279775				UA16 sp002448555		Amulumruptor sp001689515		Exiguobacterium mexicanum
UBA1259 sp900320065				QYPU01 sp007280145				UA16 sp002477505		Amulumruptor sp900539915		Exiguobacterium profundum
UBA1267 sp002315255				QYQG01 sp005790965				UA16 sp002690915		Amulumruptor sp900547825		Exiguobacterium sp001908175
UBA1267 sp002315555				RAAP-2 sp003131665				UA16 sp002863125		Amycolatopsis alba		Exiguobacterium sp003331145
UBA1369 sp002305925				RAAP-2 sp003132305				UBA10066 sp003448535		Amycolatopsis albispora		Exiguobacterium sp004336985
UBA1370 sp002306315				RAAP-2 sp003133405				UBA10329 sp003456455		Amycolatopsis antarctica		F0540 sp900167505
UBA1375 sp002305795				RAAP-2 sp003134515				UBA10364 sp002378005		Amycolatopsis australiensis		F082 sp001543395
UBA1407 sp002305655				RBG-1 sp000447245				UBA10364 sp002387615		Amycolatopsis azurea		F082 sp002633315
UBA1413 sp002428215				RBG-13-39-12 sp001805125				UBA10364 sp002430755		Amycolatopsis balhimycina		F082 sp900317055
UBA1414 sp002304935				RBG-13-40-8-A sp001819435				UBA10364 sp003023665		Amycolatopsis benzoatilytica		F082 sp900317155
UBA1431 sp002329665				RBG-13-51-18 sp001796495				UBA10364 sp003385605		Amycolatopsis circi		F082 sp900318085
UBA1441 sp002329255				RBG-13-51-18 sp001796525				UBA10364 sp003487785		Amycolatopsis coloradensis		F082 sp900318265
UBA1443 sp002329545				RBG-13-51-36 sp001796515				UBA10364 sp003545085		Amycolatopsis decaplanina		Fabibacter pacificus
UBA1450 sp002792315				RBG-13-53-26 sp001795035				UBA10426 sp003499525		Amycolatopsis japonica		Fabibacter_A pacificus_A
UBA1494_A sp002713165				RBG-16-43-11 sp001805165				UBA1049 sp002841455		Amycolatopsis jejuensis		Facklamia hominis
UBA1547 sp002381485				RBG-16-43-9 sp001775355				UBA1049 sp003452915		Amycolatopsis kentuckyensis		Facklamia languida
UBA1551 sp001871075				RBG-16-49-21 sp001829455				UBA1096 sp002170545		Amycolatopsis keratiniphila		Facklamia miroungae
UBA1559 sp001871015				RBG-16-49-23 sp001798855				UBA1096 sp002453165		Amycolatopsis lexingtonensis		Facklamia_A ignava
UBA1561 sp001791745				RBG-16-54-18 sp001797935				UBA1096 sp002686755		Amycolatopsis lurida		Facklamia_A tabacinasalis
UBA1561 sp001872545				RBG-16-56-11 sp001796865				UBA1096 sp002689335		Amycolatopsis mediterranei		Facklamia_B sourekii
UBA1573 sp003245575				RBG-16-57-12 sp001801365				UBA1100 sp002718935		Amycolatopsis methanolica		Facklamia_B sp003546865
UBA1611 sp002321855				RBG-16-60-22 sp001796935				UBA11373 sp003486285		Amycolatopsis nigrescens		Faecalibacterium sp002160915
UBA1672 sp002320665				RBG-16-64-32 sp001795235				UBA11426 sp002346225		Amycolatopsis niigatensis		Faecalicoccus sp900546545
UBA1672 sp002401965				RBG-16-64-43 sp001796965				UBA11524 sp000437595		Amycolatopsis orientalis		Faecalimonas nexilis
UBA1712 sp002317245				RBG-16-66-20 sp001770285				UBA11591 sp003487525		Amycolatopsis orientalis_C		Faecalimonas sp000209385
UBA1729 sp002315945				RBG-16-66-30 sp001773855				UBA11657 sp002296125		Amycolatopsis orientalis_D		Faecalimonas sp900546325
UBA1738 sp002315735				RBG-16-66-30 sp001775755				UBA11663 sp002313415		Amycolatopsis pretoriensis		Faecalimonas sp900550235
UBA1738 sp003453455				RBG-16-68-14 sp001796995				UBA11663 sp002469765		Amycolatopsis regifaucium		Faecalimonas sp900551895
UBA1739 sp002315385				REDSEA-S09-B13 sp001629395				UBA11663 sp002683345		Amycolatopsis rifamycinica		Faecalimonas sp900555395
UBA1740 sp004558975				REDSEA-S09-B13 sp002456995				UBA11663 sp002729115		Amycolatopsis rubida		Faecalimonas sp900556835
UBA1753 sp002317595				Regiella insecticola				UBA11663 sp002863145		Amycolatopsis saalfeldensis		Faecalimonas umbilicata
UBA1758 sp002315595				Rhizobacter sp002281415				UBA1177 sp002309575		Amycolatopsis sacchari		Faecalitalea cylindroides
UBA1762 sp002314755				Rhodoferax sp007279715				UBA1177 sp002310035		Amycolatopsis sp000231075		Fermentimonas massiliensis
UBA1774 sp002314635				Rhodoferax sp007280205				UBA1177 sp002310995		Amycolatopsis sp002234595		Fermentimonas sp002398875
UBA1775 sp002314595				RICK02 sp004210275				UBA11869 sp002692205		Amycolatopsis sp002796545		Ferrimonas balearica
UBA1776 sp002314605				Rickettsiella grylli				UBA11869 sp002698845		Amycolatopsis sp002849735		Ferrimonas futtsuensis
UBA1777 sp002431965				Rickettsiella isopodorum				UBA11869 sp002721165		Amycolatopsis sp002904295		Ferrimonas kyonanensis
UBA1777 sp003150355				Rickettsiella sp002290645				UBA11891 sp003533785		Amycolatopsis sp002904335		Ferrimonas marina
UBA1777 sp900319275				Rickettsiella sp005877695				UBA1195 sp002308135		Amycolatopsis sp003937945		Ferrimonas sediminum
UBA1777 sp900319835				Rickettsiella viridis				UBA1201 sp002309675		Amycolatopsis sp003947415		Ferrimonas senticii
UBA1777 sp900320465				Riesia pediculicola				UBA1201 sp900319565		Amycolatopsis sp003977855		Ferrimonas sp005116715
UBA1777 sp900320595				Riesia pediculischaeffi				UBA1203 sp002309695		Amycolatopsis sp004214935		Filobacillus milosensis
UBA1777 sp900546515				Robiginitomaculum_A sp002732905				UBA1205 sp002309475		Amycolatopsis sp006152065		Firm-07 sp900548735
UBA1777 sp900547315				Rodentibacter heidelbergensis				UBA1206 sp000433115		Amycolatopsis sulphurea		Firm-10 sp001603025
UBA1777 sp900549645				Rodentibacter heylii				UBA1206 sp002305335		Amycolatopsis taiwanensis		Firm-11 sp900540045
UBA1777 sp900549865				Rodentibacter mrazii				UBA12077 sp001768565		Amycolatopsis thailandensis		Firm-11 sp900550955
UBA1859 sp002338345				Rodentibacter myodis				UBA12077 sp002869305		Amycolatopsis thermalba		Firm-13 sp001603035
UBA1859 sp002691095				Rodentibacter pneumotropicus				UBA12077 sp003446015		Amycolatopsis thermoflava		FJAT-27916 sp001183965
UBA1874 sp002352935				Rodentibacter rarus				UBA1213 sp002308635		Amycolatopsis tolypomycina		FJAT-27916 sp001685035
UBA1949 sp002336735				Rodentibacter ratti				UBA1213 sp002309275		Amycolatopsis vancoresmycina		FJAT-27916 sp002946355
UBA2013 sp003978185				Rodentibacter sp001999285				UBA1213 sp002350705		Amycolatopsis xylanica		FJAT-44876 sp002335745
UBA2020 sp004297545				Rodentibacter sp001999335				UBA1213 sp900316925		Amylibacter kogurei		FJAT-45066 sp002335755
UBA2093 sp002331255				Rodentibacter sp001999425				UBA1213 sp900317215		Amylibacter lutimaris		FJAT-45350 sp002335805
UBA2110 sp002331465				Rodentibacter sp901420285				UBA1213 sp900317395		Amylibacter sediminis		Flammeovirga kamogawensis
UBA2125 sp004124465				Rodentibacter trehalosifermentans				UBA1213 sp900317795		Amylibacter sp000153745		Flammeovirga pacifica
UBA2126 sp002713385				Rodentibacter_A heylii_A				UBA1213 sp900319255		Amylibacter sp002387535		Flammeovirga sp000812565
UBA2126 sp003503735				Roseinatronobacter sp007116445				UBA1213 sp900320235		Amylibacter sp002401045		Flammeovirga sp001583495
UBA2126 sp004124385				Rs-D84 sp002309215				UBA1213 sp900320925		Amylibacter sp002469545		Flammeovirga sp001682195
UBA2128 sp002471865				Rs-D84 sp002310415				UBA1213 sp900321195		Amylibacter sp003447515		Flammeovirga sp003970675
UBA2134 sp002471805				Rs-D84 sp002348925				UBA1213 sp900322105		Amylibacter sp900197625		Flavilitoribacter nigricans
UBA2134 sp002718285				Rs-D84 sp002371155				UBA1213 sp900322145		An23 sp002159945		Flaviramulus_A ichthyoenteri
UBA2146 sp002311975				Rs-D84 sp002373935				UBA12178 sp003538775		An23 sp900544635		Flaviramulus_A sp002741945
UBA2199 sp002327965				Rs-D84 sp900313105				UBA12178 sp003641795		An23 sp900545755		Flavobacterium aquaticum
UBA2199 sp002335385				Rs-D84 sp900320405				UBA1219 sp002309295		An2-A sp002160065		Flavobacterium cheniae
UBA2200 sp002327925				Rs-D84 sp900546185				UBA1232 sp002309115		An7 sp002159335		Flavobacterium cucumis
UBA2202 sp002327905				RUG131 sp900549975				UBA1232 sp002315995		An7 sp002159765		Flavobacterium gelidilacus
UBA2212 sp002402585				RUG191 sp002373675				UBA1232 sp002372015		An7 sp002161805		Flavobacterium haoranii
UBA2214 sp002327255				RUG191 sp900315945				UBA1232 sp900316795		Anabaena sp000332135		Flavobacterium haoranii_A
UBA2224 sp002348185				RUG191 sp900316395				UBA1232 sp900322025		Anabaena_A cylindrica		Flavobacterium jejuense
UBA2231 sp003500765				RUG521 sp900319675				UBA1238 sp002309015		Anabaenopsis sp000316625		Flavobacterium sediminis
UBA2256 sp001603165				RUG806 sp900313475				UBA1364 sp002422165		Anabaenopsis sp003990705		Flavobacterium sp000169355
UBA2256 sp002383375				Ruminobacter sp002309455				UBA1364 sp002422765		Anaerobacillus alkalidiazotrophicus		Flavobacterium sp000967805
UBA2256 sp002428725				S5133MH16 sp001751005				UBA1381 sp002305435		Anaerobacillus alkalilacustris		Flavobacterium sp002421645
UBA2283 sp002345725				S5133MH16 sp004193595				UBA1390 sp002305315		Anaerobacillus arseniciselenatis		Flavobacterium sp002422095
UBA2357 sp002344405				Salinarimonas sp003567055				UBA1450 sp002788865		Anaerobacillus sp007118195		Flavobacterium sp002483315
UBA2557 sp900019985				Salinisphaera sp002715985				UBA1450 sp002796045		Anaerobacillus sp007120055		Flavobacterium sp002715085
UBA2558 sp002340425				SBBB01 sp005239895				UBA1494 sp002706365		Anaerobiospirillum sp900543125		Flavobacterium sp002862755
UBA2638 sp002359735				SBBT01 sp005239595				UBA1752 sp002314835		Anaerobiospirillum succiniciproducens		Flavobacterium sp002862805
UBA2705 sp002354205				SBBV01 thessalonicensis_A				UBA1752 sp900554405		Anaerobiospirillum_A thomasii		Flavobacterium sp003497625
UBA2705 sp002690045				SbD1 sp900290365				UBA1760 sp002314775		Anaerobutyricum hallii_A		Flavobacterium sp004303025
UBA2774 sp002352485				SbD1 sp900290385				UBA1784 sp002315455		Anaerococcus hydrogenalis		Flavobacterium sp006491645
UBA2774 sp003229065				SCADC1-2-3 sp003445555				UBA1842 sp002338655		Anaerococcus lactolyticus		Flavobacterium tibetense
UBA2796 sp002352035				Scardovia inopinata				UBA1845 sp002338715		Anaerococcus mediterraneensis		Flavonifractor sp002161215
UBA2834 sp002351365				Scardovia wiggsiae				UBA1859 sp003532555		Anaerococcus nagyae		Flexilinea flocculi
UBA2834 sp002363515				SCGC-AAA027-K21 sp002292845				UBA1994 sp002335865		Anaerococcus obesiensis		Flexilinea sp001717545
UBA2834 sp002371895				SCGC-AAA027-K21 sp007116135				UBA2110 sp002388005		Anaerococcus octavius		Flexilinea sp002329625
UBA2856 sp002350685				SCGCAAA288-L16 sp002731985				UBA2110 sp002705305		Anaerococcus pacaensis		Flexilinea sp002407845
UBA2856 sp002371345				SCGCAAA288-L16 sp003451695				UBA2110 sp002719335		Anaerococcus prevotii		Flexithrix dorotheae
UBA2856 sp002392705				SCGC-AG-212-F23 sp001644445				UBA2125 sp002329125		Anaerococcus prevotii_A		Floricoccus penangensis
UBA2856 sp002394165				Schmidhempelia bombi				UBA2146 sp002471705		Anaerococcus provencensis		Floricoccus tropicus
UBA2856 sp002482005				Sciscionella marina				UBA2170 sp002436205		Anaerococcus rubeinfantis		Fonticella tunisiensis
UBA2856 sp900318615				Sciscionella sp000737195				UBA2170 sp002772815		Anaerococcus senegalensis		Fournierella massiliensis
UBA2856 sp900319065				SCN-69-89 sp001724315				UBA2227 sp003510215		Anaerococcus sp001182725		Fournierella sp002159185
UBA2856 sp900321365				SCN-69-89 sp003576795				UBA2284 sp001830045		Anaerococcus sp900128425		Fournierella sp002160145
UBA2856 sp900555005				SCPY01 sp004299495				UBA2284 sp002345705		Anaerococcus sp900232825		Fournierella sp002161595
UBA2862 sp002350605				SCQA01 sp004298725				UBA2284 sp002418725		Anaerococcus sp900258475		Fournierella sp004558145
UBA2862 sp900317565				SCQX01 sp004298545				UBA2284 sp002422045		Anaerococcus sp900290195		Fournierella sp900543285
UBA2866 sp004138405				SCRE01 sp004297935				UBA2284 sp002422135		Anaerococcus sp900541365		Frigoribacterium sp003755185
UBA2868 sp002368575				SCTD01 sp004299215				UBA2284 sp002424575		Anaerococcus sp900550345		Fuerstia marisgermanicae
UBA2868 sp002371615				SCTV01 sp004298345				UBA2284 sp003518475		Anaerococcus tetradius		Fulvivirga imtechensis
UBA2868 sp002373875				SCUN01 sp004297655				UBA2284 sp003605085		Anaerococcus vaginalis		Fusobacterium_A necrogenes
UBA2868 sp003484785				SDB sp001412425				UBA2284 sp006226985		Anaerococcus vaginalis_B		Fusobacterium_A sp900549465
UBA2868 sp003535955				Secundilactobacillus kimchicus				UBA2329 sp002344975		Anaerocolumna jejuensis		Fusobacterium_B perfoetens
UBA2868 sp004552595				Secundilactobacillus malefermentans				UBA2336 sp002344065		Anaerocolumna sp000702945		Ga0077538 sp001464155
UBA2868 sp900320345				Secundilactobacillus oryzae				UBA2336 sp002425185		Anaerocolumna sp002434335		Ga0077538 sp003990915
UBA2882 sp900317505				Segniliparus rugosus				UBA2365 sp002344345		Anaerocolumna xylanovorans		Ga0077541 sp001464995
UBA2882 sp900549665				Selenomonas_C sp002351185				UBA2521 sp002341165		Anaerofilum sp002160015		Gabonibacter massiliensis
UBA2912 sp900314845				Serratia symbiotica				UBA2561 sp002340355		Anaerofustis sp900549875		Gabonibacter sp900543425
UBA2912 sp900317095				Serratia_C symbiotica_A				UBA2588 sp002339805		Anaerofustis stercorihominis		Garciella nitratireducens
UBA2942 sp900321525				Serratia_D symbiotica_A				UBA2588 sp002723125		Anaerofustis stercorihominis_A		Garciella sp900555725
UBA2963 sp002306835				Serratia_E symbiotica_A				UBA2588 sp003523055		Anaeroglobus geminatus		GCA-002401295 sp002401295
UBA2963 sp002719715				SFHR01 sp004555545				UBA2730 sp900313345		Anaeroglobus massiliensis		GCA-002402085 sp002401525
UBA2963 sp002725515				SFVR01 sp004561455				UBA2730 sp900319955		Anaeroglobus micronuciformis		GCA-002402085 sp002402085
UBA2963 sp003215215				SG8-30 sp001303245				UBA2730 sp900320505		Anaeroglobus sp900240295		GCA-002726655 sp002725995
UBA2979 sp002701625				SG8-40 sp001304425				UBA2766 sp002352645		Anaeromassilibacillus senegalensis		GCA-002726655 sp002726655
UBA2979 sp002725365				Simkania negevensis				UBA2821 sp002351535		Anaeromassilibacillus sp001305115		GCA-002728675 sp002728675
UBA3054 sp002308555				Sinomonas albida				UBA2882 sp900542015		Anaeromassilibacillus sp002159845		GCA-002728855 sp002702405
UBA3065 sp002367415				Sinomonas humi				UBA2912 sp900314775		Anaeromicrobium sediminis		GCA-002748415 sp002748415
UBA3072 sp002215665				Sinomonas sp005876955				UBA2922 sp900313925		Anaeromusa acidaminophila		GCA-00278855 sp002788855
UBA3073 sp002366725				Sinomonas susongensis				UBA2965 sp002707325		Anaeromyxobacter dehalogenans		GCA-002793355 sp002793355
UBA3073 sp002774315				SKGI01 sp007117555				UBA2979 sp002348225		Anaeromyxobacter dehalogenans_B		GCA-002840935 sp002840935
UBA3079 sp002366635				SKGK01 sp007117465				UBA3076 sp003194485		Anaeromyxobacter sp000017505		GCA-002862325 sp002683195
UBA3086 sp002367305				SKKC01 sp007121695				UBA3125 sp002365325		Anaeromyxobacter sp000964525		GCA-002862325 sp002685335
UBA3212 sp002363615				SKKZ01 sp007123455				UBA3125 sp002501135		Anaeromyxobacter sp001768075		GCA-002862325 sp002709295
UBA3222 sp002363035				SKNL01 sp007122185				UBA3125 sp002687745		Anaerosalibacter sp900155565		GCA-1730015 sp001730015
UBA3282 sp002361355				SKOM01 sp003562535				UBA3125 sp002726315		Anaerosalibacter_A massiliensis		GCA-2683825 sp002683825
UBA3282 sp002361735				SKOM01 sp007120095				UBA3478 sp002691645		Anaerospora hongkongensis		GCA-2685965 sp002685965
UBA3282 sp002490705				SKRY01 sp003552765				UBA3478 sp002691685		Anaerospora sp002337925		GCA-2686265 sp002686265
UBA3282 sp002490835				SKSR01 sp007122885				UBA3478 sp003045935		Anaerosporomusa sp900542835		GCA-2686945 sp002686945
UBA3282 sp002491905				SKVJ01 sp003552125				UBA3537 sp001735715		Anaerosporomusa subterranea		GCA-2690645 sp002690645
UBA3282 sp003611805				SKVJ01 sp003562475				UBA3537 sp002690085		Anaerotignum neopropionicum		GCA-2693325 sp002693325
UBA3537 sp002698705				SKVJ01 sp003562555				UBA3537 sp002725015		Anaerotignum propionicum		GCA-2695345 sp002695345
UBA3537_A sp002721175				SKVJ01 sp007129495				UBA3566 sp002376065		Anaerotignum sp002299545		GCA-2697205 sp002697205
UBA3561 sp002376005				SKVL01 sp007125155				UBA3631 sp002374055		Anaerotignum sp002316675		GCA-2698985 sp002698985
UBA3571 sp002011425				SKWO01 sp007128895				UBA3631 sp900544605		Anaerotignum sp002380805		GCA-2699025 sp002699025
UBA3575 sp002375925				SKYL01 sp007121755				UBA3792 sp002369195		Anaerotruncus colihominis		GCA-2699125 sp002699125
UBA3637 sp002372315				SKYL01 sp007127935				UBA3792 sp900318745		Anaerotruncus massiliensis		GCA-2699585 sp002699585
UBA3637 sp002373815				SKZC01 sp007127575				UBA3824 sp002393195		Anaerotruncus massiliensis_A		GCA-2701545 sp002701545
UBA3753 sp002372375				Slackia_A sp900555495				UBA3857 sp002392505		Anaerotruncus rubiinfantis		GCA-2702065 sp002702065
UBA3774 sp002369255				SLDG01 sp007125355				UBA3857 sp900313585		Anaerotruncus sp000403395		GCA-2702655 sp002702655
UBA3775 sp002369525				SLHW01 sp007132685				UBA3910 sp002391465		Anaerotruncus sp003612625		GCA-2705995 sp002705995
UBA3789 sp900314225				SLJM01 sp007120915				UBA4055 sp002382735		Anaerovibrio lipolyticus		GCA-2706205 sp002706205
UBA3839 sp002350855				SLLM01 sp003564975				UBA4055 sp003252515		Anaerovibrio lipolyticus_A		GCA-2707495 sp002707495
UBA3864 sp002393065				SLQR01 sp007132465				UBA4080 sp002381865		Anaerovibrio sp000622005		GCA-2707785 sp002707785
UBA3903 sp002391625				SLRW01 sp007130745				UBA4248 sp002395385		Anaerovibrio sp002100115		GCA-2707915 sp002707915
UBA3906 sp002391555				SM23-28-2 sp001303545				UBA4248 sp004554395		Anaerovibrio sp004553105		GCA-2707915 sp003212335
UBA3907 sp002391545				SM23-31 sp001304035				UBA4285 sp900542465		Anaerovibrio sp900548165		GCA-2709385 sp002709385
UBA3941 sp002385665				SM23-32 sp001303885				UBA4285 sp900545225		Ancrocorticia sp000466165		GCA-2711415 sp002711415
UBA3950 sp002385475				SMWC01 sp004357505				UBA4419 sp002336245		Ancrocorticia sp001652275		GCA-2712005 sp002712005
UBA4082 sp002383355				SMXQ01 sp004356985				UBA4421 sp002704325		Ancrocorticia sp003073475		GCA-2713145 sp002713145
UBA4151 sp002722845				SMXS01 sp004356955				UBA4421 sp002725095		Ancylobacter aquaticus		GCA-2716745 sp002716745
UBA4345 sp002362105				Sneathiella sp002732675				UBA4421 sp004213835		Ancylobacter rudongensis		GCA-2718815 sp002726515
UBA4363 sp002393965				Snodgrassella alvi_G				UBA4457 sp002390205		Ancylobacter sp000378025		GCA-2720975 sp002720975
UBA4372 sp900320435				SoEE sp002933315				UBA4459 sp002389465		Anderseniella sp900149695		GCA-2721615 sp002721615
UBA4408 sp002389785				SoEE sp002933335				UBA4459 sp002869465		Andreesenia angusta		GCA-2721815 sp002721815
UBA4421 sp002731575				SoEE sp002933345				UBA4459 sp003648625		Andreprevotia chitinilytica		GCA-2723085 sp002723085
UBA4473 sp002389285				SoEE sp002933355				UBA4465 sp002470835		Andreprevotia lacus		GCA-2723275 sp002723275
UBA4572 sp002387725				SOIA01 sp004378665				UBA4465 sp002691385		Aneurinibacillus aneurinilyticus		GCA-2724215 sp002724215
UBA4716 sp900556575				SOIL31 sp001468865				UBA4466 sp002709305		Aneurinibacillus migulanus		GCA-2725445 sp002725445
UBA4744 sp002403855				SOJS01 sp004376435				UBA4581 sp002386905		Aneurinibacillus soli		GCA-2725955 sp002725955
UBA4770 sp002403335				SORT01 sp004402915				UBA4582 sp002725285		Aneurinibacillus sp002375825		GCA-2726205 sp002726205
UBA4871 sp002411615				Sphaerochaeta_A coccoides				UBA4592 sp002365735		Aneurinibacillus thermoaerophilus		GCA-2726245 sp002726245
UBA4871 sp002424295				Sphingobacterium sp002476975				UBA4592 sp002390705		Aneurinibacillus_A tyrosinisolvens		GCA-2729515 sp002729515
UBA4871 sp900554535				Sphingobium chinhatense				UBA4717 sp002404395		Aneurinibacillus_B terranovensis		GCA-2729595 sp002729595
UBA4971 sp002424305				Sphingomonas sp002281485				UBA4855 sp900540395		Angelakisella massiliensis		GCA-2732755 sp003712165
UBA4981 sp002398515				Sphingomonas sp005773165				UBA4871 sp002399445		Angelakisella sp003453215		GCA-2733545 sp002733545
UBA5189 sp001795245				Sphingorhabdus_A sp002783865				UBA4951 sp002440125		Angelakisella sp004557855		GCA-2746115 sp002746115
UBA5200 sp002412825				Sphingorhabdus_B sp002299195				UBA4951 sp900321485		Angelakisella sp900547385		GCA-2746335 sp002746335
UBA5201 sp001897605				Sporichthya polymorpha				UBA5081 sp002415785		Angelakisella sp900552845		GCA-2746535 sp002746535
UBA5201 sp002441045				SR-FBR-E99 sp002403305				UBA5261 sp002345825		Angustibacter sp001426435		GCA-2746795 sp002746795
UBA5214 sp002412545				Stenotrophomonas sp003484865				UBA5261 sp002410065		Anoxybacillus ayderensis		GCA-2748055 sp003648635
UBA5343 sp002410125				Streptococcus sp002436115				UBA5342 sp002408065		Anoxybacillus flavithermus		GCA-2748355 sp002748355
UBA5356 sp002407935				Streptomyces alboverticillatus				UBA5409 sp002410615		Anoxybacillus flavithermus_E		GCA-2748575 sp002748575
UBA5364 sp002410935				Streptomyces albulus				UBA5420 sp002409455		Anoxybacillus gonensis		GCA-2753255 sp002753255
UBA5388 sp002409975				Streptomyces caatingaensis				UBA5420 sp002424045		Anoxybacillus pushchinoensis		GCA-2786225 sp002786225
UBA5399 sp002407725				Streptomyces cinnamoneus				UBA5453 sp002427375		Anoxybacillus suryakundensis		GCA-2794595 sp002794595
UBA5399 sp003510345				Streptomyces griseocarneus				UBA5499 sp002426275		Anoxybacillus thermarum		GCA-2862085 sp002862085
UBA5446 sp002427465				Streptomyces luteoverticillatus				UBA5536 sp002426795		Anoxybacillus thermocopriae		GCA-2862225 sp002862225
UBA5456 sp002427325				Streptomyces mobaraensis				UBA5536 sp002440975		Anoxybacillus_A amylolyticus		GCA-2863065 sp002863065
UBA5489 sp002424095				Streptomyces noursei				UBA5540 sp002423675		Anoxybacillus_A sp001634265		GCA-900066495 sp900545985
UBA5553 sp002425825				Streptomyces olivoreticuli				UBA5578 sp002425325		Anoxybacillus_A tepidamans		GCA-900066575 sp002160765
UBA5553 sp002428685				Streptomyces orinoci				UBA5578 sp900553395		Anoxybacillus_B vitaminiphilus		GCA-900066575 sp002160825
UBA5553 sp002840645				Streptomyces roseoverticillatus				UBA5794 sp002418265		Anoxybacter fermentans		GCA-900066755 sp900066755
UBA5614 sp002435865				Streptomyces sp000373585				UBA5851 sp002431635		Anseongella ginsenosidimutans		GCA-900066905 sp900066905
UBA5633 sp002382025				Streptomyces sp000721265				UBA5884 sp900551505		Antarctobacter heliothermus		Gelidibacter mesophilus
UBA5633 sp002452735				Streptomyces sp000805335				UBA5920 sp002452215		Antarctobacter heliothermus_B		Gelidibacter sp003550275
UBA5691 sp002420265				Streptomyces sp001509485				UBA6049 sp002429085		Antricoccus suffuscus		Gemmiger sp900548355
UBA5691 sp002474325				Streptomyces sp001748085				UBA6059 sp002435755		AP-15 sp005884825		Gemmiger variabilis_C
UBA5691 sp002694885				Streptomyces sp002803155				UBA6107 sp002402725		AP-15 sp005888425		Gemmiger_A sp002160955
UBA5738 sp002419295				Streptomyces sp003949505				UBA6120 sp002422535		AP-16 sp005884745		Geodermatophilus sp003428645
UBA5738 sp002423555				Streptomyces sp007280575				UBA6161 sp002422315		Aphanizomenon_A sp001277295		Geofilum rhodophaeum
UBA5893 sp002431905				Streptomyces sulphureus				UBA6165 sp002422285		Aphanizomenon_B flosaquae		Geofilum rubicundum
UBA5905 sp002431285				Streptomyces tsukubensis_B				UBA6178 sp002422205		Aphanocapsa feldmannii		Geofilum sp002412555
UBA5938 sp002414865				Streptomyces xiaopingdaonensis				UBA6182 sp002422065		Aphanothece_A hegewaldii		Geomicrobium sp000698125
UBA6038 sp001898015				Succiniclasticum sp003512125				UBA6192 sp002842755		Aphanothece_B sacrum		Geomicrobium sp000698145
UBA6038 sp002307315				Succinivibrio sp003477345				UBA6231 sp002441545		Apibacter adventoris		Geosporobacter ferrireducens
UBA6098 sp002428525				Sulfobium mesophilum				UBA6231 sp002784145		Apibacter mensalis		Geosporobacter subterraneus
UBA6114 sp002423435				Sulfotelmatobacter sp003132445				UBA6235 sp002423145		Apibacter sp002964915		Geotoga petraea
UBA6126 sp002428295				Sulfotelmatobacter sp003223595				UBA6235 sp002441525		Apibacter sp004014855		Gillisia limnaea
UBA6130 sp002428285				Sulfuricurvum kujiense_A				UBA6244 sp001769215		Aquabacter sp002257205		Gillisia mitskevichiae
UBA6139 sp002423285				Sulfurospirillum sp002328495				UBA6244 sp002440885		Aquabacter sp002279855		Gillisia sp000403785
UBA6140 sp002479405				Sulfurovum sp002733355				UBA6244 sp002840975		Aquabacter sp002304505		Gillisia sp900104765
UBA6140 sp002842255				SUP05 sp000205985				UBA6267 sp002440745		Aquabacter sp003993795		Gilvimarinus agarilyticus
UBA6154 sp002422375				SURF-15 sp003599475				UBA6414 sp002438545		Aquabacter spiritensis		Gilvimarinus chinensis
UBA6156 sp005768725				SURF-37 sp003599755				UBA6491 sp002436505		Aquabacterium commune		Gilvimarinus polysaccharolyticus
UBA6189 sp002422745				SURF-38 sp003599335				UBA6680 sp002454955		Aquabacterium olei		Gimesia maris
UBA6192 sp002422725				SURF-56 sp003599135				UBA6944 sp002296525		Aquabacterium parvum		Gimesia sp002706765
UBA6215 sp002421665				SURF-57 sp003599625				UBA6944 sp002448715		Aquabacterium sp000768065		Gimesia sp002724985
UBA6244 sp002771745				SXKJ01 sp003669125				UBA6944 sp002721305		Aquabacterium sp001770725		Glaciecola nitratireducens
UBA6249 sp002441245				SXMI01 sp005777415				UBA6944 sp002724355		Aquabacterium sp001770775		Glaciecola pallidula
UBA6249 sp002441305				SXRF01 sp005792635				UBA6955 sp002707835		Aquabacterium sp002339015		Glaciecola punicea
UBA6249 sp004298075				SXXA01 sp005791325				UBA7182 sp002160135		Aquabacterium sp003933735		Glaciecola sp002340325
UBA6256 sp002452295				SXXK01 sp003669615				UBA7182 sp002491115		Aquabacterium sp003963115		Globicatella sanguinis
UBA6257 sp002440845				SXXS01 sp005791235				UBA724 sp002171575		Aquabacterium sp004297345		Globicatella sulfidifaciens
UBA6262 sp002441095				SXXZ01 sp005789375				UBA724 sp002430545		Aquabacterium sp004310865		Glycomyces sp004912275
UBA6266 sp002440765				SXXZ01 sp005805505				UBA724 sp002723075		Aquabacterium sp004322345		Gordonia alkanivorans
UBA629 sp900316665				SYDM01 sp005801485				UBA7312 sp002306655		Aquabacterium sp005502875		Gordonia amicalis
UBA6345 sp002437945				SYLG01 sp005808665				UBA7328 sp002471345		Aquamicrobium_A aerolatum		Gordonia iterans
UBA636 sp900321955				Synechococcus_E sp002170825				UBA733 sp002321395		Aquamicrobium_A sp000526635		Gordonia namibiensis
UBA636 sp900546285				Syntrophotalea sp002424645				UBA733 sp004561785		Aquamicrobium_A sp001014615		Gordonia sp002700145
UBA644 sp002299265				Syntrophotalea sp002452265				UBA733 sp900316365		Aquaspirillum serpens		Gordonia sp003855095
UBA644 sp900547165				Syntrophus sp002067815				UBA7330 sp002471275		Aquidulcibacter paucihalophilus		Gordonia westfalica
UBA646 sp002299965				SZUA-124 sp003230965				UBA737 sp900554525		Aquidulcibacter sp001602435		Gordonibacter pamelaeae
UBA647 sp002299555				SZUA-149 sp003230795				UBA7388 sp002470695		Aquifex aeolicus		Gordonibacter urolithinfaciens
UBA6503 sp002436405				SZUA-161 sp003229915				UBA7428 sp002477625		Aquifex sp003978875		Gracilibacillus boraciitolerans
UBA6544 sp002724555				SZUA-161 sp004376205				UBA7428 sp002708445		Aquiluna sp002478545		Gracilibacillus dipsosauri
UBA6772 sp002453265				SZUA-185 sp003228685				UBA7428 sp003023645		Aquiluna sp002479805		Gracilibacillus halophilus
UBA6794 sp002452835				SZUA-226 sp003229345				UBA7430 sp002478765		Aquimixticola soesokkakensis		Gracilibacillus kekensis
UBA6926 sp002450835				SZUA-250 sp003235605				UBA7446 sp002313325		Aquimonas sp002352135		Gracilibacillus lacisalsi
UBA6929 sp002448815				SZUA-259 sp003235465				UBA7446 sp002470745		Aquimonas voraii		Gracilibacillus massiliensis
UBA6955 sp002716405				SZUA-259 sp003246675				UBA7446 sp002478685		Aquincola tertiaricarbonis		Gracilibacillus orientalis
UBA6984 sp002369055				SZUA-38 sp003233095				UBA7446 sp002698745		Aquisalimonas asiatica		Gracilibacillus phocaeensis
UBA6985 sp900314465				SZUA-401 sp003246035				UBA7446 sp002862645		Aquisalimonas sp007120195		Gracilibacillus sp002797295
UBA7001 sp002449785				SZUA-415 sp003245815				UBA7446 sp002862705		Aquisalimonas sp007126095		Gracilibacillus ureilyticus
UBA7067 sp002493755				SZUA-430 sp003246795				UBA7451 sp002457275		Aquisalimonas sp007127625		Gracilimonas amylolytica
UBA7160 sp003612585				SZUA-5 sp003233535				UBA7523 sp002479415		Aquisalimonas sp007133445		Gracilimonas mengyeensis
UBA7160 sp004557975				SZUA-544 sp003251175				UBA7642 sp900313465		Aquitalea magnusonii		Gracilimonas sp002694685
UBA7173 sp001915385				SZUA-547 sp003250135				UBA7642 sp900316035		Aquitalea magnusonii_B		Gracilimonas sp002696035
UBA7182 sp001941045				SZUA-611 sp003249215				UBA7662 sp002483345		Aquitalea pelogenes		Gracilimonas tropica
UBA7182 sp003480725				SZUA-82 sp003231675				UBA7707 sp002482435		Aquitalea sp002909855		Gramella echinicola
UBA7182 sp003481535				T1SED10-198M sp003554345				UBA7878 sp003045865		Aquitalea sp005155025		Gramella flava
UBA7185 sp002491065				T1SED10-26 sp003554145				UBA7949 sp002352665		AR12 sp003220225		Gramella forsetii
UBA7312 sp002471645				T1SED10-78 sp003553505				UBA7949 sp003449015		AR12 sp003220335		Gramella sp003024155
UBA737 sp002297415				T1SED10-81 sp003551005				UBA7949 sp003511845		AR12 sp003220475		Gramella sp004332155
UBA737 sp002431945				T1SED10-81 sp003552925				UBA7949 sp003813905		AR19 sp003220595		Gramella sp900105135
UBA737 sp002451855				T1SED10-81 sp003553945				UBA7960 sp002402465		AR31 sp003220495		Granulicatella adiacens
UBA737 sp900543215				T3Sed10-140 sp003567805				UBA7960 sp003451785		AR31 sp003220535		Granulicatella balaenopterae
UBA737 sp900547095				T3Sed10-140 sp007126175				UBA8154 sp003456095		AR31 sp003220685		Granulicatella elegans
UBA7377 sp002170285				T3Sed10-183 sp003567255				UBA8154 sp007122565		AR31 sp003221515		Granulicatella sp001058355
UBA7377 sp002684875				T3Sed10-213 sp003567095				UBA8154 sp007131175		AR31 sp003221595		Granulicatella sp001071995
UBA7378 sp002689195				T3SED10-7 sp003564505				UBA817 sp002296285		AR31 sp003221615		Granulicatella sp900551535
UBA738 sp002315975				Tabrizicola sp002280405				UBA8296 sp002338335		AR31 sp003221635		Granulosicoccus antarcticus
UBA738 sp002404605				Tachikawaea gelatinosa				UBA8316 sp002171295		AR31 sp003221655		Granulosicoccus sp002746645
UBA738 sp003522945				Tatlockia brunensis				UBA8316 sp002336305		AR37 sp003220345		GTF-13 sp004028165
UBA7398 sp002470135				Tatlockia clemsonensis				UBA8316 sp002364535		AR44 sp003221455		Gulosibacter molinativorax
UBA7434 sp002336035				Tatlockia donaldsonii				UBA8316 sp002390455		AR5 sp003220265		Gulosibacter sp003865375
UBA7434 sp002339085				Tatlockia drozanskii				UBA8316 sp002687665		AR5 sp005887895		Gulosibacter sp900163695
UBA7434 sp002726445				Tatlockia fairfieldensis				UBA8316 sp002695445		AR8 sp003220195		GWB1-54-5 sp002787035
UBA7445 sp002470925				Tatlockia feeleii				UBA8316 sp002711215		Arabia massiliensis		GWE2-40-63 sp002840905
UBA7524 sp002478275				Tatlockia hackeliae				UBA8316 sp002716845		Arachidicoccus rhizosphaerae		Gynuella sunshinyii
UBA7526 sp002478245				Tatlockia jamestowniensis				UBA8316 sp003538555		Arachidicoccus sp001659705		Hahella chejuensis
UBA7708 sp002482415				Tatlockia jordanis				UBA8524 sp003531115		Arachidicoccus sp003600625		Hahella ganghwensis
UBA7867 sp002405615				Tatlockia lansingensis				UBA8592 sp002703045		Arboricoccus pini		Hahella sp002260525
UBA7966 sp002299125				Tatlockia maceachernii				UBA8649 sp002708985		Arcanobacterium haemolyticum		Hahella sp004135205
UBA7966 sp003485715				Tatlockia massiliensis				UBA8649 sp002862745		Arcanobacterium phocae		Halalkalibacillus halophilus
UBA8129 sp003517915				Tatlockia micdadei				UBA8649 sp003447535		Arcanobacterium_A ihumii		Halanaerobium congolense
UBA8199 sp003527065				Tatlockia nautarum				UBA8653 sp002168105		Arcanobacterium_A sp000758825		Halanaerobium saccharolyticum
UBA8229 sp003535775				Tatlockia sp900640175				UBA8653 sp002705085		Arcanobacterium_A sp004331995		Halanaerobium saccharolyticum_A
UBA826 sp002718095				Tatlockia tunisiensis				UBA8653 sp002862275		Arcanobacterium_A urinimassiliense		Halanaerobium saccharolyticum_B
UBA8290 sp003497445				Tatumella saanichensis				UBA8752 sp002172485		Archangium gephyra		Halanaerobium saccharolyticum_C
UBA8309 sp002683535				Tepidiphilus margaritifer				UBA8752 sp002336475		Archangium violaceum		Halarsenatibacter silvermanii
UBA8309 sp002689625				Terracidiphilus sp003167305				UBA8752 sp002389295		Archangium_A gephyra_A		Haliangium ochraceum
UBA8444 sp003454845				Terrisporobacter sp900557165				UBA8752 sp002862785		Arcicella aurantiaca		Haliea salexigens
UBA8481 sp002780065				Thauera_A sp003034845				UBA8921 sp003535395		Arcobacter nitrofigilis		Haliea sp002414665
UBA8592 sp002722525				Thermochlorobacter sp002763895				UBA9320 sp002746305		Arcobacter sp002869535		Haliea sp002416125
UBA8621 sp003135585				Thermodesulfovibrio aggregans_A				UBA9320 sp003484585		Arcobacter sp004116465		Haliea sp002692965
UBA8653 sp002700845				Thermomonospora catenispora				UBA935 sp002293475		Arcobacter_A sp001655195		Haliea sp002868715
UBA8752 sp002683735				Thermosporothrix hazakensis				UBA9410 sp002348705		Arctic95D-9 sp002288445		Haliea sp003719295
UBA8752 sp002720375				Thioalkalivibrio_B sp007119005				UBA9410 sp002714485		Arctic95D-9 sp002344215		Halioglobus japonicus
UBA876 sp002294665				Thioalkalivibrio_B sp007136145				UBA9410 sp002717365		Arctic95D-9 sp002344525		Halioglobus lutimaris
UBA8783 sp003516955				Thioglobus sp000372785				UBA9410 sp002727895		Arctic95D-9 sp002396885		Halioglobus sp000156295
UBA8910 sp003542295				Thioglobus sp002169705				UBA9410 sp003541675		Arcticibacter eurypsychrophilus		Halioglobus sp002699145
UBA8919 sp002402375				Thioglobus sp002711905				UBA945 sp002293315		Arcticibacter pallidicorallinus		Halioglobus sp002862465
UBA8919 sp002780205				Thiolinea sp002747435				UBA945 sp900197595		Arcticibacter svalbardensis		Halioglobus sp003457605
UBA8932 sp002425765				TH-plancto1 sp003669575				UBA9475 sp900554075		Arcticibacterium luteifluviistationis		Halioglobus sp003646405
UBA8949 sp003451915				TMED109 sp002171375				UBA9662 sp002697225		Arenicella sp002470515		Halioglobus sp003646415
UBA9040 sp002731665				TMED165 sp002171035				UBA9662 sp002709695		Arenicella xantha		Halioglobus sp004354085
UBA918 sp001779595				TMED54 sp003210115				UBA974 sp002292405		Arenimonas caeni		Halioglobus sp004745945
UBA918 sp001783525				TMED-70 sp002171675				UBA974 sp002339135		Arenimonas composti		Haloactinobacterium album
UBA918 sp002422025				TMED-70 sp002699165				UBA974 sp002693775		Arenimonas donghaensis		Haloactinopolyspora alba
UBA9216 sp003245835				TMED-70 sp002703265				UBA974 sp002700285		Arenimonas malthae		Haloactinospora alba
UBA922 sp002293825				TMED-70 sp002719425				UBA974 sp002722795		Arenimonas metalli		Halobacillus alkaliphilus
UBA929 sp002293625				TMED-70 sp002721875				UBA974 sp002723115		Arenimonas oryziterrae		Halobacillus dabanensis
UBA9294 sp003545155				Tokpelaia sp003331045				UBA974 sp002746975		Arenimonas sp001724815		Halobacillus halophilus
UBA9320 sp002384205				Tokpelaia sp003331065				UBA981 sp002292285		Arenimonas sp001801685		Halobacillus karajensis
UBA9320 sp003485825				Trichlorobacter sp002424705				UBA985 sp002292185		Arenimonas sp003241895		Halobacillus kuroshimensis
UBA935 sp002293525				Trichlorobacter sp002452325				UBA987 sp002428905		Arenimonas sp006265115		Halobacillus litoralis
UBA937 sp002293455				UBA10002 sp001003605				UBA9910 sp003444085		Arhodomonas aquaeolei		Halobacillus mangrovi
UBA940 sp002293425				UBA10002 sp001821155				UBA9910 sp003561215		Aromatoleum aromaticum		Halobacillus salinus
UBA940 sp002293535				UBA10003 sp003514455				UBA993 sp002292015		Aromatoleum sp001274695		Halobacillus sp001592845
UBA949 sp002293245				UBA10015 sp005239675				UBA995 sp002291985		ARS1224 sp002688155		Halobacillus sp004078665
UBA9502 sp003478505				UBA10030 sp003453835				UBA995 sp003517845		Arsenicibacter rosenii		Halobacillus trueperi
UBA9502 sp003480315				UBA10103 sp001004265				UJ101 sp001880285		Arsenicicoccus bolidensis		Halobacillus_A massiliensis
UBA9502 sp003481825				UBA10103 sp001004345				Ulvibacter antarcticus		Arsenicicoccus sp001189535		Halobacillus_A sp900240285
UBA9502 sp003506385				UBA10103 sp001781105				Ulvibacter litoralis		Arsenicitalea aurantiaca		Halobacteriovorax marinus
UBA9502 sp003611875				UBA10103 sp001781125				Umboniibacter marinipuniceus		Arthrobacter globiformis		Halobacteriovorax marinus_A
UBA9502 sp003669055				UBA10103 sp001781175				UM-FILTER-40-17 sp002790195		Arthrobacter globiformis_A		Halobacteriovorax sp002366565
UBA9502 sp004554205				UBA10103 sp001781275				UM-FILTER-40-17 sp002841025		Arthrobacter sp001428005		Halobacteriovorax sp002753895
UBA9502 sp900538475				UBA10103 sp001781335				UM-FILTER-42-14 sp002772695		Arthrobacter sp001969265		Halobacteriovorax sp004006665
UBA9502 sp900540335				UBA10103 sp001781445				UMGS1217 sp900549625		Arthrobacter sp002008315		Halobacteroides halobius
UBA9568 sp003497135				UBA10103 sp001781465				UMGS1253 sp900550065		Arthrobacter sp002892795		Haloechinothrix alba
UBA9627 sp003452965				UBA10103 sp001781555				UMGS1279 sp900550315		Arthrobacter sp002929275		Halolactibacillus alkaliphilus
UBA9645 sp001818155				UBA10103 sp001781685				UMGS1487 sp900552225		Arthrobacter_A alpinus		Halolactibacillus halophilus
UBA9662 sp002690165				UBA10103 sp001783355				UMGS1518 sp900552575		Arthrobacter_A alpinus_A		Halolactibacillus miurensis
UBA9664 sp002699085				UBA10103 sp003599295				UMGS1600 sp900553295		Arthrobacter_A alpinus_C		Halomonas aestuarii
UBA9664 sp002710775				UBA10133 sp000998025				UMGS1600 sp900553315		Arthrobacter_A glacialis		Halomonas alkaliantarctica
UBA9673 sp003530255				UBA10138 sp000995845				UMGS1633 sp900553645		Arthrobacter_A livingstonensis		Halomonas alkaliantarctica_A
UBA9722 sp900315015				UBA10151 sp001776635				UMGS1648 sp900553765		Arthrobacter_A psychrochitiniphilus		Halomonas andesensis
UBA974 sp002717605				UBA10151 sp001776935				UMGS1649 sp900553785		Arthrobacter_A psychrolactophilus		Halomonas arcis
UBA9775 sp003520145				UBA10151 sp001777455				UMGS1663 sp900553405		Arthrobacter_A sp000482545		Halomonas beimenensis
UBA9934 sp003453595				UBA10165 sp001816475				UMGS1781 sp900553365		Arthrobacter_A sp000785535		Halomonas boliviensis
UBA9971 sp001784535				UBA10170 sp001798165				UMGS1826 sp900555435		Arthrobacter_A sp001281315		Halomonas campaniensis
UC5-1-2E3 sp001304875				UBA10212 sp001790525				UMGS1864 sp900555835		Arthrobacter_A sp002929305		Halomonas campaniensis_A
UCG-010 sp003150115				UBA10212 sp001790575				UMGS1865 sp002438075		Arthrobacter_A sp002929705		Halomonas caseinilytica
UM-FILTER-36-13 sp002787405				UBA10449 sp001917895				UMGS1901 sp900553755		Arthrobacter_A sp003268655		Halomonas chromatireducens
UM-FILTER-37-12 sp002793015				UBA10507 sp002403515				UMGS1933 sp900556455		Arthrobacter_A sp003946885		Halomonas cupida
UM-FILTER-41-21 sp002782865				UBA10507 sp003489505				UMGS1976 sp900556765		Arthrobacter_B saudimassiliensis		Halomonas daqiaonensis
UM-FILTER-42-10 sp002774635				UBA1067 sp002392765				UMGS1994 sp900553945		Arthrobacter_B sp002929435		Halomonas daqingensis
UM-FILTER-47-13 sp007117665				UBA10799 sp003452655				UMGS1994 sp900556975		Arthrobacter_C castelli		Halomonas denitrificans
UM-FILTER-50-9 sp002791295				UBA1081 sp002431305				UMGS2070 sp900557655		Arthrobacter_C sp000520495		Halomonas elongata
UMGS1004 sp900548845				UBA1081 sp900314355				UMGS403 sp900541565		Arthrobacter_D agilis_B		Halomonas endophytica
UMGS1071 sp900542375				UBA1081 sp900321595				UMGS693 sp900544555		Arthrobacter_D agilis_D		Halomonas gudaonensis
UMGS1071 sp900548305				UBA1081 sp900543395				UMGS731 sp900544985		Arthrobacter_D echini		Halomonas gudaonensis_A
UMGS1109 sp900548675				UBA1100 sp003509725				UMGS743 sp900545085		Arthrobacter_D sp000520535		Halomonas halmophila
UMGS1224 sp900549775				UBA11029 sp002411145				UMGS75 sp900538885		Arthrobacter_D sp000520555		Halomonas halocynthiae
UMGS1225 sp900549725				UBA11063 sp002892535				UMGS902 sp003343845		Arthrobacter_D sp000520595		Halomonas halodenitrificans
UMGS1307 sp900550505				UBA11063 sp003538525				UMGS902 sp004554105		Arthrobacter_D sp000816565		Halomonas heilongjiangensis
UMGS1326 sp900550775				UBA11063 sp003962985				UMGS902 sp900546635		Arthrobacter_D sp001428435		Halomonas huangheensis
UMGS1338 sp900550805				UBA11063 sp003963245				UMGS911 sp900557415		Arthrobacter_D sp002384315		Halomonas hydrothermalis
UMGS1370 sp900542035				UBA11090 sp002839205				UMGS946 sp900547135		Arthrobacter_D sp002929295		Halomonas jeotgali
UMGS1370 sp900551135				UBA1123 sp002710885				Vagococcus fluvialis		Arthrobacter_D sp002929355		Halomonas korlensis
UMGS1375 sp900066615				UBA1127 sp002311595				Vagococcus penaei		Arthrobacter_D sp002929375		Halomonas lionensis
UMGS1375 sp900551235				UBA11361 sp001919995				Vagococcus_D salmoninarum		Arthrobacter_D sp003602275		Halomonas meridiana
UMGS1387 sp900551295				UBA11361 sp001920235				Vibrio blepharus		Arthrobacter_D sp003602285		Halomonas nigrificans
UMGS1441 sp900543365				UBA11361 sp005880595				Vibrio katoptron		Arthrobacter_D sp004357995		Halomonas nitroreducens
UMGS1441 sp900551755				UBA11361 sp005881295				Victivallis sp900550905		Arthrobacter_D subterraneus		Halomonas olivaria
UMGS1470 sp900552105				UBA11403 sp002423125				Victivallis sp900551245		Arthrobacter_E woluwensis		Halomonas saccharevitans
UMGS1472 sp900552095				UBA1141 sp002311385				Wenyingzhuangia fucanilytica		Arthrobacter_F crystallopoietes		Halomonas salina_A
UMGS1484 sp900552285				UBA1141 sp002816455				Wenyingzhuangia marina		Arthrobacter_F crystallopoietes_A		Halomonas salina_B
UMGS1490 sp900552245				UBA1146 sp002311345				Winogradskyella arenosi		Arthrobacter_F crystallopoietes_B		Halomonas saliphila
UMGS1491 sp900552265				UBA11574 sp002868985				Winogradskyella aurantia		Arthrobacter_F sp004000035		Halomonas shengliensis
UMGS1491 sp900554335				UBA11574 sp003486165				Winogradskyella aurantiaca		Arthrobacter_G cupressi		Halomonas smyrnensis
UMGS1491 sp900554775				UBA11579 sp003250455				Winogradskyella epiphytica		Arthrobacter_G silvisoli		Halomonas songnenensis
UMGS1540 sp900552775				UBA1161 sp002311745				Winogradskyella eximia		Arthrobacter_G sp001766675		Halomonas sp000219565
UMGS1603 sp004555155				UBA11618 sp003539915				Winogradskyella jejuensis		Arthrobacter_G sp003614925		Halomonas sp000235725
UMGS1668 sp004556975				UBA1162 sp002311135				Winogradskyella pacifica		Arthrobacter_H rhombi		Halomonas sp000246875
UMGS1688 sp900544575				UBA1162 sp003142375				Winogradskyella psychrotolerans		Arthrobacter_I humicola		Halomonas sp000686925
UMGS1688 sp900545885				UBA11650 sp002401285				Winogradskyella sediminis		Arthrobacter_I oryzae		Halomonas sp000734975
UMGS1688 sp900553825				UBA11650 sp002710215				Winogradskyella sp000171875		Arthrobacter_I oryzae_A		Halomonas sp001507855
UMGS1696 sp900554225				UBA11704 sp003518045				Winogradskyella sp001971725		Arthrobacter_I sp000196235		Halomonas sp001651035
UMGS1795 sp900555125				UBA11705 sp002773615				Winogradskyella sp002163855		Arthrobacter_I sp000374925		Halomonas sp001882345
UMGS1815 sp900550625				UBA11713 sp001778985				Winogradskyella sp002364335		Arthrobacter_I sp000427315		Halomonas sp002082565
UMGS1820 sp900545865				UBA1172 sp002457135				Winogradskyella sp002682935		Arthrobacter_I sp000685965		Halomonas sp002119345
UMGS1820 sp900555375				UBA11795 sp002708065				Winogradskyella sp002706045		Arthrobacter_I sp000876655		Halomonas sp002332255
UMGS1865 sp900547725				UBA11858 sp003513015				Winogradskyella sp002722255		Arthrobacter_I sp001422645		Halomonas sp002364315
UMGS1865 sp900555785				UBA1191 sp900542385				Winogradskyella sp003335675		Arthrobacter_I sp001423745		Halomonas sp002366715
UMGS1907 sp004151455				UBA11996 sp002435305				Winogradskyella sp003712105		Arthrobacter_I sp001428365		Halomonas sp002813215
UMGS1907 sp900555945				UBA11996 sp002500485				Winogradskyella sp004211785		Arthrobacter_I sp001512305		Halomonas sp002966495
UMGS1907 sp900556165				UBA11996 sp002708495				Winogradskyella sp005869935		Arthrobacter_I sp001750145		Halomonas sp003030865
UMGS1908 sp900556185				UBA11996 sp002728195				Winogradskyella tangerina		Arthrobacter_I sp002929335		Halomonas sp003031405
UMGS2037 sp900557385				UBA11996 sp003228105				Winogradskyella thalassocola		Arthrobacter_I sp003352915		Halomonas sp003045775
UMGS2055 sp900557635				UBA12037 sp003245635				Winogradskyella wandonensis		Arthrobacter_I sp004798705		Halomonas sp003182195
UMGS2069 sp900554955				UBA12068 sp000991245				Xanthomarina gelatinilytica		Arthrobacter_I sp005280255		Halomonas sp003202205
UMGS2069 sp900557585				UBA12068 sp000992325				Xanthomarina sp002366675		Arthrobacter_I sp005937985		Halomonas sp003254665
UMGS403 sp900540275				UBA12068 sp003507445				Xanthomarina sp003144015		Arthrobacter_I sp900102785		Halomonas sp003336665
UMGS403 sp900540865				UBA12079 sp001029775				Xanthomarina spongicola		Arthrobacter_I sp900102895		Halomonas sp003336675
UMGS687 sp900544595				UBA12079 sp001774495				XYB1-40-15 sp001782825		Arthrobacter_I sp900116495		Halomonas sp003339685
UMGS687 sp900545735				UBA12091 sp001799485				ZC4RG35 sp003242515		Arthrobacter_I sp900168135		Halomonas sp003552795
UMGS687 sp900551705				UBA1221 sp002350725				Zeaxanthinibacter sp001683825		Arthrospira maxima_A		Halomonas sp003553625
UMGS775 sp900545325				UBA1221 sp900320675				Zhouia amylolytica		Arthrospira platensis		Halomonas sp003560175
UMGS911 sp900545935				UBA12223 sp003450915				Zobellia galactanivorans		Asaccharospora irregularis		Halomonas sp003990185
Urmitella timonensis				UBA1227 sp002309175						Asaia astilbis		Halomonas sp003990195
V9D3004 sp000621985				UBA1227 sp002314555						Asaia bogorensis		Halomonas sp004347715
V9D3004 sp002349525				UBA12402 sp001801305						Asaia bogorensis_A		Halomonas sp004798905
Vagococcus fluvialis_A				UBA12402 sp001801315						Asaia platycodi		Halomonas sp005780185
Vagococcus_A lutrae				UBA12445 sp003504275						Asaia prunellae		Halomonas sp006228115
Vagococcus_C humatus				UBA12454 sp001825665						Asaia sp003994335		Halomonas sp007116835
Vagococcus_E entomophilus				UBA12454 sp003142595						Asanoa ferruginea		Halomonas sp007129225
Vampirococcus archaeovorus				UBA12463 sp000993595						Asanoa hainanensis		Halomonas sp900086985
Vampirococcus sp002421805				UBA12465 sp003056205						Asanoa ishikariensis		Halomonas sp900155385
VBAK01 sp005882445				UBA1254 sp002308495						Ascidiaceihabitans donghaensis		Halomonas sp900163645
VBDM01 sp005882235				UBA1254 sp900313355						Ascidiaceihabitans sp002478745		Halomonas stevensii
VBWP01 sp005771635				UBA1265 sp002308475						Asticcacaulis benevestitus		Halomonas subglaciescola
W5053 sp000467935				UBA1268 sp002712395						Asticcacaulis biprosthecium		Halomonas subterranea
Weimerbacter sp002480925				UBA1268 sp002862165						Asticcacaulis excentricus		Halomonas sulfidaeris
Weimerbacter sp003862155				UBA1268 sp002862175						Asticcacaulis excentricus_A		Halomonas titanicae
Weimerbacter sp900100095				UBA1268 sp003509235						Asticcacaulis sp000495795		Halomonas urumqiensis
Weimerbacter sp900315505				UBA1275 sp002348545						Asticcacaulis sp000495815		Halomonas ventosae
Weimerbacter sp900316165				UBA1315 sp003820635						Asticcacaulis sp000495835		Halomonas ventosae_B
Weimerbacter sp900317825				UBA1364 sp002306345						Asticcacaulis sp000495855		Halomonas ventosae_C
WG-1 sp000222855				UBA1384 sp002305395						Asticcacaulis sp002342035		Halomonas venusta
WG-1 sp900539665				UBA1446 sp002329245						Asticcacaulis sp003053985		Halomonas zhanjiangensis
WM-3-3 sp002928495				UBA1511 sp002323535						Asticcacaulis sp006475605		Halomonas_A anticariensis
WS-3 sp005893225				UBA1515 sp002323935						Asticcacaulis taihuensis		Halomonas_A xinjiangensis
Xanthomonas_B sp003449195				UBA1545 sp001873165						ATBO01 sp000472285		Halomonas_B pantelleriensis
XBB2008 sp900102235				UBA1545 sp002771035						ATCC-39006 sp002847015		Halomonas_B sp001971685
XBD2001 sp900116395				UBA1545 sp003488655						Atlantibacter hermannii		Halomonas_B sp002286975
Xenolissoclinum pacificiensis				UBA1547 sp001873625						Atlantibacter sp002345315		Halomonas_C ilicicola
XYA2-FULL-35-8 sp001778235				UBA1547 sp002427805						Atlantibacter sp002358165		Halomonas_C lutea
XYB2-FULL-36-35 sp001771505				UBA1550 sp000996605						Atlantibacter subterranea		Halomonas_C muralis
XYB2-FULL-45-11 sp001791305				UBA1550 sp000998425						ATM1 sp003577165		Halomonas_C sp001039575
XYB2-FULL-45-11 sp001791715				UBA1550 sp001823535						ATN2 sp003577145		Halomonas_C sp001577635
XYB2-FULL-45-9 sp001771575				UBA1550 sp001823545						ATN3 sp003577105		Halomonas_C sp004117855
XYC2-FULL-37-10 sp001771535				UBA1550 sp001823575						Atopobacter phocae		Halomonas_C sp900961225
XYC2-FULL-46-14 sp001771585				UBA1550 sp001825115						Atopobacter sp003664595		Halomonas_C xianhensis
XYC2-FULL-47-12 sp001778285				UBA1550 sp002771015						Atopobium deltae		Halomonas_C zincidurans
XYD1-37-29 sp001818495				UBA1550 sp003483855						Atopobium fossor		Halomonas_E sp004798965
XYD2-FULL-39-9 sp001783215				UBA1550 sp003489395						Atopobium minutum		Halomonas_E taeanensis
XYD2-FULL-41-14 sp001784435				UBA1567 sp001872485						ATWF01 sp000421105		Halomonas_E taeanensis_A
XYD2-FULL-41-14 sp001784475				UBA1568 sp001784695						Aulosira brevissima		Halonatronum saccharophilum
XYD2-FULL-41-8 sp001771545				UBA1568 sp001784735						Aulosira carnea		Halopolyspora algeriensis
YC12-FULL-57-11 sp001791645				UBA1568 sp002782305						Aulosira diplosiphon		Halospina denitrificans
Zag1 sp900555175				UBA1691 sp900544375						Aulosira laxa_A		Halospina sp002286965
Zag111 sp002102825				UBA1711 sp002317325						Aulosira sp002154695		Halospina sp007135745
Zag111 sp900551965				UBA1794 sp002315435						Aulosira sp002154725		Halospina utahensis
Zavarzinia compransoris_A				UBA1822 sp002314995						Aulosira sp002368175		Halotalea alkalilenta
Zgenome-0027 sp003854975				UBA1847 sp002685275						Aulosira sp002368195		Halotalea alkalilenta_A
Zgenome-0027 sp003854995				UBA1876 sp003446665						Aurantimicrobium minutum		Hathewaya proteolytica
Zymomonas mobilis				UBA1932 sp002337095						Aurantimicrobium sp003194085		HB2-32-21 sp002431545
				UBA2020 sp002334985						Aurantimicrobium sp003325955		HB2-32-21 sp003448675
				UBA2023 sp002335145						Aurantimonas coralicida		HB2-32-21 sp003645535
				UBA2093 sp005788205						Aurantimonas manganoxydans		HCM1 sp002995645
				UBA2093 sp005788815						Auraticoccus monumenti		Helcococcus kunzii
				UBA2135 sp002327685						Auraticoccus sp003327535		Herbinix hemicellulosilytica
				UBA2162 sp002335405						Aureibacillus halotolerans		Herbinix sp002307215
				UBA2163 sp001774455						Aureimonas altamirensis		Herbinix sp004294845
				UBA2163 sp002778715						Aureimonas altamirensis_A		HGW-1 sp002841375
				UBA2169 sp002687895						Aureimonas flava		HGW-1 sp002841625
				UBA2177 sp002328805						Aureimonas frigidaquae		HGW-17 sp002841905
				UBA2185 sp003508565						Aureimonas jatrophae		HK1 sp000583135
				UBA2192 sp002067855						Aureimonas phyllosphaerae		HLUCCA01 sp001314545
				UBA2192 sp002419215						Aureimonas sp001423245		HMF5848 sp003944835
				UBA2196 sp002328025						Aureimonas sp001442755		Holzapfelia floricola
				UBA2206 sp002772115						Aureimonas sp001463705		Hoyosella altamirensis
				UBA2247 sp002347295						Aureimonas sp001463745		Hoyosella subflava
				UBA2259 sp002328465						Aureimonas sp001463765		HRBIN29 sp002898215
				UBA2282 sp000995125						Aureimonas ureilytica		HS-T3 sp000829755
				UBA2282 sp002345745						Aureimonas ureilytica_A		HTCC2207 sp000153445
				UBA2598 sp002339345						Austwickia chelonae		HTCC2207 sp000511875
				UBA2653 sp002342175						Austwickia chelonae_A		HTCC2207 sp001438605
				UBA2767 sp003228955						AV133 sp003219265		HTCC2207 sp002313335
				UBA2773 sp002352465						AV17 sp003219225		HTCC2207 sp002334915
				UBA2777 sp002352365						AV2 sp003218515		HTCC2207 sp002335945
				UBA2868 sp002350465						AV2 sp003219345		HTCC2207 sp002378645
				UBA2883 sp002481545						AV2 sp003219675		HTCC2207 sp002382445
				UBA2903 sp002349565						AV40 sp003218705		HTCC2207 sp002685195
				UBA2903 sp002438565						AV40 sp003219215		HTCC2207 sp002685715
				UBA2964 sp002348425						AV40 sp003219495		HTCC2207 sp004211905
				UBA2985 sp002717805						AV55 sp003217835		Hungatella aerotolerans
				UBA2991 sp002346645						AV55 sp003217875		Hungatella algidixylanolyticum
				UBA2995 sp002346535						AV55 sp003217895		Hungatella amygdalina
				UBA3012 sp002346305						AV55 sp003218135		Hungatella celerecrescens
				UBA3015 sp002367435						AV55 sp003218345		Hungatella celerecrescens_B
				UBA3031 sp003485335						AV55 sp003218395		Hungatella effluvii
				UBA3064 sp005787245						AV55 sp003218415		Hungatella guttoidea
				UBA3077 sp003228875						AV55 sp003218475		Hungatella indolis
				UBA3088 sp002367275						AV55 sp003218535		Hungatella saccharolytica
				UBA3102 sp002365865						AV55 sp003218615		Hungatella sp000526575
				UBA3254 sp002362735						AV55 sp003218755		Hungatella sp002365025
				UBA3282 sp002492725						AV55 sp003218785		Hungatella sp002367105
				UBA3633 sp002392345						AV55 sp003218815		Hungatella sp002389905
				UBA3766 sp002393735						AV55 sp003218885		Hungatella sp002429965
				UBA3818 sp900557155						AV55 sp003218915		Hungatella sp002478865
				UBA4053 sp002382125						AV55 sp003218945		Hungatella sp003432035
				UBA4085 sp002383325						AV55 sp003218975		Hungatella sp003833015
				UBA4087 sp002382615						AV55 sp003219005		Hungatella sp005845265
				UBA4124 sp002413705						AV55 sp003219335		Hungatella sp900155545
				UBA4132 sp002256685						AV55 sp003219415		Hungatella sphenoides
				UBA4311 sp002394665						AV55 sp003219435		Hungatella xylanolytica
				UBA4311 sp002395105						AV55 sp003219465		Hungatella_A hathewayi_A
				UBA4372 sp002373535						AV55 sp003219695		Hypnocyclicus thermotrophus
				UBA4372 sp002391275						AV55 sp003219945		Idiomarina taiwanensis
				UBA4665 sp002413755						AV55 sp003220005		Ignavigranum ruoffiae
				UBA4665 sp002413835						AV55 sp003221195		Ilumatobacter coccineus_A
				UBA4719 sp003132125						AV55 sp003221375		Ilumatobacter fluminis
				UBA4722 sp002404295						AV55 sp005887825		Ilumatobacter sp002698945
				UBA4729 sp002413865						AV55 sp005887855		Ilumatobacter_A coccineus
				UBA4732 sp002404095						AV69 sp003217965		Ilumatobacter_A nonamiensis
				UBA5004 sp001824005						AV69 sp003219095		Ilumatobacter_A sp002711735
				UBA5004 sp001824135						AV69 sp003219115		Ilyobacter polytropus
				UBA5004 sp001824255						AV69 sp003219125		Ilyobacter_A polytropus_A
				UBA5004 sp001825155						AV69 sp003219175		IMCC2047 sp001593685
				UBA5004 sp001825315						AV69 sp003219925		IMCC21906 sp001010805
				UBA5004 sp001825475						AV69 sp003220075		IMCC3088 sp000204315
				UBA5009 sp002396665						AV69 sp003220155		IMCC3088 sp003520285
				UBA5069 sp002415895						AV69 sp003221295		Indibacter alkaliphilus
				UBA5123 sp002415465						AV80 sp003134765		Intestinibacter sp900540355
				UBA5124 sp000503875						AV80 sp003134785		ISDg sp002479645
				UBA5124 sp002414185						AV80 sp003167555		Isobaculum melis
				UBA5150 sp002792275						AV80 sp003169695		Isoptericola dokdonensis
				UBA5158 sp002413665						AV80 sp003218305		Isoptericola halotolerans
				UBA5194 sp002412935						AV80 sp003218375		Isoptericola jiangsuensis
				UBA5195 sp005778035						AV80 sp003244145		Isoptericola_B variabilis_A
				UBA5201 sp003482695						AVCC01 sp000622895		Isoptericola_C variabilis_A
				UBA5209 sp002412645						AWTP1-13 sp003963125		ISS155 sp902141825
				UBA5278 sp002427165						AWTP1-18 sp003963315		J004 sp003696775
				UBA5507 sp002426195						AWTP1-31 sp003962975		J016 sp003696105
				UBA5532 sp002426885						AWTP1-9 sp003963365		J020 sp003696725
				UBA5533 sp002426855						Azoarcus indigens		J022 sp003697045
				UBA5620 sp002423605						Azoarcus olearius		J027 sp003697365
				UBA5627 sp002419135						Azoarcus sp006496635		J036 sp003696945
				UBA5627 sp002421585						Azoarcus_A sp000349945		J038 sp003696565
				UBA5629 sp002421445						Azoarcus_A sp001190925		J057 sp003696835
				UBA5734 sp002419365						Azoarcus_A sp003628555		J065 sp003695625
				UBA5760 sp002418895						Azoarcus_A toluclasticus		J094 sp003695005
				UBA5868 sp002432555						Azoarcus_A tolulyticus		JC017 sp004296775
				UBA5972 sp002430125						Azoarcus_C communis		JC036 sp005217565
				UBA5976 sp002430405						Azoarcus_C communis_A		JCM-19050 sp001310455
				UBA6002 sp002429595						Azoarcus_C communis_B		JCM-19056 sp001310515
				UBA6022 sp002404195						Azohydromonas australica		JCM-19058 sp001310555
				UBA6065 sp002428865						Azohydromonas lata		JCVI-SCAAA005 sp003541985
				UBA6099 sp002435745						Azonexus agitata		Jeotgalibaca dankookensis
				UBA6136 sp002423305						Azonexus aromatica_A		Jeotgalibaca sp003955755
				UBA6136 sp005792805						Azonexus denitrificans		Jeotgalibacillus alimentarius
				UBA6136 sp007280285						Azonexus fungiphilus		Jeotgalibacillus campisalis
				UBA6140 sp002423265						Azonexus hydrophilus		Jeotgalibacillus malaysiensis
				UBA6149 sp002423155						Azonexus hydrophilus_A		Jeotgalibacillus proteolyticus
				UBA6164 sp002422305						Azonexus sp002345845		Jeotgalibacillus salarius
				UBA6183 sp004293295						Azonexus sp002396525		Jeotgalibacillus soli
				UBA6230 sp002441565						Azonexus sp002425245		Jeotgalibacillus sp004358665
				UBA6489 sp002435385						Azonexus sp002440665		Jeotgalibacillus sp004405105
				UBA6544 sp002434595						Azonexus sp002470165		Jeotgalicoccus halophilus
				UBA6594 sp002480165						Azonexus sp002840765		Jeotgalicoccus halotolerans
				UBA668 sp002299395						Azonexus sp002840785		Jeotgalicoccus marinus
				UBA6715 sp002454335						Azonexus sp002842145		Jeotgalicoccus nanhaiensis
				UBA6715 sp002479785						Azonexus sp002842345		Jeotgalicoccus psychrophilus
				UBA6715 sp005791165						Azonexus sp003441615		Jeotgalicoccus saudimassiliensis
				UBA6803 sp002452795						Azonexus sp003583745		Jeotgalicoccus sp003513765
				UBA6808 sp002383665						Azonexus sp004379165		JN-9 sp004103695
				UBA6808 sp002452695						Azonexus sp900549295		Jonesia denitrificans
				UBA6824 sp002452155						Azorhizobium caulinodans		Jonesia quinghaiensis
				UBA6899 sp001819095						Azorhizobium doebereinerae		Kallipyga gabonensis
				UBA6899 sp001821395						Azospira oryzae		Kallipyga massiliensis
				UBA6899 sp001821435						Azospira sp003112695		Ketobacter alkanivorans
				UBA6899 sp002429425						Azospirillum brasilense		Ketobacter sp002471665
				UBA6902 sp003599025						Azospirillum brasilense_A		Ketobacter sp002701845
				UBA6927 sp002717725						Azospirillum brasilense_B		Ketobacter sp002708905
				UBA6985 sp002450035						Azospirillum doebereinerae		Ketobacter sp003667185
				UBA700 sp002298885						Azospirillum halopraeferens		Ketobacter sp003671495
				UBA7018 sp002448305						Azospirillum humicireducens		Khelaifiella lingqiaonensis
				UBA7057 sp002493865						Azospirillum lipoferum_A		Khoudiadiopia massiliensis
				UBA7057 sp900543675						Azospirillum lipoferum_B		Kineosphaera limosa
				UBA7160 sp002491565						Azospirillum lipoferum_C		Kocuria atrinae
				UBA729 sp002722995						Azospirillum oryzae		Kocuria carniphila
				UBA7326 sp002709155						Azospirillum sp002573965		Kocuria flava
				UBA733 sp900550795						Azospirillum sp003115975		Kocuria polaris_A
				UBA7366 sp002469885						Azospirillum sp003116015		Kocuria rosea
				UBA7377 sp002171155						Azospirillum sp003116065		Kocuria sp000800955
				UBA7377 sp004214155						Azospirillum sp003116095		Kocuria turfanensis
				UBA7396 sp002470645						Azospirillum sp003119115		Kordia algicida
				UBA7485 sp002478485						Azospirillum sp003233655		Kordia jejudonensis
				UBA7541 sp001919715						Azospirillum sp003590795		Kordia periserrulae
				UBA7703 sp003486785						Azospirillum sp003966125		Kordia sp003352465
				UBA7862 sp002500135						Azospirillum thiophilum		Kordia zhangzhouensis
				UBA7916 sp002308435						Azospirillum thiophilum_A		Kushneria aurantia
				UBA7916 sp002320385						Azotobacter beijerinckii		Kushneria avicenniae
				UBA7916 sp002722435						Azotobacter vinelandii		Kushneria indalinina
				UBA796 sp002348535						Azovibrio restrictus		Kushneria konosiri
				UBA8108 sp002695115						Azovibrio restrictus_A		Kushneria marisflavi
				UBA8108 sp002708465						Azovibrio sp002340095		Kushneria phyllosphaerae
				UBA8110 sp002707655						B1 sp002256395		Kushneria sinocarnis
				UBA8156 sp003456125						B10-G4 sp003647065		Kushneria sp001854625
				UBA8260 sp003134115						B10-G9 sp003648195		Kytococcus aerolatus
				UBA8260 sp003153215						B118-G9 sp003645845		Kytococcus schroeteri
				UBA828 sp002296185						B119-G9 sp003646715		Kytococcus sedentarius
				UBA8309 sp002686685						B11-G15 sp003646745		Labilibaculum filiforme
				UBA8309 sp004213025						B12 sp000333335		Labilibaculum sp003863375
				UBA8317 sp002469865						B12 sp000383095		Labilibaculum sp003996985
				UBA8349 sp003501375						B120-G9 sp003641415		Lachnoclostridium phytofermentans
				UBA8389 sp003506275						B12-G4 sp003641745		Lachnoclostridium phytofermentans_A
				UBA8416 sp002428045						B130-G9 sp003647755		Lachnoclostridium sp003526525
				UBA845 sp002718735						B14 sp000307305		Lachnotalea glycerini
				UBA8475 sp002780785						B14-G1 sp003648675		Lachnotalea sp900184995
				UBA8515 sp000505065						B1SED10-16 sp007127175		Lacticaseibacillus brantae
				UBA8515 sp000990325						B1Sed10-166 sp007126415		Lacticaseibacillus camelliae
				UBA8515 sp000991405						B1SED10-225 sp003558105		Lacticaseibacillus casei
				UBA8612 sp003505905						B1Sed10-231 sp003551305		Lacticaseibacillus chiayiensis
				UBA8639 sp003235785						B1SED10-74M sp003553895		Lacticaseibacillus manihotivorans
				UBA868 sp002694065						B1SED10-74M sp003554395		Lacticaseibacillus nasuensis
				UBA868 sp002713825						B1SED10-74M sp007128625		Lacticaseibacillus paracasei
				UBA8687 sp002697825						B21-G16 sp003644825		Lacticaseibacillus porcinae
				UBA877 sp002294405						B22-G1 sp003641405		Lacticaseibacillus rhamnosus
				UBA8898 sp002402755						B23-G16 sp003647435		Lacticaseibacillus saniviri
				UBA9042 sp002726535						B24-G6 sp003643835		Lacticaseibacillus sp003946115
				UBA910 sp002294445						B28-G17 sp003645735		Lacticaseibacillus sp003946165
				UBA9145 sp003483155						B32-G16 sp003645645		Lacticaseibacillus sp003946175
				UBA9148 sp002323325						B3-Chlor sp005223035		Lacticaseibacillus sp003946405
				UBA9148 sp003450655						B3-TA06 sp004375895		Lacticaseibacillus sp003946465
				UBA9337 sp000990945						B3-TA06 sp005223075		Lacticaseibacillus sp003946485
				UBA9337 sp003056165						B46-G9 sp003646815		Lacticaseibacillus sp900540605
				UBA9337 sp003510795						B4-G1 sp003648025		Lacticaseibacillus zeae
				UBA9339 sp001801345						B4-G1 sp003648125		Lactiplantibacillus fabifermentans
				UBA953 sp002737185						B51-G9 sp003648225		Lactiplantibacillus herbarum
				UBA953 sp003569165						B5-G15 sp003645825		Lactiplantibacillus modestisalitolerans
				UBA953 sp004293385						B60-G16 sp003647275		Lactiplantibacillus mudanjiangensis
				UBA954 sp002293155						B61-G2 sp003647605		Lactiplantibacillus paraplantarum
				UBA9611 sp002328185						B68-G16 sp003647945		Lactiplantibacillus pentosus
				UBA9611 sp002697005						B73-G16 sp003646585		Lactiplantibacillus plajomi
				UBA9611 sp002698265						B7-G4 sp003647675		Lactiplantibacillus plantarum
				UBA9611 sp002721995						B8-G4 sp003648285		Lactiplantibacillus plantarum_A
				UBA9611 sp002746355						Bacillus altitudinis		Lactiplantibacillus sp002970915
				UBA9611 sp002816355						Bacillus amyloliquefaciens		Lactiplantibacillus sp002970935
				UBA9611 sp002816575						Bacillus atrophaeus		Lactiplantibacillus sp003885105
				UBA9611 sp002816585						Bacillus australimaris		Lactiplantibacillus sp005404945
				UBA9630 sp003482885						Bacillus glycinifermentans		Lactiplantibacillus sp005405005
				UBA9634 sp003450815						Bacillus gobiensis		Lactiplantibacillus sp005405065
				UBA9644 sp003519445						Bacillus halotolerans		Lactiplantibacillus sp005405085
				UBA969 sp002303765						Bacillus haynesii		Lactiplantibacillus sp005405105
				UBA969 sp003671255						Bacillus inaquosorum		Lactiplantibacillus sp005405125
				UBA969 sp005786805						Bacillus licheniformis		Lactiplantibacillus xiangfangensis
				UBA9715 sp002371495						Bacillus licheniformis_A		Lactococcus chungangensis
				UBA9732 sp001940825						Bacillus marinus		Lactococcus garvieae
				UBA9732 sp003456855						Bacillus mojavensis		Lactococcus garvieae_A
				UBA9732 sp900321635						Bacillus nakamurai		Lactococcus garvieae_B
				UBA9865 sp003444375						Bacillus paralicheniformis		Lactococcus petauri
				UBA9936 sp001774105						Bacillus pumilus		Lactococcus piscium
				UBA9959 sp001799795						Bacillus pumilus_G		Lactococcus piscium_C
				UBA9959 sp001799995						Bacillus pumilus_M		Lactococcus piscium_D
				UBA996 sp002291955						Bacillus pumilus_N		Lactococcus plantarum
				UBA9968 sp001798565						Bacillus safensis		Lactococcus raffinolactis
				UBA9973 sp000989515						Bacillus siamensis		Lactococcus raffinolactis_A
				UBA9973 sp000990145						Bacillus sonorensis		Lactococcus reticulitermitis
				UBA9973 sp000991415						Bacillus sonorensis_A		Lactococcus sp002492185
				UBA9973 sp000993955						Bacillus subtilis		Lactococcus sp003627095
				UBA9973 sp000994705						Bacillus subtilis_G		Lactococcus sp006965445
				UBA9973 sp001785355						Bacillus swezeyi		Lapidilactobacillus concavus
				UBA9973 sp001785615						Bacillus tequilensis		Lapidilactobacillus dextrinicus
				UBA9973 sp001785675						Bacillus vallismortis		Lapidilactobacillus sp003946215
				UBA9973 sp001785805						Bacillus velezensis		Lapidilactobacillus sp003946695
				UBA9973 sp001785865						Bacillus xiamenensis		Latilactobacillus curvatus
				UBA9973 sp001785985						Bacillus zhangzhouensis		Latilactobacillus fuchuensis
				UBA9973 sp001786195						Bacillus_A sp000383235		Latilactobacillus graminis
				UBA9973 sp001786225						Bacillus_A sp900112415		Latilactobacillus sakei
				UBA9973 sp001786365						Bacillus_A sp900116295		Latilactobacillus sakei_A
				UBA9973 sp001786745						Bacillus_AA firmus		Lawsonibacter sp002160305
				UBA9973 sp001786765						Bacillus_AA firmus_A		Lawsonibacter sp900549405
				UBA9973 sp001786805						Bacillus_AA firmus_B		Leeuwenhoekiella aequorea
				UBA9973 sp001786835						Bacillus_AA globispora		Leeuwenhoekiella blandensis
				UBA9973 sp001787005						Bacillus_AA gottheilii		Leeuwenhoekiella marinoflava
				UBA9973 sp001787035						Bacillus_AA gottheilii_A		Leeuwenhoekiella nanhaiensis
				UBA9973 sp001787125						Bacillus_AA kochii		Leeuwenhoekiella palythoae
				UBA9973 sp002788475						Bacillus_AA massiliogabonensis		Leeuwenhoekiella polynyae
				UBA9973 sp002792755						Bacillus_AA oceanisediminis_A		Leeuwenhoekiella sp000687915
				UBA9973 sp003157195						Bacillus_AA oceanisediminis_B		Leeuwenhoekiella sp000733945
				UBA9983 sp000996035						Bacillus_AA oceanisediminis_C		Leeuwenhoekiella sp002708845
				UM-FILTER-36-11 sp002781265						Bacillus_AA praedii		Leeuwenhoekiella sp002710685
				UM-FILTER-36-7 sp002791255						Bacillus_AA solani		Leeuwenhoekiella sp004104115
				UM-FILTER-38-24 sp002792535						Bacillus_AA sp000518885		Lenti-01 sp002304915
				UM-FILTER-39-64 sp002784365						Bacillus_AA sp001439625		Lenti-01 sp002347655
				UM-FILTER-40-16 sp002791475						Bacillus_AA sp001509555		Lentibacillus amyloliquefaciens
				UM-FILTER-40-9 sp002791215						Bacillus_AA sp001956215		Lentibacillus halodurans
				UM-FILTER-43-11-A sp002791035						Bacillus_AA sp002272225		Lentibacillus jeotgali
				UM-FILTER-47-13 sp002789675						Bacillus_AB infantis		Lentibacillus juripiscarius
				UMGS1293 sp900550385						Bacillus_AC circulans		Lentibacillus persicus
				UMGS1603 sp900553265						Bacillus_AC nealsonii		Lentibacillus salicampi
				UMGS1623 sp900553255						Bacillus_AC sp002381665		Lentibacillus sp004145795
				UTCHB3 sp002050155						Bacillus_AC sp900199695		Lentibacillus sp005887555
				UTPRO2 sp002066955						Bacillus_AD testis		Lentibacillus_A sediminis
				Veillonella caviae						Bacillus_AE acidicola		Lentimicrobium saccharophilum
				Veillonella denticariosi						Bacillus_AF panaciterrae		Lentimicrobium sp002412885
				Veillonella infantium						Bacillus_AF sp003852715		Lentimicrobium sp002433025
				Veillonella montpellierensis						Bacillus_AG koreensis		Lentisphaera araneosa
				Veillonella parvula						Bacillus_AI deserti		Leptonema illini
				Veillonella parvula_A						Bacillus_AI kribbensis		Leptospira_A bandrabouensis
				Veillonella rodentium						Bacillus_AJ camelliae		Leptospira_A biflexa
				Veillonella rogosae						Bacillus_AJ shackletonii		Leptospira_A bourretii
				Veillonella sp900538355						Bacillus_AK korlensis		Leptospira_A bouyouniensis
				Veillonella sp900549805						Bacillus_AK sp003586445		Leptospira_A brenneri
				Veillonella sp900549845						Bacillus_AM fordii		Leptospira_A congkakensis
				Veillonella sp900550175						Bacillus_AM fortis		Leptospira_A ellinghausenii
				Veillonella sp900550455						Bacillus_AM freudenreichii		Leptospira_A harrisiae
				Veillonella sp900552445						Bacillus_AM terrae		Leptospira_A idonii
				Veillonella sp900556785						Bacillus_AN ligniniphilus		Leptospira_A ilyithenensis
				Veillonella tobetsuensis						Bacillus_AS populi		Leptospira_A jelokensis
				Vespertiliibacter pulmonis						Bacillus_AS sp003710255		Leptospira_A kanakyensis
				Vitreoscilla_A sp004359425						Bacillus_AS sp006007885		Leptospira_A kemamanensis
				Wenzhouxiangella sp007128175						Bacillus_AT mannanilyticus		Leptospira_A kobayashii
				WMHbin3 sp002753185						Bacillus_AW acidiceler		Leptospira_A levettii
				WMHbinv6 sp002753095						Bacillus_AW acidiceler_A		Leptospira_A meyeri
				WMHbinv6 sp002753135						Bacillus_AW luciferensis		Leptospira_A montravelensis
				WMHbinv6 sp004217665						Bacillus_AW luciferensis_B		Leptospira_A mtsangambouensis
				WO2-01-48-18 sp001824435						Bacillus_AW solisilvae		Leptospira_A noumeaensis
				WO2-35-19 sp001824215						Bacillus_AW sp001420605		Leptospira_A ognonensis
				WO2-35-19 sp001825335						Bacillus_AW sp002156875		Leptospira_A perdikensis
				WO2-35-19 sp002771075						Bacillus_AW sp002556365		Leptospira_A ryugenii
				WO2-35-19 sp003233455						Bacillus_AW sp002559405		Leptospira_A terpstrae
				WO2-39-10b sp001792215						Bacillus_AW sp002564465		Leptospira_A vanthielii
				WO2-44-18 sp001817915						Bacillus_AW sp002574545		Leptospira_A wolbachii
				WO2-46-25 sp001775835						Bacillus_AW sp002577195		Leptospira_A yanagawae
				WO2-47-17b sp001793865						Bacillus_AW sp003053645		Leucobacter sp001373475
				WO2-48-25 sp001773695						Bacillus_AW sp004340305		Leuconostoc carnosum
				WO2-49-40 sp001780035						Bacillus_AX alkalitelluris		Leuconostoc citreum
				WO2-54-10 sp001820725						Bacillus_AX salsus		Leuconostoc gelidum
				WO2-FULL-39-9 sp001793155						Bacillus_AY halosaccharovorans		Leuconostoc inhae
				Wohlfahrtiimonas chitiniclastica						Bacillus_AY litoralis_A		Leuconostoc kimchii
				Wohlfahrtiimonas larvae						Bacillus_AY litoralis_B		Leuconostoc mesenteroides
				Wohlfahrtiimonas sp002252155						Bacillus_AY sp000518865		Leuconostoc pseudomesenteroides
				Xenorhabdus beddingii						Bacillus_AY sp000981385		Leuconostoc pseudomesenteroides_A
				Xenorhabdus bovienii						Bacillus_AY sp002271785		Leuconostoc suionicum
				Xenorhabdus bovienii_C						Bacillus_AY sp002577655		Leucothrix mucor
				Xenorhabdus budapestensis						Bacillus_AY sp002871465		Leucothrix sp003172895
				Xenorhabdus cabanillasii						Bacillus_AY sp003259415		Levilactobacillus brevis_A
				Xenorhabdus doucetiae						Bacillus_AY sp004801455		Levilactobacillus cerevisiae
				Xenorhabdus eapokensis						Bacillus_AY weihaiensis		Levilactobacillus hammesii
				Xenorhabdus ehlersii						Bacillus_AZ foraminis		Levilactobacillus koreensis
				Xenorhabdus griffiniae						Bacillus_AZ mediterraneensis		Levilactobacillus parabrevis
				Xenorhabdus hominickii						Bacillus_AZ zeae		Levilactobacillus paucivorans
				Xenorhabdus innexi						Bacillus_B azotoformans		Levilactobacillus senmaizukei
				Xenorhabdus ishibashii						Bacillus_BA abyssalis		Levilactobacillus sp003946045
				Xenorhabdus japonica						Bacillus_BA sp000504165		Levilactobacillus sp003946085
[truncated: 16,893 more rows]

## Sheet: Model Species
Species	BacA only	DUF368 only	DedA only	DUF368+DedA only	BacA + DUF368 only	BacA + DedA only	All three	None
Vibrio cholerae	-	-	-	-	-	-	Vibrio cholerae	-
Staphylococcus aureus	-	-	-	-	-	-	Staphylococcus aureus	-
Escherichia coli	-	-	-	-	-	Escherichia coli	-	-
Bacillus subtilis	-	-	-	-	-	Bacillus subtilis	-	-
Streptococcus pneumoniae	-	-	-	-	-	-	Streptococcus pneumoniae	-
Listeria monocytogenes	-	-	Listeria monocytogenes	-	-	-	-	-
Salmonella enterica	-	-	-	-	-	Salmonella enterica	-	-
Vibrio parahaemolyticus	-	-	-	-	-	-	Vibrio parahaemolyticus	-
Citrobacter_A rodentium	-	-	-	-	-	Citrobacter_A rodentium	-	-
Shewanella oneidensis	-	-	-	-	-	-	Shewanella oneidensis	-
Acinetobacter baumannii	-	-	-	-	-	Acinetobacter baumannii	-	-
Legionella pneumophila	-	-	Legionella pneumophila	-	-	-	-	-
Coxiella burnetii	-	-	Coxiella burnetii	-	-	-	-	-
Francisella tularensis	-	-	Francisella tularensis	-	-	-	-	-
Helicobacter pylori	-	-	Helicobacter pylori	-	-	-	-	-
Haemophilus influenzae	-	-	Haemophilus influenzae	-	-	-	-	-
Enterococcus_B faecium	-	-	-	-	-	-	Enterococcus_B faecium	-
Pseudomonas aeruginosa	-	-	-	-	-	Pseudomonas aeruginosa	-	-
Klebsiella pneumoniae	-	-	-	-	-	Klebsiella pneumoniae	-	-
Borreliella burgdorferi	-	-	-	-	-	-	Borreliella burgdorferi	-
Bacillus_A anthracis	-	-	-	-	-	-	Bacillus_A anthracis	-
Mycobacterium tuberculosis	-	-	-	-	-	Mycobacterium tuberculosis	-	-
Chlamydia trachomatis	-	-	-	-	-	-	-	Chlamydia trachomatis
Neisseria gonorrhoeae	-	-	-	-	-	Neisseria gonorrhoeae	-	-
Neisseria meningitidis	-	-	-	-	-	Neisseria meningitidis	-	-
Yersinia pestis	-	-	-	-	-	Yersinia pestis	-	-
Clostridioides difficile	-	-	-	-	-	Clostridioides difficile	-	-
Fusobacterium nucleatum	-	-	-	-	Fusobacterium nucleatum	-	-	-
Roseburia intestinalis	-	-	-	-	Roseburia intestinalis	-	-	-
Bacteroides thetaiotaomicron	-	-	-	-	-	Bacteroides thetaiotaomicron	-	-
Lactobacillus reuteri	-	-	-	-	-	-	-	-
Agrobacterium tumefaciens	-	-	-	-	-	Agrobacterium tumefaciens	-	-
Blautia_A obeum	Blautia_A obeum	-	-	-	-	-	-	-
Bartonella henselae	-	-	-	-	-	-	-	Bartonella henselae
*This analysis relies on PFAM annotations and thus requires manual curation to determine if DedA/DUF368/BacA domains are present in a species of interest
Note: if species common name returns no results, look up genus and species identifier seperately on Master sheet
