# Supplementary material for: Undecaprenyl phosphate translocases confer conditional microbial fitness
Source: Nature. 2022 Nov 30;613(7945):721–8. doi: 10.1038/s41586-022-05569-1 (PMC9876793; doi:10.1038/s41586-022-05569-1)
Supplement: Supplementary file 12 — Strains and vectors and genomic information used in this study. Any listed strains or vectors may be requested from the lead contact (mwaldor@research.bwh.harvard.edu). [file 41586_2022_5569_MOESM12_ESM.xlsx]

## Sheet: Strains
Supplementary Table 10. Strains and vectors and genomic information used in this study.
Strains
Code	Species	Genotype	Antibiotic resistance	Source	SRA WGS Accession (if applicable)
BS001	V. cholerae	HaitiWT (background for all V. cholerae strains)	Sm	Lab collection	SRR21003534
BS012	V. cholerae	ΔlacZ	Sm	This study
BS33	V. cholerae	lacZ::GFPmut3	Sm	This study
BS280	V. cholerae	Δvca0040	Sm	This study	SRR21003533
BS577	V. cholerae	Δvca0040/lacZ::GFPmut3	Sm	This study
BS158	V. cholerae	ΔyghB	Sm	This study
BS329	V. cholerae	ΔsecD1	Sm	This study
BS331	V. cholerae	ΔsecF1	Sm	This study
BS342	V. cholerae	ΔsecD2	Sm	This study
BS333	V. cholerae	ΔsecF2	Sm	This study
BS335	V. cholerae	ΔppiD	Sm	This study
BS338	V. cholerae	ΔyfgO	Sm	This study
BS564	V. cholerae	ΔydiK	Sm	This study
BS553	V. cholerae	ΔsecDF1	Sm	This study
BS555	V. cholerae	ΔsecDF2	Sm	This study
BS461	V. cholerae	Δvca0040/ΔsecD1	Sm	This study
BS464	V. cholerae	Δvca0040/ΔsecF1	Sm	This study
BS467	V. cholerae	Δvca0040/ΔsecD2	Sm	This study
BS470	V. cholerae	Δvca0040/ΔsecF2	Sm	This study
BS558	V. cholerae	Δvca0040/ΔsecDF1	Sm	This study
BS561	V. cholerae	Δvca0040/ΔsecDF2	Sm	This study
BS473	V. cholerae	Δvca0040/ΔppiD	Sm	This study
BS476	V. cholerae	Δvca0040/ΔyfgO	Sm	This study
BS204	V. cholerae	Δvca0040/ppiD(p.P446fs)	Sm	This study	SRR21003542
BS206	V. cholerae	Δvca0040/secD1(p.S585fs)	Sm	This study	SRR21003541
BS282	V. cholerae	Δvca0040/yfgO(p.I314fs)	Sm	This study	SRR21003532
BS283	V. cholerae	Δvca0040/secF1(p.Q236*)	Sm	This study	SRR21003531
BS285	V. cholerae	Δvca0040/yfgO(c.391del>AATCGGT)	Sm	This study	SRR21003530
BS288	V. cholerae	Δvca0040/yfgO(p.I332S)	Sm	This study	SRR21003529
BS289	V. cholerae	Δvca0040/secF1(p.D206Y)	Sm	This study	SRR21003528
BS290	V. cholerae	Δvca0040/secD1(p.L171*)	Sm	This study	SRR21003527
BS291	V. cholerae	Δvca0040/yfgO(p.V149E)	Sm	This study	SRR21003526
BS292	V. cholerae	Δvca0040/secD1(c.1288ins>TA)	Sm	This study	SRR21003525
BS293	V. cholerae	Δvca0040/yfgO(p.T275P)	Sm	This study	SRR21003540
BS500	V. cholerae	Δvca0040/ΔsecD2 yfgO(p.I314fs)	Sm	This study	SRR21003539
BS501	V. cholerae	Δvca0040/ΔsecD2 yfgO(p.Q95P)	Sm	This study	SRR21003538
BS502	V. cholerae	Δvca0040/ΔsecF2 ydiK (p.L318Q)	Sm	This study	SRR21003537
BS503	V. cholerae	Δvca0040/ΔsecF2 yfgO (p.G256D)	Sm	This study	SRR21003536
BS504	V. cholerae	Δvca0040/ΔsecF2 yfgO (p.W326R)	Sm	This study	SRR21003535
BS238	V. cholerae	∆vca0040 IG610_611::FL_vca0040_long	Sm	This study
BS256	V. cholerae	vca0040::pAM299_vca0040	Sm/Kn	This study
BS505	V. cholerae	ΔsecD1/secD2::pAM299_secD2	Sm/Kn	This study
JVS416	V. cholerae	∆vca0040 pBAD18_empty	Sm/Carb	This study
BS532	V. cholerae	∆vca0040 pBAD18_vca0040_3A3S_sfGFP	Sm/Carb	This study
JVS404	V. cholerae	∆vca0040 pBAD18_vca0534	Sm/Carb	This study
JVS356	V. cholerae	∆vca0040 pBAD18_SAOUHSC00846	Sm/Carb	This study
N/A	S. aureus	RN4220		Gift from Suzanne Walker
N/A	S. aureus	HG003 WT		Gift from Suzanne Walker	SRR21474707
JVS227	S. aureus	HG003 SAOUSHC_00846::kan	Kn	This study	SRR21474708
JVS436	S. aureus	HG003 SAOUSHC_00846::kan pLOW_empty	Kn, Erm	This study
JVS376	S. aureus	HG003 SAOUSHC_00846::kan pLOW_rpoBRBS_SAOUHSC_00846-FLAG	Kn, Erm	This study
JVS417	S. aureus	HG003 SAOUSHC_00846::kan pLOW_200bp-sup_SAOUHSC_00901	Kn, Erm	This study
JVS418	S. aureus	HG003 SAOUSHC_00846::kan pLOW_200bp-sup-SAOUHSC_02816	Kn, Erm	This study
JVS419	S. aureus	HG003 SAOUSHC_00846::kan pLOW_25bp-sup_SAOUHSC_00901	Kn, Erm	This study
JVS420	S. aureus	HG003 SAOUSHC_00846::kan pLOW_25bp-sup-SAOUHSC_02816	Kn, Erm	This study
JVS487	S. aureus	HG003 SAOUSHC_02816::kan	Kn	This study
NE1150	S. aureus	USA300 SAOUSHC_00901::erm	Erm	BEI Resources
FZ10	S. aureus	HG003 SAOUSHC_00901::erm	Erm	This study
JVS292	S. aureus	HG003 SAOUSHC_00846::kan/(g.2595178A>T)	Kn	This study	SRR21474712
JVS298	S. aureus	HG003 SAOUSHC_00846::kan/(g.866508T>G)	Kn	This study	SRR21474716
JVS299	S. aureus	HG003 SAOUSHC_00846::kan/(g.866507A>G)	Kn	This study	SRR21474715
JVS302	S. aureus	HG003 SAOUSHC_00846::kan/(g.866494_866496del)	Kn	This study	SRR21474713
JVS306	S. aureus	HG003 SAOUSHC_00846::kan/(g.2595313C>G)	Kn	This study	SRR21474714
JVS322	S. aureus	HG003 SAOUSHC_00846::kan/(g.866513G>T)	Kn	This study	SRR21474711
JVS329	S. aureus	HG003 SAOUSHC_00846::kan/(g.2595198_99delinsTG)	Kn	This study	SRR21474710
JVS330	S. aureus	HG003 SAOUSHC_00846::kan/(g.2595305T>G)	Kn	This study	SRR21474709
N/A	E. coli	DH5a	-	Lab collection
N/A	E. coli	SM10pir	Kn	Lab collection
N/A	E. coli	MFDpir	-	Lab collection
N/A	E. coli	MC1400 WT	-	Gift from Dan Kahne
TS429	E. coli	MC1400 lptd4213	-	Gift from Dan Kahne
JVS448	E. coli	MC1400 lptd4213 ara-/r	-	This study
JVS456	E. coli	MC1400 lptd4213 ara-/r pBAD18_empty	-	This study
JVS457	E. coli	MC1400 lptd4213 ara-/r pBAD18_vca0040	-	This study
JVS461	E. coli	MC1400 lptd4213 ara-/r pBAD18_SAOUHSC_00846	-	This study
TH035	V. parahaemolyticus	RIMD2210633		Lab collection
JVS214	V. parahaemolyticus	RIMD2210633 pAM299_vpa1624	Kn	This study
JVS266	V. parahaemolyticus	RIMD2210633 ∆secDF1 pAM299_vpa1624	Kn	This study
JVS267	V. parahaemolyticus	RIMD2210633 ∆yfgO pAM299_vpa1624	Kn	This study

## Sheet: Vectors
Plasmids
Name	Antibiotic resistance	Notes
pSC189	Kn/Cb	Transposon vector
pCVD442_vca0040	Cb	Allelic exchange vector
pCVD442_yghB	Cb	Allelic exchange vector
pCVD442_secD1	Cb	Allelic exchange vector
pCVD442_secF1	Cb	Allelic exchange vector
pCVD442_secD2	Cb	Allelic exchange vector
pCVD442_secF2	Cb	Allelic exchange vector
pCVD442_ppiD	Cb	Allelic exchange vector
pCVD442_yfgO	Cb	Allelic exchange vector
pCVD442_ydiK	Cb	Allelic exchange vector
pCVD442_secDF1	Cb	Allelic exchange vector
pCVD442_secDF2	Cb	Allelic exchange vector
pBAD18_vca0040_3A3S_sfGFP	Cb	Overexpression vector
pBAD18_yghB	Cb	Overexpression vector
pAM299_vca0040	Kn	Depletion suicide vector
pAM299_secD2	Kn	Depletion suicide vector
pTarKO_SAOUHSC00846::kan	Cam (S. aureus), Cb (E. coli)	Allelic exchange vector
pTarKO_SAOUHSC02816::kan	Cam (S. aureus), Cb (E. coli)	Allelic exchange vector
pLOW_empty	Erm (S. aureus), Cb (E. coli)	Empty vector
pLOW_rpoBRBS_SAOUHSC_00846-FLAG	Erm (S. aureus), Cb (E. coli)	Overexpression vector
pLOW_200bp-sup_SAOUHSC_00901	Erm (S. aureus), Cb (E. coli)	Overexpression vector
pLOW 200bp-sup-SAOUHSC_02816	Erm (S. aureus), Cb (E. coli)	Overexpression vector
pLOW_25bp-sup_SAOUHSC_00901	Erm (S. aureus), Cb (E. coli)	Overexpression vector
pLOW_25bp-sup_SAOUHSC_02816	Erm (S. aureus), Cb (E. coli)	Overexpression vector
pBAD18_empty	Cb	Empty vector
pBAD18_vca0040	Cb	Overexpression vector
pBAD18_SAOUHSC00846	Cb	Overexpression vector
pAM299_vpa1624	Kn	Depletion vector
pDM4_vp2276(yfgO)	Cam	Allelic exchange vector
pDM4_vp0590+vp0591(secDF1)	Cam	Allelic exchange vector

## Sheet: Loci and Genomes
V. cholerae Loci					Genomes
Gene	HaitiWT Locus Tag	Legacy VC Number (N16961)	Protein Accession		Species	Strain	NCBI Bioproject
vca0040	N900_RS14215	VCA0040	WP_001108560.1		V. cholerae	HaitiWT (KW3)	PRJNA215281
yghB	N900_RS16280	VCA0534 (annotated as frameshift)	WP_000378706.1		S. aureus	HG003 (NCTC8325)	PRJNA237
secD1	N900_RS10460	VC0743	WP_001880549.1		V. parahaemolyticus	RIMD2210633	PRJNA360
secF1	N900_RS10455	VC0744	WP_000486403.1		H. volcanii	DS2	PRJNA12524
secD2	N900_RS17025	VCA0693	WP_000730740.1
secF2	N900_RS17020	VCA0692 (annotated as frameshift)	WP_000228816.1
yfgO	N900_RS03650	VC2162	WP_000462611.1
ydiK	N900_RS11520	VC0624	WP_001290813.1
ppiD	N900_RS04795	VC1918	WP_000969331.1
S. aureus Loci
HG003 Locus Tag	Protein Accession
SAOUHSC_00846	YP_499400.1
SAOUHSC_02816	YP_501274.1
SAOUHSC_00901	YP_499454.1
H. volcanii Locus
HVO_RS12060	WP_004041410.1
