# Supplementary material for: Undecaprenyl phosphate translocases confer conditional microbial fitness
Source: Nature. 2022 Nov 30;613(7945):721–8. doi: 10.1038/s41586-022-05569-1 (PMC9876793; doi:10.1038/s41586-022-05569-1)
Supplement: Supplementary file 14 — Source Data Fig. 5 [file 41586_2022_5569_MOESM14_ESM.xlsx]

## Sheet: b
Values in red are LOD values (open circles)
Each row represents values from the same rabbit
pH 9
Inoculum	pSI	mSI	dSI	Cecum	CF
0.890865	0.0054756	0.0054046	0.0124723	0.00898	0.0224501
	0.0111139	0.0024945	0.0145926	0.0127076	0.0121352
	0.0074834	0.0280626	0.0140313	0.0267263	0.0068031
	0.182028	0.0623613	0.0510229	0.0694332	0.0229082
	0.0088619	0.0534526	0.0051023	0.0099337	0.0105897
	1.1225	0.374168	0.187084	0.0070157	0.0031181
pH 7
Inoculum	pSI	mSI	dSI	Cecum	CF
0.912927	0.0060854	0.0069918	0.0099269	0.0081139	0.002608
	0.0019217	0.004057	0.0054093	0.0144129	0.0012591
	0.0995798	1.42e-05	5.22e-05	2.88e-05	4.06e-05
	0.0101896	0.0165966	0.0182563	0.0156483	0.0317501
	0.0540927	0.0127794	0.014605	0.0176674	0.0212695
	2.19e-05	3.42e-05	2.88e-05	1.46e-05	6.85e-05

## Sheet: d
Values in red are LOD values (open circles)
Each row represents values from the same rabbit
WT
Inoculum	pSI	mSI	dSI	Cecum	CF
1530000000	113000000	17100000000	9030000000	1660000000	34500000000
	629000000	7360000000	6100000000	1800000000	7050000000
	6950000	13000000	1450000000	626000000	417000000
Δvca0040
Inoculum	pSI	mSI	dSI	Cecum	CF
883000000	1690	31800000	21600000	2920000	7230000
	2250	19800000	271000	2270000	3240000
	11100	46700000	2730000	278000	732000
	2920	674000	39100	736000	436000
	3340	2900	3830	481	No CF
	1360	1500000	196000	266000	68500
	4200	33300	36900	116000	23300
	3020	1970	4930	674000	No CF

## Sheet: e
Values in red are LOD values (open circles) where appreciable CF could not be harvested - the minimum harvestable amount of 25uL (25mg CF) was used to calculate FAR
WT	Δvca0040
0.435573	0.806941
0.990688	0.537238
1.99911	0.570872
	0.6528
	0.120308
	0.387517
	0.891196
	0.112309

## Sheet: f
WT	Δvca0040	pH 9	pH 7
8.99	8.89	8.83	8.7
8.67	8.82	8.86	8.88
8.7	8.87	8.77	8.93
	8.95	8.97	8.85
	9.06	8.68	8.96
	9.08		8.82
