# Supplementary material for: Undecaprenyl phosphate translocases confer conditional microbial fitness
Source: Nature. 2022 Nov 30;613(7945):721–8. doi: 10.1038/s41586-022-05569-1 (PMC9876793; doi:10.1038/s41586-022-05569-1)
Supplement: Supplementary file 15 — Source Data Extended Data Fig. 8 [file 41586_2022_5569_MOESM15_ESM.xlsx]

## Sheet: a
Values in red are LOD values (open circles)
Each row represents values from the same rabbit
pH 9
Inoculum	pSI	mSI	dSI	Cecum	CF
663000000	2180000000	10600000000	4620000000	1370000000	1910000000
	173000000	7040000000	2050000000	1580000000	41500000
	634000000	6850000000	7640000000	1200000000	3680000000
	95600000	8650000000	7570000000	2990000000	10500000000
	27000000	7140000000	8910000000	3220000000	715000000
	2370	4290	10300	116000	853000
pH 7
Inoculum	pSI	mSI	dSI	Cecum	CF
603000000	777000000	14900000000	26000000000	5570000000	7980000000
	2430000	2400000000	561000000	205000000	169000000
	16000	9320000000	54300000	13000000	5610000
	11300000	10900000000	9840000000	2050000000	1050000000
	18600000	872000000	37600000	15700000	2790000
	34600	1970000	523000000	170000000	35100000

## Sheet: b
pH 9	pH 7
1.45383	2.16223
2.66204	1.37137
2.51504	1.64885
1.38157	1.95601
2.11199	0.93481
0.152268	1.03352
