# Supplementary material for: Undecaprenyl phosphate translocases confer conditional microbial fitness
Source: Nature. 2022 Nov 30;613(7945):721–8. doi: 10.1038/s41586-022-05569-1 (PMC9876793; doi:10.1038/s41586-022-05569-1)
Supplement: Supplementary file 16 — Source Data Extended Data Fig. 9 [file 41586_2022_5569_MOESM16_ESM.xlsx]

## Sheet: b
Values in red are LOD values (open circles)
Each row represents values from the same mouse
Day 2
Spleen		Right Kidney		Liver		Heart		Lungs
TSA	TSAK	TSA	TSAK	TSA	TSAK	TSA	TSAK	TSA	TSAK
53.3	40	6.7	6.7	800	200	6.7	6.7	6.7	6.7
3400	1100	1300000	800000	90000	3670	900	1200	267	207
887	153	340000	400	10000	2500	280	20	333	20
893	447	510000	7000	10000	3000	5500000	2400000	400	220
2100	1160	4000000	4200000	21000	15500	35000	100	40	6.7
Day 5
Spleen		Right Kidney		Liver		Heart		Lungs
TSA	TSAK	TSA	TSAK	TSA	TSAK	TSA	TSAK	TSA	TSAK
66.7	73.3	1100000	1300000	833	967	46.7	53.3	6.7	6.7
6.7	6.7	160	160	6.7	6.7	6.7	6.7	6.7	6.7
373	320	37000000	29000000	7500	6500	573	367	247	153
6.67	26.7	27000000	26000000	5500	6000	280	187	253	247
533	293	110000000	29000000	35000	10000	3400	1000	573	240

## Sheet: c
Missing cells had no CFU burden in either TSA or TSAK to calculate a proportion
Each row represents values from the same mouse
Note Day 2 and Day 5 inoculum were the same
Day 2
Inoculum	Spleen	Right Kidney	Liver	Heart	Lungs
0.344	0.75		0.25
0.432	0.323529	0.615385	0.0407407	1.33	0.775
	0.172932	0.00117647	0.25	0.0714286	0.06
	0.5	0.0137255	0.3	0.436	0.55
	0.552381	1.05	0.738095	0.00285714	0
Day 5
Inoculum	Spleen	Right Kidney	Liver	Heart	Lungs
0.344	1.1	1.18182	1.16	1.14286
0.432		1
	0.857143	0.783784	0.866667	0.639535	0.621622
	4	0.962963	1.09091	0.667	0.973684
	0.55	0.263636	0.286	0.294118	0.418605
